# Supplementary material for: Transgenic mice expressing tunable levels of DUX4 develop characteristic facioscapulohumeral muscular dystrophy-like pathophysiology ranging in severity
Source: Skelet Muscle. 2020 Apr 11;10:8. doi: 10.1186/s13395-020-00227-4 (PMC7149937; doi:10.1186/s13395-020-00227-4)
Supplement: Supplementary file 2 — Additional file 2: Table S1. Significantly altered gene expression in FSHD-like models [file 13395_2020_227_MOESM2_ESM.xlsx]

## Sheet: Sheet1
Model	Mouse Ensembl gene ID	Mouse gene name	Gene description	Direction	MCM gene expression (TPM)	FLExDUX4 induced gene expression (TPM)	Log2 fold change	Minimum Bayes Factor
FLExDUX4 vs ACTA1-MCM	ENSMUSG00000091228	Gm20390	predicted gene 20390	up	2.69	8.21	1.60978	5400
FLExDUX4 vs ACTA1-MCM	ENSMUSG00000027313	Chac1	ChaC, cation transport regulator 1	up	8.62	13.9	0.689325	16
FLExDUX4 vs ACTA1-MCM	ENSMUSG00000019768	Esr1	estrogen receptor 1 (alpha)	down	546	7.32	-6.22091	Inf
Mild Model vs ACTA1-MCM	ENSMUSG00000000125	Wnt3	wingless-related MMTV integration site 3	up	0	1.27	Inf	7200
Mild Model vs ACTA1-MCM	ENSMUSG00000000214	Th	tyrosine hydroxylase	up	0	1.95	Inf	4600000
Mild Model vs ACTA1-MCM	ENSMUSG00000009670	Tex11	testis expressed gene 11	up	0	1.38	Inf	1.2e+17
Mild Model vs ACTA1-MCM	ENSMUSG00000015829	Tnr	tenascin R	up	0	0.413	Inf	200
Mild Model vs ACTA1-MCM	ENSMUSG00000020912	Krt12	keratin 12	up	0	1.38	Inf	9100
Mild Model vs ACTA1-MCM	ENSMUSG00000021441	Cts6	cathepsin 6	up	0	5.31	Inf	3.2e+23
Mild Model vs ACTA1-MCM	ENSMUSG00000022055	Nefl	neurofilament, light polypeptide	up	0	0.99	Inf	12
Mild Model vs ACTA1-MCM	ENSMUSG00000024027	Glp1r	glucagon-like peptide 1 receptor	up	0	1.08	Inf	33
Mild Model vs ACTA1-MCM	ENSMUSG00000024292	Cyp4f14	cytochrome P450, family 4, subfamily f, polypeptide 14	up	0	4.68	Inf	8e+36
Mild Model vs ACTA1-MCM	ENSMUSG00000024502	Jakmip2	janus kinase and microtubule interacting protein 2	up	0	2.2	Inf	3e+27
Mild Model vs ACTA1-MCM	ENSMUSG00000025500	1600016N20Rik	RIKEN cDNA 1600016N20 gene	up	0	5.6	Inf	4e+72
Mild Model vs ACTA1-MCM	ENSMUSG00000026253	Chrng	cholinergic receptor, nicotinic, gamma polypeptide	up	0	1.04	Inf	23
Mild Model vs ACTA1-MCM	ENSMUSG00000026734	4921504E06Rik	RIKEN cDNA 4921504E06 gene	up	0	9.47	Inf	1.1e+92
Mild Model vs ACTA1-MCM	ENSMUSG00000027761	Aadac	arylacetamide deacetylase (esterase)	up	0	22.4	Inf	6.1e+95
Mild Model vs ACTA1-MCM	ENSMUSG00000027971	Ndst4	N-deacetylase/N-sulfotransferase (heparin glucosaminyl) 4	up	0	1.05	Inf	110
Mild Model vs ACTA1-MCM	ENSMUSG00000028860	Sytl1	synaptotagmin-like 1	up	0	2.35	Inf	1.6e+23
Mild Model vs ACTA1-MCM	ENSMUSG00000029378	Areg	amphiregulin	up	0	2.49	Inf	1800000000
Mild Model vs ACTA1-MCM	ENSMUSG00000030450	Oca2	oculocutaneous albinism II	up	0	0.773	Inf	110
Mild Model vs ACTA1-MCM	ENSMUSG00000031635	Anxa10	annexin A10	up	0	7.69	Inf	1.9e+35
Mild Model vs ACTA1-MCM	ENSMUSG00000034467	Dynlrb2	dynein light chain roadblock-type 2	up	0	5.9	Inf	25000000000
Mild Model vs ACTA1-MCM	ENSMUSG00000034917	Tjp3	tight junction protein 3	up	0	3.33	Inf	2.2e+43
Mild Model vs ACTA1-MCM	ENSMUSG00000036699	Zcchc12	zinc finger, CCHC domain containing 12	up	0	1.21	Inf	1200000
Mild Model vs ACTA1-MCM	ENSMUSG00000036814	Slc6a20a	solute carrier family 6 (neurotransmitter transporter), member 20A	up	0	4.47	Inf	8.2e+65
Mild Model vs ACTA1-MCM	ENSMUSG00000038508	Gdf15	growth differentiation factor 15	up	0	1.76	Inf	41
Mild Model vs ACTA1-MCM	ENSMUSG00000038576	Susd4	sushi domain containing 4	up	0	2.21	Inf	9e+16
Mild Model vs ACTA1-MCM	ENSMUSG00000039323	Igfbp2	insulin-like growth factor binding protein 2	up	0	4.13	Inf	6300000000
Mild Model vs ACTA1-MCM	ENSMUSG00000039488	Cntn5	contactin 5	up	0	1.51	Inf	4.5e+25
Mild Model vs ACTA1-MCM	ENSMUSG00000040828	Tmem146	transmembrane protein 146	up	0	5.08	Inf	7.9e+35
Mild Model vs ACTA1-MCM	ENSMUSG00000041468	Gpr12	G-protein coupled receptor 12	up	0	1.95	Inf	940
Mild Model vs ACTA1-MCM	ENSMUSG00000043760	Pkhd1	polycystic kidney and hepatic disease 1	up	0	0.709	Inf	6.1e+38
Mild Model vs ACTA1-MCM	ENSMUSG00000049493	Pls1	plastin 1 (I-isoform)	up	0	1.43	Inf	540000000000000
Mild Model vs ACTA1-MCM	ENSMUSG00000050824	Sstr5	somatostatin receptor 5	up	0	4.42	Inf	1.6e+74
Mild Model vs ACTA1-MCM	ENSMUSG00000055298	Ctsj	cathepsin J	up	0	9.68	Inf	1e+66
Mild Model vs ACTA1-MCM	ENSMUSG00000055561	Spink5	serine peptidase inhibitor, Kazal type 5	up	0	0.856	Inf	1.2e+20
Mild Model vs ACTA1-MCM	ENSMUSG00000058794	Nfe2	nuclear factor, erythroid derived 2	up	0	5.49	Inf	1.7e+41
Mild Model vs ACTA1-MCM	ENSMUSG00000059077	Pth	parathyroid hormone	up	0	32.6	Inf	2.1e+108
Mild Model vs ACTA1-MCM	ENSMUSG00000068547	Clca6	chloride channel calcium activated 6	up	0	2.02	Inf	1.5e+26
Mild Model vs ACTA1-MCM	ENSMUSG00000070880	Gad1	glutamate decarboxylase 1	up	0	0.922	Inf	130000
Mild Model vs ACTA1-MCM	ENSMUSG00000081225	Cyp2j12	cytochrome P450, family 2, subfamily j, polypeptide 12	up	0	10	Inf	1.6e+110
Mild Model vs ACTA1-MCM	ENSMUSG00000086564	Cd101	CD101 antigen	up	0	0.767	Inf	11000000
Mild Model vs ACTA1-MCM	ENSMUSG00000090707	Gm8237	predicted gene 8237	up	0	8.86	Inf	4.1e+31
Mild Model vs ACTA1-MCM	ENSMUSG00000076434	Wfdc3	WAP four-disulfide core domain 3	up	0.179	82.5	8.84829	Inf
Mild Model vs ACTA1-MCM	ENSMUSG00000041608	Entpd3	ectonucleoside triphosphate diphosphohydrolase 3	up	0.0676	11.2	7.37226	2e+214
Mild Model vs ACTA1-MCM	ENSMUSG00000042045	Sln	sarcolipin	up	3.63	511	7.13721	Inf
Mild Model vs ACTA1-MCM	ENSMUSG00000027071	P2rx3	purinergic receptor P2X, ligand-gated ion channel, 3	up	0.209	26.8	7.00259	Inf
Mild Model vs ACTA1-MCM	ENSMUSG00000068122	Agtr2	angiotensin II receptor, type 2	up	0.209	23.3	6.80068	Inf
Mild Model vs ACTA1-MCM	ENSMUSG00000029414	Kntc1	kinetochore associated 1	up	0.0325	3.05	6.55223	5.9e+148
Mild Model vs ACTA1-MCM	ENSMUSG00000032122	Slc37a2	solute carrier family 37 (glycerol-3-phosphate transporter), member 2	up	0.257	23.7	6.52697	Inf
Mild Model vs ACTA1-MCM	ENSMUSG00000032530	Lyzl4	lysozyme-like 4	up	0.477	31.6	6.04979	2.3e+135
Mild Model vs ACTA1-MCM	ENSMUSG00000068011	2510049J12Rik	RIKEN cDNA 2510049J12 gene	up	0.27	16.7	5.95074	9.7e+159
Mild Model vs ACTA1-MCM	ENSMUSG00000023043	Krt18	keratin 18	up	0.0745	4.19	5.81357	740
Mild Model vs ACTA1-MCM	ENSMUSG00000022899	Slc15a2	solute carrier family 15 (H+/peptide transporter), member 2	up	1.41	76.6	5.76358	Inf
Mild Model vs ACTA1-MCM	ENSMUSG00000061825	Ces2c	carboxylesterase 2C	up	0.104	5.59	5.74819	5.7e+49
Mild Model vs ACTA1-MCM	ENSMUSG00000038112	AW551984	expressed sequence AW551984	up	1.07	56	5.70974	Inf
Mild Model vs ACTA1-MCM	ENSMUSG00000020598	Nrcam	neuron-glia-CAM-related cell adhesion molecule	up	0.5	23.8	5.57289	Inf
Mild Model vs ACTA1-MCM	ENSMUSG00000034311	Kif4	kinesin family member 4	up	0.0976	4.39	5.4912	1.3e+104
Mild Model vs ACTA1-MCM	ENSMUSG00000032218	Ccnb2	cyclin B2	up	0.149	6.52	5.45149	1.3e+55
Mild Model vs ACTA1-MCM	ENSMUSG00000041700	Lhfpl1	lipoma HMGIC fusion partner-like 1	up	0.343	13.3	5.27707	4.2e+85
Mild Model vs ACTA1-MCM	ENSMUSG00000017978	Cadps2	Ca2+-dependent activator protein for secretion 2	up	0.596	21.8	5.19287	Inf
Mild Model vs ACTA1-MCM	ENSMUSG00000094777	Hist1h2ap	histone cluster 1, H2ap	up	0.343	11.8	5.10443	13000000
Mild Model vs ACTA1-MCM	ENSMUSG00000030154	Klrb1f	killer cell lectin-like receptor subfamily B member 1F	up	0.238	7.29	4.93689	7.7e+65
Mild Model vs ACTA1-MCM	ENSMUSG00000045201	Lrrc3b	leucine rich repeat containing 3B	up	0.119	3.43	4.84918	160
Mild Model vs ACTA1-MCM	ENSMUSG00000032118	Fez1	fasciculation and elongation protein zeta 1 (zygin I)	up	3.34	92.8	4.7962	Inf
Mild Model vs ACTA1-MCM	ENSMUSG00000041817	Fam169a	family with sequence similarity 169, member A	up	0.0434	1.11	4.67672	85
Mild Model vs ACTA1-MCM	ENSMUSG00000037855	Zfp365	zinc finger protein 365	up	0.203	5.1	4.65095	2e+74
Mild Model vs ACTA1-MCM	ENSMUSG00000057913	Gm10032	predicted gene 10032	up	0.189	4.61	4.60831	2.1e+20
Mild Model vs ACTA1-MCM	ENSMUSG00000056055	Sag	retinal S-antigen	up	0.324	7.68	4.56704	2.5e+69
Mild Model vs ACTA1-MCM	ENSMUSG00000075330	A930003A15Rik	RIKEN cDNA A930003A15 gene	up	1.79	41.2	4.52461	1.7e+18
Mild Model vs ACTA1-MCM	ENSMUSG00000089996	Tmsb15b2	thymosin beta 15b2	up	0.867	19.8	4.51332	1.6e+30
Mild Model vs ACTA1-MCM	ENSMUSG00000092083	Kcnb2	potassium voltage gated channel, Shab-related subfamily, member 2	up	0.065	1.47	4.49923	350000000000000
Mild Model vs ACTA1-MCM	ENSMUSG00000052180	Serpinb6c	serine (or cysteine) peptidase inhibitor, clade B, member 6c	up	0.239	5.31	4.47363	4.3e+32
Mild Model vs ACTA1-MCM	ENSMUSG00000070695	Cntnap5a	contactin associated protein-like 5A	up	0.0298	0.662	4.47345	800000
Mild Model vs ACTA1-MCM	ENSMUSG00000051980	Casr	calcium-sensing receptor	up	1.06	22.2	4.38842	Inf
Mild Model vs ACTA1-MCM	ENSMUSG00000022636	Alcam	activated leukocyte cell adhesion molecule	up	1.22	25.1	4.36273	Inf
Mild Model vs ACTA1-MCM	ENSMUSG00000020407	Upp1	uridine phosphorylase 1	up	0.564	11.3	4.32448	4.1e+34
Mild Model vs ACTA1-MCM	ENSMUSG00000024803	Ankrd1	ankyrin repeat domain 1 (cardiac muscle)	up	6.15	123	4.32193	Inf
Mild Model vs ACTA1-MCM	ENSMUSG00000024511	Rab27b	RAB27b, member RAS oncogene family	up	0.379	7.49	4.3047	2.5e+121
Mild Model vs ACTA1-MCM	ENSMUSG00000020437	Myo1g	myosin IG	up	1.42	27.3	4.26494	Inf
Mild Model vs ACTA1-MCM	ENSMUSG00000039126	Prune2	prune homolog 2 (Drosophila)	up	1.3	24.8	4.25376	Inf
Mild Model vs ACTA1-MCM	ENSMUSG00000031004	Mki67	antigen identified by monoclonal antibody Ki 67	up	0.0894	1.7	4.24912	7.2e+34
Mild Model vs ACTA1-MCM	ENSMUSG00000031647	Mfap3l	microfibrillar-associated protein 3-like	up	2.96	55.2	4.221	Inf
Mild Model vs ACTA1-MCM	ENSMUSG00000020140	Lgr5	leucine rich repeat containing G protein coupled receptor 5	up	0.239	4.3	4.16925	1.1e+110
Mild Model vs ACTA1-MCM	ENSMUSG00000036832	Lpar3	lysophosphatidic acid receptor 3	up	0.134	2.39	4.15671	1.3e+21
Mild Model vs ACTA1-MCM	ENSMUSG00000069267	Hist1h3b	histone cluster 1, H3b	up	0.392	6.71	4.09739	17000
Mild Model vs ACTA1-MCM	ENSMUSG00000045659	Plekha7	pleckstrin homology domain containing, family A member 7	up	0.338	5.78	4.09597	3.2e+148
Mild Model vs ACTA1-MCM	ENSMUSG00000069310	Hist1h3c	histone cluster 1, H3c	up	0.894	15.2	4.08765	4300000000000
Mild Model vs ACTA1-MCM	ENSMUSG00000029348	Asphd2	aspartate beta-hydroxylase domain containing 2	up	0.195	3.29	4.07654	58000000
Mild Model vs ACTA1-MCM	ENSMUSG00000030222	Rerg	RAS-like, estrogen-regulated, growth-inhibitor	up	0.554	8.84	3.99609	1.4e+104
Mild Model vs ACTA1-MCM	ENSMUSG00000025059	Gyk	glycerol kinase	up	1.05	16.4	3.96523	1.6e+227
Mild Model vs ACTA1-MCM	ENSMUSG00000052504	Epha3	Eph receptor A3	up	0.419	6.21	3.88957	2.9e+176
Mild Model vs ACTA1-MCM	ENSMUSG00000022865	Cxadr	coxsackie virus and adenovirus receptor	up	0.238	3.5	3.87832	4.5e+84
Mild Model vs ACTA1-MCM	ENSMUSG00000034848	Ttc21b	tetratricopeptide repeat domain 21B	up	1.5	22	3.87447	Inf
Mild Model vs ACTA1-MCM	ENSMUSG00000031880	Rrad	Ras-related associated with diabetes	up	2.36	34	3.84868	3.5e+88
Mild Model vs ACTA1-MCM	ENSMUSG00000021728	Emb	embigin	up	2.28	32.6	3.83777	3.5e+276
Mild Model vs ACTA1-MCM	ENSMUSG00000031292	Cdkl5	cyclin-dependent kinase-like 5	up	0.477	6.76	3.82496	2.5e+35
Mild Model vs ACTA1-MCM	ENSMUSG00000062417	Hist1h3g	histone cluster 1, H3g	up	0.369	5.09	3.78597	44
Mild Model vs ACTA1-MCM	ENSMUSG00000062184	Hs6st2	heparan sulfate 6-O-sulfotransferase 2	up	1.54	20.8	3.75558	3.9e+176
Mild Model vs ACTA1-MCM	ENSMUSG00000027171	Prrg4	proline rich Gla (G-carboxyglutamic acid) 4 (transmembrane)	up	0.432	5.64	3.70659	1.4e+18
Mild Model vs ACTA1-MCM	ENSMUSG00000049866	Arl4c	ADP-ribosylation factor-like 4C	up	0.432	5.64	3.70659	2.5e+82
Mild Model vs ACTA1-MCM	ENSMUSG00000021575	Ahrr	aryl-hydrocarbon receptor repressor	up	0.0759	0.984	3.69649	9100000000
Mild Model vs ACTA1-MCM	ENSMUSG00000045871	Slitrk6	SLIT and NTRK-like family, member 6	up	0.206	2.67	3.69612	1.7e+24
Mild Model vs ACTA1-MCM	ENSMUSG00000040322	Slc25a24	solute carrier family 25 (mitochondrial carrier, phosphate carrier), member 24	up	3.12	40.4	3.69474	Inf
Mild Model vs ACTA1-MCM	ENSMUSG00000029321	Slc10a6	solute carrier family 10 (sodium/bile acid cotransporter family), member 6	up	0.194	2.5	3.6878	25000000000
Mild Model vs ACTA1-MCM	ENSMUSG00000024340	Btnl2	butyrophilin-like 2	up	0.122	1.57	3.68581	4800000000
Mild Model vs ACTA1-MCM	ENSMUSG00000049723	Mmp12	matrix metallopeptidase 12	up	0.434	5.55	3.67672	1.7e+24
Mild Model vs ACTA1-MCM	ENSMUSG00000024180	Tmem8	transmembrane protein 8 (five membrane-spanning domains)	up	0.358	4.53	3.66148	1.7e+53
Mild Model vs ACTA1-MCM	ENSMUSG00000051401	Kctd16	potassium channel tetramerisation domain containing 16	up	0.203	2.54	3.64528	11
Mild Model vs ACTA1-MCM	ENSMUSG00000024526	Cidea	cell death-inducing DNA fragmentation factor, alpha subunit-like effector A	up	0.462	5.77	3.64261	7e+18
Mild Model vs ACTA1-MCM	ENSMUSG00000019889	Ptprk	protein tyrosine phosphatase, receptor type, K	up	1.98	24.5	3.62921	Inf
Mild Model vs ACTA1-MCM	ENSMUSG00000020914	Top2a	topoisomerase (DNA) II alpha	up	0.328	4.03	3.61901	1.3e+76
Mild Model vs ACTA1-MCM	ENSMUSG00000029436	Mmp17	matrix metallopeptidase 17	up	0.164	2.01	3.61543	3.3e+37
Mild Model vs ACTA1-MCM	ENSMUSG00000002076	Hsf2bp	heat shock transcription factor 2 binding protein	up	0.311	3.76	3.59575	50000000
Mild Model vs ACTA1-MCM	ENSMUSG00000048502	Duxbl	double homeobox B-like	up	0.343	4.02	3.55092	3.8e+23
Mild Model vs ACTA1-MCM	ENSMUSG00000033350	Chst2	carbohydrate sulfotransferase 2	up	0.311	3.62	3.541	7.9e+51
Mild Model vs ACTA1-MCM	ENSMUSG00000031762	Mt2	metallothionein 2	up	4.3	50	3.53952	8e+83
Mild Model vs ACTA1-MCM	ENSMUSG00000031673	Cdh11	cadherin 11	up	1.07	12.2	3.5112	2.9e+161
Mild Model vs ACTA1-MCM	ENSMUSG00000027227	Sord	sorbitol dehydrogenase	up	34.6	384	3.47226	Inf
Mild Model vs ACTA1-MCM	ENSMUSG00000058914	C1qtnf3	C1q and tumor necrosis factor related protein 3	up	0.499	5.51	3.46494	55000
Mild Model vs ACTA1-MCM	ENSMUSG00000038776	Ephx1	epoxide hydrolase 1, microsomal	up	12.1	133	3.45835	Inf
Mild Model vs ACTA1-MCM	ENSMUSG00000021732	Fgf10	fibroblast growth factor 10	up	0.403	4.34	3.42884	2.3e+71
Mild Model vs ACTA1-MCM	ENSMUSG00000046709	Mapk10	mitogen-activated protein kinase 10	up	0.39	4.19	3.4254	6.4e+31
Mild Model vs ACTA1-MCM	ENSMUSG00000039629	Fam40b	family with sequence similarity 40, member B	up	0.618	6.55	3.40582	6e+137
Mild Model vs ACTA1-MCM	ENSMUSG00000044447	Dock5	dedicator of cytokinesis 5	up	0.417	4.39	3.3961	4.9e+196
Mild Model vs ACTA1-MCM	ENSMUSG00000023992	Trem2	triggering receptor expressed on myeloid cells 2	up	0.542	5.65	3.38189	11000
Mild Model vs ACTA1-MCM	ENSMUSG00000032261	Sh3bgrl2	SH3 domain binding glutamic acid-rich protein like 2	up	0.662	6.82	3.36487	1.9e+107
Mild Model vs ACTA1-MCM	ENSMUSG00000041132	N4bp2l1	NEDD4 binding protein 2-like 1	up	1.48	15.2	3.3604	2.4e+79
Mild Model vs ACTA1-MCM	ENSMUSG00000020774	Aspa	aspartoacylase	up	6.4	65	3.3443	Inf
Mild Model vs ACTA1-MCM	ENSMUSG00000055022	Cntn1	contactin 1	up	0.0745	0.751	3.3335	36
Mild Model vs ACTA1-MCM	ENSMUSG00000016206	H2-M3	histocompatibility 2, M region locus 3	up	1.78	17.9	3.33001	2.3e+64
Mild Model vs ACTA1-MCM	ENSMUSG00000049353	Rd3	retinal degeneration 3	up	0.217	2.05	3.23986	2100000000
Mild Model vs ACTA1-MCM	ENSMUSG00000035232	Pdk3	pyruvate dehydrogenase kinase, isoenzyme 3	up	0.595	5.58	3.2293	8.6e+25
Mild Model vs ACTA1-MCM	ENSMUSG00000044244	Il20rb	interleukin 20 receptor beta	up	0.626	5.83	3.21926	4.5e+64
Mild Model vs ACTA1-MCM	ENSMUSG00000073678	Pgap1	post-GPI attachment to proteins 1	up	2.62	24.3	3.21332	Inf
Mild Model vs ACTA1-MCM	ENSMUSG00000019102	Aldh3a1	aldehyde dehydrogenase family 3, subfamily A1	up	0.419	3.88	3.21103	7.6e+23
Mild Model vs ACTA1-MCM	ENSMUSG00000023066	Rttn	rotatin	up	1.59	14.6	3.19887	6.3e+138
Mild Model vs ACTA1-MCM	ENSMUSG00000049382	Krt8	keratin 8	up	0.184	1.66	3.17341	410
Mild Model vs ACTA1-MCM	ENSMUSG00000074178	Gm10638	predicted gene 10638	up	0.835	7.49	3.16512	2.9e+17
Mild Model vs ACTA1-MCM	ENSMUSG00000031486	Gpr124	G protein-coupled receptor 124	up	1.64	14.7	3.16405	Inf
Mild Model vs ACTA1-MCM	ENSMUSG00000064325	Hhip	Hedgehog-interacting protein	up	0.324	2.9	3.16199	1.4e+89
Mild Model vs ACTA1-MCM	ENSMUSG00000020908	Myh3	myosin, heavy polypeptide 3, skeletal muscle, embryonic	up	1.92	17.1	3.15482	3.7e+305
Mild Model vs ACTA1-MCM	ENSMUSG00000016327	Atp1b4	ATPase, (Na+)/K+ transporting, beta 4 polypeptide	up	1.95	17.3	3.14923	2.7e+285
Mild Model vs ACTA1-MCM	ENSMUSG00000022773	Ypel1	yippee-like 1 (Drosophila)	up	1.05	9.28	3.14374	1.3e+48
Mild Model vs ACTA1-MCM	ENSMUSG00000062116	Zfp954	zinc finger protein 954	up	3.39	29.4	3.11646	6e+193
Mild Model vs ACTA1-MCM	ENSMUSG00000032763	Ilvbl	ilvB (bacterial acetolactate synthase)-like	up	4.08	34.8	3.09245	Inf
Mild Model vs ACTA1-MCM	ENSMUSG00000025757	Hspa4l	heat shock protein 4 like	up	3.92	32.7	3.06037	Inf
Mild Model vs ACTA1-MCM	ENSMUSG00000041346	Wrap53	WD repeat containing, antisense to TP53	up	2.57	21.3	3.05101	4.8e+154
Mild Model vs ACTA1-MCM	ENSMUSG00000055639	Dach1	dachshund 1 (Drosophila)	up	0.984	8.14	3.0483	1.9e+170
Mild Model vs ACTA1-MCM	ENSMUSG00000052276	Ostn	osteocrin	up	49.4	406	3.0389	Inf
Mild Model vs ACTA1-MCM	ENSMUSG00000052397	Ezr	ezrin	up	0.77	6.31	3.03471	1.7e+65
Mild Model vs ACTA1-MCM	ENSMUSG00000034780	B3galt1	UDP-Gal:betaGlcNAc beta 1,3-galactosyltransferase, polypeptide 1	up	0.596	4.88	3.0335	180000000
Mild Model vs ACTA1-MCM	ENSMUSG00000046159	Chrm3	cholinergic receptor, muscarinic 3, cardiac	up	0.239	1.95	3.02839	770000
Mild Model vs ACTA1-MCM	ENSMUSG00000071424	Grid2	glutamate receptor, ionotropic, delta 2	up	0.206	1.67	3.01913	6400000000000
Mild Model vs ACTA1-MCM	ENSMUSG00000033826	Dnahc8	dynein, axonemal, heavy chain 8	up	0.0405	0.328	3.0177	4.8e+19
Mild Model vs ACTA1-MCM	ENSMUSG00000053825	Ppfia2	protein tyrosine phosphatase, receptor type, f polypeptide (PTPRF), interacting protein (liprin), alpha 2	up	0.239	1.88	2.97565	4.4e+24
Mild Model vs ACTA1-MCM	ENSMUSG00000059713	Rcan3	regulator of calcineurin 3	up	1.36	10.6	2.96239	7.9e+127
Mild Model vs ACTA1-MCM	ENSMUSG00000042734	Ttc9	tetratricopeptide repeat domain 9	up	1.3	10.1	2.95777	4.3e+35
Mild Model vs ACTA1-MCM	ENSMUSG00000055775	Myh8	myosin, heavy polypeptide 8, skeletal muscle, perinatal	up	1.3	10.1	2.95777	1.6e+260
Mild Model vs ACTA1-MCM	ENSMUSG00000026833	Olfm1	olfactomedin 1	up	2.19	17	2.95653	1.5e+49
Mild Model vs ACTA1-MCM	ENSMUSG00000028197	Col24a1	collagen, type XXIV, alpha 1	up	1.16	8.95	2.94776	3.9e+182
Mild Model vs ACTA1-MCM	ENSMUSG00000062727	Hist1h2bk	histone cluster 1, H2bk	up	1.7	12.9	2.92376	25
Mild Model vs ACTA1-MCM	ENSMUSG00000009185	Ccl8	chemokine (C-C motif) ligand 8	up	2.24	16.9	2.91545	200000
Mild Model vs ACTA1-MCM	ENSMUSG00000005225	Plekha8	pleckstrin homology domain containing, family A (phosphoinositide binding specific) member 8	up	1.86	14	2.91205	3.6e+93
Mild Model vs ACTA1-MCM	ENSMUSG00000076617	Ighm	immunoglobulin heavy constant mu	up	11.7	87.9	2.90935	2.1e+206
Mild Model vs ACTA1-MCM	ENSMUSG00000048458	6530418L21Rik	RIKEN cDNA 6530418L21 gene	up	2.8	20.9	2.9	1.7e+93
Mild Model vs ACTA1-MCM	ENSMUSG00000026435	Slc45a3	solute carrier family 45, member 3	up	0.716	5.25	2.87429	1.7e+36
Mild Model vs ACTA1-MCM	ENSMUSG00000020436	Gabrg2	gamma-aminobutyric acid (GABA) A receptor, subunit gamma 2	up	0.176	1.29	2.87372	360000000
Mild Model vs ACTA1-MCM	ENSMUSG00000069312	Hist1h3h	histone cluster 1, H3h	up	1.98	14.5	2.87248	720000
Mild Model vs ACTA1-MCM	ENSMUSG00000027555	Car13	carbonic anhydrase 13	up	0.973	7.04	2.85506	1.1e+29
Mild Model vs ACTA1-MCM	ENSMUSG00000023328	Ache	acetylcholinesterase	up	6.45	46.4	2.84675	Inf
Mild Model vs ACTA1-MCM	ENSMUSG00000038354	Ankrd35	ankyrin repeat domain 35	up	0.552	3.91	2.82443	1.3e+44
Mild Model vs ACTA1-MCM	ENSMUSG00000034361	Cpne2	copine II	up	1.83	12.9	2.81746	1.3e+19
Mild Model vs ACTA1-MCM	ENSMUSG00000029195	Klb	klotho beta	up	0.27	1.86	2.78427	110
Mild Model vs ACTA1-MCM	ENSMUSG00000031147	Magix	MAGI family member, X-linked	up	10.4	71.6	2.78338	Inf
Mild Model vs ACTA1-MCM	ENSMUSG00000068606	Gm4841	predicted gene 4841	up	6.4	43.9	2.77808	2.4e+228
Mild Model vs ACTA1-MCM	ENSMUSG00000029134	Plb1	phospholipase B1	up	0.838	5.72	2.77099	1000000000000
Mild Model vs ACTA1-MCM	ENSMUSG00000024304	Cdh2	cadherin 2	up	0.434	2.96	2.76983	380000000000
Mild Model vs ACTA1-MCM	ENSMUSG00000018774	Cd68	CD68 antigen	up	1.37	9.34	2.76925	1.1e+17
Mild Model vs ACTA1-MCM	ENSMUSG00000057716	Gm5567	predicted gene 5567	up	0.27	1.84	2.76867	190000
Mild Model vs ACTA1-MCM	ENSMUSG00000022105	Rb1	retinoblastoma 1	up	6.42	43.4	2.75705	Inf
Mild Model vs ACTA1-MCM	ENSMUSG00000034329	Brip1	BRCA1 interacting protein C-terminal helicase 1	up	0.195	1.29	2.72583	9900000000000000
Mild Model vs ACTA1-MCM	ENSMUSG00000026605	Cenpf	centromere protein F	up	0.228	1.49	2.70821	3.6e+64
Mild Model vs ACTA1-MCM	ENSMUSG00000046805	Mpeg1	macrophage expressed gene 1	up	0.909	5.89	2.69592	8.2e+17
Mild Model vs ACTA1-MCM	ENSMUSG00000031928	Mre11a	meiotic recombination 11 homolog A (S. cerevisiae)	up	5.15	32.8	2.67105	Inf
Mild Model vs ACTA1-MCM	ENSMUSG00000045136	Tubb2b	tubulin, beta 2B class IIB	up	1.21	7.58	2.64719	38000
Mild Model vs ACTA1-MCM	ENSMUSG00000027030	Stk39	serine/threonine kinase 39	up	1.62	10.1	2.64029	4.4e+123
Mild Model vs ACTA1-MCM	ENSMUSG00000038807	Rap1gap2	RAP1 GTPase activating protein 2	up	1.97	12.1	2.61874	1.5e+221
Mild Model vs ACTA1-MCM	ENSMUSG00000021676	Iqgap2	IQ motif containing GTPase activating protein 2	up	0.965	5.92	2.617	3.2e+55
Mild Model vs ACTA1-MCM	ENSMUSG00000031637	Lrp2bp	Lrp2 binding protein	up	4.29	26.3	2.61601	9.2e+146
Mild Model vs ACTA1-MCM	ENSMUSG00000042050	Wdr60	WD repeat domain 60	up	4.6	28.2	2.61599	2.7e+179
Mild Model vs ACTA1-MCM	ENSMUSG00000026459	Myog	myogenin	up	5.64	34.5	2.61283	3e+36
Mild Model vs ACTA1-MCM	ENSMUSG00000054717	Hmgb2	high mobility group box 2	up	2.73	16.5	2.59549	2.1e+27
Mild Model vs ACTA1-MCM	ENSMUSG00000017718	Afmid	arylformamidase	up	1.96	11.7	2.57758	4.1e+72
Mild Model vs ACTA1-MCM	ENSMUSG00000042377	Fam83g	family with sequence similarity 83, member G	up	0.149	0.887	2.57362	82
Mild Model vs ACTA1-MCM	ENSMUSG00000053398	Phgdh	3-phosphoglycerate dehydrogenase	up	3.19	18.8	2.5591	4.4e+87
Mild Model vs ACTA1-MCM	ENSMUSG00000038642	Ctss	cathepsin S	up	8.69	51	2.55307	8.5e+127
Mild Model vs ACTA1-MCM	ENSMUSG00000024542	Cep192	centrosomal protein 192	up	1.15	6.62	2.5252	5.8e+153
Mild Model vs ACTA1-MCM	ENSMUSG00000076431	Sox4	SRY-box containing gene 4	up	0.701	4.02	2.51971	320000000000
Mild Model vs ACTA1-MCM	ENSMUSG00000022123	Scel	sciellin	up	0.195	1.11	2.50901	26000
Mild Model vs ACTA1-MCM	ENSMUSG00000025885	Myo5b	myosin VB	up	0.635	3.58	2.49513	2.7e+114
Mild Model vs ACTA1-MCM	ENSMUSG00000059854	Hydin	HYDIN, axonemal central pair apparatus protein	up	0.0596	0.334	2.48646	2.7e+17
Mild Model vs ACTA1-MCM	ENSMUSG00000029763	Exoc4	exocyst complex component 4	up	36.1	202	2.48428	Inf
Mild Model vs ACTA1-MCM	ENSMUSG00000072955	Tmsb15l	thymosin beta 15b like	up	2.58	14.4	2.48063	26000000000
Mild Model vs ACTA1-MCM	ENSMUSG00000042254	Cilp	cartilage intermediate layer protein, nucleotide pyrophosphohydrolase	up	8.41	46.8	2.47633	4.4e+254
Mild Model vs ACTA1-MCM	ENSMUSG00000001228	Uhrf1	ubiquitin-like, containing PHD and RING finger domains, 1	up	0.243	1.34	2.4632	16000000
Mild Model vs ACTA1-MCM	ENSMUSG00000041594	Tmtc4	transmembrane and tetratricopeptide repeat containing 4	up	1.91	10.5	2.45874	6e+97
Mild Model vs ACTA1-MCM	ENSMUSG00000035184	Fam124a	family with sequence similarity 124, member A	up	0.987	5.38	2.44648	5.8e+53
Mild Model vs ACTA1-MCM	ENSMUSG00000050335	Lgals3	lectin, galactose binding, soluble 3	up	7.11	38.4	2.43318	2.8e+74
Mild Model vs ACTA1-MCM	ENSMUSG00000024411	Aqp4	aquaporin 4	up	33.2	179	2.4307	Inf
Mild Model vs ACTA1-MCM	ENSMUSG00000060429	Sntb1	syntrophin, basic 1	up	5.08	27.3	2.426	3.1e+155
Mild Model vs ACTA1-MCM	ENSMUSG00000033952	Aspm	asp (abnormal spindle)-like, microcephaly associated (Drosophila)	up	0.0811	0.434	2.41992	110000
Mild Model vs ACTA1-MCM	ENSMUSG00000028883	Sema3a	sema domain, immunoglobulin domain (Ig), short basic domain, secreted, (semaphorin) 3A	up	1.91	10.2	2.41692	4.4e+131
Mild Model vs ACTA1-MCM	ENSMUSG00000026479	Lamc2	laminin, gamma 2	up	0.26	1.37	2.39759	190000000000000
Mild Model vs ACTA1-MCM	ENSMUSG00000015950	Ncf1	neutrophil cytosolic factor 1	up	1.21	6.35	2.39175	2.5e+50
Mild Model vs ACTA1-MCM	ENSMUSG00000033377	Palmd	palmdelphin	up	6.56	34.3	2.38644	3.1e+230
Mild Model vs ACTA1-MCM	ENSMUSG00000000301	Pemt	phosphatidylethanolamine N-methyltransferase	up	2.12	11	2.37537	140000000000000
Mild Model vs ACTA1-MCM	ENSMUSG00000027107	Chrna1	cholinergic receptor, nicotinic, alpha polypeptide 1 (muscle)	up	4.32	22.4	2.3744	5.7e+29
Mild Model vs ACTA1-MCM	ENSMUSG00000027797	Dclk1	doublecortin-like kinase 1	up	1.08	5.56	2.36405	6.3e+40
Mild Model vs ACTA1-MCM	ENSMUSG00000029098	Acox3	acyl-Coenzyme A oxidase 3, pristanoyl	up	6.57	33.8	2.36306	5.4e+269
Mild Model vs ACTA1-MCM	ENSMUSG00000031765	Mt1	metallothionein 1	up	12	61.2	2.3505	2.2e+55
Mild Model vs ACTA1-MCM	ENSMUSG00000033777	Tlr13	toll-like receptor 13	up	0.26	1.32	2.34395	770000
Mild Model vs ACTA1-MCM	ENSMUSG00000026480	Ncf2	neutrophil cytosolic factor 2	up	1.11	5.62	2.34001	11000000000000
Mild Model vs ACTA1-MCM	ENSMUSG00000027890	Gstm4	glutathione S-transferase, mu 4	up	2.43	12.3	2.33963	9.7e+45
Mild Model vs ACTA1-MCM	ENSMUSG00000056367	Actr3b	ARP3 actin-related protein 3B	up	1.33	6.7	2.33273	320000000000
Mild Model vs ACTA1-MCM	ENSMUSG00000038011	Dnahc10	dynein, axonemal, heavy chain 10	up	0.104	0.523	2.33023	1.3e+20
Mild Model vs ACTA1-MCM	ENSMUSG00000074505	Fat3	FAT tumor suppressor homolog 3 (Drosophila)	up	0.541	2.72	2.32991	2.6e+62
Mild Model vs ACTA1-MCM	ENSMUSG00000022952	Runx1	runt related transcription factor 1	up	0.811	4.07	2.32725	2.7e+22
Mild Model vs ACTA1-MCM	ENSMUSG00000054115	Skp2	S-phase kinase-associated protein 2 (p45)	up	0.568	2.84	2.32193	2600000000000000
Mild Model vs ACTA1-MCM	ENSMUSG00000022364	Wdr67	WD repeat domain 67	up	1.54	7.65	2.31253	4.8e+50
Mild Model vs ACTA1-MCM	ENSMUSG00000044734	Serpinb1a	serine (or cysteine) peptidase inhibitor, clade B, member 1a	up	3.74	18.5	2.30642	5.2e+28
Mild Model vs ACTA1-MCM	ENSMUSG00000049940	Pgrmc2	progesterone receptor membrane component 2	up	8.5	42	2.30485	1e+274
Mild Model vs ACTA1-MCM	ENSMUSG00000029822	Osbpl3	oxysterol binding protein-like 3	up	1.22	6.02	2.30288	8.3e+55
Mild Model vs ACTA1-MCM	ENSMUSG00000043091	Tuba1c	tubulin, alpha 1C	up	2.47	12.1	2.29242	2.3e+32
Mild Model vs ACTA1-MCM	ENSMUSG00000029594	Rbm19	RNA binding motif protein 19	up	3.23	15.7	2.28116	1e+162
Mild Model vs ACTA1-MCM	ENSMUSG00000069520	Tmem19	transmembrane protein 19	up	4.28	20.7	2.27395	8.1e+159
Mild Model vs ACTA1-MCM	ENSMUSG00000035934	Pknox2	Pbx/knotted 1 homeobox 2	up	4.97	24	2.27172	3.1e+258
Mild Model vs ACTA1-MCM	ENSMUSG00000007646	Rad51c	RAD51 homolog c (S. cerevisiae)	up	0.336	1.62	2.26946	7800
Mild Model vs ACTA1-MCM	ENSMUSG00000023243	Kcnk5	potassium channel, subfamily K, member 5	up	0.378	1.81	2.25953	81
Mild Model vs ACTA1-MCM	ENSMUSG00000026594	Ralgps2	Ral GEF with PH domain and SH3 binding motif 2	up	1.08	5.14	2.25074	3.5e+46
Mild Model vs ACTA1-MCM	ENSMUSG00000039546	Ajap1	adherens junction associated protein 1	up	0.343	1.63	2.24859	1200000
Mild Model vs ACTA1-MCM	ENSMUSG00000042626	Shc1	src homology 2 domain-containing transforming protein C1	up	10.2	48.2	2.24046	Inf
Mild Model vs ACTA1-MCM	ENSMUSG00000026414	Tnnt2	troponin T2, cardiac	up	1.41	6.58	2.22239	48000000000
Mild Model vs ACTA1-MCM	ENSMUSG00000031827	Cotl1	coactosin-like 1 (Dictyostelium)	up	2.82	13.1	2.2158	6400
Mild Model vs ACTA1-MCM	ENSMUSG00000003623	Crot	carnitine O-octanoyltransferase	up	39.2	182	2.21501	Inf
Mild Model vs ACTA1-MCM	ENSMUSG00000051502	Ufsp1	UFM1-specific peptidase 1	up	2.5	11.4	2.18903	3.2e+23
Mild Model vs ACTA1-MCM	ENSMUSG00000032883	Acsl3	acyl-CoA synthetase long-chain family member 3	up	5.83	26.2	2.168	5.6e+186
Mild Model vs ACTA1-MCM	ENSMUSG00000001642	Akr1b3	aldo-keto reductase family 1, member B3 (aldose reductase)	up	86.2	386	2.16284	Inf
Mild Model vs ACTA1-MCM	ENSMUSG00000031824	6430548M08Rik	RIKEN cDNA 6430548M08 gene	up	3.12	13.9	2.15547	1.6e+158
Mild Model vs ACTA1-MCM	ENSMUSG00000013584	Aldh1a2	aldehyde dehydrogenase family 1, subfamily A2	up	1.22	5.41	2.14875	16000000000
Mild Model vs ACTA1-MCM	ENSMUSG00000091747	D17H6S56E-5	DNA segment, Chr 17, human D6S56E 5	up	0.906	4	2.14242	3100000000
Mild Model vs ACTA1-MCM	ENSMUSG00000079428	Tceal7	transcription elongation factor A (SII)-like 7	up	65.6	289	2.1393	2.4e+292
Mild Model vs ACTA1-MCM	ENSMUSG00000030671	Pde3b	phosphodiesterase 3B, cGMP-inhibited	up	1.96	8.53	2.12169	1.1e+59
Mild Model vs ACTA1-MCM	ENSMUSG00000045679	Pqlc3	PQ loop repeat containing	up	3.24	14.1	2.12163	1.8e+61
Mild Model vs ACTA1-MCM	ENSMUSG00000051650	B3gnt2	UDP-GlcNAc:betaGal beta-1,3-N-acetylglucosaminyltransferase 2	up	1.97	8.57	2.1211	2.2e+25
Mild Model vs ACTA1-MCM	ENSMUSG00000033721	Vav3	vav 3 oncogene	up	2.32	10	2.1078	1.7e+130
Mild Model vs ACTA1-MCM	ENSMUSG00000017631	Abr	active BCR-related gene	up	3.22	13.8	2.09954	7.5e+203
Mild Model vs ACTA1-MCM	ENSMUSG00000062210	Tnfaip8	tumor necrosis factor, alpha-induced protein 8	up	3.5	15	2.09954	5.3e+35
Mild Model vs ACTA1-MCM	ENSMUSG00000023067	Cdkn1a	cyclin-dependent kinase inhibitor 1A (P21)	up	3.2	13.7	2.09803	5200
Mild Model vs ACTA1-MCM	ENSMUSG00000022306	Zfpm2	zinc finger protein, multitype 2	up	0.257	1.1	2.09766	16
Mild Model vs ACTA1-MCM	ENSMUSG00000056124	B4galt6	UDP-Gal:betaGlcNAc beta 1,4-galactosyltransferase, polypeptide 6	up	0.743	3.18	2.09759	6.5e+18
Mild Model vs ACTA1-MCM	ENSMUSG00000020102	Slc16a7	solute carrier family 16 (monocarboxylic acid transporters), member 7	up	0.477	2.04	2.09651	260000000
Mild Model vs ACTA1-MCM	ENSMUSG00000027080	Med19	mediator of RNA polymerase II transcription, subunit 19 homolog (yeast)	up	3.37	14.4	2.09525	3.3e+62
Mild Model vs ACTA1-MCM	ENSMUSG00000049577	Zfpm1	zinc finger protein, multitype 1	up	0.487	2.08	2.09459	4200
Mild Model vs ACTA1-MCM	ENSMUSG00000022010	Tsc22d1	TSC22 domain family, member 1	up	25.3	107	2.0804	2.3e+88
Mild Model vs ACTA1-MCM	ENSMUSG00000040605	Bace2	beta-site APP-cleaving enzyme 2	up	0.88	3.72	2.07973	250000000000000
Mild Model vs ACTA1-MCM	ENSMUSG00000062593	Lilrb4	leukocyte immunoglobulin-like receptor, subfamily B, member 4	up	1.31	5.53	2.07771	7700000000
Mild Model vs ACTA1-MCM	ENSMUSG00000070287	Tmem22	transmembrane protein 22	up	0.726	3.06	2.07549	3400
Mild Model vs ACTA1-MCM	ENSMUSG00000079419	Ms4a6c	membrane-spanning 4-domains, subfamily A, member 6C	up	1.92	8.07	2.07146	880000000000000
Mild Model vs ACTA1-MCM	ENSMUSG00000027386	Fbln7	fibulin 7	up	0.969	4.07	2.07046	84000000
Mild Model vs ACTA1-MCM	ENSMUSG00000038147	Cd84	CD84 antigen	up	1.5	6.3	2.07039	51000000
Mild Model vs ACTA1-MCM	ENSMUSG00000036905	C1qb	complement component 1, q subcomponent, beta polypeptide	up	9.97	41.7	2.06438	6e+60
Mild Model vs ACTA1-MCM	ENSMUSG00000030789	Itgax	integrin alpha X	up	0.343	1.41	2.03941	510
Mild Model vs ACTA1-MCM	ENSMUSG00000016239	Lonrf3	LON peptidase N-terminal domain and ring finger 3	up	1.28	5.24	2.03342	2.4e+68
Mild Model vs ACTA1-MCM	ENSMUSG00000036902	Neto2	neuropilin (NRP) and tolloid (TLL)-like 2	up	1.82	7.45	2.0333	8.2e+16
Mild Model vs ACTA1-MCM	ENSMUSG00000024677	Ms4a6b	membrane-spanning 4-domains, subfamily A, member 6B	up	1.73	7.08	2.03298	1.3e+27
Mild Model vs ACTA1-MCM	ENSMUSG00000038605	Samd10	sterile alpha motif domain containing 10	up	0.889	3.63	2.02971	200
Mild Model vs ACTA1-MCM	ENSMUSG00000022575	Gsdmd	gasdermin D	up	2.2	8.97	2.0276	6.8e+32
Mild Model vs ACTA1-MCM	ENSMUSG00000030110	Ret	ret proto-oncogene	up	1.32	5.38	2.02707	7.6e+34
Mild Model vs ACTA1-MCM	ENSMUSG00000051335	Gfod1	glucose-fructose oxidoreductase domain containing 1	up	0.703	2.86	2.02442	1100
Mild Model vs ACTA1-MCM	ENSMUSG00000070348	Ccnd1	cyclin D1	up	1.28	5.2	2.02237	210
Mild Model vs ACTA1-MCM	ENSMUSG00000003849	Nqo1	NAD(P)H dehydrogenase, quinone 1	up	19.6	79	2.011	6.4e+140
Mild Model vs ACTA1-MCM	ENSMUSG00000039735	Fnbp1l	formin binding protein 1-like	up	1.69	6.75	1.99786	45000000000
Mild Model vs ACTA1-MCM	ENSMUSG00000028445	Enho	energy homeostasis associated	up	9.07	35.9	1.98481	3.4e+35
Mild Model vs ACTA1-MCM	ENSMUSG00000090946	Ccdc71l	coiled-coil domain containing 71 like	up	1	3.94	1.9782	890
Mild Model vs ACTA1-MCM	ENSMUSG00000043004	Gng2	guanine nucleotide binding protein (G protein), gamma 2	up	3.31	13	1.97361	1.1e+53
Mild Model vs ACTA1-MCM	ENSMUSG00000012443	Kif11	kinesin family member 11	up	0.297	1.16	1.96559	200
Mild Model vs ACTA1-MCM	ENSMUSG00000035578	Iqcg	IQ motif containing G	up	1.72	6.71	1.9639	2e+17
Mild Model vs ACTA1-MCM	ENSMUSG00000022404	Slc25a17	solute carrier family 25 (mitochondrial carrier, peroxisomal membrane protein), member 17	up	7.41	28.9	1.96352	3e+96
Mild Model vs ACTA1-MCM	ENSMUSG00000027215	Cd82	CD82 antigen	up	4.42	17.2	1.96029	6.2e+42
Mild Model vs ACTA1-MCM	ENSMUSG00000000266	Mid2	midline 2	up	2.7	10.5	1.95936	1.5e+46
Mild Model vs ACTA1-MCM	ENSMUSG00000021360	Gcnt2	glucosaminyl (N-acetyl) transferase 2, I-branching enzyme	up	2.07	8.04	1.95756	4.7e+90
Mild Model vs ACTA1-MCM	ENSMUSG00000040350	Trim7	tripartite motif-containing 7	up	16.8	65.2	1.95641	Inf
Mild Model vs ACTA1-MCM	ENSMUSG00000041235	Chd7	chromodomain helicase DNA binding protein 7	up	3.12	12.1	1.95539	1.7e+152
Mild Model vs ACTA1-MCM	ENSMUSG00000038172	Ttc39b	tetratricopeptide repeat domain 39B	up	2.13	8.23	1.95004	8.6e+31
Mild Model vs ACTA1-MCM	ENSMUSG00000008035	Mid1ip1	Mid1 interacting protein 1 (gastrulation specific G12-like (zebrafish))	up	10.4	39.7	1.93256	2.2e+59
Mild Model vs ACTA1-MCM	ENSMUSG00000047090	Tmem198b	transmembrane protein 198b	up	1.01	3.83	1.92299	8.5e+17
Mild Model vs ACTA1-MCM	ENSMUSG00000029490	Mfsd7a	major facilitator superfamily domain containing 7A	up	1.04	3.93	1.91795	360000000
Mild Model vs ACTA1-MCM	ENSMUSG00000028832	Stmn1	stathmin 1	up	1.57	5.91	1.91239	6300000000
Mild Model vs ACTA1-MCM	ENSMUSG00000033256	Shf	Src homology 2 domain containing F	up	1.12	4.16	1.89308	950
Mild Model vs ACTA1-MCM	ENSMUSG00000029469	Ift81	intraflagellar transport 81	up	2.99	11.1	1.89234	4.5e+71
Mild Model vs ACTA1-MCM	ENSMUSG00000005667	Mthfd2	methylenetetrahydrofolate dehydrogenase (NAD+ dependent), methenyltetrahydrofolate cyclohydrolase	up	1.51	5.57	1.88313	1900000000000000
Mild Model vs ACTA1-MCM	ENSMUSG00000054203	Ifi205	interferon activated gene 205	up	5.63	20.6	1.87144	1.5e+35
Mild Model vs ACTA1-MCM	ENSMUSG00000047414	Flrt2	fibronectin leucine rich transmembrane protein 2	up	2.65	9.66	1.86603	1.7e+101
Mild Model vs ACTA1-MCM	ENSMUSG00000027750	Postn	periostin, osteoblast specific factor	up	6.08	22.1	1.8619	4.1e+55
Mild Model vs ACTA1-MCM	ENSMUSG00000046997	Spsb4	splA/ryanodine receptor domain and SOCS box containing 4	up	0.581	2.11	1.86063	1400000
Mild Model vs ACTA1-MCM	ENSMUSG00000053063	Clec12a	C-type lectin domain family 12, member a	up	1.52	5.52	1.8606	400
Mild Model vs ACTA1-MCM	ENSMUSG00000029669	Tspan12	tetraspanin 12	up	6.59	23.8	1.85261	1.5e+81
Mild Model vs ACTA1-MCM	ENSMUSG00000030538	Cib1	calcium and integrin binding 1 (calmyrin)	up	4.37	15.7	1.84506	1e+24
Mild Model vs ACTA1-MCM	ENSMUSG00000024679	Ms4a6d	membrane-spanning 4-domains, subfamily A, member 6D	up	1.3	4.66	1.84182	1300000
Mild Model vs ACTA1-MCM	ENSMUSG00000038299	Wdr36	WD repeat domain 36	up	14.2	50.8	1.83894	Inf
Mild Model vs ACTA1-MCM	ENSMUSG00000073987	Ggh	gamma-glutamyl hydrolase	up	8.08	28.8	1.83364	6.2e+72
Mild Model vs ACTA1-MCM	ENSMUSG00000004730	Emr1	EGF-like module containing, mucin-like, hormone receptor-like sequence 1	up	3.77	13.4	1.8296	4.8e+22
Mild Model vs ACTA1-MCM	ENSMUSG00000029304	Spp1	secreted phosphoprotein 1	up	2.82	10	1.82623	2.5e+18
Mild Model vs ACTA1-MCM	ENSMUSG00000029638	Glcci1	glucocorticoid induced transcript 1	up	1.98	7.02	1.82597	2.1e+81
Mild Model vs ACTA1-MCM	ENSMUSG00000078945	Naip2	NLR family, apoptosis inhibitory protein 2	up	0.412	1.46	1.82525	900
Mild Model vs ACTA1-MCM	ENSMUSG00000026074	Map4k4	mitogen-activated protein kinase kinase kinase kinase 4	up	4.58	16.2	1.82257	7.7e+158
Mild Model vs ACTA1-MCM	ENSMUSG00000026223	Itm2c	integral membrane protein 2C	up	21.5	75.8	1.81786	8.8e+213
Mild Model vs ACTA1-MCM	ENSMUSG00000036390	Gadd45a	growth arrest and DNA-damage-inducible 45 alpha	up	12.1	42.5	1.81246	1.5e+64
Mild Model vs ACTA1-MCM	ENSMUSG00000030681	Mvp	major vault protein	up	8.5	29.8	1.80978	1.1e+165
Mild Model vs ACTA1-MCM	ENSMUSG00000005233	Spc25	SPC25, NDC80 kinetochore complex component, homolog (S. cerevisiae)	up	1.03	3.61	1.80935	210
Mild Model vs ACTA1-MCM	ENSMUSG00000001473	Tubb6	tubulin, beta 6 class V	up	7.99	27.9	1.804	2.7e+66
Mild Model vs ACTA1-MCM	ENSMUSG00000037788	Vopp1	vesicular, overexpressed in cancer, prosurvival protein 1	up	1.62	5.65	1.80226	6.3e+26
Mild Model vs ACTA1-MCM	ENSMUSG00000024197	Plin3	perilipin 3	up	15.4	53.2	1.7885	1.5e+70
Mild Model vs ACTA1-MCM	ENSMUSG00000031146	Plp2	proteolipid protein 2	up	6.95	24	1.78795	1.3e+20
Mild Model vs ACTA1-MCM	ENSMUSG00000037999	Arap2	ArfGAP with RhoGAP domain, ankyrin repeat and PH domain 2	up	1.62	5.58	1.78427	1.8e+42
Mild Model vs ACTA1-MCM	ENSMUSG00000031613	Hpgd	hydroxyprostaglandin dehydrogenase 15 (NAD)	up	2.3	7.92	1.78387	2900
Mild Model vs ACTA1-MCM	ENSMUSG00000029128	Rab28	RAB28, member RAS oncogene family	up	56.3	193	1.77739	Inf
Mild Model vs ACTA1-MCM	ENSMUSG00000020435	Osbp2	oxysterol binding protein 2	up	0.581	1.99	1.77616	30
Mild Model vs ACTA1-MCM	ENSMUSG00000020326	Ccng1	cyclin G1	up	731	2500	1.77398	Inf
Mild Model vs ACTA1-MCM	ENSMUSG00000036353	P2ry12	purinergic receptor P2Y, G-protein coupled 12	up	0.775	2.65	1.77372	7400000
Mild Model vs ACTA1-MCM	ENSMUSG00000024754	Tmem2	transmembrane protein 2	up	5.62	19.2	1.77246	4.8e+258
Mild Model vs ACTA1-MCM	ENSMUSG00000018927	Ccl6	chemokine (C-C motif) ligand 6	up	8.55	29.2	1.77197	1.1e+29
Mild Model vs ACTA1-MCM	ENSMUSG00000008822	Acyp1	acylphosphatase 1, erythrocyte (common) type	up	44.3	149	1.74993	1.1e+122
Mild Model vs ACTA1-MCM	ENSMUSG00000024462	Gabbr1	gamma-aminobutyric acid (GABA) B receptor, 1	up	1.37	4.6	1.74746	4000
Mild Model vs ACTA1-MCM	ENSMUSG00000026028	Trak2	trafficking protein, kinesin binding 2	up	15.7	52.6	1.7443	Inf
Mild Model vs ACTA1-MCM	ENSMUSG00000018983	E2f2	E2F transcription factor 2	up	0.581	1.94	1.73945	29
Mild Model vs ACTA1-MCM	ENSMUSG00000069516	Lyz2	lysozyme 2	up	67.9	225	1.72844	1.8e+136
Mild Model vs ACTA1-MCM	ENSMUSG00000058793	Cds2	CDP-diacylglycerol synthase (phosphatidate cytidylyltransferase) 2	up	9.64	31.7	1.71738	Inf
Mild Model vs ACTA1-MCM	ENSMUSG00000040747	Cd53	CD53 antigen	up	2.52	8.27	1.71446	32000
Mild Model vs ACTA1-MCM	ENSMUSG00000036887	C1qa	complement component 1, q subcomponent, alpha polypeptide	up	17.7	57.8	1.70732	3.1e+64
Mild Model vs ACTA1-MCM	ENSMUSG00000024556	Me2	malic enzyme 2, NAD(+)-dependent, mitochondrial	up	1.97	6.42	1.70438	28000
Mild Model vs ACTA1-MCM	ENSMUSG00000015354	Pcolce2	procollagen C-endopeptidase enhancer 2	up	7.3	23.6	1.69282	1.1e+50
Mild Model vs ACTA1-MCM	ENSMUSG00000007379	Dennd2c	DENN/MADD domain containing 2C	up	1.13	3.64	1.68762	41000000000000
Mild Model vs ACTA1-MCM	ENSMUSG00000022510	Trp63	transformation related protein 63	up	2.01	6.45	1.6821	4.6e+24
Mild Model vs ACTA1-MCM	ENSMUSG00000059498	Fcgr3	Fc receptor, IgG, low affinity III	up	6.11	19.6	1.68161	240
Mild Model vs ACTA1-MCM	ENSMUSG00000050071	Bex1	brain expressed gene 1	up	11.2	35.9	1.68049	1.1e+22
Mild Model vs ACTA1-MCM	ENSMUSG00000025492	Ifitm3	interferon induced transmembrane protein 3	up	9.41	30.1	1.6775	5.5e+17
Mild Model vs ACTA1-MCM	ENSMUSG00000052572	Dlg2	discs, large homolog 2 (Drosophila)	up	0.336	1.07	1.67108	460
Mild Model vs ACTA1-MCM	ENSMUSG00000038936	Sccpdh	saccharopine dehydrogenase (putative)	up	41.8	133	1.66985	Inf
Mild Model vs ACTA1-MCM	ENSMUSG00000026141	Col19a1	collagen, type XIX, alpha 1	up	0.852	2.71	1.66937	1.7e+18
Mild Model vs ACTA1-MCM	ENSMUSG00000058818	Lilrb3	leukocyte immunoglobulin-like receptor, subfamily B (with TM and ITIM domains), member 3	up	1.07	3.4	1.66792	140000
Mild Model vs ACTA1-MCM	ENSMUSG00000039270	Megf9	multiple EGF-like-domains 9	up	1.01	3.19	1.6592	3.2e+49
Mild Model vs ACTA1-MCM	ENSMUSG00000019878	Hsf2	heat shock factor 2	up	14	44.2	1.65862	1.8e+169
Mild Model vs ACTA1-MCM	ENSMUSG00000038742	Angptl6	angiopoietin-like 6	up	3.18	10	1.6529	1300000000000
Mild Model vs ACTA1-MCM	ENSMUSG00000048376	F2r	coagulation factor II (thrombin) receptor	up	1.64	5.15	1.65088	170000000000000
Mild Model vs ACTA1-MCM	ENSMUSG00000024778	Fas	Fas (TNF receptor superfamily member 6)	up	3.41	10.7	1.64977	770000000000000
Mild Model vs ACTA1-MCM	ENSMUSG00000026107	Nabp1	nucleic acid binding protein 1	up	9.97	31	1.6366	4.8e+87
Mild Model vs ACTA1-MCM	ENSMUSG00000029810	Tmem176b	transmembrane protein 176B	up	5.49	17	1.63066	2300000
Mild Model vs ACTA1-MCM	ENSMUSG00000028572	Hook1	hook homolog 1 (Drosophila)	up	12.5	38.7	1.63041	2.9e+182
Mild Model vs ACTA1-MCM	ENSMUSG00000089945	Gm20459	predicted gene 20459	up	0.973	3.01	1.62925	1600000000
Mild Model vs ACTA1-MCM	ENSMUSG00000038312	Edem2	ER degradation enhancer, mannosidase alpha-like 2	up	2.2	6.8	1.62803	160000000000
Mild Model vs ACTA1-MCM	ENSMUSG00000044042	Fmn1	formin 1	up	0.343	1.06	1.62778	1000
Mild Model vs ACTA1-MCM	ENSMUSG00000015340	Cybb	cytochrome b-245, beta polypeptide	up	1.84	5.66	1.6211	190000000
Mild Model vs ACTA1-MCM	ENSMUSG00000032089	Il10ra	interleukin 10 receptor, alpha	up	0.745	2.29	1.62004	12
Mild Model vs ACTA1-MCM	ENSMUSG00000001864	Aif1l	allograft inflammatory factor 1-like	up	3.25	9.92	1.6099	4100000
Mild Model vs ACTA1-MCM	ENSMUSG00000036862	Dchs1	dachsous 1 (Drosophila)	up	1.15	3.5	1.60572	8.3e+38
Mild Model vs ACTA1-MCM	ENSMUSG00000070565	Rasal2	RAS protein activator like 2	up	3.81	11.5	1.59377	3.6e+64
Mild Model vs ACTA1-MCM	ENSMUSG00000055541	Lair1	leukocyte-associated Ig-like receptor 1	up	1.37	4.12	1.58847	77
Mild Model vs ACTA1-MCM	ENSMUSG00000060586	H2-Eb1	histocompatibility 2, class II antigen E beta	up	20.8	62.3	1.58265	1.5e+43
Mild Model vs ACTA1-MCM	ENSMUSG00000034593	Myo5a	myosin VA	up	4.31	12.9	1.58161	5.9e+93
Mild Model vs ACTA1-MCM	ENSMUSG00000034457	Eda2r	ectodysplasin A2 receptor	up	12.1	36.2	1.58098	3e+89
Mild Model vs ACTA1-MCM	ENSMUSG00000035354	Uvrag	UV radiation resistance associated gene	up	5.12	15.3	1.57932	1.4e+40
Mild Model vs ACTA1-MCM	ENSMUSG00000022372	Sla	src-like adaptor	up	0.9	2.68	1.57424	340
Mild Model vs ACTA1-MCM	ENSMUSG00000038305	Spats2l	spermatogenesis associated, serine-rich 2-like	up	1.4	4.13	1.56071	5900000
Mild Model vs ACTA1-MCM	ENSMUSG00000026971	Itgb6	integrin beta 6	up	19.1	56.3	1.55956	Inf
Mild Model vs ACTA1-MCM	ENSMUSG00000028599	Tnfrsf1b	tumor necrosis factor receptor superfamily, member 1b	up	1.43	4.2	1.55437	4800000
Mild Model vs ACTA1-MCM	ENSMUSG00000024640	Psat1	phosphoserine aminotransferase 1	up	2.04	5.99	1.55399	15000000
Mild Model vs ACTA1-MCM	ENSMUSG00000026483	Fam129a	family with sequence similarity 129, member A	up	4.16	12.2	1.55223	1.3e+126
Mild Model vs ACTA1-MCM	ENSMUSG00000061601	Pclo	piccolo (presynaptic cytomatrix protein)	up	0.163	0.478	1.55214	110000000
Mild Model vs ACTA1-MCM	ENSMUSG00000075031	Hist1h2bb	histone cluster 1, H2bb	up	8.48	24.8	1.5482	28
Mild Model vs ACTA1-MCM	ENSMUSG00000022309	Angpt1	angiopoietin 1	up	8.56	25	1.54625	2.5e+48
Mild Model vs ACTA1-MCM	ENSMUSG00000041670	Rims1	regulating synaptic membrane exocytosis 1	up	0.552	1.61	1.54432	17000
Mild Model vs ACTA1-MCM	ENSMUSG00000032009	Sesn3	sestrin 3	up	2.24	6.53	1.54358	49000000000000
Mild Model vs ACTA1-MCM	ENSMUSG00000024030	Abcg1	ATP-binding cassette, sub-family G (WHITE), member 1	up	0.701	2.04	1.54108	400
Mild Model vs ACTA1-MCM	ENSMUSG00000074220	Zfp382	zinc finger protein 382	up	0.933	2.7	1.53301	16
Mild Model vs ACTA1-MCM	ENSMUSG00000031583	Wrn	Werner syndrome homolog (human)	up	2.4	6.93	1.52982	6.1e+51
Mild Model vs ACTA1-MCM	ENSMUSG00000022769	Sdf2l1	stromal cell-derived factor 2-like 1	up	2.85	8.22	1.52818	540
Mild Model vs ACTA1-MCM	ENSMUSG00000025240	Sacm1l	SAC1 (suppressor of actin mutations 1, homolog)-like (S. cerevisiae)	up	18	51.9	1.52774	9.3e+99
Mild Model vs ACTA1-MCM	ENSMUSG00000028933	Xrcc2	X-ray repair complementing defective repair in Chinese hamster cells 2	up	4.52	13	1.52412	8.3e+49
Mild Model vs ACTA1-MCM	ENSMUSG00000037348	Paqr7	progestin and adipoQ receptor family member VII	up	2.62	7.51	1.51925	2.6e+32
Mild Model vs ACTA1-MCM	ENSMUSG00000033849	B3galt2	UDP-Gal:betaGlcNAc beta 1,3-galactosyltransferase, polypeptide 2	up	5.28	15.1	1.51594	5.2e+36
Mild Model vs ACTA1-MCM	ENSMUSG00000028274	Rngtt	RNA guanylyltransferase and 5'-phosphatase	up	6.02	17.2	1.51457	5.9e+117
Mild Model vs ACTA1-MCM	ENSMUSG00000051579	Tceal8	transcription elongation factor A (SII)-like 8	up	9.27	26.4	1.5099	6.5e+28
Mild Model vs ACTA1-MCM	ENSMUSG00000040875	Osbpl10	oxysterol binding protein-like 10	up	0.694	1.96	1.49785	1400
Mild Model vs ACTA1-MCM	ENSMUSG00000002489	Tiam1	T cell lymphoma invasion and metastasis 1	up	1.6	4.48	1.48543	380000000000
Mild Model vs ACTA1-MCM	ENSMUSG00000037966	Ninj1	ninjurin 1	up	7.8	21.8	1.48278	14000000000
Mild Model vs ACTA1-MCM	ENSMUSG00000036908	Unc93b1	unc-93 homolog B1 (C. elegans)	up	2.53	7.06	1.48053	340
Mild Model vs ACTA1-MCM	ENSMUSG00000038515	Grtp1	GH regulated TBC protein 1	up	4.5	12.5	1.47393	6e+17
Mild Model vs ACTA1-MCM	ENSMUSG00000073490	AI607873	expressed sequence AI607873	up	1.69	4.69	1.47256	1200000000000000
Mild Model vs ACTA1-MCM	ENSMUSG00000030323	Ift122	intraflagellar transport 122	up	3.31	9.14	1.46536	6.1e+33
Mild Model vs ACTA1-MCM	ENSMUSG00000032735	Ablim3	actin binding LIM protein family, member 3	up	1.88	5.19	1.465	70000000
Mild Model vs ACTA1-MCM	ENSMUSG00000062995	Ica1	islet cell autoantigen 1	up	2.35	6.48	1.46333	500000000
Mild Model vs ACTA1-MCM	ENSMUSG00000022663	Atg3	autophagy related 3	up	11.4	31.4	1.46173	8.7e+21
Mild Model vs ACTA1-MCM	ENSMUSG00000040813	Tex264	testis expressed gene 264	up	14.6	40.2	1.46123	1.5e+88
Mild Model vs ACTA1-MCM	ENSMUSG00000049103	Ccr2	chemokine (C-C motif) receptor 2	up	4.29	11.8	1.45974	610000000
Mild Model vs ACTA1-MCM	ENSMUSG00000005410	Mcm5	minichromosome maintenance deficient 5, cell division cycle 46 (S. cerevisiae)	up	0.595	1.63	1.45391	20
Mild Model vs ACTA1-MCM	ENSMUSG00000031007	Atp6ap2	ATPase, H+ transporting, lysosomal accessory protein 2	up	13	35.6	1.45337	4.4e+64
Mild Model vs ACTA1-MCM	ENSMUSG00000067071	Hes6	hairy and enhancer of split 6 (Drosophila)	up	5.56	15.2	1.45091	650
Mild Model vs ACTA1-MCM	ENSMUSG00000020736	Nt5c	5',3'-nucleotidase, cytosolic	up	3.77	10.3	1.45001	920
Mild Model vs ACTA1-MCM	ENSMUSG00000024781	Lipa	lysosomal acid lipase A	up	3.88	10.6	1.44994	520000000000000
Mild Model vs ACTA1-MCM	ENSMUSG00000034353	Ramp1	receptor (calcitonin) activity modifying protein 1	up	31.6	86.3	1.44944	3.5e+45
Mild Model vs ACTA1-MCM	ENSMUSG00000054072	Iigp1	interferon inducible GTPase 1	up	6.39	17.4	1.4452	18000000000
Mild Model vs ACTA1-MCM	ENSMUSG00000057554	Lgals8	lectin, galactose binding, soluble 8	up	14.5	39.4	1.44214	1.7e+81
Mild Model vs ACTA1-MCM	ENSMUSG00000069094	Pde7a	phosphodiesterase 7A	up	51.9	140	1.43162	Inf
Mild Model vs ACTA1-MCM	ENSMUSG00000018830	Myh11	myosin, heavy polypeptide 11, smooth muscle	up	3.42	9.19	1.42607	5.6e+58
Mild Model vs ACTA1-MCM	ENSMUSG00000096188	Cmtm4	CKLF-like MARVEL transmembrane domain containing 4	up	2.9	7.79	1.42557	110000000000
Mild Model vs ACTA1-MCM	ENSMUSG00000036896	C1qc	complement component 1, q subcomponent, C chain	up	14.4	38.6	1.42253	4.1e+38
Mild Model vs ACTA1-MCM	ENSMUSG00000036242	3632451O06Rik	RIKEN cDNA 3632451O06 gene	up	2.34	6.26	1.41965	1.2e+16
Mild Model vs ACTA1-MCM	ENSMUSG00000029752	Asns	asparagine synthetase	up	1.68	4.49	1.41825	340000
Mild Model vs ACTA1-MCM	ENSMUSG00000060147	Serpinb6a	serine (or cysteine) peptidase inhibitor, clade B, member 6a	up	197	526	1.41687	Inf
Mild Model vs ACTA1-MCM	ENSMUSG00000073421	H2-Ab1	histocompatibility 2, class II antigen A, beta 1	up	16.9	44.7	1.40325	2900000000000000
Mild Model vs ACTA1-MCM	ENSMUSG00000021047	Nova1	neuro-oncological ventral antigen 1	up	2.31	6.09	1.39855	4000000000000
Mild Model vs ACTA1-MCM	ENSMUSG00000025225	Nfkb2	nuclear factor of kappa light polypeptide gene enhancer in B cells 2, p49/p100	up	1.88	4.95	1.3967	100000000000
Mild Model vs ACTA1-MCM	ENSMUSG00000052331	Ankrd44	ankyrin repeat domain 44	up	4.37	11.5	1.39593	2e+66
Mild Model vs ACTA1-MCM	ENSMUSG00000030905	Crym	crystallin, mu	up	3.47	9.12	1.3941	350
Mild Model vs ACTA1-MCM	ENSMUSG00000021311	Mtr	5-methyltetrahydrofolate-homocysteine methyltransferase	up	5.86	15.4	1.39396	4.1e+74
Mild Model vs ACTA1-MCM	ENSMUSG00000061086	Myl4	myosin, light polypeptide 4	up	26.6	69.8	1.3918	5.3e+44
Mild Model vs ACTA1-MCM	ENSMUSG00000032374	Plod2	procollagen lysine, 2-oxoglutarate 5-dioxygenase 2	up	1.06	2.78	1.39102	2100
Mild Model vs ACTA1-MCM	ENSMUSG00000040181	Fmo1	flavin containing monooxygenase 1	up	12.9	33.8	1.38965	78000
Mild Model vs ACTA1-MCM	ENSMUSG00000025875	Tspan17	tetraspanin 17	up	6.92	18.1	1.38715	350
Mild Model vs ACTA1-MCM	ENSMUSG00000029994	Anxa4	annexin A4	up	6.55	17.1	1.38443	2.3e+42
Mild Model vs ACTA1-MCM	ENSMUSG00000048865	Arhgap30	Rho GTPase activating protein 30	up	0.894	2.33	1.38198	89
Mild Model vs ACTA1-MCM	ENSMUSG00000002804	Nudt14	nudix (nucleoside diphosphate linked moiety X)-type motif 14	up	6.14	16	1.38176	320
Mild Model vs ACTA1-MCM	ENSMUSG00000056476	Med12l	mediator of RNA polymerase II transcription, subunit 12 homolog (yeast)-like	up	0.39	1.01	1.37281	700
Mild Model vs ACTA1-MCM	ENSMUSG00000030534	Vps33b	vacuolar protein sorting 33B (yeast)	up	1.74	4.48	1.36441	2700000
Mild Model vs ACTA1-MCM	ENSMUSG00000036594	H2-Aa	histocompatibility 2, class II antigen A, alpha	up	37.5	96.5	1.36364	4.8e+30
Mild Model vs ACTA1-MCM	ENSMUSG00000033596	Rfwd3	ring finger and WD repeat domain 3	up	2.62	6.73	1.36104	3.7e+16
Mild Model vs ACTA1-MCM	ENSMUSG00000024963	Dnajc4	DnaJ (Hsp40) homolog, subfamily C, member 4	up	14.5	37.2	1.35925	2.1e+30
Mild Model vs ACTA1-MCM	ENSMUSG00000044080	S100a1	S100 calcium binding protein A1	up	174	446	1.35796	3.4e+181
Mild Model vs ACTA1-MCM	ENSMUSG00000028173	Wls	wntless homolog (Drosophila)	up	9.31	23.8	1.35411	2.4e+62
Mild Model vs ACTA1-MCM	ENSMUSG00000028341	Nr4a3	nuclear receptor subfamily 4, group A, member 3	up	0.509	1.3	1.35277	51
Mild Model vs ACTA1-MCM	ENSMUSG00000038530	Rgs4	regulator of G-protein signaling 4	up	5.46	13.9	1.34811	1.1e+33
Mild Model vs ACTA1-MCM	ENSMUSG00000032939	Nup93	nucleoporin 93	up	3.49	8.85	1.34245	2.9e+31
Mild Model vs ACTA1-MCM	ENSMUSG00000041736	Tspo	translocator protein	up	26.5	67.1	1.34032	9.5e+50
Mild Model vs ACTA1-MCM	ENSMUSG00000042129	Rassf4	Ras association (RalGDS/AF-6) domain family member 4	up	1.31	3.31	1.33726	1800000000
Mild Model vs ACTA1-MCM	ENSMUSG00000035236	Scai	suppressor of cancer cell invasion	up	2.33	5.88	1.33549	4.2e+30
Mild Model vs ACTA1-MCM	ENSMUSG00000079037	Prnp	prion protein	up	81.8	206	1.33247	Inf
Mild Model vs ACTA1-MCM	ENSMUSG00000032725	Folr2	folate receptor 2 (fetal)	up	6.2	15.6	1.33121	560000
Mild Model vs ACTA1-MCM	ENSMUSG00000031441	Atp11a	ATPase, class VI, type 11A	up	9.64	24.2	1.3279	1.1e+202
Mild Model vs ACTA1-MCM	ENSMUSG00000025262	Fam120c	family with sequence similarity 120C	up	4.83	12.1	1.32491	2.3e+144
Mild Model vs ACTA1-MCM	ENSMUSG00000030786	Itgam	integrin alpha M	up	1.58	3.95	1.32193	500
Mild Model vs ACTA1-MCM	ENSMUSG00000003812	Dnase2a	deoxyribonuclease II alpha	up	4	10	1.32193	3900000000
Mild Model vs ACTA1-MCM	ENSMUSG00000030844	Rgs10	regulator of G-protein signalling 10	up	3.62	9.03	1.31874	110
Mild Model vs ACTA1-MCM	ENSMUSG00000028456	Unc13b	unc-13 homolog B (C. elegans)	up	2.68	6.68	1.31762	1.8e+30
Mild Model vs ACTA1-MCM	ENSMUSG00000066441	Rdh11	retinol dehydrogenase 11	up	3.07	7.65	1.31722	4300000000
Mild Model vs ACTA1-MCM	ENSMUSG00000066637	Ttc32	tetratricopeptide repeat domain 32	up	24.1	60	1.31593	1.4e+30
Mild Model vs ACTA1-MCM	ENSMUSG00000047766	Lrrc49	leucine rich repeat containing 49	up	2.01	5	1.31473	11
Mild Model vs ACTA1-MCM	ENSMUSG00000033392	Clasp2	CLIP associating protein 2	up	23.8	58.7	1.3024	Inf
Mild Model vs ACTA1-MCM	ENSMUSG00000016487	Ppfibp1	PTPRF interacting protein, binding protein 1 (liprin beta 1)	up	15.1	37.1	1.29687	5.6e+28
Mild Model vs ACTA1-MCM	ENSMUSG00000029554	Mad1l1	MAD1 mitotic arrest deficient 1-like 1	up	2.75	6.73	1.29117	580000000000
Mild Model vs ACTA1-MCM	ENSMUSG00000049119	Fam110b	family with sequence similarity 110, member B	up	2.62	6.41	1.29076	10000
Mild Model vs ACTA1-MCM	ENSMUSG00000017144	Rnd3	Rho family GTPase 3	up	5.11	12.5	1.29053	220000000
Mild Model vs ACTA1-MCM	ENSMUSG00000042485	Mustn1	musculoskeletal, embryonic nuclear protein 1	up	21.6	52.8	1.28951	7.2e+26
Mild Model vs ACTA1-MCM	ENSMUSG00000001020	S100a4	S100 calcium binding protein A4	up	36.2	88.2	1.28479	20000000000000
Mild Model vs ACTA1-MCM	ENSMUSG00000026536	Mnda	myeloid cell nuclear differentiation antigen	up	2.84	6.91	1.28279	13
Mild Model vs ACTA1-MCM	ENSMUSG00000026395	Ptprc	protein tyrosine phosphatase, receptor type, C	up	3.24	7.87	1.28037	29000
Mild Model vs ACTA1-MCM	ENSMUSG00000024589	Nedd4l	neural precursor cell expressed, developmentally down-regulated gene 4-like	up	6.27	15.2	1.27753	8.1e+56
Mild Model vs ACTA1-MCM	ENSMUSG00000003476	Crhr2	corticotropin releasing hormone receptor 2	up	8.18	19.8	1.27533	3.2e+69
Mild Model vs ACTA1-MCM	ENSMUSG00000029769	Ccdc136	coiled-coil domain containing 136	up	2.9	7.01	1.27336	210000000
Mild Model vs ACTA1-MCM	ENSMUSG00000038497	Tmco3	transmembrane and coiled-coil domains 3	up	6.02	14.5	1.26822	2.2e+36
Mild Model vs ACTA1-MCM	ENSMUSG00000036469	March1	membrane-associated ring finger (C3HC4) 1	up	1.53	3.68	1.26617	41
Mild Model vs ACTA1-MCM	ENSMUSG00000048200	Efcab4a	EF-hand calcium binding domain 4A	up	4.29	10.3	1.26359	290000000
Mild Model vs ACTA1-MCM	ENSMUSG00000019849	Prep	prolyl endopeptidase	up	5.92	14.2	1.26222	4.8e+40
Mild Model vs ACTA1-MCM	ENSMUSG00000026000	Lancl1	LanC (bacterial lantibiotic synthetase component C)-like 1	up	30.8	73.4	1.25285	3.3e+69
Mild Model vs ACTA1-MCM	ENSMUSG00000030978	Rrm1	ribonucleotide reductase M1	up	16.2	38.6	1.25261	4.4e+92
Mild Model vs ACTA1-MCM	ENSMUSG00000000290	Itgb2	integrin beta 2	up	1.54	3.66	1.24891	1600000
Mild Model vs ACTA1-MCM	ENSMUSG00000078908	Mon1b	MON1 homolog b (yeast)	up	1.08	2.56	1.24511	360000000
Mild Model vs ACTA1-MCM	ENSMUSG00000022864	D16Ertd472e	DNA segment, Chr 16, ERATO Doi 472, expressed	up	1.62	3.84	1.24511	45
Mild Model vs ACTA1-MCM	ENSMUSG00000026308	Klhl30	kelch-like 30 (Drosophila)	up	14.5	34.3	1.24216	2.9e+69
Mild Model vs ACTA1-MCM	ENSMUSG00000041144	Dnahc7b	dynein, axonemal, heavy chain 7B	up	0.311	0.734	1.23887	43000000
Mild Model vs ACTA1-MCM	ENSMUSG00000030281	Il17rc	interleukin 17 receptor C	up	2.69	6.34	1.23688	4.7e+19
Mild Model vs ACTA1-MCM	ENSMUSG00000019122	Ccl9	chemokine (C-C motif) ligand 9	up	6.92	16.3	1.23603	6.8e+23
Mild Model vs ACTA1-MCM	ENSMUSG00000031608	Galnt7	UDP-N-acetyl-alpha-D-galactosamine: polypeptide N-acetylgalactosaminyltransferase 7	up	1.99	4.68	1.23374	630000000000000
Mild Model vs ACTA1-MCM	ENSMUSG00000041891	Lman1	lectin, mannose-binding, 1	up	25.9	60.9	1.23349	2.1e+239
Mild Model vs ACTA1-MCM	ENSMUSG00000090231	Cfb	complement factor B	up	4.35	10.2	1.22948	280000000000
Mild Model vs ACTA1-MCM	ENSMUSG00000039697	Ncoa7	nuclear receptor coactivator 7	up	1.8	4.22	1.22925	2500000000
Mild Model vs ACTA1-MCM	ENSMUSG00000001870	Ltbp1	latent transforming growth factor beta binding protein 1	up	3.8	8.88	1.22456	2.4e+68
Mild Model vs ACTA1-MCM	ENSMUSG00000034040	Wbscr17	Williams-Beuren syndrome chromosome region 17 homolog (human)	up	0.892	2.08	1.22147	24
Mild Model vs ACTA1-MCM	ENSMUSG00000063904	Dpp3	dipeptidylpeptidase 3	up	6.6	15.3	1.21299	1e+37
Mild Model vs ACTA1-MCM	ENSMUSG00000068220	Lgals1	lectin, galactose binding, soluble 1	up	282	650	1.20474	2.8e+213
Mild Model vs ACTA1-MCM	ENSMUSG00000045875	Adra1a	adrenergic receptor, alpha 1a	up	1.13	2.6	1.20219	65
Mild Model vs ACTA1-MCM	ENSMUSG00000021665	Hexb	hexosaminidase B	up	7.41	17	1.19799	7.1e+33
Mild Model vs ACTA1-MCM	ENSMUSG00000031520	Vegfc	vascular endothelial growth factor C	up	1.34	3.06	1.1913	12
Mild Model vs ACTA1-MCM	ENSMUSG00000006344	Ggt5	gamma-glutamyltransferase 5	up	2.13	4.86	1.1901	3700
Mild Model vs ACTA1-MCM	ENSMUSG00000039005	Tlr4	toll-like receptor 4	up	4.72	10.7	1.18075	160
Mild Model vs ACTA1-MCM	ENSMUSG00000021597	Ankrd32	ankyrin repeat domain 32	up	9.53	21.6	1.18048	4.5e+41
Mild Model vs ACTA1-MCM	ENSMUSG00000022488	Nckap1l	NCK associated protein 1 like	up	1.22	2.75	1.17255	68
Mild Model vs ACTA1-MCM	ENSMUSG00000028399	Ptprd	protein tyrosine phosphatase, receptor type, D	up	3.95	8.89	1.17033	2e+39
Mild Model vs ACTA1-MCM	ENSMUSG00000073131	Vma21	VMA21 vacuolar H+-ATPase homolog (S. cerevisiae)	up	12.3	27.6	1.16601	6.3e+134
Mild Model vs ACTA1-MCM	ENSMUSG00000002274	Metrn	meteorin, glial cell differentiation regulator	up	38.7	86.8	1.16536	3.3e+83
Mild Model vs ACTA1-MCM	ENSMUSG00000020844	Nxn	nucleoredoxin	up	17.6	39.2	1.15528	2.9e+86
Mild Model vs ACTA1-MCM	ENSMUSG00000053886	Sh2d4a	SH2 domain containing 4A	up	1.79	3.96	1.14554	160
Mild Model vs ACTA1-MCM	ENSMUSG00000042453	Reln	reelin	up	1.42	3.11	1.13102	330000000000
Mild Model vs ACTA1-MCM	ENSMUSG00000025151	Maged1	melanoma antigen, family D, 1	up	9.58	20.8	1.11849	2.9e+45
Mild Model vs ACTA1-MCM	ENSMUSG00000031925	Maml2	mastermind like 2 (Drosophila)	up	1.58	3.43	1.11828	18000000
Mild Model vs ACTA1-MCM	ENSMUSG00000027533	Fabp5	fatty acid binding protein 5, epidermal	up	15.7	34	1.11477	1000
Mild Model vs ACTA1-MCM	ENSMUSG00000031776	Arl2bp	ADP-ribosylation factor-like 2 binding protein	up	15.7	34	1.11477	1.7e+42
Mild Model vs ACTA1-MCM	ENSMUSG00000010358	Ifi35	interferon-induced protein 35	up	12.3	26.6	1.11277	3.4e+22
Mild Model vs ACTA1-MCM	ENSMUSG00000002985	Apoe	apolipoprotein E	up	104	224	1.10692	1.2e+90
Mild Model vs ACTA1-MCM	ENSMUSG00000038608	Dock10	dedicator of cytokinesis 10	up	2.5	5.38	1.10568	2.3e+17
Mild Model vs ACTA1-MCM	ENSMUSG00000030879	Mrpl17	mitochondrial ribosomal protein L17	up	42	90.3	1.10434	4.9e+47
Mild Model vs ACTA1-MCM	ENSMUSG00000031402	Mpp1	membrane protein, palmitoylated	up	7.4	15.9	1.10343	6100000000
Mild Model vs ACTA1-MCM	ENSMUSG00000021814	Anxa7	annexin A7	up	40.4	86.5	1.09834	2.4e+120
Mild Model vs ACTA1-MCM	ENSMUSG00000021326	Trim27	tripartite motif-containing 27	up	9.27	19.7	1.08755	2.3e+25
Mild Model vs ACTA1-MCM	ENSMUSG00000026670	Uap1	UDP-N-acetylglucosamine pyrophosphorylase 1	up	34.4	73.1	1.08746	6.7e+84
Mild Model vs ACTA1-MCM	ENSMUSG00000041268	Dmxl2	Dmx-like 2	up	2.43	5.15	1.08362	4.2e+20
Mild Model vs ACTA1-MCM	ENSMUSG00000026094	Stk17b	serine/threonine kinase 17b (apoptosis-inducing)	up	6.23	13.2	1.08323	86
Mild Model vs ACTA1-MCM	ENSMUSG00000022533	Atp13a3	ATPase type 13A3	up	16	33.9	1.08321	1e+74
Mild Model vs ACTA1-MCM	ENSMUSG00000005054	Cstb	cystatin B	up	11.1	23.5	1.0821	10
Mild Model vs ACTA1-MCM	ENSMUSG00000027854	Sike1	suppressor of IKBKE 1	up	12	25.4	1.08179	2.2e+23
Mild Model vs ACTA1-MCM	ENSMUSG00000035024	Ncapd3	non-SMC condensin II complex, subunit D3	up	5.68	12	1.07907	2.4e+17
Mild Model vs ACTA1-MCM	ENSMUSG00000035158	Mitf	microphthalmia-associated transcription factor	up	6.21	13.1	1.0769	2e+42
Mild Model vs ACTA1-MCM	ENSMUSG00000014748	Tex261	testis expressed gene 261	up	20.6	43.4	1.07505	4.1e+84
Mild Model vs ACTA1-MCM	ENSMUSG00000021895	Arhgef3	Rho guanine nucleotide exchange factor (GEF) 3	up	5.73	12	1.06643	4400000000
Mild Model vs ACTA1-MCM	ENSMUSG00000022108	Itm2b	integral membrane protein 2B	up	154	322	1.06413	2.5e+212
Mild Model vs ACTA1-MCM	ENSMUSG00000030306	Tmtc1	transmembrane and tetratricopeptide repeat containing 1	up	30.8	64.4	1.06413	Inf
Mild Model vs ACTA1-MCM	ENSMUSG00000001794	Capns1	calpain, small subunit 1	up	90.4	189	1.06399	7.9e+139
Mild Model vs ACTA1-MCM	ENSMUSG00000032679	Cd59a	CD59a antigen	up	14.6	30.5	1.06284	240000000000
Mild Model vs ACTA1-MCM	ENSMUSG00000026896	Ifih1	interferon induced with helicase C domain 1	up	3.02	6.29	1.05851	160000000000
Mild Model vs ACTA1-MCM	ENSMUSG00000054843	Atrnl1	attractin like 1	up	6.2	12.9	1.05703	2.5e+51
Mild Model vs ACTA1-MCM	ENSMUSG00000039166	Akap7	A kinase (PRKA) anchor protein 7	up	4.53	9.36	1.047	330000
Mild Model vs ACTA1-MCM	ENSMUSG00000029470	P2rx4	purinergic receptor P2X, ligand-gated ion channel 4	up	2.49	5.14	1.04562	7500
Mild Model vs ACTA1-MCM	ENSMUSG00000026355	Mcm6	minichromosome maintenance deficient 6 (MIS5 homolog, S. pombe) (S. cerevisiae)	up	2.25	4.64	1.0442	180
Mild Model vs ACTA1-MCM	ENSMUSG00000060036	Rpl3	ribosomal protein L3	up	59.3	122	1.04078	5.5e+42
Mild Model vs ACTA1-MCM	ENSMUSG00000046157	Tmem229b	transmembrane protein 229B	up	1.79	3.68	1.03975	4400
Mild Model vs ACTA1-MCM	ENSMUSG00000015575	Atp6v0e	ATPase, H+ transporting, lysosomal V0 subunit E	up	18	36.9	1.03562	5000
Mild Model vs ACTA1-MCM	ENSMUSG00000028312	Smc2	structural maintenance of chromosomes 2	up	1.01	2.07	1.03528	3600000
Mild Model vs ACTA1-MCM	ENSMUSG00000061603	Akap6	A kinase (PRKA) anchor protein 6	up	27.2	55.7	1.03407	Inf
Mild Model vs ACTA1-MCM	ENSMUSG00000031962	Cdh15	cadherin 15	up	4.44	9.07	1.03054	11000000000
Mild Model vs ACTA1-MCM	ENSMUSG00000072964	Bhlhb9	basic helix-loop-helix domain containing, class B9	up	2.15	4.39	1.02988	110
Mild Model vs ACTA1-MCM	ENSMUSG00000034430	Zxdc	ZXD family zinc finger C	up	4.83	9.85	1.0281	2.4e+29
Mild Model vs ACTA1-MCM	ENSMUSG00000036446	Lum	lumican	up	35	71.3	1.02655	1e+67
Mild Model vs ACTA1-MCM	ENSMUSG00000030515	Tarsl2	threonyl-tRNA synthetase-like 2	up	18	36.6	1.02385	5e+85
Mild Model vs ACTA1-MCM	ENSMUSG00000061119	Prcp	prolylcarboxypeptidase (angiotensinase C)	up	4.07	8.26	1.02111	130
Mild Model vs ACTA1-MCM	ENSMUSG00000041238	Rbbp8	retinoblastoma binding protein 8	up	1.28	2.59	1.01681	190
Mild Model vs ACTA1-MCM	ENSMUSG00000053819	Camk2d	calcium/calmodulin-dependent protein kinase II, delta	up	22.6	45.5	1.00954	4.9e+167
Mild Model vs ACTA1-MCM	ENSMUSG00000020572	Nampt	nicotinamide phosphoribosyltransferase	up	93.4	188	1.00924	2.3e+145
Mild Model vs ACTA1-MCM	ENSMUSG00000018800	Abca5	ATP-binding cassette, sub-family A (ABC1), member 5	up	5.62	11.3	1.00768	2.2e+35
Mild Model vs ACTA1-MCM	ENSMUSG00000024621	Csf1r	colony stimulating factor 1 receptor	up	6.27	12.6	1.00689	2400000000000
Mild Model vs ACTA1-MCM	ENSMUSG00000001750	Tcirg1	T cell, immune regulator 1, ATPase, H+ transporting, lysosomal V0 protein A3	up	3.55	7.1	1	950
Mild Model vs ACTA1-MCM	ENSMUSG00000025932	Eya1	eyes absent 1 homolog (Drosophila)	up	6	12	1	3100000000000000
Mild Model vs ACTA1-MCM	ENSMUSG00000022024	Sugt1	SGT1, suppressor of G2 allele of SKP1 (S. cerevisiae)	up	67.7	135	0.995732	3.6e+16
Mild Model vs ACTA1-MCM	ENSMUSG00000026239	Pde6d	phosphodiesterase 6D, cGMP-specific, rod, delta	up	20.6	41	0.99298	1.9e+24
Mild Model vs ACTA1-MCM	ENSMUSG00000004319	Clcn3	chloride channel 3	up	19.2	38.2	0.992466	3.7e+79
Mild Model vs ACTA1-MCM	ENSMUSG00000015668	Pdzd11	PDZ domain containing 11	up	5.43	10.8	0.992007	2900
Mild Model vs ACTA1-MCM	ENSMUSG00000026737	Pip4k2a	phosphatidylinositol-5-phosphate 4-kinase, type II, alpha	up	1.5	2.98	0.99035	250
Mild Model vs ACTA1-MCM	ENSMUSG00000044583	Tlr7	toll-like receptor 7	up	1.22	2.41	0.982152	1200
Mild Model vs ACTA1-MCM	ENSMUSG00000029158	Yipf7	Yip1 domain family, member 7	up	60.8	120	0.980891	1.1e+44
Mild Model vs ACTA1-MCM	ENSMUSG00000028496	Mllt3	myeloid/lymphoid or mixed-lineage leukemia (trithorax homolog, Drosophila); translocated to, 3	up	62.5	123	0.97673	2.4e+30
Mild Model vs ACTA1-MCM	ENSMUSG00000021190	Lgmn	legumain	up	15.3	30.1	0.976232	3.1e+18
Mild Model vs ACTA1-MCM	ENSMUSG00000036499	Eea1	early endosome antigen 1	up	10.6	20.6	0.95858	2.5e+17
Mild Model vs ACTA1-MCM	ENSMUSG00000027394	Ttl	tubulin tyrosine ligase	up	3.22	6.25	0.956796	480
Mild Model vs ACTA1-MCM	ENSMUSG00000025199	Chuk	conserved helix-loop-helix ubiquitous kinase	up	8.11	15.7	0.952991	3.5e+30
Mild Model vs ACTA1-MCM	ENSMUSG00000031963	Bmper	BMP-binding endothelial regulator	up	2.62	5.07	0.952419	570000
Mild Model vs ACTA1-MCM	ENSMUSG00000021733	Slc4a7	solute carrier family 4, sodium bicarbonate cotransporter, member 7	up	4	7.73	0.950468	1100000000000
Mild Model vs ACTA1-MCM	ENSMUSG00000029388	Eif2b1	eukaryotic translation initiation factor 2B, subunit 1 (alpha)	up	18.5	35.7	0.948399	6.9e+24
Mild Model vs ACTA1-MCM	ENSMUSG00000020097	Sgpl1	sphingosine phosphate lyase 1	up	5.55	10.7	0.947051	2.5e+18
Mild Model vs ACTA1-MCM	ENSMUSG00000027803	Wwtr1	WW domain containing transcription regulator 1	up	13.5	26	0.945552	4.8e+24
Mild Model vs ACTA1-MCM	ENSMUSG00000030116	Mfap5	microfibrillar associated protein 5	up	18.6	35.8	0.944657	50000000
Mild Model vs ACTA1-MCM	ENSMUSG00000021550	2210016F16Rik	RIKEN cDNA 2210016F16 gene	up	11.4	21.9	0.941897	14000000
Mild Model vs ACTA1-MCM	ENSMUSG00000032712	2810474O19Rik	RIKEN cDNA 2810474O19 gene	up	6.06	11.6	0.936735	220000000000000
Mild Model vs ACTA1-MCM	ENSMUSG00000018008	Cyth4	cytohesin 4	up	2.58	4.92	0.931287	56
Mild Model vs ACTA1-MCM	ENSMUSG00000020189	Osbpl8	oxysterol binding protein-like 8	up	10.7	20.4	0.930958	2.3e+45
Mild Model vs ACTA1-MCM	ENSMUSG00000005871	Apc	adenomatosis polyposis coli	up	16.4	31.2	0.92785	2.8e+40
Mild Model vs ACTA1-MCM	ENSMUSG00000030374	Strn4	striatin, calmodulin binding protein 4	up	2.96	5.62	0.924973	1000
Mild Model vs ACTA1-MCM	ENSMUSG00000030759	Far1	fatty acyl CoA reductase 1	up	7.81	14.8	0.922203	1.2e+18
Mild Model vs ACTA1-MCM	ENSMUSG00000090100	Ttbk2	tau tubulin kinase 2	up	3.08	5.83	0.920566	4e+51
Mild Model vs ACTA1-MCM	ENSMUSG00000043067	Dpy19l1	dpy-19-like 1 (C. elegans)	up	2.86	5.4	0.916944	71000
Mild Model vs ACTA1-MCM	ENSMUSG00000055172	C1ra	complement component 1, r subcomponent A	up	7.38	13.9	0.913392	130000000
Mild Model vs ACTA1-MCM	ENSMUSG00000039943	Plcb4	phospholipase C, beta 4	up	9.88	18.5	0.904942	4e+70
Mild Model vs ACTA1-MCM	ENSMUSG00000009647	Ccdc109a	coiled-coil domain containing 109A	up	14.1	26.3	0.899368	2.9e+20
Mild Model vs ACTA1-MCM	ENSMUSG00000039047	Pigk	phosphatidylinositol glycan anchor biosynthesis, class K	up	16.1	30	0.897902	2.6e+51
Mild Model vs ACTA1-MCM	ENSMUSG00000045795	Whamm	WAS protein homolog associated with actin, golgi membranes and microtubules	up	4.31	8.03	0.897712	180
Mild Model vs ACTA1-MCM	ENSMUSG00000027263	Tubgcp4	tubulin, gamma complex associated protein 4	up	5.59	10.4	0.895663	8800000
Mild Model vs ACTA1-MCM	ENSMUSG00000042015	Wdr41	WD repeat domain 41	up	9.14	17	0.895269	1.4e+27
Mild Model vs ACTA1-MCM	ENSMUSG00000052144	Ppp4r2	protein phosphatase 4, regulatory subunit 2	up	24.2	44.9	0.891708	1.2e+70
Mild Model vs ACTA1-MCM	ENSMUSG00000039109	F13a1	coagulation factor XIII, A1 subunit	up	11.5	21.3	0.88922	6e+27
Mild Model vs ACTA1-MCM	ENSMUSG00000060519	Tor3a	torsin family 3, member A	up	4.08	7.53	0.884081	360
Mild Model vs ACTA1-MCM	ENSMUSG00000028649	Macf1	microtubule-actin crosslinking factor 1	up	27.2	50.2	0.884081	Inf
Mild Model vs ACTA1-MCM	ENSMUSG00000021871	Pnp	purine-nucleoside phosphorylase	up	6.07	11.2	0.88373	1700
Mild Model vs ACTA1-MCM	ENSMUSG00000068917	Clk2	CDC-like kinase 2	up	4.58	8.45	0.883604	3600000000000
Mild Model vs ACTA1-MCM	ENSMUSG00000024614	Tmx3	thioredoxin-related transmembrane protein 3	up	15.4	28.4	0.882961	870
Mild Model vs ACTA1-MCM	ENSMUSG00000024006	Stk38	serine/threonine kinase 38	up	9.02	16.6	0.879984	8.9e+41
Mild Model vs ACTA1-MCM	ENSMUSG00000026748	Plxdc2	plexin domain containing 2	up	10.6	19.5	0.87941	570000000
Mild Model vs ACTA1-MCM	ENSMUSG00000027342	Pcna	proliferating cell nuclear antigen	up	21.8	40.1	0.879274	260000000000000
Mild Model vs ACTA1-MCM	ENSMUSG00000074785	Plxnc1	plexin C1	up	0.649	1.19	0.874671	12
Mild Model vs ACTA1-MCM	ENSMUSG00000027540	Ptpn1	protein tyrosine phosphatase, non-receptor type 1	up	4.75	8.7	0.873088	6200000000000000
Mild Model vs ACTA1-MCM	ENSMUSG00000037032	Apbb1	amyloid beta (A4) precursor protein-binding, family B, member 1	up	3.44	6.28	0.868356	28000
Mild Model vs ACTA1-MCM	ENSMUSG00000067995	Gtf2f2	general transcription factor IIF, polypeptide 2	up	13.5	24.6	0.865699	55000000
Mild Model vs ACTA1-MCM	ENSMUSG00000021710	Nln	neurolysin (metallopeptidase M3 family)	up	5.55	10.1	0.863796	26000000
Mild Model vs ACTA1-MCM	ENSMUSG00000029169	Dhx15	DEAH (Asp-Glu-Ala-His) box polypeptide 15	up	32.1	58.4	0.863395	3.2e+51
Mild Model vs ACTA1-MCM	ENSMUSG00000021068	Nin	ninein	up	7.71	14	0.860624	3.4e+38
Mild Model vs ACTA1-MCM	ENSMUSG00000029465	Arpc3	actin related protein 2/3 complex, subunit 3	up	33.7	61	0.856061	340000000
Mild Model vs ACTA1-MCM	ENSMUSG00000027087	Itgav	integrin alpha V	up	11.5	20.8	0.85495	9.8e+70
Mild Model vs ACTA1-MCM	ENSMUSG00000021218	Gdi2	guanosine diphosphate (GDP) dissociation inhibitor 2	up	62	112	0.853159	5e+101
Mild Model vs ACTA1-MCM	ENSMUSG00000028700	Pomgnt1	protein O-linked mannose beta1,2-N-acetylglucosaminyltransferase	up	24	43.3	0.851333	5.5e+29
Mild Model vs ACTA1-MCM	ENSMUSG00000008393	Carhsp1	calcium regulated heat stable protein 1	up	5.18	9.27	0.839617	4200
Mild Model vs ACTA1-MCM	ENSMUSG00000032412	Atp1b3	ATPase, Na+/K+ transporting, beta 3 polypeptide	up	16	28.6	0.837943	5700000000
Mild Model vs ACTA1-MCM	ENSMUSG00000008845	Cd163	CD163 antigen	up	3.38	6.04	0.837525	3300000000
Mild Model vs ACTA1-MCM	ENSMUSG00000031109	Enox2	ecto-NOX disulfide-thiol exchanger 2	up	8.18	14.6	0.835796	1.8e+22
Mild Model vs ACTA1-MCM	ENSMUSG00000031012	Cask	calcium/calmodulin-dependent serine protein kinase (MAGUK family)	up	9.2	16.4	0.83399	320000000000000
Mild Model vs ACTA1-MCM	ENSMUSG00000000339	Rtcd1	RNA terminal phosphate cyclase domain 1	up	15	26.6	0.826464	1.4e+16
Mild Model vs ACTA1-MCM	ENSMUSG00000040158	Tax1bp3	Tax1 (human T cell leukemia virus type I) binding protein 3	up	6.04	10.7	0.82499	34
Mild Model vs ACTA1-MCM	ENSMUSG00000061313	Ddhd2	DDHD domain containing 2	up	6.55	11.6	0.824558	150000000
Mild Model vs ACTA1-MCM	ENSMUSG00000028164	Manba	mannosidase, beta A, lysosomal	up	2.82	4.99	0.823345	900
Mild Model vs ACTA1-MCM	ENSMUSG00000026782	Abi2	abl-interactor 2	up	2.65	4.68	0.820516	2200000
Mild Model vs ACTA1-MCM	ENSMUSG00000032534	Cep63	centrosomal protein 63	up	10.4	18.3	0.81526	13000000000
Mild Model vs ACTA1-MCM	ENSMUSG00000037089	Slc35b2	solute carrier family 35, member B2	up	21.6	38	0.814968	5.9e+26
Mild Model vs ACTA1-MCM	ENSMUSG00000034211	Mrps17	mitochondrial ribosomal protein S17	up	48.9	86	0.814502	3.7e+17
Mild Model vs ACTA1-MCM	ENSMUSG00000041439	Mfsd6	major facilitator superfamily domain containing 6	up	1.74	3.05	0.809722	730
Mild Model vs ACTA1-MCM	ENSMUSG00000028692	Akr1a1	aldo-keto reductase family 1, member A1 (aldehyde reductase)	up	133	233	0.808904	2.8e+88
Mild Model vs ACTA1-MCM	ENSMUSG00000025314	Ptprj	protein tyrosine phosphatase, receptor type, J	up	1.8	3.15	0.807355	47000000000
Mild Model vs ACTA1-MCM	ENSMUSG00000029446	Psph	phosphoserine phosphatase	up	12.6	22	0.80408	730
Mild Model vs ACTA1-MCM	ENSMUSG00000091337	Eid1	EP300 interacting inhibitor of differentiation 1	up	15.9	27.7	0.800859	430000000000
Mild Model vs ACTA1-MCM	ENSMUSG00000023004	Tuba1b	tubulin, alpha 1B	up	26.5	46.1	0.798774	1.7e+27
Mild Model vs ACTA1-MCM	ENSMUSG00000075528	Aarsd1	alanyl-tRNA synthetase domain containing 1	up	70.2	122	0.797338	2.2e+79
Mild Model vs ACTA1-MCM	ENSMUSG00000058407	Txndc9	thioredoxin domain containing 9	up	32.8	57	0.797266	2.2e+17
Mild Model vs ACTA1-MCM	ENSMUSG00000028199	Cryz	crystallin, zeta	up	8.01	13.9	0.795211	210
Mild Model vs ACTA1-MCM	ENSMUSG00000049184	Purg	purine-rich element binding protein G	up	3.16	5.47	0.791616	1500
Mild Model vs ACTA1-MCM	ENSMUSG00000064215	Ifi27l1	interferon, alpha-inducible protein 27 like 1	up	32.7	56.6	0.791511	110000000
Mild Model vs ACTA1-MCM	ENSMUSG00000029462	Vps29	vacuolar protein sorting 29 (S. pombe)	up	17.8	30.7	0.786361	320
Mild Model vs ACTA1-MCM	ENSMUSG00000029247	Paics	phosphoribosylaminoimidazole carboxylase, phosphoribosylaminoribosylaminoimidazole, succinocarboxamide synthetase	up	69	119	0.786293	1.1e+70
Mild Model vs ACTA1-MCM	ENSMUSG00000016319	Slc25a5	solute carrier family 25 (mitochondrial carrier, adenine nucleotide translocator), member 5	up	23.8	40.9	0.781139	11000000000000
Mild Model vs ACTA1-MCM	ENSMUSG00000019848	Popdc3	popeye domain containing 3	up	26.8	45.9	0.776261	4e+23
Mild Model vs ACTA1-MCM	ENSMUSG00000030680	2900092E17Rik	RIKEN cDNA 2900092E17 gene	up	9.23	15.8	0.775522	29
Mild Model vs ACTA1-MCM	ENSMUSG00000024644	Cndp2	CNDP dipeptidase 2 (metallopeptidase M20 family)	up	6.37	10.9	0.774963	36000
Mild Model vs ACTA1-MCM	ENSMUSG00000027765	P2ry1	purinergic receptor P2Y, G-protein coupled 1	up	5	8.54	0.772308	680
Mild Model vs ACTA1-MCM	ENSMUSG00000020841	Cpd	carboxypeptidase D	up	19.8	33.8	0.771523	6e+166
Mild Model vs ACTA1-MCM	ENSMUSG00000054752	Fsd1l	fibronectin type III and SPRY domain containing 1-like	up	4.88	8.33	0.771435	1.3e+34
Mild Model vs ACTA1-MCM	ENSMUSG00000025949	Pikfyve	phosphoinositide kinase, FYVE finger containing	up	4.62	7.85	0.7648	1.9e+33
Mild Model vs ACTA1-MCM	ENSMUSG00000032802	Srxn1	sulfiredoxin 1 homolog (S. cerevisiae)	up	9.73	16.5	0.761954	30000000000
Mild Model vs ACTA1-MCM	ENSMUSG00000056763	Cspp1	centrosome and spindle pole associated protein 1	up	3.38	5.71	0.756467	29000000000
Mild Model vs ACTA1-MCM	ENSMUSG00000031617	Tmem184c	transmembrane protein 184C	up	6.22	10.5	0.755403	29
Mild Model vs ACTA1-MCM	ENSMUSG00000031451	Gas6	growth arrest specific 6	up	47.8	80.5	0.751978	2.3e+92
Mild Model vs ACTA1-MCM	ENSMUSG00000021583	Erap1	endoplasmic reticulum aminopeptidase 1	up	13.6	22.9	0.751741	27000000000000
Mild Model vs ACTA1-MCM	ENSMUSG00000025027	Xpnpep1	X-prolyl aminopeptidase (aminopeptidase P) 1, soluble	up	11.7	19.7	0.751687	100000000000
Mild Model vs ACTA1-MCM	ENSMUSG00000036940	Kdm1a	lysine (K)-specific demethylase 1A	up	8.62	14.5	0.750293	190000000000000
Mild Model vs ACTA1-MCM	ENSMUSG00000052688	5430435G22Rik	RIKEN cDNA 5430435G22 gene	up	3.36	5.64	0.747234	330
Mild Model vs ACTA1-MCM	ENSMUSG00000016510	Mtif3	mitochondrial translational initiation factor 3	up	16.4	27.5	0.745736	12
Mild Model vs ACTA1-MCM	ENSMUSG00000011958	Bnip2	BCL2/adenovirus E1B interacting protein 2	up	44.5	73.9	0.731769	7.6e+19
Mild Model vs ACTA1-MCM	ENSMUSG00000025993	Slc40a1	solute carrier family 40 (iron-regulated transporter), member 1	up	16.8	27.8	0.726624	6500000000
Mild Model vs ACTA1-MCM	ENSMUSG00000041548	Hspb8	heat shock protein 8	up	284	467	0.717532	2e+119
Mild Model vs ACTA1-MCM	ENSMUSG00000031508	Ankrd10	ankyrin repeat domain 10	up	15.1	24.6	0.70411	810000
Mild Model vs ACTA1-MCM	ENSMUSG00000022312	Eif3h	eukaryotic translation initiation factor 3, subunit H	up	115	186	0.693669	2.1e+35
Mild Model vs ACTA1-MCM	ENSMUSG00000044712	Slc38a6	solute carrier family 38, member 6	up	79.6	128	0.685303	3.5e+258
Mild Model vs ACTA1-MCM	ENSMUSG00000058624	Gda	guanine deaminase	up	4.25	6.81	0.680192	32
Mild Model vs ACTA1-MCM	ENSMUSG00000023452	Pisd	phosphatidylserine decarboxylase	up	8.77	14	0.674778	110
Mild Model vs ACTA1-MCM	ENSMUSG00000024425	Ndfip1	Nedd4 family interacting protein 1	up	46.4	73.5	0.663619	8400000000
Mild Model vs ACTA1-MCM	ENSMUSG00000032030	Cul5	cullin 5	up	54.5	86.2	0.661432	7e+44
Mild Model vs ACTA1-MCM	ENSMUSG00000017843	Ppp2r5c	protein phosphatase 2, regulatory subunit B (B56), gamma isoform	up	23.8	37.6	0.659771	8.8e+36
Mild Model vs ACTA1-MCM	ENSMUSG00000009112	Bcl2l13	BCL2-like 13 (apoptosis facilitator)	up	28.7	44.3	0.626256	9e+27
Mild Model vs ACTA1-MCM	ENSMUSG00000022462	Slc38a2	solute carrier family 38, member 2	up	20.9	32.1	0.61907	3.7e+65
Mild Model vs ACTA1-MCM	ENSMUSG00000026509	Capn2	calpain 2	up	22.9	34.7	0.599588	5.4e+42
Mild Model vs ACTA1-MCM	ENSMUSG00000023845	Lnpep	leucyl/cystinyl aminopeptidase	up	49.4	73	0.563385	4.3e+65
Mild Model vs ACTA1-MCM	ENSMUSG00000020570	Sypl	synaptophysin-like protein	down	72.6	48.7	-0.576048	9.7e+16
Mild Model vs ACTA1-MCM	ENSMUSG00000031749	St3gal2	ST3 beta-galactoside alpha-2,3-sialyltransferase 2	down	9.07	5.94	-0.61064	44000000
Mild Model vs ACTA1-MCM	ENSMUSG00000041571	Sepw1	selenoprotein W, muscle 1	down	378	240	-0.655352	3.7e+18
Mild Model vs ACTA1-MCM	ENSMUSG00000024750	Zfand5	zinc finger, AN1-type domain 5	down	136	85.7	-0.66624	300000000000000
Mild Model vs ACTA1-MCM	ENSMUSG00000073700	Klhl21	kelch-like 21 (Drosophila)	down	13.8	8.65	-0.673896	4200
Mild Model vs ACTA1-MCM	ENSMUSG00000078429	Ctdsp2	CTD (carboxy-terminal domain, RNA polymerase II, polypeptide A) small phosphatase 2	down	21.5	13.4	-0.682104	340
Mild Model vs ACTA1-MCM	ENSMUSG00000022867	Usp25	ubiquitin specific peptidase 25	down	46.4	28.6	-0.69811	7500000
Mild Model vs ACTA1-MCM	ENSMUSG00000022698	Naa50	N(alpha)-acetyltransferase 50, NatE catalytic subunit	down	73.4	44.5	-0.721975	7.5e+44
Mild Model vs ACTA1-MCM	ENSMUSG00000047419	Cmya5	cardiomyopathy associated 5	down	554	333	-0.734364	Inf
Mild Model vs ACTA1-MCM	ENSMUSG00000021067	Sav1	salvador homolog 1 (Drosophila)	down	20	12	-0.736966	18000
Mild Model vs ACTA1-MCM	ENSMUSG00000075595	Zfp652	zinc finger protein 652	down	14.1	8.43	-0.742091	2.4e+48
Mild Model vs ACTA1-MCM	ENSMUSG00000025764	Phf17	PHD finger protein 17	down	15.3	9.14	-0.743266	280
Mild Model vs ACTA1-MCM	ENSMUSG00000020661	Dnmt3a	DNA methyltransferase 3A	down	12.9	7.69	-0.746316	3e+22
Mild Model vs ACTA1-MCM	ENSMUSG00000072720	Myo18b	myosin XVIIIb	down	69.5	41.4	-0.747382	1.2e+70
Mild Model vs ACTA1-MCM	ENSMUSG00000052698	Tln2	talin 2	down	31.9	19	-0.747557	9.2e+101
Mild Model vs ACTA1-MCM	ENSMUSG00000025733	Rhot2	ras homolog gene family, member T2	down	26.1	15.4	-0.761119	9500000
Mild Model vs ACTA1-MCM	ENSMUSG00000040964	Arhgef10l	Rho guanine nucleotide exchange factor (GEF) 10-like	down	26.4	15.5	-0.76827	890000000000
Mild Model vs ACTA1-MCM	ENSMUSG00000020029	Nudt4	nudix (nucleoside diphosphate linked moiety X)-type motif 4	down	74	43.4	-0.76983	1.1e+98
Mild Model vs ACTA1-MCM	ENSMUSG00000030996	Art1	ADP-ribosyltransferase 1	down	229	134	-0.773115	1100000000
Mild Model vs ACTA1-MCM	ENSMUSG00000037712	Fermt2	fermitin family homolog 2 (Drosophila)	down	58.8	34.2	-0.78182	1.1e+16
Mild Model vs ACTA1-MCM	ENSMUSG00000078671	Chd2	chromodomain helicase DNA binding protein 2	down	10.1	5.85	-0.787847	610000000000000
Mild Model vs ACTA1-MCM	ENSMUSG00000021738	Atxn7	ataxin 7	down	5.41	3.13	-0.789466	82
Mild Model vs ACTA1-MCM	ENSMUSG00000034354	Mtmr3	myotubularin related protein 3	down	18.5	10.7	-0.789914	1.1e+36
Mild Model vs ACTA1-MCM	ENSMUSG00000049106	Dcaf5	DDB1 and CUL4 associated factor 5	down	10.6	6.13	-0.790105	85000000000
Mild Model vs ACTA1-MCM	ENSMUSG00000021589	Rhobtb3	Rho-related BTB domain containing 3	down	12.7	7.33	-0.792943	820000000000
Mild Model vs ACTA1-MCM	ENSMUSG00000027763	Mbnl1	muscleblind-like 1 (Drosophila)	down	209	120	-0.800469	6.5e+38
Mild Model vs ACTA1-MCM	ENSMUSG00000042810	Krba1	KRAB-A domain containing 1	down	5.28	3.02	-0.805989	170
Mild Model vs ACTA1-MCM	ENSMUSG00000042066	Tmcc2	transmembrane and coiled-coil domains 2	down	19.8	11.3	-0.809178	16000000
Mild Model vs ACTA1-MCM	ENSMUSG00000029862	Clcn1	chloride channel 1	down	30.5	17.4	-0.809722	8.3e+32
Mild Model vs ACTA1-MCM	ENSMUSG00000039242	B3galnt2	UDP-GalNAc:betaGlcNAc beta 1,3-galactosaminyltransferase, polypeptide 2	down	73.7	41.8	-0.818162	210000000000000
Mild Model vs ACTA1-MCM	ENSMUSG00000042650	Alkbh5	alkB, alkylation repair homolog 5 (E. coli)	down	42	23.7	-0.825502	1.5e+116
Mild Model vs ACTA1-MCM	ENSMUSG00000040118	Cacna2d1	calcium channel, voltage-dependent, alpha2/delta subunit 1	down	117	65.4	-0.839146	1.6e+165
Mild Model vs ACTA1-MCM	ENSMUSG00000003813	Rad23a	RAD23a homolog (S. cerevisiae)	down	46.7	26.1	-0.839373	1.7e+17
Mild Model vs ACTA1-MCM	ENSMUSG00000050812	AI314180	expressed sequence AI314180	down	138	77	-0.841738	2.8e+62
Mild Model vs ACTA1-MCM	ENSMUSG00000021200	Asb2	ankyrin repeat and SOCS box-containing 2	down	109	60.8	-0.842185	1.8e+37
Mild Model vs ACTA1-MCM	ENSMUSG00000005373	Mlxipl	MLX interacting protein-like	down	9.11	5.07	-0.845465	29000000
Mild Model vs ACTA1-MCM	ENSMUSG00000046668	Cxxc5	CXXC finger 5	down	9.76	5.43	-0.845929	260
Mild Model vs ACTA1-MCM	ENSMUSG00000034021	Pds5b	PDS5, regulator of cohesion maintenance, homolog B (S. cerevisiae)	down	14	7.75	-0.853159	85000000000000
Mild Model vs ACTA1-MCM	ENSMUSG00000027177	Hipk3	homeodomain interacting protein kinase 3	down	93.5	51.7	-0.854802	1.7e+233
Mild Model vs ACTA1-MCM	ENSMUSG00000046876	Atxn1	ataxin 1	down	9.68	5.34	-0.858167	1.9e+24
Mild Model vs ACTA1-MCM	ENSMUSG00000031382	Asb11	ankyrin repeat and SOCS box-containing 11	down	134	73.6	-0.864455	110000000
Mild Model vs ACTA1-MCM	ENSMUSG00000015711	Prune	prune homolog (Drosophila)	down	23.2	12.7	-0.869296	760000000000
Mild Model vs ACTA1-MCM	ENSMUSG00000021182	Ccdc88c	coiled-coil domain containing 88C	down	10.9	5.95	-0.873367	250000
Mild Model vs ACTA1-MCM	ENSMUSG00000036561	Ppp6r2	protein phosphatase 6, regulatory subunit 2	down	25.9	14.1	-0.877257	3.4e+25
Mild Model vs ACTA1-MCM	ENSMUSG00000021275	Tecpr2	tectonin beta-propeller repeat containing 2	down	3.49	1.89	-0.884841	33
Mild Model vs ACTA1-MCM	ENSMUSG00000001604	Tcea3	transcription elongation factor A (SII), 3	down	135	72.9	-0.888969	3.1e+37
Mild Model vs ACTA1-MCM	ENSMUSG00000028756	Pink1	PTEN induced putative kinase 1	down	571	308	-0.89056	2.1e+46
Mild Model vs ACTA1-MCM	ENSMUSG00000044938	Klhl31	kelch-like 31 (Drosophila)	down	306	165	-0.891066	2.5e+122
Mild Model vs ACTA1-MCM	ENSMUSG00000039987	Phtf2	putative homeodomain transcription factor 2	down	86.9	46.7	-0.895934	3200000000
Mild Model vs ACTA1-MCM	ENSMUSG00000032601	Prkar2a	protein kinase, cAMP dependent regulatory, type II alpha	down	45.3	24.3	-0.898555	5.4e+66
Mild Model vs ACTA1-MCM	ENSMUSG00000040715	Rsc1a1	regulatory solute carrier protein, family 1, member 1	down	19.6	10.5	-0.900464	4.8e+31
Mild Model vs ACTA1-MCM	ENSMUSG00000062077	Trim54	tripartite motif-containing 54	down	68.7	36.5	-0.912414	3.4e+29
Mild Model vs ACTA1-MCM	ENSMUSG00000050315	Synpo2	synaptopodin 2	down	58	30.8	-0.913123	2.8e+168
Mild Model vs ACTA1-MCM	ENSMUSG00000043154	Ppp2r3a	protein phosphatase 2, regulatory subunit B'', alpha	down	114	60.2	-0.921198	3.4e+180
Mild Model vs ACTA1-MCM	ENSMUSG00000021767	Myst4	MYST histone acetyltransferase monocytic leukemia 4	down	8.81	4.65	-0.921911	24
Mild Model vs ACTA1-MCM	ENSMUSG00000026915	Strbp	spermatid perinuclear RNA binding protein	down	13.4	7.05	-0.926538	650000000
Mild Model vs ACTA1-MCM	ENSMUSG00000038670	Mybpc2	myosin binding protein C, fast-type	down	1620	849	-0.932157	4.3e+154
Mild Model vs ACTA1-MCM	ENSMUSG00000013076	Amotl1	angiomotin-like 1	down	74.8	39.1	-0.93587	8.4e+265
Mild Model vs ACTA1-MCM	ENSMUSG00000022610	Mapk12	mitogen-activated protein kinase 12	down	77.1	40.3	-0.935951	170000000
Mild Model vs ACTA1-MCM	ENSMUSG00000058013	Sept11	septin 11	down	23.6	12.3	-0.940129	2.6e+33
Mild Model vs ACTA1-MCM	ENSMUSG00000011148	Adssl1	adenylosuccinate synthetase like 1	down	279	145	-0.944212	9.8e+23
Mild Model vs ACTA1-MCM	ENSMUSG00000015755	Tab2	TGF-beta activated kinase 1/MAP3K7 binding protein 2	down	31.9	16.5	-0.95109	1.8e+25
Mild Model vs ACTA1-MCM	ENSMUSG00000026571	Dcaf6	DDB1 and CUL4 associated factor 6	down	67.7	35	-0.951801	3.3e+30
Mild Model vs ACTA1-MCM	ENSMUSG00000020300	Cpeb4	cytoplasmic polyadenylation element binding protein 4	down	31.9	16.4	-0.959861	1.1e+66
Mild Model vs ACTA1-MCM	ENSMUSG00000024247	Pkdcc	protein kinase domain containing, cytoplasmic	down	56.1	28.8	-0.961932	230000
Mild Model vs ACTA1-MCM	ENSMUSG00000038403	Hfe2	hemochromatosis type 2 (juvenile) (human homolog)	down	273	140	-0.963474	7.1e+78
Mild Model vs ACTA1-MCM	ENSMUSG00000019990	Pde7b	phosphodiesterase 7B	down	11	5.64	-0.963736	1.4e+17
Mild Model vs ACTA1-MCM	ENSMUSG00000047412	Zbtb44	zinc finger and BTB domain containing 44	down	26.3	13.4	-0.97283	6.7e+38
Mild Model vs ACTA1-MCM	ENSMUSG00000037098	Rab11fip3	RAB11 family interacting protein 3 (class II)	down	10.6	5.39	-0.975707	2e+24
Mild Model vs ACTA1-MCM	ENSMUSG00000018377	Vezf1	vascular endothelial zinc finger 1	down	29.8	15.1	-0.980764	2e+62
Mild Model vs ACTA1-MCM	ENSMUSG00000021898	Asb14	ankyrin repeat and SOCS box-containing 14	down	88.8	44.9	-0.983844	1900000000
Mild Model vs ACTA1-MCM	ENSMUSG00000022788	Fgd4	FYVE, RhoGEF and PH domain containing 4	down	17.6	8.89	-0.98532	180000
Mild Model vs ACTA1-MCM	ENSMUSG00000015846	Rxra	retinoid X receptor alpha	down	24.2	12.2	-0.988126	2.3e+58
Mild Model vs ACTA1-MCM	ENSMUSG00000042404	Dennd4b	DENN/MADD domain containing 4B	down	9.34	4.7	-0.990762	1.9e+19
Mild Model vs ACTA1-MCM	ENSMUSG00000031461	Myom2	myomesin 2	down	402	202	-0.99284	Inf
Mild Model vs ACTA1-MCM	ENSMUSG00000038777	Sema6c	sema domain, transmembrane domain (TM), and cytoplasmic domain, (semaphorin) 6C	down	11.2	5.59	-1.00258	4200000000000
Mild Model vs ACTA1-MCM	ENSMUSG00000051910	Sox6	SRY-box containing gene 6	down	31.6	15.7	-1.00916	2e+112
Mild Model vs ACTA1-MCM	ENSMUSG00000042363	Lgalsl	lectin, galactoside binding-like	down	59.3	29.4	-1.01222	2.6e+71
Mild Model vs ACTA1-MCM	ENSMUSG00000079055	Slc8a3	solute carrier family 8 (sodium/calcium exchanger), member 3	down	24.5	11.9	-1.04182	3.4e+18
Mild Model vs ACTA1-MCM	ENSMUSG00000020538	Srebf1	sterol regulatory element binding transcription factor 1	down	9.95	4.83	-1.04267	8.5e+17
Mild Model vs ACTA1-MCM	ENSMUSG00000023175	Bsg	basigin	down	531	255	-1.05821	130000
Mild Model vs ACTA1-MCM	ENSMUSG00000038244	Mical2	microtubule associated monoxygenase, calponin and LIM domain containing 2	down	27.4	13.1	-1.06461	2e+62
Mild Model vs ACTA1-MCM	ENSMUSG00000026211	Obsl1	obscurin-like 1	down	8.73	4.15	-1.07287	6.3e+48
Mild Model vs ACTA1-MCM	ENSMUSG00000028278	Rragd	Ras-related GTP binding D	down	132	62.7	-1.074	6e+49
Mild Model vs ACTA1-MCM	ENSMUSG00000023990	Tfeb	transcription factor EB	down	33.7	16	-1.07468	8.8e+25
Mild Model vs ACTA1-MCM	ENSMUSG00000058070	Eml1	echinoderm microtubule associated protein like 1	down	34.5	16.3	-1.08172	1.4e+45
Mild Model vs ACTA1-MCM	ENSMUSG00000071042	Rasgrp3	RAS, guanyl releasing protein 3	down	15.2	7.18	-1.08202	1.9e+25
Mild Model vs ACTA1-MCM	ENSMUSG00000052949	Rnf157	ring finger protein 157	down	4.26	2.01	-1.08366	160000000
Mild Model vs ACTA1-MCM	ENSMUSG00000022817	Itgb5	integrin beta 5	down	26.5	12.5	-1.08406	480000
Mild Model vs ACTA1-MCM	ENSMUSG00000070385	Ampd1	adenosine monophosphate deaminase 1	down	466	219	-1.0894	Inf
Mild Model vs ACTA1-MCM	ENSMUSG00000071604	Fam189a2	family with sequence similarity 189, member A2	down	6.78	3.16	-1.10136	55
Mild Model vs ACTA1-MCM	ENSMUSG00000023927	Satb1	special AT-rich sequence binding protein 1	down	8.5	3.91	-1.12029	1.1e+28
Mild Model vs ACTA1-MCM	ENSMUSG00000042476	Abcb4	ATP-binding cassette, sub-family B (MDR/TAP), member 4	down	71.8	32.8	-1.13029	5.3e+38
Mild Model vs ACTA1-MCM	ENSMUSG00000036052	Dnajb5	DnaJ (Hsp40) homolog, subfamily B, member 5	down	30.5	13.9	-1.13372	7.9e+43
Mild Model vs ACTA1-MCM	ENSMUSG00000020473	Aebp1	AE binding protein 1	down	16.4	7.47	-1.13452	5.7e+31
Mild Model vs ACTA1-MCM	ENSMUSG00000055489	Ano5	anoctamin 5	down	112	50.2	-1.15774	1.1e+137
Mild Model vs ACTA1-MCM	ENSMUSG00000030730	Atp2a1	ATPase, Ca++ transporting, cardiac muscle, fast twitch 1	down	4180	1870	-1.16046	Inf
Mild Model vs ACTA1-MCM	ENSMUSG00000026249	Serpine2	serine (or cysteine) peptidase inhibitor, clade E, member 2	down	38.6	17.2	-1.16619	4e+42
Mild Model vs ACTA1-MCM	ENSMUSG00000017817	Jph2	junctophilin 2	down	171	75.9	-1.17182	Inf
Mild Model vs ACTA1-MCM	ENSMUSG00000028348	Murc	muscle-related coiled-coil protein	down	64.2	28.3	-1.18177	29000
Mild Model vs ACTA1-MCM	ENSMUSG00000020173	Cobl	cordon-bleu	down	36.6	16.1	-1.18478	1.3e+17
Mild Model vs ACTA1-MCM	ENSMUSG00000021185	9030617O03Rik	RIKEN cDNA 9030617O03 gene	down	5.65	2.48	-1.18791	6300000
Mild Model vs ACTA1-MCM	ENSMUSG00000044477	Zfand3	zinc finger, AN1-type domain 3	down	30.6	13.3	-1.20211	5.9e+44
Mild Model vs ACTA1-MCM	ENSMUSG00000030701	Plekhb1	pleckstrin homology domain containing, family B (evectins) member 1	down	25.7	11	-1.22426	32
Mild Model vs ACTA1-MCM	ENSMUSG00000037111	Setd7	SET domain containing (lysine methyltransferase) 7	down	43.5	18.6	-1.22571	9.7e+280
Mild Model vs ACTA1-MCM	ENSMUSG00000032648	Pygm	muscle glycogen phosphorylase	down	2050	876	-1.22662	Inf
Mild Model vs ACTA1-MCM	ENSMUSG00000018334	Ksr1	kinase suppressor of ras 1	down	21.8	9.3	-1.22903	4.8e+55
Mild Model vs ACTA1-MCM	ENSMUSG00000041889	Shisa4	shisa homolog 4 (Xenopus laevis)	down	34.8	14.8	-1.23349	610000000
Mild Model vs ACTA1-MCM	ENSMUSG00000037490	Slc2a12	solute carrier family 2 (facilitated glucose transporter), member 12	down	8.39	3.56	-1.23679	26000000
Mild Model vs ACTA1-MCM	ENSMUSG00000051373	Ppapdc3	phosphatidic acid phosphatase type 2 domain containing 3	down	56.3	23.8	-1.24217	8e+60
Mild Model vs ACTA1-MCM	ENSMUSG00000042524	Sun2	Sad1 and UNC84 domain containing 2	down	42.8	18	-1.24961	1.6e+37
Mild Model vs ACTA1-MCM	ENSMUSG00000029864	Gstk1	glutathione S-transferase kappa 1	down	50.5	21.1	-1.25904	30000
Mild Model vs ACTA1-MCM	ENSMUSG00000022525	Hrasls	HRAS-like suppressor	down	37.5	15.5	-1.27462	76000000000
Mild Model vs ACTA1-MCM	ENSMUSG00000091712	Sec14l5	SEC14-like 5 (S. cerevisiae)	down	5.13	2.12	-1.27489	28
Mild Model vs ACTA1-MCM	ENSMUSG00000055435	Maf	avian musculoaponeurotic fibrosarcoma (v-maf) AS42 oncogene homolog	down	30.6	12.6	-1.28011	4.1e+18
Mild Model vs ACTA1-MCM	ENSMUSG00000031519	Asb5	ankyrin repeat and SOCs box-containing 5	down	251	103	-1.28504	65000000000
Mild Model vs ACTA1-MCM	ENSMUSG00000075289	Carns1	carnosine synthase 1	down	6.96	2.85	-1.28813	35000000000000
Mild Model vs ACTA1-MCM	ENSMUSG00000054958	Nt5c1a	5'-nucleotidase, cytosolic IA	down	9.19	3.75	-1.29317	31
Mild Model vs ACTA1-MCM	ENSMUSG00000053199	Arhgap20	Rho GTPase activating protein 20	down	11.4	4.59	-1.31247	2.8e+52
Mild Model vs ACTA1-MCM	ENSMUSG00000030554	Synm	synemin, intermediate filament protein	down	154	61.3	-1.32897	Inf
Mild Model vs ACTA1-MCM	ENSMUSG00000057897	Camk2b	calcium/calmodulin-dependent protein kinase II, beta	down	16	6.36	-1.33097	7.8e+34
Mild Model vs ACTA1-MCM	ENSMUSG00000024617	Camk2a	calcium/calmodulin-dependent protein kinase II alpha	down	65	25.8	-1.33307	1.2e+51
Mild Model vs ACTA1-MCM	ENSMUSG00000041075	Fzd7	frizzled homolog 7 (Drosophila)	down	16	6.34	-1.33552	3.6e+38
Mild Model vs ACTA1-MCM	ENSMUSG00000055737	Ghr	growth hormone receptor	down	74.5	29	-1.36119	1.8e+104
Mild Model vs ACTA1-MCM	ENSMUSG00000030621	Me3	malic enzyme 3, NADP(+)-dependent, mitochondrial	down	36.8	14.3	-1.36369	4.6e+30
Mild Model vs ACTA1-MCM	ENSMUSG00000096146	Kcnj11	potassium inwardly rectifying channel, subfamily J, member 11	down	27.8	10.8	-1.36405	38000000000
Mild Model vs ACTA1-MCM	ENSMUSG00000078532	Nkain1	Na+/K+ transporting ATPase interacting 1	down	13.3	5.14	-1.37159	1300000000
Mild Model vs ACTA1-MCM	ENSMUSG00000034768	Asb16	ankyrin repeat and SOCS box-containing 16	down	21.8	8.33	-1.38794	5.6e+29
Mild Model vs ACTA1-MCM	ENSMUSG00000028396	2310002L09Rik	RIKEN cDNA 2310002L09 gene	down	88.1	33.6	-1.39068	2.1e+25
Mild Model vs ACTA1-MCM	ENSMUSG00000053205	Styx	serine/threonine/tyrosine interaction protein	down	36.2	13.8	-1.39132	2.1e+115
Mild Model vs ACTA1-MCM	ENSMUSG00000026407	Cacna1s	calcium channel, voltage-dependent, L type, alpha 1S subunit	down	190	72.4	-1.39194	Inf
Mild Model vs ACTA1-MCM	ENSMUSG00000054640	Slc8a1	solute carrier family 8 (sodium/calcium exchanger), member 1	down	13.1	4.99	-1.39246	160000000000000
Mild Model vs ACTA1-MCM	ENSMUSG00000057719	Sh3rf2	SH3 domain containing ring finger 2	down	8.85	3.31	-1.41885	4.2e+54
Mild Model vs ACTA1-MCM	ENSMUSG00000032402	Smad3	SMAD family member 3	down	15.8	5.86	-1.43095	2.1e+46
Mild Model vs ACTA1-MCM	ENSMUSG00000026827	Gpd2	glycerol phosphate dehydrogenase 2, mitochondrial	down	124	45.5	-1.4464	1.4e+193
Mild Model vs ACTA1-MCM	ENSMUSG00000090066	1110002E22Rik	RIKEN cDNA 1110002E22 gene	down	15.8	5.78	-1.45078	1.8e+89
Mild Model vs ACTA1-MCM	ENSMUSG00000031561	Tenm3	teneurin transmembrane protein 3	down	3.35	1.2	-1.48113	2.7e+22
Mild Model vs ACTA1-MCM	ENSMUSG00000028033	Kcnq5	potassium voltage-gated channel, subfamily Q, member 5	down	4.73	1.69	-1.48482	1.4e+16
Mild Model vs ACTA1-MCM	ENSMUSG00000032418	Me1	malic enzyme 1, NADP(+)-dependent, cytosolic	down	62	22.1	-1.48822	1.8e+177
Mild Model vs ACTA1-MCM	ENSMUSG00000031972	Acta1	actin, alpha 1, skeletal muscle	down	7380	2630	-1.48856	Inf
Mild Model vs ACTA1-MCM	ENSMUSG00000006457	Actn3	actinin alpha 3	down	5370	1900	-1.49892	Inf
Mild Model vs ACTA1-MCM	ENSMUSG00000025911	Adhfe1	alcohol dehydrogenase, iron containing, 1	down	29.2	10.3	-1.50332	70000
Mild Model vs ACTA1-MCM	ENSMUSG00000027784	Ppm1l	protein phosphatase 1 (formerly 2C)-like	down	36.6	12.9	-1.50447	1.8e+20
Mild Model vs ACTA1-MCM	ENSMUSG00000040430	Pitpnc1	phosphatidylinositol transfer protein, cytoplasmic 1	down	16	5.59	-1.51715	4e+57
Mild Model vs ACTA1-MCM	ENSMUSG00000030103	Bhlhe40	basic helix-loop-helix family, member e40	down	14.6	5.05	-1.53161	1400000
Mild Model vs ACTA1-MCM	ENSMUSG00000021456	Fbp2	fructose bisphosphatase 2	down	64	22.1	-1.53403	3.1e+16
Mild Model vs ACTA1-MCM	ENSMUSG00000039976	Tbc1d16	TBC1 domain family, member 16	down	8.74	3.01	-1.53787	3.2e+62
Mild Model vs ACTA1-MCM	ENSMUSG00000020386	Sar1b	SAR1 gene homolog B (S. cerevisiae)	down	560	190	-1.55943	4.5e+91
Mild Model vs ACTA1-MCM	ENSMUSG00000029361	Nos1	nitric oxide synthase 1, neuronal	down	4.72	1.6	-1.56071	5.9e+21
Mild Model vs ACTA1-MCM	ENSMUSG00000027470	Mylk2	myosin, light polypeptide kinase 2, skeletal muscle	down	168	56.5	-1.57214	4.5e+171
Mild Model vs ACTA1-MCM	ENSMUSG00000029392	Rilpl1	Rab interacting lysosomal protein-like 1	down	60.5	20.3	-1.57546	2e+45
Mild Model vs ACTA1-MCM	ENSMUSG00000022037	Clu	clusterin	down	16.1	5.4	-1.57603	8.8e+23
Mild Model vs ACTA1-MCM	ENSMUSG00000032845	Alpk2	alpha-kinase 2	down	9.37	3.14	-1.57728	1.1e+49
Mild Model vs ACTA1-MCM	ENSMUSG00000025432	Avil	advillin	down	2.18	0.73	-1.57836	1500
Mild Model vs ACTA1-MCM	ENSMUSG00000043557	Mdga1	MAM domain containing glycosylphosphatidylinositol anchor 1	down	1.78	0.589	-1.59554	21
Mild Model vs ACTA1-MCM	ENSMUSG00000039661	Dusp26	dual specificity phosphatase 26 (putative)	down	21.6	7.09	-1.60717	740000000000000
Mild Model vs ACTA1-MCM	ENSMUSG00000047747	Rnf150	ring finger protein 150	down	14.3	4.66	-1.61761	18000000000
Mild Model vs ACTA1-MCM	ENSMUSG00000038205	Prkab2	protein kinase, AMP-activated, beta 2 non-catalytic subunit	down	93.7	30.4	-1.62398	Inf
Mild Model vs ACTA1-MCM	ENSMUSG00000026100	Mstn	myostatin	down	62.1	19.5	-1.67112	460000000000000
Mild Model vs ACTA1-MCM	ENSMUSG00000024892	Pcx	pyruvate carboxylase	down	32.2	10.1	-1.67271	4.7e+163
Mild Model vs ACTA1-MCM	ENSMUSG00000050069	Grem2	gremlin 2 homolog, cysteine knot superfamily (Xenopus laevis)	down	4.45	1.38	-1.68914	2300000000000000
Mild Model vs ACTA1-MCM	ENSMUSG00000031885	Cbfb	core binding factor beta	down	75.9	23.1	-1.71621	1.1e+98
Mild Model vs ACTA1-MCM	ENSMUSG00000028017	Egf	epidermal growth factor	down	15	4.5	-1.73697	1.2e+55
Mild Model vs ACTA1-MCM	ENSMUSG00000037977	6430571L13Rik	RIKEN cDNA 6430571L13 gene	down	30.4	9.07	-1.7449	4500
Mild Model vs ACTA1-MCM	ENSMUSG00000039103	Nexn	nexilin	down	65.3	19.3	-1.75848	3.6e+249
Mild Model vs ACTA1-MCM	ENSMUSG00000042961	Egflam	EGF-like, fibronectin type III and laminin G domains	down	5.17	1.5	-1.7852	7300000000
Mild Model vs ACTA1-MCM	ENSMUSG00000030089	Slc41a3	solute carrier family 41, member 3	down	30.6	8.77	-1.80288	220000000000
Mild Model vs ACTA1-MCM	ENSMUSG00000027559	Car3	carbonic anhydrase 3	down	2520	721	-1.80535	Inf
Mild Model vs ACTA1-MCM	ENSMUSG00000040113	Mettl11b	methyltransferase like 11B	down	33.9	9.64	-1.81418	25000000000
Mild Model vs ACTA1-MCM	ENSMUSG00000007033	Hspa1l	heat shock protein 1-like	down	13.4	3.74	-1.84112	1.9e+24
Mild Model vs ACTA1-MCM	ENSMUSG00000032177	Pde4a	phosphodiesterase 4A, cAMP specific	down	8.58	2.36	-1.86219	950000000000
Mild Model vs ACTA1-MCM	ENSMUSG00000020919	Stat5b	signal transducer and activator of transcription 5B	down	54.7	14.9	-1.87623	Inf
Mild Model vs ACTA1-MCM	ENSMUSG00000044499	Hs3st5	heparan sulfate (glucosamine) 3-O-sulfotransferase 5	down	6.95	1.84	-1.91731	2.8e+24
Mild Model vs ACTA1-MCM	ENSMUSG00000023913	Pla2g7	phospholipase A2, group VII (platelet-activating factor acetylhydrolase, plasma)	down	45.6	11.9	-1.93807	550000000000000
Mild Model vs ACTA1-MCM	ENSMUSG00000030494	Rhpn2	rhophilin, Rho GTPase binding protein 2	down	1.78	0.444	-2.00325	3600
Mild Model vs ACTA1-MCM	ENSMUSG00000022441	Efcab6	EF-hand calcium binding domain 6	down	3.92	0.969	-2.01629	340
Mild Model vs ACTA1-MCM	ENSMUSG00000060512	0610040J01Rik	RIKEN cDNA 0610040J01 gene	down	5.9	1.45	-2.02466	34
Mild Model vs ACTA1-MCM	ENSMUSG00000036745	Ttll7	tubulin tyrosine ligase-like family, member 7	down	140	32.7	-2.09806	Inf
Mild Model vs ACTA1-MCM	ENSMUSG00000068740	Celsr2	cadherin, EGF LAG seven-pass G-type receptor 2 (flamingo homolog, Drosophila)	down	0.716	0.167	-2.10011	17000000
Mild Model vs ACTA1-MCM	ENSMUSG00000051067	Lingo3	leucine rich repeat and Ig domain containing 3	down	3.53	0.816	-2.11303	7900000
Mild Model vs ACTA1-MCM	ENSMUSG00000035459	Stab2	stabilin 2	down	1.52	0.345	-2.1394	400000000000000
Mild Model vs ACTA1-MCM	ENSMUSG00000040562	Gstm2	glutathione S-transferase, mu 2	down	71.7	16.1	-2.15491	3.3e+42
Mild Model vs ACTA1-MCM	ENSMUSG00000026173	Plcd4	phospholipase C, delta 4	down	62.9	14.1	-2.15736	6.1e+80
Mild Model vs ACTA1-MCM	ENSMUSG00000022490	Ppp1r1a	protein phosphatase 1, regulatory (inhibitor) subunit 1A	down	34.2	7.58	-2.17373	1.4e+27
Mild Model vs ACTA1-MCM	ENSMUSG00000029153	Ociad2	OCIA domain containing 2	down	50.7	11.1	-2.19143	5.1e+23
Mild Model vs ACTA1-MCM	ENSMUSG00000019768	Esr1	estrogen receptor 1 (alpha)	down	204	41.1	-2.31136	Inf
Mild Model vs ACTA1-MCM	ENSMUSG00000067653	Ankrd23	ankyrin repeat domain 23	down	1960	370	-2.40526	Inf
Mild Model vs ACTA1-MCM	ENSMUSG00000030433	Sbk2	SH3-binding domain kinase family, member 2	down	12	1.93	-2.63636	1000000
Mild Model vs ACTA1-MCM	ENSMUSG00000025213	Kazald1	Kazal-type serine peptidase inhibitor domain 1	down	22.9	3.19	-2.84372	2.8e+17
Mild Model vs ACTA1-MCM	ENSMUSG00000048373	Fgfbp1	fibroblast growth factor binding protein 1	down	21.2	1.74	-3.60691	1.7e+66
Mild Model vs ACTA1-MCM	ENSMUSG00000041193	Pla2g5	phospholipase A2, group V	down	9.66	0.72	-3.74595	1.4e+32
Mild Model vs ACTA1-MCM	ENSMUSG00000069306	Hist1h4m	histone cluster 1, H4m	down	32.2	0.366	-6.45907	2.9e+46
Moderate Model vs ACTA1-MCM	ENSMUSG00000021441	Cts6	cathepsin 6	up	0	2.53	Inf	320
Moderate Model vs ACTA1-MCM	ENSMUSG00000024292	Cyp4f14	cytochrome P450, family 4, subfamily f, polypeptide 14	up	0	1.17	Inf	23000
Moderate Model vs ACTA1-MCM	ENSMUSG00000025500	1600016N20Rik	RIKEN cDNA 1600016N20 gene	up	0	6.11	Inf	3.6e+69
Moderate Model vs ACTA1-MCM	ENSMUSG00000026734	4921504E06Rik	RIKEN cDNA 4921504E06 gene	up	0	6.91	Inf	1.1e+63
Moderate Model vs ACTA1-MCM	ENSMUSG00000027761	Aadac	arylacetamide deacetylase (esterase)	up	0	12.7	Inf	9.2e+89
Moderate Model vs ACTA1-MCM	ENSMUSG00000028678	Kif2c	kinesin family member 2C	up	0	1.19	Inf	210
Moderate Model vs ACTA1-MCM	ENSMUSG00000029378	Areg	amphiregulin	up	0	2.25	Inf	12000
Moderate Model vs ACTA1-MCM	ENSMUSG00000030154	Klrb1f	killer cell lectin-like receptor subfamily B member 1F	up	0	3.35	Inf	6.8e+20
Moderate Model vs ACTA1-MCM	ENSMUSG00000031443	F7	coagulation factor VII	up	0	1.04	Inf	640
Moderate Model vs ACTA1-MCM	ENSMUSG00000031635	Anxa10	annexin A10	up	0	3.1	Inf	750000
Moderate Model vs ACTA1-MCM	ENSMUSG00000032053	Pou2af1	POU domain, class 2, associating factor 1	up	0	1.76	Inf	25
Moderate Model vs ACTA1-MCM	ENSMUSG00000032532	Cck	cholecystokinin	up	0	5.04	Inf	95000
Moderate Model vs ACTA1-MCM	ENSMUSG00000035683	Melk	maternal embryonic leucine zipper kinase	up	0	1.32	Inf	2600
Moderate Model vs ACTA1-MCM	ENSMUSG00000036699	Zcchc12	zinc finger, CCHC domain containing 12	up	0	1.79	Inf	57000000000
Moderate Model vs ACTA1-MCM	ENSMUSG00000038576	Susd4	sushi domain containing 4	up	0	2.34	Inf	6900000000000000
Moderate Model vs ACTA1-MCM	ENSMUSG00000039488	Cntn5	contactin 5	up	0	1.05	Inf	5300000000000
Moderate Model vs ACTA1-MCM	ENSMUSG00000041468	Gpr12	G-protein coupled receptor 12	up	0	2.33	Inf	76000000
Moderate Model vs ACTA1-MCM	ENSMUSG00000049493	Pls1	plastin 1 (I-isoform)	up	0	2.19	Inf	130000000
Moderate Model vs ACTA1-MCM	ENSMUSG00000050824	Sstr5	somatostatin receptor 5	up	0	4.03	Inf	3.5e+43
Moderate Model vs ACTA1-MCM	ENSMUSG00000050994	9130014G24Rik	RIKEN cDNA 9130014G24 gene	up	0	0.778	Inf	4300
Moderate Model vs ACTA1-MCM	ENSMUSG00000055298	Ctsj	cathepsin J	up	0	3.75	Inf	64000000000
Moderate Model vs ACTA1-MCM	ENSMUSG00000059077	Pth	parathyroid hormone	up	0	14.1	Inf	7.4e+40
Moderate Model vs ACTA1-MCM	ENSMUSG00000081225	Cyp2j12	cytochrome P450, family 2, subfamily j, polypeptide 12	up	0	6.46	Inf	3.1e+37
Moderate Model vs ACTA1-MCM	ENSMUSG00000090254	Gm1965	predicted gene 1965	up	0	1.51	Inf	15
Moderate Model vs ACTA1-MCM	ENSMUSG00000090461	Iltifb	interleukin 10-related T cell-derived inducible factor beta	up	0	5.04	Inf	12000
Moderate Model vs ACTA1-MCM	ENSMUSG00000076434	Wfdc3	WAP four-disulfide core domain 3	up	0.446	114	7.99777	Inf
Moderate Model vs ACTA1-MCM	ENSMUSG00000041608	Entpd3	ectonucleoside triphosphate diphosphohydrolase 3	up	0.0845	20.3	7.90831	1.1e+231
Moderate Model vs ACTA1-MCM	ENSMUSG00000068122	Agtr2	angiotensin II receptor, type 2	up	0.133	26.4	7.63297	1.2e+245
Moderate Model vs ACTA1-MCM	ENSMUSG00000042045	Sln	sarcolipin	up	4.07	360	6.46682	Inf
Moderate Model vs ACTA1-MCM	ENSMUSG00000069310	Hist1h3c	histone cluster 1, H3c	up	0.231	15.9	6.10499	6.6e+39
Moderate Model vs ACTA1-MCM	ENSMUSG00000032122	Slc37a2	solute carrier family 37 (glycerol-3-phosphate transporter), member 2	up	0.422	25.8	5.93398	Inf
Moderate Model vs ACTA1-MCM	ENSMUSG00000068011	2510049J12Rik	RIKEN cDNA 2510049J12 gene	up	0.519	29.5	5.82884	6.4e+241
Moderate Model vs ACTA1-MCM	ENSMUSG00000027071	P2rx3	purinergic receptor P2X, ligand-gated ion channel, 3	up	0.231	12.7	5.78079	1.8e+170
Moderate Model vs ACTA1-MCM	ENSMUSG00000022899	Slc15a2	solute carrier family 15 (H+/peptide transporter), member 2	up	1.11	60.9	5.77781	6.7e+251
Moderate Model vs ACTA1-MCM	ENSMUSG00000029414	Kntc1	kinetochore associated 1	up	0.0462	2.44	5.72284	2.5e+71
Moderate Model vs ACTA1-MCM	ENSMUSG00000026253	Chrng	cholinergic receptor, nicotinic, gamma polypeptide	up	0.0964	4.87	5.65874	4e+25
Moderate Model vs ACTA1-MCM	ENSMUSG00000038112	AW551984	expressed sequence AW551984	up	0.797	39.6	5.63478	Inf
Moderate Model vs ACTA1-MCM	ENSMUSG00000062727	Hist1h2bk	histone cluster 1, H2bk	up	0.543	24.2	5.47791	2.3e+43
Moderate Model vs ACTA1-MCM	ENSMUSG00000020598	Nrcam	neuron-glia-CAM-related cell adhesion molecule	up	0.555	23.8	5.42233	Inf
Moderate Model vs ACTA1-MCM	ENSMUSG00000009214	Tmem8c	transmembrane protein 8C	up	0.193	7.77	5.33124	21000000000000
Moderate Model vs ACTA1-MCM	ENSMUSG00000031004	Mki67	antigen identified by monoclonal antibody Ki 67	up	0.0965	3.62	5.22932	4.3e+182
Moderate Model vs ACTA1-MCM	ENSMUSG00000029436	Mmp17	matrix metallopeptidase 17	up	0.15	5.13	5.09592	2.1e+78
Moderate Model vs ACTA1-MCM	ENSMUSG00000022636	Alcam	activated leukocyte cell adhesion molecule	up	0.763	25.2	5.0456	9.5e+249
Moderate Model vs ACTA1-MCM	ENSMUSG00000061825	Ces2c	carboxylesterase 2C	up	0.0845	2.61	4.94895	2700000000000
Moderate Model vs ACTA1-MCM	ENSMUSG00000036832	Lpar3	lysophosphatidic acid receptor 3	up	0.133	4.1	4.94613	5.9e+31
Moderate Model vs ACTA1-MCM	ENSMUSG00000041700	Lhfpl1	lipoma HMGIC fusion partner-like 1	up	0.241	7.06	4.87256	3e+34
Moderate Model vs ACTA1-MCM	ENSMUSG00000096807	Hist1h2bm	histone cluster 1, H2bm	up	0.494	14.1	4.83504	1.2e+16
Moderate Model vs ACTA1-MCM	ENSMUSG00000009185	Ccl8	chemokine (C-C motif) ligand 8	up	0.711	20.1	4.8212	3.2e+24
Moderate Model vs ACTA1-MCM	ENSMUSG00000027171	Prrg4	proline rich Gla (G-carboxyglutamic acid) 4 (transmembrane)	up	0.229	6.45	4.81588	9300000000000000
Moderate Model vs ACTA1-MCM	ENSMUSG00000045871	Slitrk6	SLIT and NTRK-like family, member 6	up	0.0964	2.68	4.79706	13000000000000
Moderate Model vs ACTA1-MCM	ENSMUSG00000069302	Hist1h2ah	histone cluster 1, H2ah	up	0.278	7.42	4.73826	140000000
Moderate Model vs ACTA1-MCM	ENSMUSG00000024803	Ankrd1	ankyrin repeat domain 1 (cardiac muscle)	up	5.47	145	4.72837	Inf
Moderate Model vs ACTA1-MCM	ENSMUSG00000062184	Hs6st2	heparan sulfate 6-O-sulfotransferase 2	up	1.29	33.8	4.71158	3.8e+233
Moderate Model vs ACTA1-MCM	ENSMUSG00000094777	Hist1h2ap	histone cluster 1, H2ap	up	1.21	30.1	4.63668	1.1e+64
Moderate Model vs ACTA1-MCM	ENSMUSG00000024526	Cidea	cell death-inducing DNA fragmentation factor, alpha subunit-like effector A	up	0.324	7.55	4.54241	1.2e+25
Moderate Model vs ACTA1-MCM	ENSMUSG00000032530	Lyzl4	lysozyme-like 4	up	0.676	15.5	4.5191	1.7e+45
Moderate Model vs ACTA1-MCM	ENSMUSG00000031762	Mt2	metallothionein 2	up	4.33	97.5	4.49296	7.9e+135
Moderate Model vs ACTA1-MCM	ENSMUSG00000092083	Kcnb2	potassium voltage gated channel, Shab-related subfamily, member 2	up	0.0809	1.81	4.48371	1.9e+21
Moderate Model vs ACTA1-MCM	ENSMUSG00000064168	Hist1h2bh	histone cluster 1, H2bh	up	0.52	11.6	4.47947	69000000000
Moderate Model vs ACTA1-MCM	ENSMUSG00000032218	Ccnb2	cyclin B2	up	0.208	4.6	4.46698	2.1e+21
Moderate Model vs ACTA1-MCM	ENSMUSG00000030222	Rerg	RAS-like, estrogen-regulated, growth-inhibitor	up	0.53	11.7	4.46437	1e+98
Moderate Model vs ACTA1-MCM	ENSMUSG00000023992	Trem2	triggering receptor expressed on myeloid cells 2	up	0.393	8.66	4.46177	9.8e+37
Moderate Model vs ACTA1-MCM	ENSMUSG00000095217	Hist1h2bn	histone cluster 1, H2bn	up	1.36	29.5	4.43904	1.2e+37
Moderate Model vs ACTA1-MCM	ENSMUSG00000037855	Zfp365	zinc finger protein 365	up	0.312	6.75	4.43527	3.5e+84
Moderate Model vs ACTA1-MCM	ENSMUSG00000034917	Tjp3	tight junction protein 3	up	0.0965	2.07	4.42296	3e+17
Moderate Model vs ACTA1-MCM	ENSMUSG00000069309	Hist1h2an	histone cluster 1, H2an	up	0.567	12.1	4.41551	66000000
Moderate Model vs ACTA1-MCM	ENSMUSG00000020437	Myo1g	myosin IG	up	1.22	26	4.41356	Inf
Moderate Model vs ACTA1-MCM	ENSMUSG00000035385	Ccl2	chemokine (C-C motif) ligand 2	up	0.337	7.12	4.40106	27000
Moderate Model vs ACTA1-MCM	ENSMUSG00000039126	Prune2	prune homolog 2 (Drosophila)	up	1.39	29.2	4.39281	Inf
Moderate Model vs ACTA1-MCM	ENSMUSG00000001131	Timp1	tissue inhibitor of metalloproteinase 1	up	1	20.6	4.36457	3.6e+56
Moderate Model vs ACTA1-MCM	ENSMUSG00000025059	Gyk	glycerol kinase	up	0.759	15.6	4.3613	1e+180
Moderate Model vs ACTA1-MCM	ENSMUSG00000069268	Hist1h2bf	histone cluster 1, H2bf	up	1.07	21.8	4.34865	6.4e+21
Moderate Model vs ACTA1-MCM	ENSMUSG00000061991	Hist1h2af	histone cluster 1, H2af	up	1.05	20.6	4.29418	1.5e+23
Moderate Model vs ACTA1-MCM	ENSMUSG00000029304	Spp1	secreted phosphoprotein 1	up	1.81	35.3	4.28561	2.4e+206
Moderate Model vs ACTA1-MCM	ENSMUSG00000020914	Top2a	topoisomerase (DNA) II alpha	up	0.326	6.23	4.25629	2.7e+141
Moderate Model vs ACTA1-MCM	ENSMUSG00000020908	Myh3	myosin, heavy polypeptide 3, skeletal muscle, embryonic	up	2.25	41.9	4.21895	Inf
Moderate Model vs ACTA1-MCM	ENSMUSG00000040828	Tmem146	transmembrane protein 146	up	0.241	4.36	4.17722	1.6e+21
Moderate Model vs ACTA1-MCM	ENSMUSG00000030789	Itgax	integrin alpha X	up	0.196	3.53	4.17074	2e+39
Moderate Model vs ACTA1-MCM	ENSMUSG00000046805	Mpeg1	macrophage expressed gene 1	up	0.795	14.3	4.16892	6.4e+122
Moderate Model vs ACTA1-MCM	ENSMUSG00000069267	Hist1h3b	histone cluster 1, H3b	up	0.94	16.6	4.14238	7.5e+33
Moderate Model vs ACTA1-MCM	ENSMUSG00000064325	Hhip	Hedgehog-interacting protein	up	0.241	4.24	4.13696	1e+97
Moderate Model vs ACTA1-MCM	ENSMUSG00000045659	Plekha7	pleckstrin homology domain containing, family A member 7	up	0.416	7.23	4.11934	3.9e+146
Moderate Model vs ACTA1-MCM	ENSMUSG00000017978	Cadps2	Ca2+-dependent activator protein for secretion 2	up	0.89	15.3	4.10358	8.6e+200
Moderate Model vs ACTA1-MCM	ENSMUSG00000031647	Mfap3l	microfibrillar-associated protein 3-like	up	2.74	46.2	4.07565	Inf
Moderate Model vs ACTA1-MCM	ENSMUSG00000055775	Myh8	myosin, heavy polypeptide 8, skeletal muscle, perinatal	up	1.94	32.7	4.07516	Inf
Moderate Model vs ACTA1-MCM	ENSMUSG00000056055	Sag	retinal S-antigen	up	0.615	10	4.02327	2.6e+58
Moderate Model vs ACTA1-MCM	ENSMUSG00000032118	Fez1	fasciculation and elongation protein zeta 1 (zygin I)	up	3.27	52.5	4.00495	4.7e+300
Moderate Model vs ACTA1-MCM	ENSMUSG00000034311	Kif4	kinesin family member 4	up	0.133	2.12	3.99457	9.6e+32
Moderate Model vs ACTA1-MCM	ENSMUSG00000058773	Hist1h1b	histone cluster 1, H1b	up	1.37	21.8	3.99208	1e+52
Moderate Model vs ACTA1-MCM	ENSMUSG00000049539	Hist1h1a	histone cluster 1, H1a	up	1.34	21.3	3.99055	4.2e+41
Moderate Model vs ACTA1-MCM	ENSMUSG00000051401	Kctd16	potassium channel tetramerisation domain containing 16	up	0.157	2.46	3.96982	14000
Moderate Model vs ACTA1-MCM	ENSMUSG00000050335	Lgals3	lectin, galactose binding, soluble 3	up	3.55	55.6	3.96919	2.3e+175
Moderate Model vs ACTA1-MCM	ENSMUSG00000051980	Casr	calcium-sensing receptor	up	1.92	29.7	3.95128	Inf
Moderate Model vs ACTA1-MCM	ENSMUSG00000042109	Csdc2	cold shock domain containing C2, RNA binding	up	0.324	4.95	3.93336	730000
Moderate Model vs ACTA1-MCM	ENSMUSG00000003051	Elf3	E74-like factor 3	up	0.22	3.36	3.93289	1.5e+18
Moderate Model vs ACTA1-MCM	ENSMUSG00000069266	Hist1h4b	histone cluster 1, H4b	up	0.988	14.9	3.91466	3000000000000000
Moderate Model vs ACTA1-MCM	ENSMUSG00000019942	Cdk1	cyclin-dependent kinase 1	up	0.229	3.41	3.89635	97000000
Moderate Model vs ACTA1-MCM	ENSMUSG00000052504	Epha3	Eph receptor A3	up	0.37	5.49	3.89121	2.1e+83
Moderate Model vs ACTA1-MCM	ENSMUSG00000038642	Ctss	cathepsin S	up	5.56	81.2	3.86832	3.5e+300
Moderate Model vs ACTA1-MCM	ENSMUSG00000049866	Arl4c	ADP-ribosylation factor-like 4C	up	0.542	7.84	3.85449	5.1e+91
Moderate Model vs ACTA1-MCM	ENSMUSG00000032763	Ilvbl	ilvB (bacterial acetolactate synthase)-like	up	2.87	41.3	3.84702	3.1e+300
Moderate Model vs ACTA1-MCM	ENSMUSG00000040322	Slc25a24	solute carrier family 25 (mitochondrial carrier, phosphate carrier), member 24	up	2.47	35.3	3.83709	Inf
Moderate Model vs ACTA1-MCM	ENSMUSG00000069312	Hist1h3h	histone cluster 1, H3h	up	2.05	29.2	3.83227	2.2e+51
Moderate Model vs ACTA1-MCM	ENSMUSG00000061615	Hist1h2ab	histone cluster 1, H2ab	up	1.14	16.1	3.81995	2.5e+25
Moderate Model vs ACTA1-MCM	ENSMUSG00000027750	Postn	periostin, osteoblast specific factor	up	5.06	70.9	3.80858	Inf
Moderate Model vs ACTA1-MCM	ENSMUSG00000058914	C1qtnf3	C1q and tumor necrosis factor related protein 3	up	0.543	7.58	3.80317	1.6e+22
Moderate Model vs ACTA1-MCM	ENSMUSG00000021728	Emb	embigin	up	1.43	19.9	3.79868	4e+78
Moderate Model vs ACTA1-MCM	ENSMUSG00000034848	Ttc21b	tetratricopeptide repeat domain 21B	up	1.33	18.4	3.79021	9.7e+266
Moderate Model vs ACTA1-MCM	ENSMUSG00000033777	Tlr13	toll-like receptor 13	up	0.169	2.33	3.78523	9e+20
Moderate Model vs ACTA1-MCM	ENSMUSG00000018774	Cd68	CD68 antigen	up	2.15	29.3	3.76849	5.5e+141
Moderate Model vs ACTA1-MCM	ENSMUSG00000044447	Dock5	dedicator of cytokinesis 5	up	0.439	5.94	3.75817	2e+221
Moderate Model vs ACTA1-MCM	ENSMUSG00000036814	Slc6a20a	solute carrier family 6 (neurotransmitter transporter), member 20A	up	0.208	2.81	3.75591	5.8e+21
Moderate Model vs ACTA1-MCM	ENSMUSG00000024180	Tmem8	transmembrane protein 8 (five membrane-spanning domains)	up	0.41	5.45	3.73256	1.8e+57
Moderate Model vs ACTA1-MCM	ENSMUSG00000048502	Duxbl	double homeobox B-like	up	0.326	4.3	3.72139	3.8e+21
Moderate Model vs ACTA1-MCM	ENSMUSG00000089929	Bcl2a1b	B cell leukemia/lymphoma 2 related protein A1b	up	0.253	3.32	3.71397	1300
Moderate Model vs ACTA1-MCM	ENSMUSG00000069792	Wfdc17	WAP four-disulfide core domain 17	up	0.964	12.6	3.70825	49000000
Moderate Model vs ACTA1-MCM	ENSMUSG00000026605	Cenpf	centromere protein F	up	0.451	5.8	3.68485	9.7e+59
Moderate Model vs ACTA1-MCM	ENSMUSG00000037725	Ckap2	cytoskeleton associated protein 2	up	0.109	1.4	3.68303	600000
Moderate Model vs ACTA1-MCM	ENSMUSG00000039323	Igfbp2	insulin-like growth factor binding protein 2	up	0.205	2.6	3.66482	1900
Moderate Model vs ACTA1-MCM	ENSMUSG00000039629	Fam40b	family with sequence similarity 40, member B	up	0.59	7.42	3.65263	3.1e+92
Moderate Model vs ACTA1-MCM	ENSMUSG00000044244	Il20rb	interleukin 20 receptor beta	up	0.901	11.3	3.64865	3.2e+99
Moderate Model vs ACTA1-MCM	ENSMUSG00000032261	Sh3bgrl2	SH3 domain binding glutamic acid-rich protein like 2	up	0.532	6.61	3.63515	1.7e+71
Moderate Model vs ACTA1-MCM	ENSMUSG00000038011	Dnahc10	dynein, axonemal, heavy chain 10	up	0.127	1.56	3.61865	2.1e+46
Moderate Model vs ACTA1-MCM	ENSMUSG00000019889	Ptprk	protein tyrosine phosphatase, receptor type, K	up	2.15	26.1	3.60164	Inf
Moderate Model vs ACTA1-MCM	ENSMUSG00000052397	Ezr	ezrin	up	0.89	10.8	3.60108	9.8e+83
Moderate Model vs ACTA1-MCM	ENSMUSG00000038776	Ephx1	epoxide hydrolase 1, microsomal	up	11.4	138	3.59756	Inf
Moderate Model vs ACTA1-MCM	ENSMUSG00000015880	Ncapg	non-SMC condensin I complex, subunit G	up	0.0845	1.02	3.59347	6600000
Moderate Model vs ACTA1-MCM	ENSMUSG00000052336	Cx3cr1	chemokine (C-X3-C) receptor 1	up	0.116	1.4	3.59323	53000000000000
Moderate Model vs ACTA1-MCM	ENSMUSG00000031880	Rrad	Ras-related associated with diabetes	up	1.98	23.8	3.58739	8.2e+100
Moderate Model vs ACTA1-MCM	ENSMUSG00000027715	Ccna2	cyclin A2	up	0.313	3.74	3.5788	1.3e+28
Moderate Model vs ACTA1-MCM	ENSMUSG00000026833	Olfm1	olfactomedin 1	up	2.15	25.4	3.56242	1.8e+135
Moderate Model vs ACTA1-MCM	ENSMUSG00000045201	Lrrc3b	leucine rich repeat containing 3B	up	0.374	4.41	3.55967	350000000000000
Moderate Model vs ACTA1-MCM	ENSMUSG00000041132	N4bp2l1	NEDD4 binding protein 2-like 1	up	1.98	23.2	3.55055	7e+98
Moderate Model vs ACTA1-MCM	ENSMUSG00000079428	Tceal7	transcription elongation factor A (SII)-like 7	up	27.6	321	3.53983	Inf
Moderate Model vs ACTA1-MCM	ENSMUSG00000060093	Hist1h4a	histone cluster 1, H4a	up	2.09	24.2	3.53343	4e+26
Moderate Model vs ACTA1-MCM	ENSMUSG00000075330	A930003A15Rik	RIKEN cDNA A930003A15 gene	up	3.08	35.6	3.53087	6.5e+30
Moderate Model vs ACTA1-MCM	ENSMUSG00000031760	Mt3	metallothionein 3	up	0.47	5.43	3.53022	21
Moderate Model vs ACTA1-MCM	ENSMUSG00000013584	Aldh1a2	aldehyde dehydrogenase family 1, subfamily A2	up	1.24	14.3	3.5276	1.5e+50
Moderate Model vs ACTA1-MCM	ENSMUSG00000031673	Cdh11	cadherin 11	up	0.868	9.98	3.52327	1.3e+120
Moderate Model vs ACTA1-MCM	ENSMUSG00000058794	Nfe2	nuclear factor, erythroid derived 2	up	0.772	8.86	3.52063	2.8e+61
Moderate Model vs ACTA1-MCM	ENSMUSG00000016327	Atp1b4	ATPase, (Na+)/K+ transporting, beta 4 polypeptide	up	1.98	22.6	3.51275	6.8e+252
Moderate Model vs ACTA1-MCM	ENSMUSG00000090223	Pcp4	Purkinje cell protein 4	up	0.398	4.53	3.50867	63000
Moderate Model vs ACTA1-MCM	ENSMUSG00000075408	6030408B16Rik	RIKEN cDNA 6030408B16 gene	up	0.277	3.12	3.49359	94
Moderate Model vs ACTA1-MCM	ENSMUSG00000058385	Hist1h2bg	histone cluster 1, H2bg	up	1.51	16.6	3.45856	4.6e+28
Moderate Model vs ACTA1-MCM	ENSMUSG00000069300	Hist1h2bj	histone cluster 1, H2bj	up	1.83	20.1	3.45728	1.2e+18
Moderate Model vs ACTA1-MCM	ENSMUSG00000027227	Sord	sorbitol dehydrogenase	up	39.7	431	3.44048	Inf
Moderate Model vs ACTA1-MCM	ENSMUSG00000073678	Pgap1	post-GPI attachment to proteins 1	up	1.39	15	3.43181	Inf
Moderate Model vs ACTA1-MCM	ENSMUSG00000044827	Tlr1	toll-like receptor 1	up	0.121	1.3	3.42543	7400
Moderate Model vs ACTA1-MCM	ENSMUSG00000033350	Chst2	carbohydrate sulfotransferase 2	up	0.494	5.27	3.41522	7.6e+59
Moderate Model vs ACTA1-MCM	ENSMUSG00000020140	Lgr5	leucine rich repeat containing G protein coupled receptor 5	up	0.37	3.94	3.4126	6.7e+60
Moderate Model vs ACTA1-MCM	ENSMUSG00000069272	Hist1h2ae	histone cluster 1, H2ae	up	0.567	5.99	3.40114	3200000000
Moderate Model vs ACTA1-MCM	ENSMUSG00000029321	Slc10a6	solute carrier family 10 (sodium/bile acid cotransporter family), member 6	up	0.47	4.95	3.3967	130000000
Moderate Model vs ACTA1-MCM	ENSMUSG00000016206	H2-M3	histocompatibility 2, M region locus 3	up	1.56	16.4	3.39408	1.2e+69
Moderate Model vs ACTA1-MCM	ENSMUSG00000023243	Kcnk5	potassium channel, subfamily K, member 5	up	0.337	3.49	3.37241	1400000
Moderate Model vs ACTA1-MCM	ENSMUSG00000062116	Zfp954	zinc finger protein 954	up	1.98	20.5	3.37205	8.7e+96
Moderate Model vs ACTA1-MCM	ENSMUSG00000064288	Hist1h4k	histone cluster 1, H4k	up	2.99	30.9	3.36939	15000000000
Moderate Model vs ACTA1-MCM	ENSMUSG00000067455	Hist1h4j	histone cluster 1, H4j	up	1.95	20	3.35845	6.4e+19
Moderate Model vs ACTA1-MCM	ENSMUSG00000020407	Upp1	uridine phosphorylase 1	up	0.736	7.3	3.31012	2.2e+22
Moderate Model vs ACTA1-MCM	ENSMUSG00000033579	Fa2h	fatty acid 2-hydroxylase	up	0.253	2.5	3.30472	2800000000000000
Moderate Model vs ACTA1-MCM	ENSMUSG00000031292	Cdkl5	cyclin-dependent kinase-like 5	up	0.47	4.64	3.30339	760000000000000
Moderate Model vs ACTA1-MCM	ENSMUSG00000001228	Uhrf1	ubiquitin-like, containing PHD and RING finger domains, 1	up	0.347	3.42	3.30099	1.1e+43
Moderate Model vs ACTA1-MCM	ENSMUSG00000027555	Car13	carbonic anhydrase 13	up	0.711	7	3.29943	2.6e+29
Moderate Model vs ACTA1-MCM	ENSMUSG00000089996	Tmsb15b2	thymosin beta 15b2	up	1.86	18.3	3.29847	3700000000000
Moderate Model vs ACTA1-MCM	ENSMUSG00000040010	Slc7a5	solute carrier family 7 (cationic amino acid transporter, y+ system), member 5	up	0.362	3.56	3.29782	2.3e+21
Moderate Model vs ACTA1-MCM	ENSMUSG00000023066	Rttn	rotatin	up	1.64	16.1	3.29529	4.4e+58
Moderate Model vs ACTA1-MCM	ENSMUSG00000036862	Dchs1	dachsous 1 (Drosophila)	up	0.784	7.57	3.27137	3.4e+305
Moderate Model vs ACTA1-MCM	ENSMUSG00000040552	C3ar1	complement component 3a receptor 1	up	0.994	9.53	3.26116	1.7e+36
Moderate Model vs ACTA1-MCM	ENSMUSG00000025044	Msr1	macrophage scavenger receptor 1	up	0.485	4.63	3.25496	1.9e+23
Moderate Model vs ACTA1-MCM	ENSMUSG00000071516	Hist1h2ai	histone cluster 1, H2ai	up	1.19	11.3	3.24729	110000000
Moderate Model vs ACTA1-MCM	ENSMUSG00000069265	Hist1h3a	histone cluster 1, H3a	up	1.46	13.8	3.24063	4.6e+16
Moderate Model vs ACTA1-MCM	ENSMUSG00000012443	Kif11	kinesin family member 11	up	0.193	1.82	3.23727	7.4e+21
Moderate Model vs ACTA1-MCM	ENSMUSG00000024679	Ms4a6d	membrane-spanning 4-domains, subfamily A, member 6D	up	0.868	8.18	3.23633	610000000000
Moderate Model vs ACTA1-MCM	ENSMUSG00000075031	Hist1h2bb	histone cluster 1, H2bb	up	3.56	33.5	3.23421	5.5e+45
Moderate Model vs ACTA1-MCM	ENSMUSG00000044811	AF251705	cDNA sequence AF251705	up	0.422	3.97	3.23382	120000
Moderate Model vs ACTA1-MCM	ENSMUSG00000069607	Cd300lh	CD300 antigen like family member H	up	0.711	6.65	3.22543	270000000
Moderate Model vs ACTA1-MCM	ENSMUSG00000023328	Ache	acetylcholinesterase	up	12.2	114	3.22408	Inf
Moderate Model vs ACTA1-MCM	ENSMUSG00000026251	Chrnd	cholinergic receptor, nicotinic, delta polypeptide	up	0.601	5.47	3.1861	5.6e+27
Moderate Model vs ACTA1-MCM	ENSMUSG00000002076	Hsf2bp	heat shock transcription factor 2 binding protein	up	0.335	3.04	3.18184	4200
Moderate Model vs ACTA1-MCM	ENSMUSG00000063011	Msln	mesothelin	up	0.145	1.31	3.17544	190000
Moderate Model vs ACTA1-MCM	ENSMUSG00000091455	Otogl	otogelin-like	up	0.0845	0.76	3.16898	370000
Moderate Model vs ACTA1-MCM	ENSMUSG00000059713	Rcan3	regulator of calcineurin 3	up	2.07	18.6	3.1676	8.9e+167
Moderate Model vs ACTA1-MCM	ENSMUSG00000003411	Rab3b	RAB3B, member RAS oncogene family	up	0.349	3.13	3.16486	24
Moderate Model vs ACTA1-MCM	ENSMUSG00000029822	Osbpl3	oxysterol binding protein-like 3	up	1.16	10.4	3.16439	8.8e+116
Moderate Model vs ACTA1-MCM	ENSMUSG00000030110	Ret	ret proto-oncogene	up	1.44	12.9	3.16323	1.3e+157
Moderate Model vs ACTA1-MCM	ENSMUSG00000041431	Ccnb1	cyclin B1	up	0.326	2.92	3.16302	18000000000000
Moderate Model vs ACTA1-MCM	ENSMUSG00000042734	Ttc9	tetratricopeptide repeat domain 9	up	1.68	15	3.15843	6.3e+58
Moderate Model vs ACTA1-MCM	ENSMUSG00000031827	Cotl1	coactosin-like 1 (Dictyostelium)	up	3.06	27.2	3.152	4.7e+78
Moderate Model vs ACTA1-MCM	ENSMUSG00000026414	Tnnt2	troponin T2, cardiac	up	2.5	22	3.1375	5.7e+36
Moderate Model vs ACTA1-MCM	ENSMUSG00000045328	Cenpe	centromere protein E	up	0.0693	0.608	3.13314	4700000000000
Moderate Model vs ACTA1-MCM	ENSMUSG00000005225	Plekha8	pleckstrin homology domain containing, family A (phosphoinositide binding specific) member 8	up	1.85	16.2	3.1304	8.6e+79
Moderate Model vs ACTA1-MCM	ENSMUSG00000070287	Tmem22	transmembrane protein 22	up	0.47	4.1	3.12489	3.2e+16
Moderate Model vs ACTA1-MCM	ENSMUSG00000031765	Mt1	metallothionein 1	up	15.5	135	3.12262	1.7e+117
Moderate Model vs ACTA1-MCM	ENSMUSG00000068606	Gm4841	predicted gene 4841	up	2.74	23.8	3.11871	2.9e+101
Moderate Model vs ACTA1-MCM	ENSMUSG00000026628	Atf3	activating transcription factor 3	up	2.17	18.8	3.11497	1.3e+60
Moderate Model vs ACTA1-MCM	ENSMUSG00000073730	4933415F23Rik	RIKEN cDNA 4933415F23 gene	up	0.589	5.07	3.10565	2800
Moderate Model vs ACTA1-MCM	ENSMUSG00000033952	Aspm	asp (abnormal spindle)-like, microcephaly associated (Drosophila)	up	0.104	0.876	3.07435	1.2e+20
Moderate Model vs ACTA1-MCM	ENSMUSG00000029816	Gpnmb	glycoprotein (transmembrane) nmb	up	2.2	18.5	3.07195	1.9e+128
Moderate Model vs ACTA1-MCM	ENSMUSG00000063021	Hist1h2ak	histone cluster 1, H2ak	up	1.66	13.9	3.06583	6.8e+16
Moderate Model vs ACTA1-MCM	ENSMUSG00000021732	Fgf10	fibroblast growth factor 10	up	0.446	3.73	3.06406	1.2e+22
Moderate Model vs ACTA1-MCM	ENSMUSG00000024672	Ms4a7	membrane-spanning 4-domains, subfamily A, member 7	up	1.04	8.62	3.0511	6.7e+16
Moderate Model vs ACTA1-MCM	ENSMUSG00000021676	Iqgap2	IQ motif containing GTPase activating protein 2	up	0.723	5.94	3.0384	1.5e+89
Moderate Model vs ACTA1-MCM	ENSMUSG00000015950	Ncf1	neutrophil cytosolic factor 1	up	0.941	7.72	3.03633	5.3e+42
Moderate Model vs ACTA1-MCM	ENSMUSG00000025757	Hspa4l	heat shock protein 4 like	up	3.28	26.8	3.03047	6.4e+293
Moderate Model vs ACTA1-MCM	ENSMUSG00000020774	Aspa	aspartoacylase	up	3.93	32.1	3.02997	1.2e+106
Moderate Model vs ACTA1-MCM	ENSMUSG00000026435	Slc45a3	solute carrier family 45, member 3	up	0.555	4.53	3.02895	7.3e+17
Moderate Model vs ACTA1-MCM	ENSMUSG00000041346	Wrap53	WD repeat containing, antisense to TP53	up	2.65	21.6	3.02697	4.8e+143
Moderate Model vs ACTA1-MCM	ENSMUSG00000028197	Col24a1	collagen, type XXIV, alpha 1	up	1	8.14	3.02503	1.2e+206
Moderate Model vs ACTA1-MCM	ENSMUSG00000026459	Myog	myogenin	up	4.05	32.9	3.02209	6.4e+68
Moderate Model vs ACTA1-MCM	ENSMUSG00000046223	Plaur	plasminogen activator, urokinase receptor	up	0.52	4.17	3.00346	86000000000000
Moderate Model vs ACTA1-MCM	ENSMUSG00000054871	Tmem158	transmembrane protein 158	up	0.591	4.73	3.00061	2400000000
Moderate Model vs ACTA1-MCM	ENSMUSG00000051502	Ufsp1	UFM1-specific peptidase 1	up	8.42	66.7	2.98579	1.4e+207
Moderate Model vs ACTA1-MCM	ENSMUSG00000043091	Tuba1c	tubulin, alpha 1C	up	2.21	17.5	2.98524	6.3e+80
Moderate Model vs ACTA1-MCM	ENSMUSG00000040274	Cdk6	cyclin-dependent kinase 6	up	0.35	2.77	2.98446	110000000
Moderate Model vs ACTA1-MCM	ENSMUSG00000027890	Gstm4	glutathione S-transferase, mu 4	up	5.12	40.5	2.98371	9.2e+138
Moderate Model vs ACTA1-MCM	ENSMUSG00000000682	Cd52	CD52 antigen	up	1.44	11.2	2.95936	2000
Moderate Model vs ACTA1-MCM	ENSMUSG00000058420	Syt17	synaptotagmin XVII	up	0.229	1.78	2.95846	7100000
Moderate Model vs ACTA1-MCM	ENSMUSG00000055639	Dach1	dachshund 1 (Drosophila)	up	0.893	6.88	2.94568	1.3e+89
Moderate Model vs ACTA1-MCM	ENSMUSG00000028238	Atp6v0d2	ATPase, H+ transporting, lysosomal V0 subunit D2	up	0.266	2.01	2.9177	35
Moderate Model vs ACTA1-MCM	ENSMUSG00000038807	Rap1gap2	RAP1 GTPase activating protein 2	up	1.8	13.6	2.91754	8.4e+131
Moderate Model vs ACTA1-MCM	ENSMUSG00000069308	Hist1h2bp	histone cluster 1, H2bp	up	1.05	7.88	2.90781	51
Moderate Model vs ACTA1-MCM	ENSMUSG00000046709	Mapk10	mitogen-activated protein kinase 10	up	0.434	3.24	2.90023	2.5e+17
Moderate Model vs ACTA1-MCM	ENSMUSG00000028364	Tnc	tenascin C	up	1.85	13.8	2.89907	8.2e+104
Moderate Model vs ACTA1-MCM	ENSMUSG00000024511	Rab27b	RAB27b, member RAS oncogene family	up	0.422	3.14	2.89545	2.8e+19
Moderate Model vs ACTA1-MCM	ENSMUSG00000031486	Gpr124	G protein-coupled receptor 124	up	1.73	12.8	2.8873	5.4e+263
Moderate Model vs ACTA1-MCM	ENSMUSG00000029669	Tspan12	tetraspanin 12	up	5.81	42.9	2.88437	1.9e+215
Moderate Model vs ACTA1-MCM	ENSMUSG00000091747	D17H6S56E-5	DNA segment, Chr 17, human D6S56E 5	up	1.12	8.25	2.8809	1.6e+58
Moderate Model vs ACTA1-MCM	ENSMUSG00000053825	Ppfia2	protein tyrosine phosphatase, receptor type, f polypeptide (PTPRF), interacting protein (liprin), alpha 2	up	0.253	1.86	2.87809	2200000000000
Moderate Model vs ACTA1-MCM	ENSMUSG00000068196	Col8a1	collagen, type VIII, alpha 1	up	1.51	11.1	2.87794	3.6e+137
Moderate Model vs ACTA1-MCM	ENSMUSG00000024411	Aqp4	aquaporin 4	up	22.6	165	2.86807	Inf
Moderate Model vs ACTA1-MCM	ENSMUSG00000026480	Ncf2	neutrophil cytosolic factor 2	up	1.08	7.84	2.85982	9e+37
Moderate Model vs ACTA1-MCM	ENSMUSG00000054115	Skp2	S-phase kinase-associated protein 2 (p45)	up	0.506	3.66	2.85463	3.1e+39
Moderate Model vs ACTA1-MCM	ENSMUSG00000038147	Cd84	CD84 antigen	up	1.18	8.49	2.84698	1.3e+48
Moderate Model vs ACTA1-MCM	ENSMUSG00000022865	Cxadr	coxsackie virus and adenovirus receptor	up	0.434	3.1	2.8365	6.8e+53
Moderate Model vs ACTA1-MCM	ENSMUSG00000035232	Pdk3	pyruvate dehydrogenase kinase, isoenzyme 3	up	0.736	5.24	2.83179	54000000000
Moderate Model vs ACTA1-MCM	ENSMUSG00000024677	Ms4a6b	membrane-spanning 4-domains, subfamily A, member 6B	up	1.1	7.81	2.82782	1.1e+25
Moderate Model vs ACTA1-MCM	ENSMUSG00000036905	C1qb	complement component 1, q subcomponent, beta polypeptide	up	8.1	57.4	2.82506	9.8e+157
Moderate Model vs ACTA1-MCM	ENSMUSG00000015947	Fcgr1	Fc receptor, IgG, high affinity I	up	0.506	3.58	2.82275	13000000000
Moderate Model vs ACTA1-MCM	ENSMUSG00000045136	Tubb2b	tubulin, beta 2B class IIB	up	1.15	8.06	2.80915	3.8e+27
Moderate Model vs ACTA1-MCM	ENSMUSG00000040605	Bace2	beta-site APP-cleaving enzyme 2	up	0.844	5.91	2.80784	2.2e+29
Moderate Model vs ACTA1-MCM	ENSMUSG00000052276	Ostn	osteocrin	up	32.9	230	2.80547	Inf
Moderate Model vs ACTA1-MCM	ENSMUSG00000062593	Lilrb4	leukocyte immunoglobulin-like receptor, subfamily B, member 4	up	1.36	9.36	2.7829	5.9e+24
Moderate Model vs ACTA1-MCM	ENSMUSG00000034361	Cpne2	copine II	up	3.56	24.5	2.78283	2.5e+132
Moderate Model vs ACTA1-MCM	ENSMUSG00000042254	Cilp	cartilage intermediate layer protein, nucleotide pyrophosphohydrolase	up	9.11	62.5	2.77833	Inf
Moderate Model vs ACTA1-MCM	ENSMUSG00000038354	Ankrd35	ankyrin repeat domain 35	up	0.64	4.39	2.77808	8.6e+37
Moderate Model vs ACTA1-MCM	ENSMUSG00000004892	Bcan	brevican	up	0.0964	0.661	2.77755	4500
Moderate Model vs ACTA1-MCM	ENSMUSG00000023067	Cdkn1a	cyclin-dependent kinase inhibitor 1A (P21)	up	2.21	15.1	2.77243	760000000000
Moderate Model vs ACTA1-MCM	ENSMUSG00000033826	Dnahc8	dynein, axonemal, heavy chain 8	up	0.0603	0.412	2.77241	1e+20
Moderate Model vs ACTA1-MCM	ENSMUSG00000022952	Runx1	runt related transcription factor 1	up	0.988	6.74	2.77017	1.8e+83
Moderate Model vs ACTA1-MCM	ENSMUSG00000069516	Lyz2	lysozyme 2	up	45.4	309	2.76684	Inf
Moderate Model vs ACTA1-MCM	ENSMUSG00000049723	Mmp12	matrix metallopeptidase 12	up	1.56	10.6	2.76445	6.2e+28
Moderate Model vs ACTA1-MCM	ENSMUSG00000047592	Nxpe5	neurexophilin and PC-esterase domain family, member 5	up	0.205	1.38	2.75097	2000
Moderate Model vs ACTA1-MCM	ENSMUSG00000020901	Pik3r5	phosphoinositide-3-kinase, regulatory subunit 5, p101	up	0.381	2.56	2.74828	1.4e+31
Moderate Model vs ACTA1-MCM	ENSMUSG00000019122	Ccl9	chemokine (C-C motif) ligand 9	up	3.1	20.8	2.74624	8.6e+57
Moderate Model vs ACTA1-MCM	ENSMUSG00000058715	Fcer1g	Fc receptor, IgE, high affinity I, gamma polypeptide	up	2.06	13.8	2.74395	11000000000000
Moderate Model vs ACTA1-MCM	ENSMUSG00000024304	Cdh2	cadherin 2	up	0.567	3.79	2.74078	930000000000
Moderate Model vs ACTA1-MCM	ENSMUSG00000024737	Slc15a3	solute carrier family 15, member 3	up	0.253	1.69	2.73981	21000
Moderate Model vs ACTA1-MCM	ENSMUSG00000079523	Tmsb10	thymosin, beta 10	up	13.4	89.5	2.73965	1e+72
Moderate Model vs ACTA1-MCM	ENSMUSG00000071478	Hist1h2ad	histone cluster 1, H2ad	up	0.821	5.47	2.73609	800
Moderate Model vs ACTA1-MCM	ENSMUSG00000004707	Ly9	lymphocyte antigen 9	up	0.22	1.46	2.73039	220000
Moderate Model vs ACTA1-MCM	ENSMUSG00000049577	Zfpm1	zinc finger protein, multitype 1	up	0.832	5.52	2.73001	7.5e+41
Moderate Model vs ACTA1-MCM	ENSMUSG00000069520	Tmem19	transmembrane protein 19	up	4.26	27.7	2.70096	2.1e+183
Moderate Model vs ACTA1-MCM	ENSMUSG00000022105	Rb1	retinoblastoma 1	up	5.07	32.8	2.69364	Inf
Moderate Model vs ACTA1-MCM	ENSMUSG00000054196	Cthrc1	collagen triple helix repeat containing 1	up	0.566	3.66	2.69297	29
Moderate Model vs ACTA1-MCM	ENSMUSG00000026043	Col3a1	collagen, type III, alpha 1	up	54.2	350	2.69099	Inf
Moderate Model vs ACTA1-MCM	ENSMUSG00000040084	Bub1b	budding uninhibited by benzimidazoles 1 homolog, beta (S. cerevisiae)	up	0.254	1.63	2.68197	470000
Moderate Model vs ACTA1-MCM	ENSMUSG00000027199	Gatm	glycine amidinotransferase (L-arginine:glycine amidinotransferase)	up	2.12	13.6	2.68147	5.3e+66
Moderate Model vs ACTA1-MCM	ENSMUSG00000018927	Ccl6	chemokine (C-C motif) ligand 6	up	7	44.9	2.68129	2.2e+85
Moderate Model vs ACTA1-MCM	ENSMUSG00000032537	Ephb1	Eph receptor B1	up	0.278	1.78	2.67872	4.2e+20
Moderate Model vs ACTA1-MCM	ENSMUSG00000048388	Fam171b	family with sequence similarity 171, member B	up	0.772	4.93	2.67491	1.2e+22
Moderate Model vs ACTA1-MCM	ENSMUSG00000028832	Stmn1	stathmin 1	up	2.34	14.9	2.67073	2.3e+35
Moderate Model vs ACTA1-MCM	ENSMUSG00000042626	Shc1	src homology 2 domain-containing transforming protein C1	up	7.57	48	2.66467	Inf
Moderate Model vs ACTA1-MCM	ENSMUSG00000020614	Fam20a	family with sequence similarity 20, member A	up	0.483	3.06	2.66344	16000000000000
Moderate Model vs ACTA1-MCM	ENSMUSG00000021091	Serpina3n	serine (or cysteine) peptidase inhibitor, clade A, member 3N	up	2.23	14.1	2.66058	9.4e+29
Moderate Model vs ACTA1-MCM	ENSMUSG00000037280	Galnt6	UDP-N-acetyl-alpha-D-galactosamine:polypeptide N-acetylgalactosaminyltransferase 6	up	0.157	0.991	2.65812	79000
Moderate Model vs ACTA1-MCM	ENSMUSG00000020649	Rrm2	ribonucleotide reductase M2	up	0.821	5.18	2.6575	390000000000
Moderate Model vs ACTA1-MCM	ENSMUSG00000049940	Pgrmc2	progesterone receptor membrane component 2	up	12.1	76.3	2.65668	Inf
Moderate Model vs ACTA1-MCM	ENSMUSG00000017718	Afmid	arylformamidase	up	1.73	10.9	2.65548	3.3e+70
Moderate Model vs ACTA1-MCM	ENSMUSG00000025473	Adam8	a disintegrin and metallopeptidase domain 8	up	0.855	5.38	2.65361	8.1e+45
Moderate Model vs ACTA1-MCM	ENSMUSG00000021423	Ly86	lymphocyte antigen 86	up	1.17	7.34	2.64927	2600000
Moderate Model vs ACTA1-MCM	ENSMUSG00000030793	Pycard	PYD and CARD domain containing	up	0.905	5.67	2.64736	150000
Moderate Model vs ACTA1-MCM	ENSMUSG00000027797	Dclk1	doublecortin-like kinase 1	up	1.45	9.04	2.64027	2.7e+82
Moderate Model vs ACTA1-MCM	ENSMUSG00000025885	Myo5b	myosin VB	up	0.953	5.94	2.63991	1.5e+106
Moderate Model vs ACTA1-MCM	ENSMUSG00000044734	Serpinb1a	serine (or cysteine) peptidase inhibitor, clade B, member 1a	up	2.49	15.5	2.63805	1.8e+70
Moderate Model vs ACTA1-MCM	ENSMUSG00000026479	Lamc2	laminin, gamma 2	up	0.301	1.87	2.6352	130000000000
Moderate Model vs ACTA1-MCM	ENSMUSG00000048327	Ckap2l	cytoskeleton associated protein 2-like	up	0.157	0.974	2.63316	1600
Moderate Model vs ACTA1-MCM	ENSMUSG00000043004	Gng2	guanine nucleotide binding protein (G protein), gamma 2	up	2.21	13.7	2.63206	2600000000000
Moderate Model vs ACTA1-MCM	ENSMUSG00000040747	Cd53	CD53 antigen	up	1.76	10.9	2.63068	1300000000000000
Moderate Model vs ACTA1-MCM	ENSMUSG00000030671	Pde3b	phosphodiesterase 3B, cGMP-inhibited	up	1.65	10.2	2.62803	1.9e+49
Moderate Model vs ACTA1-MCM	ENSMUSG00000079419	Ms4a6c	membrane-spanning 4-domains, subfamily A, member 6C	up	1.65	10.2	2.62803	2.7e+26
Moderate Model vs ACTA1-MCM	ENSMUSG00000003283	Hck	hemopoietic cell kinase	up	0.41	2.52	2.61973	990000000
Moderate Model vs ACTA1-MCM	ENSMUSG00000058818	Lilrb3	leukocyte immunoglobulin-like receptor, subfamily B (with TM and ITIM domains), member 3	up	1.16	7.12	2.61775	7.4e+38
Moderate Model vs ACTA1-MCM	ENSMUSG00000089672	Gp49a	glycoprotein 49 A	up	1.52	9.28	2.61005	3.3e+38
Moderate Model vs ACTA1-MCM	ENSMUSG00000079293	Clec7a	C-type lectin domain family 7, member a	up	1.12	6.82	2.60627	2300000
Moderate Model vs ACTA1-MCM	ENSMUSG00000036887	C1qa	complement component 1, q subcomponent, alpha polypeptide	up	12	72.3	2.59096	1.7e+173
Moderate Model vs ACTA1-MCM	ENSMUSG00000054717	Hmgb2	high mobility group box 2	up	2.46	14.6	2.56924	1.1e+34
Moderate Model vs ACTA1-MCM	ENSMUSG00000040204	2810417H13Rik	RIKEN cDNA 2810417H13 gene	up	0.763	4.51	2.56337	500000
Moderate Model vs ACTA1-MCM	ENSMUSG00000020120	Plek	pleckstrin	up	1.25	7.37	2.55974	7400000000000
Moderate Model vs ACTA1-MCM	ENSMUSG00000027107	Chrna1	cholinergic receptor, nicotinic, alpha polypeptide 1 (muscle)	up	5.61	33	2.55639	9e+85
Moderate Model vs ACTA1-MCM	ENSMUSG00000059498	Fcgr3	Fc receptor, IgG, low affinity III	up	3.05	17.9	2.55308	5.8e+33
Moderate Model vs ACTA1-MCM	ENSMUSG00000020865	Abcc3	ATP-binding cassette, sub-family C (CFTR/MRP), member 3	up	0.181	1.06	2.55	24000000000
Moderate Model vs ACTA1-MCM	ENSMUSG00000060429	Sntb1	syntrophin, basic 1	up	5.69	33.3	2.54902	7.4e+157
Moderate Model vs ACTA1-MCM	ENSMUSG00000039546	Ajap1	adherens junction associated protein 1	up	0.229	1.34	2.54881	3000
Moderate Model vs ACTA1-MCM	ENSMUSG00000058290	Espl1	extra spindle poles-like 1 (S. cerevisiae)	up	0.0964	0.56	2.53832	1700
Moderate Model vs ACTA1-MCM	ENSMUSG00000001020	S100a4	S100 calcium binding protein A4	up	11.1	64.4	2.5365	4.4e+59
Moderate Model vs ACTA1-MCM	ENSMUSG00000046997	Spsb4	splA/ryanodine receptor domain and SOCS box containing 4	up	0.578	3.35	2.53502	23000000000000
Moderate Model vs ACTA1-MCM	ENSMUSG00000022488	Nckap1l	NCK associated protein 1 like	up	1.22	7.07	2.53483	1.8e+59
Moderate Model vs ACTA1-MCM	ENSMUSG00000029098	Acox3	acyl-Coenzyme A oxidase 3, pristanoyl	up	8.01	46.4	2.53425	Inf
Moderate Model vs ACTA1-MCM	ENSMUSG00000022773	Ypel1	yippee-like 1 (Drosophila)	up	1.35	7.81	2.53236	4.9e+36
Moderate Model vs ACTA1-MCM	ENSMUSG00000000266	Mid2	midline 2	up	2.18	12.6	2.53102	4.5e+77
Moderate Model vs ACTA1-MCM	ENSMUSG00000026600	Soat1	sterol O-acyltransferase 1	up	1.16	6.7	2.53004	1.1e+38
Moderate Model vs ACTA1-MCM	ENSMUSG00000026656	Fcgr2b	Fc receptor, IgG, low affinity IIb	up	2.35	13.5	2.52223	8.1e+27
Moderate Model vs ACTA1-MCM	ENSMUSG00000049130	C5ar1	complement component 5a receptor 1	up	1.02	5.85	2.51987	63000000000000
Moderate Model vs ACTA1-MCM	ENSMUSG00000043415	Otud1	OTU domain containing 1	up	2.95	16.9	2.51824	1.5e+22
Moderate Model vs ACTA1-MCM	ENSMUSG00000028214	Gem	GTP binding protein (gene overexpressed in skeletal muscle)	up	1.35	7.72	2.51564	9.5e+19
Moderate Model vs ACTA1-MCM	ENSMUSG00000000552	Zfp385a	zinc finger protein 385A	up	1.77	10.1	2.51253	5.6e+23
Moderate Model vs ACTA1-MCM	ENSMUSG00000024542	Cep192	centrosomal protein 192	up	1.1	6.26	2.50866	1.6e+133
Moderate Model vs ACTA1-MCM	ENSMUSG00000006398	Cdc20	cell division cycle 20	up	0.41	2.33	2.50663	14000000
Moderate Model vs ACTA1-MCM	ENSMUSG00000073987	Ggh	gamma-glutamyl hydrolase	up	4.62	26.2	2.5036	1e+53
Moderate Model vs ACTA1-MCM	ENSMUSG00000053063	Clec12a	C-type lectin domain family 12, member a	up	1.13	6.38	2.49723	330000
Moderate Model vs ACTA1-MCM	ENSMUSG00000028860	Sytl1	synaptotagmin-like 1	up	0.349	1.97	2.4969	1600000
Moderate Model vs ACTA1-MCM	ENSMUSG00000033685	Ucp2	uncoupling protein 2 (mitochondrial, proton carrier)	up	3.55	19.9	2.48688	4.7e+69
Moderate Model vs ACTA1-MCM	ENSMUSG00000029762	Akr1b8	aldo-keto reductase family 1, member B8	up	0.867	4.86	2.48685	430000
Moderate Model vs ACTA1-MCM	ENSMUSG00000038179	Slamf7	SLAM family member 7	up	0.434	2.43	2.48519	210000
Moderate Model vs ACTA1-MCM	ENSMUSG00000043832	Clec4a3	C-type lectin domain family 4, member a3	up	0.878	4.89	2.47754	330000
Moderate Model vs ACTA1-MCM	ENSMUSG00000027215	Cd82	CD82 antigen	up	4.83	26.9	2.47751	4.8e+69
Moderate Model vs ACTA1-MCM	ENSMUSG00000027379	Bub1	budding uninhibited by benzimidazoles 1 homolog (S. cerevisiae)	up	0.121	0.67	2.46915	18
Moderate Model vs ACTA1-MCM	ENSMUSG00000059854	Hydin	HYDIN, axonemal central pair apparatus protein	up	0.0809	0.447	2.46606	1400000000000000
Moderate Model vs ACTA1-MCM	ENSMUSG00000074178	Gm10638	predicted gene 10638	up	1.25	6.89	2.46258	730000000
Moderate Model vs ACTA1-MCM	ENSMUSG00000053398	Phgdh	3-phosphoglycerate dehydrogenase	up	2.57	14.1	2.45585	1.7e+30
Moderate Model vs ACTA1-MCM	ENSMUSG00000069307	Hist1h2bq	histone cluster 1, H2bq	up	1.25	6.85	2.45418	1000
Moderate Model vs ACTA1-MCM	ENSMUSG00000031146	Plp2	proteolipid protein 2	up	9.91	54.3	2.454	2.3e+77
Moderate Model vs ACTA1-MCM	ENSMUSG00000030579	Tyrobp	TYRO protein tyrosine kinase binding protein	up	5.37	29.4	2.45282	6.5e+37
Moderate Model vs ACTA1-MCM	ENSMUSG00000031637	Lrp2bp	Lrp2 binding protein	up	3.39	18.5	2.44817	1.4e+86
Moderate Model vs ACTA1-MCM	ENSMUSG00000037568	Vash2	vasohibin 2	up	0.326	1.76	2.43263	4000000
Moderate Model vs ACTA1-MCM	ENSMUSG00000027322	Siglec1	sialic acid binding Ig-like lectin 1, sialoadhesin	up	0.518	2.79	2.42924	3.8e+42
Moderate Model vs ACTA1-MCM	ENSMUSG00000005410	Mcm5	minichromosome maintenance deficient 5, cell division cycle 46 (S. cerevisiae)	up	0.627	3.37	2.42621	15000000000000
Moderate Model vs ACTA1-MCM	ENSMUSG00000022033	Pbk	PDZ binding kinase	up	0.41	2.18	2.41063	110
Moderate Model vs ACTA1-MCM	ENSMUSG00000027030	Stk39	serine/threonine kinase 39	up	1.59	8.42	2.40479	2.4e+73
Moderate Model vs ACTA1-MCM	ENSMUSG00000030538	Cib1	calcium and integrin binding 1 (calmyrin)	up	2.72	14.4	2.40439	2.4e+28
Moderate Model vs ACTA1-MCM	ENSMUSG00000022575	Gsdmd	gasdermin D	up	1.58	8.36	2.40358	2.2e+26
Moderate Model vs ACTA1-MCM	ENSMUSG00000021360	Gcnt2	glucosaminyl (N-acetyl) transferase 2, I-branching enzyme	up	2.43	12.8	2.39712	4.9e+118
Moderate Model vs ACTA1-MCM	ENSMUSG00000045679	Pqlc3	PQ loop repeat containing	up	3.06	16.1	2.39546	1.8e+43
Moderate Model vs ACTA1-MCM	ENSMUSG00000057191	AB124611	cDNA sequence AB124611	up	0.748	3.93	2.39342	470000
Moderate Model vs ACTA1-MCM	ENSMUSG00000001473	Tubb6	tubulin, beta 6 class V	up	8.78	46.1	2.39247	1.3e+193
Moderate Model vs ACTA1-MCM	ENSMUSG00000031838	Ifi30	interferon gamma inducible protein 30	up	5.36	28.1	2.39027	7e+33
Moderate Model vs ACTA1-MCM	ENSMUSG00000049353	Rd3	retinal degeneration 3	up	0.313	1.64	2.38946	320
Moderate Model vs ACTA1-MCM	ENSMUSG00000036353	P2ry12	purinergic receptor P2Y, G-protein coupled 12	up	0.507	2.65	2.38593	50000000
Moderate Model vs ACTA1-MCM	ENSMUSG00000022102	Dok2	docking protein 2	up	0.893	4.58	2.35862	41000
Moderate Model vs ACTA1-MCM	ENSMUSG00000029763	Exoc4	exocyst complex component 4	up	25.1	128	2.35038	Inf
Moderate Model vs ACTA1-MCM	ENSMUSG00000041498	Kif14	kinesin family member 14	up	0.0723	0.368	2.34764	450
Moderate Model vs ACTA1-MCM	ENSMUSG00000047090	Tmem198b	transmembrane protein 198b	up	1.67	8.46	2.34081	3.6e+40
Moderate Model vs ACTA1-MCM	ENSMUSG00000048583	Igf2	insulin-like growth factor 2	up	4.97	24.9	2.32483	1.2e+93
Moderate Model vs ACTA1-MCM	ENSMUSG00000049103	Ccr2	chemokine (C-C motif) receptor 2	up	1.99	9.97	2.32483	1e+51
Moderate Model vs ACTA1-MCM	ENSMUSG00000069274	Hist1h4f	histone cluster 1, H4f	up	6.73	33.7	2.32407	2700000000000
Moderate Model vs ACTA1-MCM	ENSMUSG00000024696	Lpxn	leupaxin	up	0.422	2.11	2.32193	18
Moderate Model vs ACTA1-MCM	ENSMUSG00000020143	Dock2	dedicator of cyto-kinesis 2	up	1.21	6.05	2.32193	2.6e+53
Moderate Model vs ACTA1-MCM	ENSMUSG00000025189	Cnnm1	cyclin M1	up	0.0964	0.482	2.32193	30
Moderate Model vs ACTA1-MCM	ENSMUSG00000039542	Ncam1	neural cell adhesion molecule 1	up	2	10	2.32193	9.5e+26
Moderate Model vs ACTA1-MCM	ENSMUSG00000033377	Palmd	palmdelphin	up	12.9	64.4	2.31969	3.2e+253
Moderate Model vs ACTA1-MCM	ENSMUSG00000038605	Samd10	sterile alpha motif domain containing 10	up	1.3	6.48	2.31748	9.7e+36
Moderate Model vs ACTA1-MCM	ENSMUSG00000025017	Pik3ap1	phosphoinositide-3-kinase adaptor protein 1	up	0.555	2.75	2.30887	300000
Moderate Model vs ACTA1-MCM	ENSMUSG00000002289	Angptl4	angiopoietin-like 4	up	0.771	3.82	2.30877	9700
Moderate Model vs ACTA1-MCM	ENSMUSG00000024300	Myo1f	myosin IF	up	0.971	4.8	2.30549	2.6e+44
Moderate Model vs ACTA1-MCM	ENSMUSG00000022364	Wdr67	WD repeat domain 67	up	1.53	7.56	2.30485	1.5e+44
Moderate Model vs ACTA1-MCM	ENSMUSG00000031928	Mre11a	meiotic recombination 11 homolog A (S. cerevisiae)	up	5.13	25.2	2.29639	4.7e+168
Moderate Model vs ACTA1-MCM	ENSMUSG00000019102	Aldh3a1	aldehyde dehydrogenase family 3, subfamily A1	up	0.603	2.96	2.29537	25000
Moderate Model vs ACTA1-MCM	ENSMUSG00000021457	Syk	spleen tyrosine kinase	up	0.948	4.65	2.29427	7.7e+27
Moderate Model vs ACTA1-MCM	ENSMUSG00000054555	Adam12	a disintegrin and metallopeptidase domain 12 (meltrin alpha)	up	0.519	2.54	2.29102	510000000000
Moderate Model vs ACTA1-MCM	ENSMUSG00000003452	Bicd1	bicaudal D homolog 1 (Drosophila)	up	0.675	3.3	2.28951	47000000000000
Moderate Model vs ACTA1-MCM	ENSMUSG00000067276	Capn6	calpain 6	up	1.37	6.69	2.28783	310000000000
Moderate Model vs ACTA1-MCM	ENSMUSG00000036896	C1qc	complement component 1, q subcomponent, C chain	up	10.1	49.3	2.28723	9.6e+103
Moderate Model vs ACTA1-MCM	ENSMUSG00000031147	Magix	MAGI family member, X-linked	up	11.7	57.1	2.28698	1.8e+212
Moderate Model vs ACTA1-MCM	ENSMUSG00000048458	6530418L21Rik	RIKEN cDNA 6530418L21 gene	up	3.14	15.3	2.2847	3.1e+43
Moderate Model vs ACTA1-MCM	ENSMUSG00000026042	Col5a2	collagen, type V, alpha 2	up	10	48.6	2.28096	Inf
Moderate Model vs ACTA1-MCM	ENSMUSG00000033721	Vav3	vav 3 oncogene	up	1.75	8.5	2.28011	6.1e+59
Moderate Model vs ACTA1-MCM	ENSMUSG00000059326	Csf2ra	colony stimulating factor 2 receptor, alpha, low-affinity (granulocyte-macrophage)	up	1.16	5.62	2.27645	790000000000
Moderate Model vs ACTA1-MCM	ENSMUSG00000028274	Rngtt	RNA guanylyltransferase and 5'-phosphatase	up	4.81	23.3	2.27622	5.7e+107
Moderate Model vs ACTA1-MCM	ENSMUSG00000000301	Pemt	phosphatidylethanolamine N-methyltransferase	up	2.01	9.71	2.27228	11000000
Moderate Model vs ACTA1-MCM	ENSMUSG00000048865	Arhgap30	Rho GTPase activating protein 30	up	0.7	3.38	2.2716	2.5e+16
Moderate Model vs ACTA1-MCM	ENSMUSG00000040345	Arhgap9	Rho GTPase activating protein 9	up	0.774	3.73	2.26877	1500000000
Moderate Model vs ACTA1-MCM	ENSMUSG00000034116	Vav1	vav 1 oncogene	up	0.53	2.55	2.26643	820000000000
Moderate Model vs ACTA1-MCM	ENSMUSG00000024965	Fermt3	fermitin family homolog 3 (Drosophila)	up	0.795	3.82	2.26455	9200000000000000
Moderate Model vs ACTA1-MCM	ENSMUSG00000014444	Fam38a	family with sequence similarity 38, member A	up	1.92	9.19	2.25896	1.4e+160
Moderate Model vs ACTA1-MCM	ENSMUSG00000043760	Pkhd1	polycystic kidney and hepatic disease 1	up	0.121	0.579	2.25856	1400000000000
Moderate Model vs ACTA1-MCM	ENSMUSG00000005087	Cd44	CD44 antigen	up	3.23	15.4	2.25332	4.3e+127
Moderate Model vs ACTA1-MCM	ENSMUSG00000061086	Myl4	myosin, light polypeptide 4	up	15	71.2	2.24691	2.2e+88
Moderate Model vs ACTA1-MCM	ENSMUSG00000003484	Cyp4f18	cytochrome P450, family 4, subfamily f, polypeptide 18	up	0.506	2.4	2.24583	16
Moderate Model vs ACTA1-MCM	ENSMUSG00000024640	Psat1	phosphoserine aminotransferase 1	up	1.74	8.25	2.24531	9.4e+28
Moderate Model vs ACTA1-MCM	ENSMUSG00000024529	Lox	lysyl oxidase	up	2.83	13.4	2.24336	4.3e+42
Moderate Model vs ACTA1-MCM	ENSMUSG00000050071	Bex1	brain expressed gene 1	up	12.8	60.6	2.24317	9.2e+77
Moderate Model vs ACTA1-MCM	ENSMUSG00000074505	Fat3	FAT tumor suppressor homolog 3 (Drosophila)	up	0.41	1.94	2.24236	7.3e+57
Moderate Model vs ACTA1-MCM	ENSMUSG00000026028	Trak2	trafficking protein, kinesin binding 2	up	21.5	101	2.23195	Inf
Moderate Model vs ACTA1-MCM	ENSMUSG00000001517	Foxm1	forkhead box M1	up	0.185	0.867	2.22851	3000
Moderate Model vs ACTA1-MCM	ENSMUSG00000029469	Ift81	intraflagellar transport 81	up	2.03	9.5	2.22645	2.6e+35
Moderate Model vs ACTA1-MCM	ENSMUSG00000000290	Itgb2	integrin beta 2	up	2.38	11.1	2.22153	2.1e+58
Moderate Model vs ACTA1-MCM	ENSMUSG00000017146	Brca1	breast cancer 1	up	0.15	0.697	2.2162	180000000
Moderate Model vs ACTA1-MCM	ENSMUSG00000031375	Bgn	biglycan	up	13	60.4	2.21604	Inf
Moderate Model vs ACTA1-MCM	ENSMUSG00000040613	Apobec1	apolipoprotein B mRNA editing enzyme, catalytic polypeptide 1	up	2.07	9.61	2.21491	1700000000000
Moderate Model vs ACTA1-MCM	ENSMUSG00000035184	Fam124a	family with sequence similarity 124, member A	up	1.73	8.02	2.21283	1.1e+27
Moderate Model vs ACTA1-MCM	ENSMUSG00000037411	Serpine1	serine (or cysteine) peptidase inhibitor, clade E, member 1	up	3	13.9	2.21205	1.5e+17
Moderate Model vs ACTA1-MCM	ENSMUSG00000021998	Lcp1	lymphocyte cytosolic protein 1	up	3.77	17.4	2.20645	3.2e+150
Moderate Model vs ACTA1-MCM	ENSMUSG00000074802	Gas2l3	growth arrest-specific 2 like 3	up	0.386	1.78	2.2052	220000000000000
Moderate Model vs ACTA1-MCM	ENSMUSG00000079164	Tlr5	toll-like receptor 5	up	0.3	1.38	2.20163	410
Moderate Model vs ACTA1-MCM	ENSMUSG00000035004	Igsf6	immunoglobulin superfamily, member 6	up	0.659	3.01	2.19141	5100
Moderate Model vs ACTA1-MCM	ENSMUSG00000024030	Abcg1	ATP-binding cassette, sub-family G (WHITE), member 1	up	0.844	3.85	2.18954	85000000000000
Moderate Model vs ACTA1-MCM	ENSMUSG00000030786	Itgam	integrin alpha M	up	1.72	7.84	2.18845	2.6e+81
Moderate Model vs ACTA1-MCM	ENSMUSG00000026979	Psd4	pleckstrin and Sec7 domain containing 4	up	0.22	1	2.18442	3300000
Moderate Model vs ACTA1-MCM	ENSMUSG00000015340	Cybb	cytochrome b-245, beta polypeptide	up	2.4	10.9	2.18322	6.1e+67
Moderate Model vs ACTA1-MCM	ENSMUSG00000033965	Slc16a2	solute carrier family 16 (monocarboxylic acid transporters), member 2	up	1.25	5.66	2.17887	5.2e+19
Moderate Model vs ACTA1-MCM	ENSMUSG00000027533	Fabp5	fatty acid binding protein 5, epidermal	up	7.06	31.9	2.17582	3e+42
Moderate Model vs ACTA1-MCM	ENSMUSG00000031962	Cdh15	cadherin 15	up	5.58	25.2	2.17509	1.5e+74
Moderate Model vs ACTA1-MCM	ENSMUSG00000038305	Spats2l	spermatogenesis associated, serine-rich 2-like	up	2.46	11.1	2.17383	2.7e+45
Moderate Model vs ACTA1-MCM	ENSMUSG00000047414	Flrt2	fibronectin leucine rich transmembrane protein 2	up	2.51	11.3	2.17056	8e+74
Moderate Model vs ACTA1-MCM	ENSMUSG00000034652	Cd300a	CD300A antigen	up	0.687	3.07	2.15986	37000000000
Moderate Model vs ACTA1-MCM	ENSMUSG00000052160	Pld4	phospholipase D family, member 4	up	1.5	6.69	2.15704	3700000000000000
Moderate Model vs ACTA1-MCM	ENSMUSG00000029490	Mfsd7a	major facilitator superfamily domain containing 7A	up	0.795	3.54	2.15472	780000
Moderate Model vs ACTA1-MCM	ENSMUSG00000032009	Sesn3	sestrin 3	up	4.37	19.4	2.15035	1.6e+73
Moderate Model vs ACTA1-MCM	ENSMUSG00000028007	Snx7	sorting nexin 7	up	1.96	8.68	2.14684	7.2e+24
Moderate Model vs ACTA1-MCM	ENSMUSG00000033220	Rac2	RAS-related C3 botulinum substrate 2	up	0.917	4.06	2.14649	28000
Moderate Model vs ACTA1-MCM	ENSMUSG00000003779	Kif20a	kinesin family member 20A	up	0.434	1.92	2.14534	21000000
Moderate Model vs ACTA1-MCM	ENSMUSG00000003623	Crot	carnitine O-octanoyltransferase	up	22.4	99	2.14393	Inf
Moderate Model vs ACTA1-MCM	ENSMUSG00000063193	Cd300lb	CD300 antigen like family member B	up	0.603	2.66	2.1412	18000000000
Moderate Model vs ACTA1-MCM	ENSMUSG00000022010	Tsc22d1	TSC22 domain family, member 1	up	19.7	86.9	2.14116	6.6e+46
Moderate Model vs ACTA1-MCM	ENSMUSG00000029223	Uchl1	ubiquitin carboxy-terminal hydrolase L1	up	1.92	8.45	2.13785	3100
Moderate Model vs ACTA1-MCM	ENSMUSG00000017499	Cdc6	cell division cycle 6	up	0.193	0.849	2.13716	11
Moderate Model vs ACTA1-MCM	ENSMUSG00000005054	Cstb	cystatin B	up	6.11	26.8	2.13299	40000000000000
Moderate Model vs ACTA1-MCM	ENSMUSG00000079227	Ccr5	chemokine (C-C motif) receptor 5	up	0.821	3.6	2.13254	6.1e+17
Moderate Model vs ACTA1-MCM	ENSMUSG00000041594	Tmtc4	transmembrane and tetratricopeptide repeat containing 4	up	2	8.76	2.13093	2.4e+55
Moderate Model vs ACTA1-MCM	ENSMUSG00000033209	Ttc28	tetratricopeptide repeat domain 28	up	1.58	6.9	2.12667	6.7e+111
Moderate Model vs ACTA1-MCM	ENSMUSG00000029919	Hpgds	hematopoietic prostaglandin D synthase	up	0.566	2.47	2.12564	2500000
Moderate Model vs ACTA1-MCM	ENSMUSG00000027080	Med19	mediator of RNA polymerase II transcription, subunit 19 homolog (yeast)	up	3.6	15.7	2.1247	8.4e+62
Moderate Model vs ACTA1-MCM	ENSMUSG00000056124	B4galt6	UDP-Gal:betaGlcNAc beta 1,4-galactosyltransferase, polypeptide 6	up	0.881	3.84	2.12389	3.4e+42
Moderate Model vs ACTA1-MCM	ENSMUSG00000028572	Hook1	hook homolog 1 (Drosophila)	up	10.4	45.3	2.12293	2.5e+230
Moderate Model vs ACTA1-MCM	ENSMUSG00000047810	Ccdc88b	coiled-coil domain containing 88B	up	0.217	0.944	2.12109	3600000
Moderate Model vs ACTA1-MCM	ENSMUSG00000026594	Ralgps2	Ral GEF with PH domain and SH3 binding motif 2	up	1.37	5.94	2.11629	2.5e+37
Moderate Model vs ACTA1-MCM	ENSMUSG00000029333	Rasgef1b	RasGEF domain family, member 1B	up	0.434	1.88	2.11497	3300000
Moderate Model vs ACTA1-MCM	ENSMUSG00000022306	Zfpm2	zinc finger protein, multitype 2	up	0.386	1.67	2.11318	120000000000
Moderate Model vs ACTA1-MCM	ENSMUSG00000003882	Il7r	interleukin 7 receptor	up	0.338	1.46	2.11087	290000
Moderate Model vs ACTA1-MCM	ENSMUSG00000026683	Nuf2	NUF2, NDC80 kinetochore complex component, homolog (S. cerevisiae)	up	0.416	1.79	2.1053	2400
Moderate Model vs ACTA1-MCM	ENSMUSG00000001750	Tcirg1	T cell, immune regulator 1, ATPase, H+ transporting, lysosomal V0 protein A3	up	3.28	14.1	2.10393	5.8e+57
Moderate Model vs ACTA1-MCM	ENSMUSG00000033849	B3galt2	UDP-Gal:betaGlcNAc beta 1,3-galactosyltransferase, polypeptide 2	up	3.56	15.3	2.10358	2.6e+48
Moderate Model vs ACTA1-MCM	ENSMUSG00000027386	Fbln7	fibulin 7	up	1.46	6.26	2.10019	45000000000
Moderate Model vs ACTA1-MCM	ENSMUSG00000001642	Akr1b3	aldo-keto reductase family 1, member B3 (aldose reductase)	up	103	441	2.09813	Inf
Moderate Model vs ACTA1-MCM	ENSMUSG00000042129	Rassf4	Ras association (RalGDS/AF-6) domain family member 4	up	1.07	4.58	2.09774	2.6e+40
Moderate Model vs ACTA1-MCM	ENSMUSG00000042485	Mustn1	musculoskeletal, embryonic nuclear protein 1	up	42.3	181	2.09726	1e+192
Moderate Model vs ACTA1-MCM	ENSMUSG00000025355	Mmp19	matrix metallopeptidase 19	up	1.19	5.09	2.0967	1e+26
Moderate Model vs ACTA1-MCM	ENSMUSG00000037966	Ninj1	ninjurin 1	up	6.71	28.7	2.09667	1.6e+34
Moderate Model vs ACTA1-MCM	ENSMUSG00000022404	Slc25a17	solute carrier family 25 (mitochondrial carrier, peroxisomal membrane protein), member 17	up	5.9	25.2	2.09464	2.5e+93
Moderate Model vs ACTA1-MCM	ENSMUSG00000035273	Hpse	heparanase	up	0.434	1.83	2.07608	61
Moderate Model vs ACTA1-MCM	ENSMUSG00000076431	Sox4	SRY-box containing gene 4	up	1.07	4.5	2.07231	17000
Moderate Model vs ACTA1-MCM	ENSMUSG00000002068	Ccne1	cyclin E1	up	0.35	1.47	2.07039	1000
Moderate Model vs ACTA1-MCM	ENSMUSG00000032089	Il10ra	interleukin 10 receptor, alpha	up	0.699	2.93	2.06754	6500000000000000
Moderate Model vs ACTA1-MCM	ENSMUSG00000030681	Mvp	major vault protein	up	9.62	40.3	2.06667	3e+237
Moderate Model vs ACTA1-MCM	ENSMUSG00000026177	Slc11a1	solute carrier family 11 (proton-coupled divalent metal ion transporters), member 1	up	1.06	4.44	2.0665	5.6e+17
Moderate Model vs ACTA1-MCM	ENSMUSG00000031563	Wwc2	WW, C2 and coiled-coil domain containing 2	up	1.72	7.2	2.06559	2.9e+60
Moderate Model vs ACTA1-MCM	ENSMUSG00000051335	Gfod1	glucose-fructose oxidoreductase domain containing 1	up	1.18	4.93	2.0628	2500000
Moderate Model vs ACTA1-MCM	ENSMUSG00000025001	Hells	helicase, lymphoid specific	up	0.312	1.3	2.05889	15000
Moderate Model vs ACTA1-MCM	ENSMUSG00000034040	Wbscr17	Williams-Beuren syndrome chromosome region 17 homolog (human)	up	0.796	3.31	2.05599	3.8e+16
Moderate Model vs ACTA1-MCM	ENSMUSG00000026074	Map4k4	mitogen-activated protein kinase kinase kinase kinase 4	up	5.59	23.2	2.0532	7.5e+251
Moderate Model vs ACTA1-MCM	ENSMUSG00000057716	Gm5567	predicted gene 5567	up	0.434	1.8	2.05223	16
Moderate Model vs ACTA1-MCM	ENSMUSG00000026532	Spna1	spectrin alpha 1	up	0.0965	0.4	2.0514	64
Moderate Model vs ACTA1-MCM	ENSMUSG00000046841	Ckap4	cytoskeleton-associated protein 4	up	2.35	9.74	2.05126	4.4e+24
Moderate Model vs ACTA1-MCM	ENSMUSG00000039735	Fnbp1l	formin binding protein 1-like	up	1.33	5.5	2.04801	230000000000
Moderate Model vs ACTA1-MCM	ENSMUSG00000015355	Cd48	CD48 antigen	up	1.04	4.3	2.04775	54
Moderate Model vs ACTA1-MCM	ENSMUSG00000015247	Nipsnap3b	nipsnap homolog 3B (C. elegans)	up	1.37	5.66	2.04663	340000
Moderate Model vs ACTA1-MCM	ENSMUSG00000040350	Trim7	tripartite motif-containing 7	up	23.4	96.6	2.04551	Inf
Moderate Model vs ACTA1-MCM	ENSMUSG00000004730	Emr1	EGF-like module containing, mucin-like, hormone receptor-like sequence 1	up	3.24	13.3	2.03736	1.9e+78
Moderate Model vs ACTA1-MCM	ENSMUSG00000089942	Pira2	paired-Ig-like receptor A2	up	0.324	1.33	2.03736	1700
Moderate Model vs ACTA1-MCM	ENSMUSG00000022372	Sla	src-like adaptor	up	0.855	3.5	2.03336	18000000000000
Moderate Model vs ACTA1-MCM	ENSMUSG00000038530	Rgs4	regulator of G-protein signaling 4	up	3.42	14	2.03336	2.2e+83
Moderate Model vs ACTA1-MCM	ENSMUSG00000041219	Arhgap11a	Rho GTPase activating protein 11A	up	0.324	1.32	2.02647	32000
Moderate Model vs ACTA1-MCM	ENSMUSG00000028312	Smc2	structural maintenance of chromosomes 2	up	0.659	2.68	2.02388	2.7e+17
Moderate Model vs ACTA1-MCM	ENSMUSG00000026483	Fam129a	family with sequence similarity 129, member A	up	5	20.3	2.02148	6.9e+169
Moderate Model vs ACTA1-MCM	ENSMUSG00000006519	Cyba	cytochrome b-245, alpha polypeptide	up	7.18	29.1	2.01896	4.5e+37
Moderate Model vs ACTA1-MCM	ENSMUSG00000073490	AI607873	expressed sequence AI607873	up	1.58	6.4	2.01815	8500000000
Moderate Model vs ACTA1-MCM	ENSMUSG00000028599	Tnfrsf1b	tumor necrosis factor receptor superfamily, member 1b	up	2.08	8.41	2.01552	8.1e+55
Moderate Model vs ACTA1-MCM	ENSMUSG00000001864	Aif1l	allograft inflammatory factor 1-like	up	3.29	13.3	2.01527	1.1e+19
Moderate Model vs ACTA1-MCM	ENSMUSG00000048376	F2r	coagulation factor II (thrombin) receptor	up	1.87	7.51	2.00577	6.2e+38
Moderate Model vs ACTA1-MCM	ENSMUSG00000035725	Prkx	protein kinase, X-linked	up	2.99	12	2.00482	870000000000000
Moderate Model vs ACTA1-MCM	ENSMUSG00000092035	Peg10	paternally expressed 10	up	0.624	2.5	2.00231	330000
Moderate Model vs ACTA1-MCM	ENSMUSG00000060131	Atp8b4	ATPase, class I, type 8B, member 4	up	0.422	1.69	2.00171	120000000000
Moderate Model vs ACTA1-MCM	ENSMUSG00000048163	Selplg	selectin, platelet (p-selectin) ligand	up	1.07	4.28	2	370000
Moderate Model vs ACTA1-MCM	ENSMUSG00000061601	Pclo	piccolo (presynaptic cytomatrix protein)	up	0.169	0.675	1.99786	4200000
Moderate Model vs ACTA1-MCM	ENSMUSG00000024397	Aif1	allograft inflammatory factor 1	up	1.06	4.23	1.99659	2000
Moderate Model vs ACTA1-MCM	ENSMUSG00000039109	F13a1	coagulation factor XIII, A1 subunit	up	8.78	35	1.99506	3e+131
Moderate Model vs ACTA1-MCM	ENSMUSG00000029925	Tbxas1	thromboxane A synthase 1, platelet	up	1.05	4.18	1.99311	74000000
Moderate Model vs ACTA1-MCM	ENSMUSG00000040813	Tex264	testis expressed gene 264	up	12.4	49.3	1.99125	1.1e+146
Moderate Model vs ACTA1-MCM	ENSMUSG00000048126	Col6a3	collagen, type VI, alpha 3	up	10.7	42.5	1.98985	Inf
Moderate Model vs ACTA1-MCM	ENSMUSG00000024754	Tmem2	transmembrane protein 2	up	6.28	24.9	1.98731	Inf
Moderate Model vs ACTA1-MCM	ENSMUSG00000044042	Fmn1	formin 1	up	0.265	1.05	1.98633	6000
Moderate Model vs ACTA1-MCM	ENSMUSG00000073489	Ifi204	interferon activated gene 204	up	2.34	9.26	1.9845	1.9e+19
Moderate Model vs ACTA1-MCM	ENSMUSG00000048482	Bdnf	brain derived neurotrophic factor	up	1.22	4.82	1.98215	280000000
Moderate Model vs ACTA1-MCM	ENSMUSG00000051650	B3gnt2	UDP-GlcNAc:betaGal beta-1,3-N-acetylglucosaminyltransferase 2	up	1.89	7.44	1.97692	6.8e+16
Moderate Model vs ACTA1-MCM	ENSMUSG00000032725	Folr2	folate receptor 2 (fetal)	up	3.79	14.9	1.97504	550000000000000
Moderate Model vs ACTA1-MCM	ENSMUSG00000034593	Myo5a	myosin VA	up	4.05	15.9	1.97303	1.6e+149
Moderate Model vs ACTA1-MCM	ENSMUSG00000024556	Me2	malic enzyme 2, NAD(+)-dependent, mitochondrial	up	1.61	6.3	1.96829	2400000000000000
Moderate Model vs ACTA1-MCM	ENSMUSG00000054203	Ifi205	interferon activated gene 205	up	3.77	14.7	1.96318	4.8e+27
Moderate Model vs ACTA1-MCM	ENSMUSG00000038172	Ttc39b	tetratricopeptide repeat domain 39B	up	2.35	9.16	1.96269	2.9e+52
Moderate Model vs ACTA1-MCM	ENSMUSG00000022510	Trp63	transformation related protein 63	up	4.24	16.5	1.96033	3.2e+73
Moderate Model vs ACTA1-MCM	ENSMUSG00000021614	Vcan	versican	up	2.36	9.17	1.95813	6.7e+97
Moderate Model vs ACTA1-MCM	ENSMUSG00000058793	Cds2	CDP-diacylglycerol synthase (phosphatidate cytidylyltransferase) 2	up	8.68	33.7	1.95698	3.9e+298
Moderate Model vs ACTA1-MCM	ENSMUSG00000070565	Rasal2	RAS protein activator like 2	up	3.71	14.4	1.95658	2.7e+93
Moderate Model vs ACTA1-MCM	ENSMUSG00000022148	Fyb	FYN binding protein	up	0.959	3.71	1.95182	4300000000000
Moderate Model vs ACTA1-MCM	ENSMUSG00000021665	Hexb	hexosaminidase B	up	5.17	20	1.95176	5.8e+31
Moderate Model vs ACTA1-MCM	ENSMUSG00000040522	Tlr8	toll-like receptor 8	up	0.76	2.94	1.95174	220000
Moderate Model vs ACTA1-MCM	ENSMUSG00000028634	Hivep3	human immunodeficiency virus type I enhancer binding protein 3	up	0.104	0.402	1.95061	250000000
Moderate Model vs ACTA1-MCM	ENSMUSG00000032735	Ablim3	actin binding LIM protein family, member 3	up	2.82	10.9	1.95056	6.2e+16
Moderate Model vs ACTA1-MCM	ENSMUSG00000024621	Csf1r	colony stimulating factor 1 receptor	up	6.01	23.2	1.94869	9.1e+138
Moderate Model vs ACTA1-MCM	ENSMUSG00000028532	Cachd1	cache domain containing 1	up	0.711	2.74	1.94625	1.8e+29
Moderate Model vs ACTA1-MCM	ENSMUSG00000019849	Prep	prolyl endopeptidase	up	5.98	23	1.94342	1.3e+96
Moderate Model vs ACTA1-MCM	ENSMUSG00000029373	Pf4	platelet factor 4	up	7.02	27	1.94342	4.9e+19
Moderate Model vs ACTA1-MCM	ENSMUSG00000028883	Sema3a	sema domain, immunoglobulin domain (Ig), short basic domain, secreted, (semaphorin) 3A	up	1.52	5.84	1.9419	4.9e+22
Moderate Model vs ACTA1-MCM	ENSMUSG00000074403	Hist2h3b	histone cluster 2, H3b	up	6.54	25	1.93457	1800000000
Moderate Model vs ACTA1-MCM	ENSMUSG00000036768	Kif15	kinesin family member 15	up	0.301	1.15	1.9338	7900000
Moderate Model vs ACTA1-MCM	ENSMUSG00000073902	Gm1966	predicted gene 1966	up	0.398	1.52	1.93323	90
Moderate Model vs ACTA1-MCM	ENSMUSG00000026395	Ptprc	protein tyrosine phosphatase, receptor type, C	up	2.31	8.8	1.92961	6e+43
Moderate Model vs ACTA1-MCM	ENSMUSG00000032883	Acsl3	acyl-CoA synthetase long-chain family member 3	up	6.08	23.1	1.92575	1.4e+78
Moderate Model vs ACTA1-MCM	ENSMUSG00000017631	Abr	active BCR-related gene	up	3.58	13.6	1.92558	4.1e+132
Moderate Model vs ACTA1-MCM	ENSMUSG00000031824	6430548M08Rik	RIKEN cDNA 6430548M08 gene	up	5.35	20.3	1.92387	3.7e+183
Moderate Model vs ACTA1-MCM	ENSMUSG00000026355	Mcm6	minichromosome maintenance deficient 6 (MIS5 homolog, S. pombe) (S. cerevisiae)	up	1.45	5.49	1.92075	4.7e+23
Moderate Model vs ACTA1-MCM	ENSMUSG00000040212	Emp3	epithelial membrane protein 3	up	6.15	23.2	1.91547	1.6e+19
Moderate Model vs ACTA1-MCM	ENSMUSG00000068917	Clk2	CDC-like kinase 2	up	7.32	27.6	1.91475	9.1e+101
Moderate Model vs ACTA1-MCM	ENSMUSG00000021190	Lgmn	legumain	up	14.7	55.4	1.91407	3.6e+133
Moderate Model vs ACTA1-MCM	ENSMUSG00000033386	Frrs1	ferric-chelate reductase 1	up	0.506	1.9	1.90879	3500
Moderate Model vs ACTA1-MCM	ENSMUSG00000002111	Sfpi1	SFFV proviral integration 1	up	1.83	6.86	1.90636	52000000
Moderate Model vs ACTA1-MCM	ENSMUSG00000015027	Galns	galactosamine (N-acetyl)-6-sulfate sulfatase	up	0.647	2.41	1.8972	1900
Moderate Model vs ACTA1-MCM	ENSMUSG00000029554	Mad1l1	MAD1 mitotic arrest deficient 1-like 1	up	3.95	14.7	1.89589	2.1e+63
Moderate Model vs ACTA1-MCM	ENSMUSG00000030707	Coro1a	coronin, actin binding protein 1A	up	4.06	15.1	1.895	2.2e+47
Moderate Model vs ACTA1-MCM	ENSMUSG00000040751	Lat2	linker for activation of T cells family, member 2	up	1.15	4.26	1.88922	27000000
Moderate Model vs ACTA1-MCM	ENSMUSG00000029594	Rbm19	RNA binding motif protein 19	up	3.24	12	1.88897	1.7e+93
Moderate Model vs ACTA1-MCM	ENSMUSG00000031983	2310022B05Rik	RIKEN cDNA 2310022B05 gene	up	2.18	8.07	1.88824	1900000000
Moderate Model vs ACTA1-MCM	ENSMUSG00000022360	Atad2	ATPase family, AAA domain containing 2	up	0.751	2.78	1.8882	2100000000
Moderate Model vs ACTA1-MCM	ENSMUSG00000071424	Grid2	glutamate receptor, ionotropic, delta 2	up	0.338	1.25	1.88683	690
Moderate Model vs ACTA1-MCM	ENSMUSG00000026536	Mnda	myeloid cell nuclear differentiation antigen	up	2.3	8.49	1.88413	1.1e+17
Moderate Model vs ACTA1-MCM	ENSMUSG00000060594	Layn	layilin	up	0.878	3.24	1.8837	180000
Moderate Model vs ACTA1-MCM	ENSMUSG00000018008	Cyth4	cytohesin 4	up	2.09	7.67	1.87572	8.6e+40
Moderate Model vs ACTA1-MCM	ENSMUSG00000048779	P2ry6	pyrimidinergic receptor P2Y, G-protein coupled, 6	up	0.845	3.1	1.87524	800
Moderate Model vs ACTA1-MCM	ENSMUSG00000090231	Cfb	complement factor B	up	3.38	12.4	1.87524	4.2e+51
Moderate Model vs ACTA1-MCM	ENSMUSG00000036908	Unc93b1	unc-93 homolog B1 (C. elegans)	up	3.52	12.8	1.8625	4.5e+50
Moderate Model vs ACTA1-MCM	ENSMUSG00000028581	Laptm5	lysosomal-associated protein transmembrane 5	up	4.4	16	1.8625	1.7e+67
Moderate Model vs ACTA1-MCM	ENSMUSG00000005667	Mthfd2	methylenetetrahydrofolate dehydrogenase (NAD+ dependent), methenyltetrahydrofolate cyclohydrolase	up	1.45	5.27	1.86175	1100
Moderate Model vs ACTA1-MCM	ENSMUSG00000030208	Emp1	epithelial membrane protein 1	up	11.4	41.4	1.8606	5.9e+101
Moderate Model vs ACTA1-MCM	ENSMUSG00000030787	Lyve1	lymphatic vessel endothelial hyaluronan receptor 1	up	2.81	10.2	1.85993	1900000000
Moderate Model vs ACTA1-MCM	ENSMUSG00000037474	Dtl	denticleless homolog (Drosophila)	up	0.337	1.22	1.85606	180000000
Moderate Model vs ACTA1-MCM	ENSMUSG00000026223	Itm2c	integral membrane protein 2C	up	18.3	66.2	1.85499	1.8e+149
Moderate Model vs ACTA1-MCM	ENSMUSG00000028341	Nr4a3	nuclear receptor subfamily 4, group A, member 3	up	0.474	1.71	1.85104	1.4e+22
Moderate Model vs ACTA1-MCM	ENSMUSG00000020435	Osbp2	oxysterol binding protein 2	up	1.12	4.03	1.84728	670000000
Moderate Model vs ACTA1-MCM	ENSMUSG00000026712	Mrc1	mannose receptor, C type 1	up	6.17	22.2	1.84722	3.9e+125
Moderate Model vs ACTA1-MCM	ENSMUSG00000048612	Myof	myoferlin	up	2.17	7.8	1.84578	1.2e+96
Moderate Model vs ACTA1-MCM	ENSMUSG00000052837	Junb	Jun-B oncogene	up	4.9	17.6	1.84472	60
Moderate Model vs ACTA1-MCM	ENSMUSG00000001870	Ltbp1	latent transforming growth factor beta binding protein 1	up	3	10.7	1.83458	6.3e+65
Moderate Model vs ACTA1-MCM	ENSMUSG00000056069	Fam105a	family with sequence similarity 105, member A	up	0.772	2.75	1.83276	12000
Moderate Model vs ACTA1-MCM	ENSMUSG00000018983	E2f2	E2F transcription factor 2	up	0.688	2.45	1.8323	6.8e+17
Moderate Model vs ACTA1-MCM	ENSMUSG00000001128	Cfp	complement factor properdin	up	3.01	10.7	1.82978	1900000000000
Moderate Model vs ACTA1-MCM	ENSMUSG00000018920	Cxcl16	chemokine (C-X-C motif) ligand 16	up	1.39	4.94	1.82943	12000000
Moderate Model vs ACTA1-MCM	ENSMUSG00000042286	Stab1	stabilin 1	up	4.48	15.9	1.82746	5e+245
Moderate Model vs ACTA1-MCM	ENSMUSG00000040797	Iqsec3	IQ motif and Sec7 domain 3	up	0.277	0.983	1.82731	320000
Moderate Model vs ACTA1-MCM	ENSMUSG00000047798	Cd300lf	CD300 antigen like family member F	up	0.358	1.27	1.8268	40
Moderate Model vs ACTA1-MCM	ENSMUSG00000024781	Lipa	lysosomal acid lipase A	up	3.57	12.6	1.81943	2.9e+36
Moderate Model vs ACTA1-MCM	ENSMUSG00000003849	Nqo1	NAD(P)H dehydrogenase, quinone 1	up	14	49.4	1.81908	2e+70
Moderate Model vs ACTA1-MCM	ENSMUSG00000053687	Dpep2	dipeptidase 2	up	0.74	2.61	1.81845	83
Moderate Model vs ACTA1-MCM	ENSMUSG00000024795	Kif20b	kinesin family member 20B	up	0.231	0.813	1.81536	2200
Moderate Model vs ACTA1-MCM	ENSMUSG00000002985	Apoe	apolipoprotein E	up	97.9	344	1.81303	Inf
Moderate Model vs ACTA1-MCM	ENSMUSG00000049303	Syt12	synaptotagmin XII	up	1.09	3.83	1.81302	5000000000000000
Moderate Model vs ACTA1-MCM	ENSMUSG00000015745	Plekho1	pleckstrin homology domain containing, family O member 1	up	7.77	27.2	1.80762	2.5e+33
Moderate Model vs ACTA1-MCM	ENSMUSG00000006731	B4galnt1	beta-1,4-N-acetyl-galactosaminyl transferase 1	up	0.615	2.15	1.80568	66000
Moderate Model vs ACTA1-MCM	ENSMUSG00000005233	Spc25	SPC25, NDC80 kinetochore complex component, homolog (S. cerevisiae)	up	1.13	3.95	1.80553	17000000
Moderate Model vs ACTA1-MCM	ENSMUSG00000040852	Plekhh2	pleckstrin homology domain containing, family H (with MyTH4 domain) member 2	up	0.651	2.27	1.80196	5.9e+24
Moderate Model vs ACTA1-MCM	ENSMUSG00000032374	Plod2	procollagen lysine, 2-oxoglutarate 5-dioxygenase 2	up	1.39	4.84	1.79992	190000000
Moderate Model vs ACTA1-MCM	ENSMUSG00000036777	Anln	anillin, actin binding protein	up	0.627	2.18	1.79779	970000000
Moderate Model vs ACTA1-MCM	ENSMUSG00000051579	Tceal8	transcription elongation factor A (SII)-like 8	up	8.66	30.1	1.79732	5e+39
Moderate Model vs ACTA1-MCM	ENSMUSG00000071713	Csf2rb	colony stimulating factor 2 receptor, beta, low-affinity (granulocyte-macrophage)	up	0.624	2.16	1.79141	3400
Moderate Model vs ACTA1-MCM	ENSMUSG00000026193	Fn1	fibronectin 1	up	16.3	56.3	1.78826	Inf
Moderate Model vs ACTA1-MCM	ENSMUSG00000024042	Sik1	salt inducible kinase 1	up	1.53	5.28	1.78701	7e+39
Moderate Model vs ACTA1-MCM	ENSMUSG00000021702	Thbs4	thrombospondin 4	up	21.8	75.2	1.7864	5e+180
Moderate Model vs ACTA1-MCM	ENSMUSG00000037788	Vopp1	vesicular, overexpressed in cancer, prosurvival protein 1	up	1.63	5.62	1.7857	420000000000000
Moderate Model vs ACTA1-MCM	ENSMUSG00000036594	H2-Aa	histocompatibility 2, class II antigen A, alpha	up	15.9	54.7	1.78251	4.4e+59
Moderate Model vs ACTA1-MCM	ENSMUSG00000060586	H2-Eb1	histocompatibility 2, class II antigen E beta	up	13.9	47.7	1.7789	4e+67
Moderate Model vs ACTA1-MCM	ENSMUSG00000059309	Hist1h3f	histone cluster 1, H3f	up	6.47	22.2	1.77872	6.1e+18
Moderate Model vs ACTA1-MCM	ENSMUSG00000044583	Tlr7	toll-like receptor 7	up	1.01	3.46	1.77642	11000000000000
Moderate Model vs ACTA1-MCM	ENSMUSG00000058672	Tubb2a	tubulin, beta 2A class IIA	up	5.93	20.3	1.77538	4.5e+47
Moderate Model vs ACTA1-MCM	ENSMUSG00000027520	Zdbf2	zinc finger, DBF-type containing 2	up	0.386	1.32	1.77387	4200
Moderate Model vs ACTA1-MCM	ENSMUSG00000073418	C4b	complement component 4B (Chido blood group)	up	3.16	10.8	1.77303	2.4e+58
Moderate Model vs ACTA1-MCM	ENSMUSG00000031007	Atp6ap2	ATPase, H+ transporting, lysosomal accessory protein 2	up	8.35	28.5	1.77111	2.1e+50
Moderate Model vs ACTA1-MCM	ENSMUSG00000076617	Ighm	immunoglobulin heavy constant mu	up	11.4	38.7	1.7633	1.6e+21
Moderate Model vs ACTA1-MCM	ENSMUSG00000006390	Elovl1	elongation of very long chain fatty acids (FEN1/Elo2, SUR4/Elo3, yeast)-like 1	up	2.75	9.31	1.75935	4.3e+17
Moderate Model vs ACTA1-MCM	ENSMUSG00000070348	Ccnd1	cyclin D1	up	2.33	7.88	1.75787	4200000000
Moderate Model vs ACTA1-MCM	ENSMUSG00000059182	Skap2	src family associated phosphoprotein 2	up	2.27	7.67	1.75653	200000000000
Moderate Model vs ACTA1-MCM	ENSMUSG00000027326	Casc5	cancer susceptibility candidate 5	up	0.314	1.06	1.75523	3200000000
Moderate Model vs ACTA1-MCM	ENSMUSG00000042029	Ncapg2	non-SMC condensin II complex, subunit G2	up	0.362	1.22	1.75282	820000000
Moderate Model vs ACTA1-MCM	ENSMUSG00000038299	Wdr36	WD repeat domain 36	up	9.56	32.1	1.74749	2e+158
Moderate Model vs ACTA1-MCM	ENSMUSG00000058099	Nfam1	Nfat activating molecule with ITAM motif 1	up	1.27	4.26	1.74602	320000000000
Moderate Model vs ACTA1-MCM	ENSMUSG00000022769	Sdf2l1	stromal cell-derived factor 2-like 1	up	3.25	10.9	1.74582	150000000000
Moderate Model vs ACTA1-MCM	ENSMUSG00000030844	Rgs10	regulator of G-protein signalling 10	up	2.72	9.12	1.74543	360000000
Moderate Model vs ACTA1-MCM	ENSMUSG00000028173	Wls	wntless homolog (Drosophila)	up	8.76	29.3	1.7419	1.1e+79
Moderate Model vs ACTA1-MCM	ENSMUSG00000025262	Fam120c	family with sequence similarity 120C	up	3.71	12.4	1.74085	1.1e+112
Moderate Model vs ACTA1-MCM	ENSMUSG00000056529	Ptafr	platelet-activating factor receptor	up	1.27	4.24	1.73924	3500
Moderate Model vs ACTA1-MCM	ENSMUSG00000059970	Hspa2	heat shock protein 2	up	2.26	7.54	1.73824	3100000
Moderate Model vs ACTA1-MCM	ENSMUSG00000078908	Mon1b	MON1 homolog b (yeast)	up	1.3	4.32	1.73252	2.5e+25
Moderate Model vs ACTA1-MCM	ENSMUSG00000037544	Dlgap5	discs, large (Drosophila) homolog-associated protein 5	up	0.53	1.76	1.73151	4000
Moderate Model vs ACTA1-MCM	ENSMUSG00000004317	Clcn5	chloride channel 5	up	1.42	4.71	1.72984	4.4e+17
Moderate Model vs ACTA1-MCM	ENSMUSG00000026837	Col5a1	collagen, type V, alpha 1	up	5.48	18.1	1.72374	2.9e+82
Moderate Model vs ACTA1-MCM	ENSMUSG00000079017	Ifi27l2a	interferon, alpha-inducible protein 27 like 2A	up	14.4	47.5	1.72186	51000
Moderate Model vs ACTA1-MCM	ENSMUSG00000041859	Mcm3	minichromosome maintenance deficient 3 (S. cerevisiae)	up	1.04	3.43	1.72163	34000
Moderate Model vs ACTA1-MCM	ENSMUSG00000052727	Mtap1b	microtubule-associated protein 1B	up	2.11	6.95	1.71977	2.1e+69
Moderate Model vs ACTA1-MCM	ENSMUSG00000040998	Npnt	nephronectin	up	0.76	2.5	1.71786	630000000
Moderate Model vs ACTA1-MCM	ENSMUSG00000027331	D2Ertd750e	DNA segment, Chr 2, ERATO Doi 750, expressed	up	0.989	3.25	1.7164	36000
Moderate Model vs ACTA1-MCM	ENSMUSG00000042050	Wdr60	WD repeat domain 60	up	5.46	17.9	1.71299	1.6e+69
Moderate Model vs ACTA1-MCM	ENSMUSG00000026321	Tnfrsf11a	tumor necrosis factor receptor superfamily, member 11a	up	0.578	1.89	1.70924	560000
Moderate Model vs ACTA1-MCM	ENSMUSG00000040809	Chi3l3	chitinase 3-like 3	up	0.786	2.57	1.70917	7700
Moderate Model vs ACTA1-MCM	ENSMUSG00000002489	Tiam1	T cell lymphoma invasion and metastasis 1	up	2.17	7.09	1.70809	3.1e+27
Moderate Model vs ACTA1-MCM	ENSMUSG00000035566	Pcdh17	protocadherin 17	up	0.337	1.1	1.70668	80
Moderate Model vs ACTA1-MCM	ENSMUSG00000029638	Glcci1	glucocorticoid induced transcript 1	up	2.01	6.56	1.7065	8.1e+36
Moderate Model vs ACTA1-MCM	ENSMUSG00000052889	Prkcb	protein kinase C, beta	up	0.518	1.69	1.706	170000000000000
Moderate Model vs ACTA1-MCM	ENSMUSG00000050936	Hist2h2bb	histone cluster 2, H2bb	up	15.9	51.7	1.70114	470000000000000
Moderate Model vs ACTA1-MCM	ENSMUSG00000026938	Fcna	ficolin A	up	1.77	5.75	1.69981	140000
Moderate Model vs ACTA1-MCM	ENSMUSG00000028843	Sh3bgrl3	SH3 domain binding glutamic acid-rich protein-like 3	up	5.48	17.8	1.69963	21000000
Moderate Model vs ACTA1-MCM	ENSMUSG00000042225	Ammecr1	Alport syndrome, mental retardation, midface hypoplasia and elliptocytosis chromosomal region gene 1	up	1.35	4.38	1.69797	340
Moderate Model vs ACTA1-MCM	ENSMUSG00000097239	AARSD1	Alanyl-tRNA synthetase domain containing 1; Alanyl-tRNA-editing protein Aarsd1	up	8.11	26.3	1.69729	3e+26
Moderate Model vs ACTA1-MCM	ENSMUSG00000042453	Reln	reelin	up	1.53	4.96	1.69681	5.9e+21
Moderate Model vs ACTA1-MCM	ENSMUSG00000040659	Efhd2	EF hand domain containing 2	up	2.73	8.84	1.69515	1.3e+17
Moderate Model vs ACTA1-MCM	ENSMUSG00000052143	Gm9869	predicted gene 9869	up	5.41	17.5	1.69365	2600
Moderate Model vs ACTA1-MCM	ENSMUSG00000031925	Maml2	mastermind like 2 (Drosophila)	up	1.42	4.59	1.6926	2e+24
Moderate Model vs ACTA1-MCM	ENSMUSG00000044080	S100a1	S100 calcium binding protein A1	up	85.5	276	1.69067	5.3e+176
Moderate Model vs ACTA1-MCM	ENSMUSG00000034330	Plcg2	phospholipase C, gamma 2	up	0.555	1.79	1.6894	230000000
Moderate Model vs ACTA1-MCM	ENSMUSG00000090946	Ccdc71l	coiled-coil domain containing 71 like	up	3.38	10.9	1.68923	5300000
Moderate Model vs ACTA1-MCM	ENSMUSG00000039883	Lrrc17	leucine rich repeat containing 17	up	1.98	6.37	1.68579	1800
Moderate Model vs ACTA1-MCM	ENSMUSG00000020121	Srgap1	SLIT-ROBO Rho GTPase activating protein 1	up	0.482	1.55	1.68516	30000000000000
Moderate Model vs ACTA1-MCM	ENSMUSG00000036606	Plxnb2	plexin B2	up	1.93	6.2	1.68367	3.5e+57
Moderate Model vs ACTA1-MCM	ENSMUSG00000008035	Mid1ip1	Mid1 interacting protein 1 (gastrulation specific G12-like (zebrafish))	up	18.5	59.4	1.68294	2.8e+79
Moderate Model vs ACTA1-MCM	ENSMUSG00000027175	Tcp11l1	t-complex 11 like 1	up	3.11	9.98	1.68213	230
Moderate Model vs ACTA1-MCM	ENSMUSG00000079243	Xirp1	xin actin-binding repeat containing 1	up	17.8	57.1	1.68161	2.1e+167
Moderate Model vs ACTA1-MCM	ENSMUSG00000026360	Rgs2	regulator of G-protein signaling 2	up	4.71	15.1	1.68075	1.1e+19
Moderate Model vs ACTA1-MCM	ENSMUSG00000032939	Nup93	nucleoporin 93	up	3.06	9.81	1.68072	2.2e+24
Moderate Model vs ACTA1-MCM	ENSMUSG00000026308	Klhl30	kelch-like 30 (Drosophila)	up	21.6	69	1.67557	8.1e+236
Moderate Model vs ACTA1-MCM	ENSMUSG00000023004	Tuba1b	tubulin, alpha 1B	up	22.1	70.5	1.67358	1e+171
Moderate Model vs ACTA1-MCM	ENSMUSG00000056515	Rab31	RAB31, member RAS oncogene family	up	3.23	10.3	1.67304	11000
Moderate Model vs ACTA1-MCM	ENSMUSG00000009687	Fxyd5	FXYD domain-containing ion transport regulator 5	up	5.49	17.5	1.67248	25000000
Moderate Model vs ACTA1-MCM	ENSMUSG00000060036	Rpl3	ribosomal protein L3	up	42.4	135	1.67082	3.9e+227
Moderate Model vs ACTA1-MCM	ENSMUSG00000049932	H2afx	H2A histone family, member X	up	3.1	9.87	1.67078	6900
Moderate Model vs ACTA1-MCM	ENSMUSG00000016239	Lonrf3	LON peptidase N-terminal domain and ring finger 3	up	1.28	4.07	1.66888	3800000000
Moderate Model vs ACTA1-MCM	ENSMUSG00000032359	Ctsh	cathepsin H	up	7.8	24.8	1.66879	7e+34
Moderate Model vs ACTA1-MCM	ENSMUSG00000041670	Rims1	regulating synaptic membrane exocytosis 1	up	0.652	2.07	1.66669	2500000
Moderate Model vs ACTA1-MCM	ENSMUSG00000036242	3632451O06Rik	RIKEN cDNA 3632451O06 gene	up	1.39	4.41	1.66569	690000000
Moderate Model vs ACTA1-MCM	ENSMUSG00000027712	Anxa5	annexin A5	up	20.9	66.2	1.66333	4.5e+57
Moderate Model vs ACTA1-MCM	ENSMUSG00000029769	Ccdc136	coiled-coil domain containing 136	up	2.7	8.54	1.66128	2.6e+18
Moderate Model vs ACTA1-MCM	ENSMUSG00000035934	Pknox2	Pbx/knotted 1 homeobox 2	up	13	41.1	1.66063	6.2e+302
Moderate Model vs ACTA1-MCM	ENSMUSG00000046711	Hmga1	high mobility group AT-hook 1	up	15.7	49.6	1.65958	1.4e+105
Moderate Model vs ACTA1-MCM	ENSMUSG00000048200	Efcab4a	EF-hand calcium binding domain 4A	up	4.18	13.2	1.65896	3.1e+26
Moderate Model vs ACTA1-MCM	ENSMUSG00000025877	Hk3	hexokinase 3	up	0.7	2.21	1.65862	6100000000
Moderate Model vs ACTA1-MCM	ENSMUSG00000029810	Tmem176b	transmembrane protein 176B	up	8.37	26.3	1.65176	2900000000
Moderate Model vs ACTA1-MCM	ENSMUSG00000024610	Cd74	CD74 antigen (invariant polypeptide of major histocompatibility complex, class II antigen-associated)	up	30.9	96.8	1.6474	2.9e+180
Moderate Model vs ACTA1-MCM	ENSMUSG00000035455	Fignl1	fidgetin-like 1	up	0.495	1.55	1.64677	34
Moderate Model vs ACTA1-MCM	ENSMUSG00000051855	Mest	mesoderm specific transcript	up	3.02	9.45	1.64577	9.2e+21
Moderate Model vs ACTA1-MCM	ENSMUSG00000035578	Iqcg	IQ motif containing G	up	1.71	5.35	1.64554	53000000000
Moderate Model vs ACTA1-MCM	ENSMUSG00000038936	Sccpdh	saccharopine dehydrogenase (putative)	up	21.1	66	1.64522	2.2e+160
Moderate Model vs ACTA1-MCM	ENSMUSG00000054520	Sh3bp2	SH3-domain binding protein 2	up	1.18	3.69	1.64483	960000000
Moderate Model vs ACTA1-MCM	ENSMUSG00000017057	Il13ra1	interleukin 13 receptor, alpha 1	up	1.62	5.05	1.64029	900000000000
Moderate Model vs ACTA1-MCM	ENSMUSG00000034329	Brip1	BRCA1 interacting protein C-terminal helicase 1	up	0.485	1.51	1.63849	180000000
Moderate Model vs ACTA1-MCM	ENSMUSG00000026458	Ppfia4	protein tyrosine phosphatase, receptor type, f polypeptide (PTPRF), interacting protein (liprin), alpha 4	up	0.723	2.25	1.63786	91
Moderate Model vs ACTA1-MCM	ENSMUSG00000048677	Tpcn2	two pore segment channel 2	up	0.67	2.08	1.63435	63
Moderate Model vs ACTA1-MCM	ENSMUSG00000032300	1700017B05Rik	RIKEN cDNA 1700017B05 gene	up	0.959	2.97	1.63086	7.6e+16
Moderate Model vs ACTA1-MCM	ENSMUSG00000037902	Sirpa	signal-regulatory protein alpha	up	5.62	17.3	1.62213	1.1e+104
Moderate Model vs ACTA1-MCM	ENSMUSG00000025268	Maged2	melanoma antigen, family D, 2	up	7.28	22.4	1.62149	3e+45
Moderate Model vs ACTA1-MCM	ENSMUSG00000034708	Grn	granulin	up	10.6	32.6	1.62081	7.4e+99
Moderate Model vs ACTA1-MCM	ENSMUSG00000021895	Arhgef3	Rho guanine nucleotide exchange factor (GEF) 3	up	3.87	11.9	1.62056	1.7e+21
Moderate Model vs ACTA1-MCM	ENSMUSG00000019997	Ctgf	connective tissue growth factor	up	7.58	23.3	1.62006	7.8e+17
Moderate Model vs ACTA1-MCM	ENSMUSG00000072620	Slfn2	schlafen 2	up	2.07	6.36	1.6194	84000000
Moderate Model vs ACTA1-MCM	ENSMUSG00000038349	Plcl1	phospholipase C-like 1	up	1.17	3.59	1.61748	13000000
Moderate Model vs ACTA1-MCM	ENSMUSG00000027962	Vcam1	vascular cell adhesion molecule 1	up	2.06	6.32	1.61728	340000000
Moderate Model vs ACTA1-MCM	ENSMUSG00000025151	Maged1	melanoma antigen, family D, 1	up	10.6	32.5	1.61638	7.8e+98
Moderate Model vs ACTA1-MCM	ENSMUSG00000042349	Ikbke	inhibitor of kappaB kinase epsilon	up	0.398	1.22	1.61604	29
Moderate Model vs ACTA1-MCM	ENSMUSG00000072964	Bhlhb9	basic helix-loop-helix domain containing, class B9	up	1.25	3.83	1.61542	87
Moderate Model vs ACTA1-MCM	ENSMUSG00000030748	Il4ra	interleukin 4 receptor, alpha	up	2.65	8.1	1.61193	2.1e+30
Moderate Model vs ACTA1-MCM	ENSMUSG00000021814	Anxa7	annexin A7	up	27.2	83	1.6095	2.1e+189
Moderate Model vs ACTA1-MCM	ENSMUSG00000038515	Grtp1	GH regulated TBC protein 1	up	2.07	6.3	1.60572	250000000
Moderate Model vs ACTA1-MCM	ENSMUSG00000002055	Spag5	sperm associated antigen 5	up	0.651	1.98	1.60477	3200
Moderate Model vs ACTA1-MCM	ENSMUSG00000020241	Col6a2	collagen, type VI, alpha 2	up	14.6	44.3	1.60134	2.6e+65
Moderate Model vs ACTA1-MCM	ENSMUSG00000062210	Tnfaip8	tumor necrosis factor, alpha-induced protein 8	up	3.16	9.56	1.59709	5.5e+28
Moderate Model vs ACTA1-MCM	ENSMUSG00000050288	Fzd2	frizzled homolog 2 (Drosophila)	up	1	3.02	1.59455	950000
Moderate Model vs ACTA1-MCM	ENSMUSG00000024197	Plin3	perilipin 3	up	15	45.2	1.59136	6.1e+82
Moderate Model vs ACTA1-MCM	ENSMUSG00000005413	Hmox1	heme oxygenase (decycling) 1	up	2.74	8.24	1.58847	4500000000
Moderate Model vs ACTA1-MCM	ENSMUSG00000038418	Egr1	early growth response 1	up	0.795	2.39	1.58798	11000
Moderate Model vs ACTA1-MCM	ENSMUSG00000034205	Loxl2	lysyl oxidase-like 2	up	4.16	12.5	1.58727	8.1e+19
Moderate Model vs ACTA1-MCM	ENSMUSG00000043263	Pyhin1	pyrin and HIN domain family, member 1	up	0.434	1.3	1.58274	14
Moderate Model vs ACTA1-MCM	ENSMUSG00000060063	Alox5ap	arachidonate 5-lipoxygenase activating protein	up	5.01	15	1.58208	810000000
Moderate Model vs ACTA1-MCM	ENSMUSG00000034947	Tmem106a	transmembrane protein 106A	up	1.45	4.34	1.58164	34000000
Moderate Model vs ACTA1-MCM	ENSMUSG00000025240	Sacm1l	SAC1 (suppressor of actin mutations 1, homolog)-like (S. cerevisiae)	up	12.8	38.3	1.5812	1.1e+95
Moderate Model vs ACTA1-MCM	ENSMUSG00000022663	Atg3	autophagy related 3	up	9.21	27.5	1.57816	5.5e+31
Moderate Model vs ACTA1-MCM	ENSMUSG00000024989	Cep55	centrosomal protein 55	up	0.422	1.26	1.57811	240
Moderate Model vs ACTA1-MCM	ENSMUSG00000060147	Serpinb6a	serine (or cysteine) peptidase inhibitor, clade B, member 6a	up	104	310	1.57568	Inf
Moderate Model vs ACTA1-MCM	ENSMUSG00000032334	Loxl1	lysyl oxidase-like 1	up	4.63	13.8	1.57558	1e+26
Moderate Model vs ACTA1-MCM	ENSMUSG00000032388	Spg21	spastic paraplegia 21 homolog (human)	up	5	14.9	1.57531	1.4e+20
Moderate Model vs ACTA1-MCM	ENSMUSG00000040711	Sh3pxd2b	SH3 and PX domains 2B	up	1.04	3.09	1.57102	140
Moderate Model vs ACTA1-MCM	ENSMUSG00000015396	Cd83	CD83 antigen	up	0.771	2.29	1.57054	510
Moderate Model vs ACTA1-MCM	ENSMUSG00000025492	Ifitm3	interferon induced transmembrane protein 3	up	22.7	67.4	1.57006	9e+58
Moderate Model vs ACTA1-MCM	ENSMUSG00000039270	Megf9	multiple EGF-like-domains 9	up	1.48	4.39	1.56862	8e+19
Moderate Model vs ACTA1-MCM	ENSMUSG00000022831	Hcls1	hematopoietic cell specific Lyn substrate 1	up	1.74	5.13	1.55987	180000000
Moderate Model vs ACTA1-MCM	ENSMUSG00000026547	Tagln2	transgelin 2	up	10.9	32.1	1.55825	1.8e+28
Moderate Model vs ACTA1-MCM	ENSMUSG00000026315	Serpinb8	serine (or cysteine) peptidase inhibitor, clade B, member 8	up	1.27	3.74	1.55821	3200
Moderate Model vs ACTA1-MCM	ENSMUSG00000039005	Tlr4	toll-like receptor 4	up	2.79	8.17	1.55007	40000000000
Moderate Model vs ACTA1-MCM	ENSMUSG00000056201	Cfl1	cofilin 1, non-muscle	up	25.7	75.2	1.54896	1.1e+87
Moderate Model vs ACTA1-MCM	ENSMUSG00000029468	P2rx7	purinergic receptor P2X, ligand-gated ion channel, 7	up	0.989	2.89	1.54703	74000000000000
Moderate Model vs ACTA1-MCM	ENSMUSG00000035021	Baz1a	bromodomain adjacent to zinc finger domain 1A	up	2.4	7.01	1.54638	8.4e+46
Moderate Model vs ACTA1-MCM	ENSMUSG00000024660	Incenp	inner centromere protein	up	0.497	1.45	1.54474	61
Moderate Model vs ACTA1-MCM	ENSMUSG00000022371	Col14a1	collagen, type XIV, alpha 1	up	4.08	11.9	1.54432	2.1e+91
Moderate Model vs ACTA1-MCM	ENSMUSG00000020573	Pik3cg	phosphoinositide-3-kinase, catalytic, gamma polypeptide	up	0.458	1.33	1.53801	940000
Moderate Model vs ACTA1-MCM	ENSMUSG00000047246	Hist1h2be	histone cluster 1, H2be	up	9.44	27.4	1.53732	5.9e+28
Moderate Model vs ACTA1-MCM	ENSMUSG00000032231	Anxa2	annexin A2	up	26.7	77.4	1.53549	4.2e+127
Moderate Model vs ACTA1-MCM	ENSMUSG00000019878	Hsf2	heat shock factor 2	up	11.4	33	1.53343	2.3e+60
Moderate Model vs ACTA1-MCM	ENSMUSG00000008822	Acyp1	acylphosphatase 1, erythrocyte (common) type	up	27.7	80.1	1.53192	1.1e+76
Moderate Model vs ACTA1-MCM	ENSMUSG00000073421	H2-Ab1	histocompatibility 2, class II antigen A, beta 1	up	16.9	48.8	1.52986	1.1e+34
Moderate Model vs ACTA1-MCM	ENSMUSG00000074220	Zfp382	zinc finger protein 382	up	0.893	2.57	1.52504	52
Moderate Model vs ACTA1-MCM	ENSMUSG00000051506	Wdfy4	WD repeat and FYVE domain containing 4	up	0.977	2.8	1.519	1.8e+28
Moderate Model vs ACTA1-MCM	ENSMUSG00000040152	Thbs1	thrombospondin 1	up	4.54	13	1.51775	2.1e+37
Moderate Model vs ACTA1-MCM	ENSMUSG00000039062	Anpep	alanyl (membrane) aminopeptidase	up	1.73	4.93	1.51082	1600000000000000
Moderate Model vs ACTA1-MCM	ENSMUSG00000031129	Slc9a9	solute carrier family 9 (sodium/hydrogen exchanger), member 9	up	1.4	3.98	1.50734	71000000
Moderate Model vs ACTA1-MCM	ENSMUSG00000027496	Aurka	aurora kinase A	up	3.33	9.46	1.50632	870000000
Moderate Model vs ACTA1-MCM	ENSMUSG00000036469	March1	membrane-associated ring finger (C3HC4) 1	up	1.13	3.21	1.50625	200000
Moderate Model vs ACTA1-MCM	ENSMUSG00000061175	Fnip2	folliculin interacting protein 2	up	1.69	4.8	1.50601	6.1e+29
Moderate Model vs ACTA1-MCM	ENSMUSG00000015852	Fcrls	Fc receptor-like S, scavenger receptor	up	2.59	7.33	1.50086	430000000000
Moderate Model vs ACTA1-MCM	ENSMUSG00000055541	Lair1	leukocyte-associated Ig-like receptor 1	up	1.4	3.96	1.50007	16000000000
Moderate Model vs ACTA1-MCM	ENSMUSG00000034993	Vat1	vesicle amine transport protein 1 homolog (T californica)	up	6.34	17.9	1.4974	9.1e+56
Moderate Model vs ACTA1-MCM	ENSMUSG00000026728	Vim	vimentin	up	64.5	182	1.49657	Inf
Moderate Model vs ACTA1-MCM	ENSMUSG00000068220	Lgals1	lectin, galactose binding, soluble 1	up	185	522	1.49652	Inf
Moderate Model vs ACTA1-MCM	ENSMUSG00000015354	Pcolce2	procollagen C-endopeptidase enhancer 2	up	6.53	18.4	1.49455	9000000000000
Moderate Model vs ACTA1-MCM	ENSMUSG00000038742	Angptl6	angiopoietin-like 6	up	2.57	7.24	1.49422	1700000000
Moderate Model vs ACTA1-MCM	ENSMUSG00000024900	Cpt1a	carnitine palmitoyltransferase 1a, liver	up	1.64	4.62	1.4942	34000000000000
Moderate Model vs ACTA1-MCM	ENSMUSG00000041268	Dmxl2	Dmx-like 2	up	1.74	4.89	1.49075	3.2e+32
Moderate Model vs ACTA1-MCM	ENSMUSG00000024963	Dnajc4	DnaJ (Hsp40) homolog, subfamily C, member 4	up	13.8	38.7	1.48767	1.1e+46
Moderate Model vs ACTA1-MCM	ENSMUSG00000028369	Svep1	sushi, von Willebrand factor type A, EGF and pentraxin domain containing 1	up	2.72	7.62	1.48618	9.9e+98
Moderate Model vs ACTA1-MCM	ENSMUSG00000056763	Cspp1	centrosome and spindle pole associated protein 1	up	2.97	8.32	1.48612	3.6e+43
Moderate Model vs ACTA1-MCM	ENSMUSG00000034109	Golim4	golgi integral membrane protein 4	up	5.36	15	1.48466	3.1e+80
Moderate Model vs ACTA1-MCM	ENSMUSG00000026288	Inpp5d	inositol polyphosphate-5-phosphatase D	up	2	5.58	1.48027	3.4e+31
Moderate Model vs ACTA1-MCM	ENSMUSG00000042489	Clspn	claspin	up	0.434	1.21	1.47924	240000
Moderate Model vs ACTA1-MCM	ENSMUSG00000028649	Macf1	microtubule-actin crosslinking factor 1	up	21.1	58.8	1.47857	Inf
Moderate Model vs ACTA1-MCM	ENSMUSG00000022309	Angpt1	angiopoietin 1	up	6.88	19.1	1.47309	1.2e+50
Moderate Model vs ACTA1-MCM	ENSMUSG00000017144	Rnd3	Rho family GTPase 3	up	3.83	10.6	1.46865	38000000000
Moderate Model vs ACTA1-MCM	ENSMUSG00000026094	Stk17b	serine/threonine kinase 17b (apoptosis-inducing)	up	3.53	9.76	1.46721	35000
Moderate Model vs ACTA1-MCM	ENSMUSG00000020736	Nt5c	5',3'-nucleotidase, cytosolic	up	4.16	11.5	1.46698	440
Moderate Model vs ACTA1-MCM	ENSMUSG00000022816	Fstl1	follistatin-like 1	up	23.3	64.4	1.46673	5.7e+261
Moderate Model vs ACTA1-MCM	ENSMUSG00000001525	Tubb5	tubulin, beta 5 class I	up	23.4	64.5	1.46279	1.3e+179
Moderate Model vs ACTA1-MCM	ENSMUSG00000027883	Gpsm2	G-protein signalling modulator 2 (AGS3-like, C. elegans)	up	1.09	3	1.46063	34000000
Moderate Model vs ACTA1-MCM	ENSMUSG00000021047	Nova1	neuro-oncological ventral antigen 1	up	1.92	5.27	1.4567	110000000000000
Moderate Model vs ACTA1-MCM	ENSMUSG00000052565	Hist1h1d	histone cluster 1, H1d	up	8.71	23.9	1.45627	2900000000000
Moderate Model vs ACTA1-MCM	ENSMUSG00000016487	Ppfibp1	PTPRF interacting protein, binding protein 1 (liprin beta 1)	up	16.9	46.3	1.45399	3.2e+153
Moderate Model vs ACTA1-MCM	ENSMUSG00000038457	Fam70b	family with sequence similarity 70, member B	up	2.24	6.13	1.45239	84
Moderate Model vs ACTA1-MCM	ENSMUSG00000021624	Cd180	CD180 antigen	up	1.01	2.75	1.44508	17000
Moderate Model vs ACTA1-MCM	ENSMUSG00000007379	Dennd2c	DENN/MADD domain containing 2C	up	1.8	4.9	1.44478	640000000000000
Moderate Model vs ACTA1-MCM	ENSMUSG00000029994	Anxa4	annexin A4	up	8.71	23.7	1.44414	2.6e+33
Moderate Model vs ACTA1-MCM	ENSMUSG00000018507	Trpv2	transient receptor potential cation channel, subfamily V, member 2	up	0.941	2.56	1.44388	2800000
Moderate Model vs ACTA1-MCM	ENSMUSG00000007041	Clic1	chloride intracellular channel 1	up	7.58	20.6	1.44237	4.7e+23
Moderate Model vs ACTA1-MCM	ENSMUSG00000035697	Hmha1	histocompatibility (minor) HA-1	up	1.27	3.45	1.44177	100000000000000
Moderate Model vs ACTA1-MCM	ENSMUSG00000024589	Nedd4l	neural precursor cell expressed, developmentally down-regulated gene 4-like	up	5.68	15.4	1.43897	1.9e+52
Moderate Model vs ACTA1-MCM	ENSMUSG00000035354	Uvrag	UV radiation resistance associated gene	up	4.39	11.9	1.43867	5.1e+31
Moderate Model vs ACTA1-MCM	ENSMUSG00000034457	Eda2r	ectodysplasin A2 receptor	up	7.05	19.1	1.43788	7.4e+78
Moderate Model vs ACTA1-MCM	ENSMUSG00000024691	Fam111a	family with sequence similarity 111, member A	up	1.52	4.11	1.43507	14000000000
Moderate Model vs ACTA1-MCM	ENSMUSG00000029163	Emilin1	elastin microfibril interfacer 1	up	2.09	5.65	1.43475	360000
Moderate Model vs ACTA1-MCM	ENSMUSG00000024659	Anxa1	annexin A1	up	17	45.9	1.43296	3e+50
Moderate Model vs ACTA1-MCM	ENSMUSG00000066441	Rdh11	retinol dehydrogenase 11	up	2.39	6.45	1.43229	47000000
Moderate Model vs ACTA1-MCM	ENSMUSG00000022995	Enah	enabled homolog (Drosophila)	up	7.6	20.5	1.43155	3.8e+77
Moderate Model vs ACTA1-MCM	ENSMUSG00000073131	Vma21	VMA21 vacuolar H+-ATPase homolog (S. cerevisiae)	up	12.2	32.9	1.43121	3.8e+100
Moderate Model vs ACTA1-MCM	ENSMUSG00000036943	Rab8b	RAB8B, member RAS oncogene family	up	2.9	7.82	1.43112	2.5e+22
Moderate Model vs ACTA1-MCM	ENSMUSG00000023367	Tmem176a	transmembrane protein 176A	up	4.23	11.4	1.4303	190
Moderate Model vs ACTA1-MCM	ENSMUSG00000033763	Mtss1l	metastasis suppressor 1-like	up	7.2	19.4	1.42999	2.1e+152
Moderate Model vs ACTA1-MCM	ENSMUSG00000030342	Cd9	CD9 antigen	up	15	40.4	1.42939	3.1e+35
Moderate Model vs ACTA1-MCM	ENSMUSG00000021311	Mtr	5-methyltetrahydrofolate-homocysteine methyltransferase	up	5.92	15.9	1.42536	5.6e+65
Moderate Model vs ACTA1-MCM	ENSMUSG00000026971	Itgb6	integrin beta 6	up	17.1	45.9	1.4245	1.8e+248
Moderate Model vs ACTA1-MCM	ENSMUSG00000030116	Mfap5	microfibrillar associated protein 5	up	17.6	47.2	1.42321	2.5e+54
Moderate Model vs ACTA1-MCM	ENSMUSG00000016319	Slc25a5	solute carrier family 25 (mitochondrial carrier, adenine nucleotide translocator), member 5	up	24.6	65.9	1.42162	4.1e+35
Moderate Model vs ACTA1-MCM	ENSMUSG00000038312	Edem2	ER degradation enhancer, mannosidase alpha-like 2	up	2.05	5.49	1.42118	16000000000
Moderate Model vs ACTA1-MCM	ENSMUSG00000041144	Dnahc7b	dynein, axonemal, heavy chain 7B	up	0.29	0.776	1.42	2300000
Moderate Model vs ACTA1-MCM	ENSMUSG00000018800	Abca5	ATP-binding cassette, sub-family A (ABC1), member 5	up	4.9	13.1	1.41871	8.7e+54
Moderate Model vs ACTA1-MCM	ENSMUSG00000011884	Gltp	glycolipid transfer protein	up	3.55	9.49	1.41859	12
Moderate Model vs ACTA1-MCM	ENSMUSG00000021823	Vcl	vinculin	up	16.7	44.6	1.4172	1.3e+220
Moderate Model vs ACTA1-MCM	ENSMUSG00000027035	Lass6	LAG1 homolog, ceramide synthase 6	up	1.33	3.54	1.41232	2000000000000
Moderate Model vs ACTA1-MCM	ENSMUSG00000032265	Fam46a	family with sequence similarity 46, member A	up	1.94	5.14	1.40571	17000000
Moderate Model vs ACTA1-MCM	ENSMUSG00000040528	Gm885	predicted gene 885	up	1.02	2.7	1.40439	32000
Moderate Model vs ACTA1-MCM	ENSMUSG00000028497	Ptplad2	protein tyrosine phosphatase-like A domain containing 2	up	1.13	2.99	1.40382	35000
Moderate Model vs ACTA1-MCM	ENSMUSG00000029470	P2rx4	purinergic receptor P2X, ligand-gated ion channel 4	up	2.62	6.93	1.40329	15000000000000
Moderate Model vs ACTA1-MCM	ENSMUSG00000031148	Gpkow	G patch domain and KOW motifs	up	5.45	14.4	1.40174	3.4e+58
Moderate Model vs ACTA1-MCM	ENSMUSG00000021262	Evl	Ena-vasodilator stimulated phosphoprotein	up	1.42	3.75	1.401	640
Moderate Model vs ACTA1-MCM	ENSMUSG00000059288	Cdyl	chromodomain protein, Y chromosome-like	up	3.43	9.05	1.39971	9.7e+21
Moderate Model vs ACTA1-MCM	ENSMUSG00000025225	Nfkb2	nuclear factor of kappa light polypeptide gene enhancer in B cells 2, p49/p100	up	2.72	7.17	1.39837	3.6e+19
Moderate Model vs ACTA1-MCM	ENSMUSG00000021388	Aspn	asporin	up	7.74	20.4	1.39816	3.2e+16
Moderate Model vs ACTA1-MCM	ENSMUSG00000030104	Edem1	ER degradation enhancer, mannosidase alpha-like 1	up	2.62	6.89	1.39494	9.7e+20
Moderate Model vs ACTA1-MCM	ENSMUSG00000069305	Hist1h4n	histone cluster 1, H4n	up	26.5	69.5	1.39102	2.6e+18
Moderate Model vs ACTA1-MCM	ENSMUSG00000020326	Ccng1	cyclin G1	up	450	1180	1.39079	Inf
Moderate Model vs ACTA1-MCM	ENSMUSG00000002265	Peg3	paternally expressed 3	up	3.03	7.94	1.38982	9.9e+28
Moderate Model vs ACTA1-MCM	ENSMUSG00000057554	Lgals8	lectin, galactose binding, soluble 8	up	14.2	37.2	1.38941	3.6e+71
Moderate Model vs ACTA1-MCM	ENSMUSG00000005142	Man2b1	mannosidase 2, alpha B1	up	5.65	14.8	1.38927	8e+32
Moderate Model vs ACTA1-MCM	ENSMUSG00000021326	Trim27	tripartite motif-containing 27	up	8.94	23.4	1.38816	5.7e+34
Moderate Model vs ACTA1-MCM	ENSMUSG00000033392	Clasp2	CLIP associating protein 2	up	24.5	63.9	1.38303	Inf
Moderate Model vs ACTA1-MCM	ENSMUSG00000031659	Adcy7	adenylate cyclase 7	up	2.03	5.29	1.38179	6.3e+26
Moderate Model vs ACTA1-MCM	ENSMUSG00000096188	Cmtm4	CKLF-like MARVEL transmembrane domain containing 4	up	2.59	6.74	1.3798	110000000
Moderate Model vs ACTA1-MCM	ENSMUSG00000025314	Ptprj	protein tyrosine phosphatase, receptor type, J	up	1.73	4.49	1.37594	1.1e+45
Moderate Model vs ACTA1-MCM	ENSMUSG00000070047	Fat1	FAT tumor suppressor homolog 1 (Drosophila)	up	1.65	4.28	1.37514	9.8e+99
Moderate Model vs ACTA1-MCM	ENSMUSG00000030760	Acer3	alkaline ceramidase 3	up	1.91	4.94	1.37094	530
Moderate Model vs ACTA1-MCM	ENSMUSG00000079037	Prnp	prion protein	up	65.8	170	1.36938	6.1e+205
Moderate Model vs ACTA1-MCM	ENSMUSG00000003812	Dnase2a	deoxyribonuclease II alpha	up	3.7	9.54	1.36646	68000000000
Moderate Model vs ACTA1-MCM	ENSMUSG00000027248	Pdia3	protein disulfide isomerase associated 3	up	10.9	28.1	1.36624	6.9e+47
Moderate Model vs ACTA1-MCM	ENSMUSG00000027854	Sike1	suppressor of IKBKE 1	up	8.5	21.9	1.3654	2.1e+26
Moderate Model vs ACTA1-MCM	ENSMUSG00000054843	Atrnl1	attractin like 1	up	4.31	11.1	1.3648	1.2e+85
Moderate Model vs ACTA1-MCM	ENSMUSG00000026782	Abi2	abl-interactor 2	up	2.19	5.64	1.36476	3.4e+29
Moderate Model vs ACTA1-MCM	ENSMUSG00000027293	Ehd4	EH-domain containing 4	up	7.48	19.2	1.36	1.6e+75
Moderate Model vs ACTA1-MCM	ENSMUSG00000030218	Mgp	matrix Gla protein	up	47.2	121	1.35815	9.5e+22
Moderate Model vs ACTA1-MCM	ENSMUSG00000024736	Tmem132a	transmembrane protein 132A	up	1.28	3.28	1.35755	89000
Moderate Model vs ACTA1-MCM	ENSMUSG00000031583	Wrn	Werner syndrome homolog (human)	up	2.07	5.3	1.35636	1.7e+28
Moderate Model vs ACTA1-MCM	ENSMUSG00000013089	Etv5	ets variant gene 5	up	4.97	12.7	1.35351	8.8e+42
Moderate Model vs ACTA1-MCM	ENSMUSG00000024462	Gabbr1	gamma-aminobutyric acid (GABA) B receptor, 1	up	1.99	5.08	1.35206	2500
Moderate Model vs ACTA1-MCM	ENSMUSG00000032656	March3	membrane-associated ring finger (C3HC4) 3	up	1.84	4.69	1.34988	49
Moderate Model vs ACTA1-MCM	ENSMUSG00000037089	Slc35b2	solute carrier family 35, member B2	up	8.33	21.2	1.34768	5.4e+34
Moderate Model vs ACTA1-MCM	ENSMUSG00000030917	Tmem159	transmembrane protein 159	up	6.8	17.3	1.34717	7900000
Moderate Model vs ACTA1-MCM	ENSMUSG00000009621	Vav2	vav 2 oncogene	up	0.751	1.91	1.34669	42
Moderate Model vs ACTA1-MCM	ENSMUSG00000067995	Gtf2f2	general transcription factor IIF, polypeptide 2	up	7.75	19.7	1.34593	23
Moderate Model vs ACTA1-MCM	ENSMUSG00000060477	Irak2	interleukin-1 receptor-associated kinase 2	up	2.77	7.04	1.34569	6.5e+17
Moderate Model vs ACTA1-MCM	ENSMUSG00000028068	Iqgap3	IQ motif containing GTPase activating protein 3	up	0.422	1.07	1.3423	290
Moderate Model vs ACTA1-MCM	ENSMUSG00000017754	Pltp	phospholipid transfer protein	up	10.1	25.6	1.34179	2.6e+24
Moderate Model vs ACTA1-MCM	ENSMUSG00000029622	Arpc1b	actin related protein 2/3 complex, subunit 1B	up	19.9	50.4	1.34066	5.5e+74
Moderate Model vs ACTA1-MCM	ENSMUSG00000038463	Olfml2b	olfactomedin-like 2B	up	2.98	7.54	1.33925	12000000
Moderate Model vs ACTA1-MCM	ENSMUSG00000033436	Armcx2	armadillo repeat containing, X-linked 2	up	1.25	3.16	1.338	240000
Moderate Model vs ACTA1-MCM	ENSMUSG00000028373	Astn2	astrotactin 2	up	0.567	1.43	1.33459	2600
Moderate Model vs ACTA1-MCM	ENSMUSG00000056737	Capg	capping protein (actin filament), gelsolin-like	up	14	35.3	1.33424	4.9e+35
Moderate Model vs ACTA1-MCM	ENSMUSG00000041836	Ptpre	protein tyrosine phosphatase, receptor type, E	up	0.819	2.06	1.33071	130000
Moderate Model vs ACTA1-MCM	ENSMUSG00000037742	Eef1a1	eukaryotic translation elongation factor 1 alpha 1	up	273	685	1.3272	Inf
Moderate Model vs ACTA1-MCM	ENSMUSG00000030536	Iqgap1	IQ motif containing GTPase activating protein 1	up	6.91	17.3	1.32401	6.3e+99
Moderate Model vs ACTA1-MCM	ENSMUSG00000038943	Prc1	protein regulator of cytokinesis 1	up	2.18	5.45	1.32193	110000000000000
Moderate Model vs ACTA1-MCM	ENSMUSG00000038267	Slc22a23	solute carrier family 22, member 23	up	2.57	6.42	1.3208	8e+20
Moderate Model vs ACTA1-MCM	ENSMUSG00000026796	Fam129b	family with sequence similarity 129, member B	up	2.13	5.32	1.32057	8.9e+25
Moderate Model vs ACTA1-MCM	ENSMUSG00000004266	Ptpn6	protein tyrosine phosphatase, non-receptor type 6	up	2.84	7.09	1.31989	1.4e+24
Moderate Model vs ACTA1-MCM	ENSMUSG00000025351	Cd63	CD63 antigen	up	34.4	85.7	1.31689	5.2e+46
Moderate Model vs ACTA1-MCM	ENSMUSG00000030534	Vps33b	vacuolar protein sorting 33B (yeast)	up	1.54	3.82	1.31064	8000000
Moderate Model vs ACTA1-MCM	ENSMUSG00000033596	Rfwd3	ring finger and WD repeat domain 3	up	1.46	3.62	1.31002	670
Moderate Model vs ACTA1-MCM	ENSMUSG00000031441	Atp11a	ATPase, class VI, type 11A	up	12.1	30	1.30996	2e+261
Moderate Model vs ACTA1-MCM	ENSMUSG00000028195	Cyr61	cysteine rich protein 61	up	6.94	17.2	1.3094	3100000000000
Moderate Model vs ACTA1-MCM	ENSMUSG00000035236	Scai	suppressor of cancer cell invasion	up	1.95	4.83	1.30855	1.2e+32
Moderate Model vs ACTA1-MCM	ENSMUSG00000025534	Gusb	glucuronidase, beta	up	4.2	10.4	1.30812	2.5e+26
Moderate Model vs ACTA1-MCM	ENSMUSG00000028111	Ctsk	cathepsin K	up	4.69	11.6	1.30646	1400000
Moderate Model vs ACTA1-MCM	ENSMUSG00000026737	Pip4k2a	phosphatidylinositol-5-phosphate 4-kinase, type II, alpha	up	2.49	6.14	1.30209	1900000000000000
Moderate Model vs ACTA1-MCM	ENSMUSG00000035673	Sbno2	strawberry notch homolog 2 (Drosophila)	up	2.34	5.77	1.30206	2e+17
Moderate Model vs ACTA1-MCM	ENSMUSG00000010358	Ifi35	interferon-induced protein 35	up	6.9	17	1.30087	35000000000
Moderate Model vs ACTA1-MCM	ENSMUSG00000039202	Abhd2	abhydrolase domain containing 2	up	2.17	5.34	1.29914	1.7e+21
Moderate Model vs ACTA1-MCM	ENSMUSG00000037306	Man1c1	mannosidase, alpha, class 1C, member 1	up	1.72	4.23	1.29825	120000
Moderate Model vs ACTA1-MCM	ENSMUSG00000028931	Kcnab2	potassium voltage-gated channel, shaker-related subfamily, beta member 2	up	1.45	3.56	1.29582	56000000
Moderate Model vs ACTA1-MCM	ENSMUSG00000024270	Slc39a6	solute carrier family 39 (metal ion transporter), member 6	up	1.15	2.82	1.29406	2100000
Moderate Model vs ACTA1-MCM	ENSMUSG00000024897	Apba1	amyloid beta (A4) precursor protein binding, family A, member 1	up	0.543	1.33	1.2924	13000
Moderate Model vs ACTA1-MCM	ENSMUSG00000029108	Pcdh7	protocadherin 7	up	2.27	5.56	1.29239	1.6e+34
Moderate Model vs ACTA1-MCM	ENSMUSG00000001794	Capns1	calpain, small subunit 1	up	64.5	157	1.28339	2.1e+226
Moderate Model vs ACTA1-MCM	ENSMUSG00000020841	Cpd	carboxypeptidase D	up	12.7	30.9	1.28278	9.4e+153
Moderate Model vs ACTA1-MCM	ENSMUSG00000027699	Ect2	ect2 oncogene	up	0.699	1.7	1.28217	1900000000
Moderate Model vs ACTA1-MCM	ENSMUSG00000019848	Popdc3	popeye domain containing 3	up	25.7	62.5	1.28209	1.9e+69
Moderate Model vs ACTA1-MCM	ENSMUSG00000004099	Dnmt1	DNA methyltransferase (cytosine-5) 1	up	2.83	6.88	1.28161	2.7e+33
Moderate Model vs ACTA1-MCM	ENSMUSG00000031608	Galnt7	UDP-N-acetyl-alpha-D-galactosamine: polypeptide N-acetylgalactosaminyltransferase 7	up	1.52	3.69	1.27955	600000000000000
Moderate Model vs ACTA1-MCM	ENSMUSG00000021701	Plk2	polo-like kinase 2	up	4.46	10.8	1.27592	1.5e+19
Moderate Model vs ACTA1-MCM	ENSMUSG00000014748	Tex261	testis expressed gene 261	up	21.2	51.3	1.27489	4.8e+103
Moderate Model vs ACTA1-MCM	ENSMUSG00000028583	Pdpn	podoplanin	up	4.3	10.4	1.27417	12000000000
Moderate Model vs ACTA1-MCM	ENSMUSG00000028445	Enho	energy homeostasis associated	up	6.21	15	1.2723	6300
Moderate Model vs ACTA1-MCM	ENSMUSG00000027254	Mtap1a	microtubule-associated protein 1 A	up	1.57	3.79	1.27143	1.5e+23
Moderate Model vs ACTA1-MCM	ENSMUSG00000000555	Itga5	integrin alpha 5 (fibronectin receptor alpha)	up	1.66	4	1.26882	330000000000000
Moderate Model vs ACTA1-MCM	ENSMUSG00000009905	Kdsr	3-ketodihydrosphingosine reductase	up	3.28	7.9	1.26816	14
Moderate Model vs ACTA1-MCM	ENSMUSG00000075415	Fnbp1	formin binding protein 1	up	3.44	8.28	1.26722	2.6e+51
Moderate Model vs ACTA1-MCM	ENSMUSG00000023015	Racgap1	Rac GTPase-activating protein 1	up	1.61	3.86	1.26154	100000000000
Moderate Model vs ACTA1-MCM	ENSMUSG00000053158	Fes	feline sarcoma oncogene	up	1.46	3.5	1.26139	12000000
Moderate Model vs ACTA1-MCM	ENSMUSG00000034854	Mfsd12	major facilitator superfamily domain containing 12	up	1.24	2.97	1.26012	300000000
Moderate Model vs ACTA1-MCM	ENSMUSG00000038497	Tmco3	transmembrane and coiled-coil domains 3	up	6.14	14.7	1.25951	4.4e+36
Moderate Model vs ACTA1-MCM	ENSMUSG00000025283	Sat1	spermidine/spermine N1-acetyl transferase 1	up	15	35.9	1.25902	2000000000
Moderate Model vs ACTA1-MCM	ENSMUSG00000041235	Chd7	chromodomain helicase DNA binding protein 7	up	5.48	13.1	1.25732	6.2e+33
Moderate Model vs ACTA1-MCM	ENSMUSG00000001555	Fkbp10	FK506 binding protein 10	up	2.38	5.67	1.25239	6800000000
Moderate Model vs ACTA1-MCM	ENSMUSG00000001270	Ckb	creatine kinase, brain	up	4.5	10.7	1.24961	44000
Moderate Model vs ACTA1-MCM	ENSMUSG00000049119	Fam110b	family with sequence similarity 110, member B	up	2.64	6.26	1.24562	110000000
Moderate Model vs ACTA1-MCM	ENSMUSG00000026956	Uap1l1	UDP-N-acteylglucosamine pyrophosphorylase 1-like 1	up	2.43	5.76	1.24511	5800
Moderate Model vs ACTA1-MCM	ENSMUSG00000030055	Rab43	RAB43, member RAS oncogene family	up	2.35	5.57	1.24502	12000
Moderate Model vs ACTA1-MCM	ENSMUSG00000041736	Tspo	translocator protein	up	21.4	50.7	1.24437	7.6e+31
Moderate Model vs ACTA1-MCM	ENSMUSG00000075032	Hist1h3i	histone cluster 1, H3i	up	9.68	22.9	1.24227	180000
Moderate Model vs ACTA1-MCM	ENSMUSG00000022021	Diap3	diaphanous homolog 3 (Drosophila)	up	0.651	1.54	1.2422	3100
Moderate Model vs ACTA1-MCM	ENSMUSG00000034656	Cacna1a	calcium channel, voltage-dependent, P/Q type, alpha 1A subunit	up	0.554	1.31	1.24161	5100000000
Moderate Model vs ACTA1-MCM	ENSMUSG00000041147	Brca2	breast cancer 2	up	0.405	0.956	1.23909	98000000000000
Moderate Model vs ACTA1-MCM	ENSMUSG00000005514	Por	P450 (cytochrome) oxidoreductase	up	8.23	19.4	1.23709	3.8e+42
Moderate Model vs ACTA1-MCM	ENSMUSG00000004626	Stxbp2	syntaxin binding protein 2	up	1.68	3.96	1.23704	16
Moderate Model vs ACTA1-MCM	ENSMUSG00000020189	Osbpl8	oxysterol binding protein-like 8	up	8.11	19.1	1.2358	2.9e+58
Moderate Model vs ACTA1-MCM	ENSMUSG00000061119	Prcp	prolylcarboxypeptidase (angiotensinase C)	up	4.29	10.1	1.23531	10000000000000
Moderate Model vs ACTA1-MCM	ENSMUSG00000030220	Arhgdib	Rho, GDP dissociation inhibitor (GDI) beta	up	5.67	13.3	1.23001	3700000
Moderate Model vs ACTA1-MCM	ENSMUSG00000059248	Sept9	septin 9	up	4	9.37	1.22805	1.2e+21
Moderate Model vs ACTA1-MCM	ENSMUSG00000016256	Ctsz	cathepsin Z	up	14.1	33	1.22677	6.3e+34
Moderate Model vs ACTA1-MCM	ENSMUSG00000003316	Glg1	golgi apparatus protein 1	up	7.31	17.1	1.22605	2.4e+70
Moderate Model vs ACTA1-MCM	ENSMUSG00000015143	Actn1	actinin, alpha 1	up	1.89	4.42	1.22566	740000000000000
Moderate Model vs ACTA1-MCM	ENSMUSG00000031253	Srpx2	sushi-repeat-containing protein, X-linked 2	up	1.81	4.23	1.22467	3500000
Moderate Model vs ACTA1-MCM	ENSMUSG00000026896	Ifih1	interferon induced with helicase C domain 1	up	2.1	4.9	1.22239	1600000000000
Moderate Model vs ACTA1-MCM	ENSMUSG00000026749	Nek6	NIMA (never in mitosis gene a)-related expressed kinase 6	up	3.52	8.21	1.22181	56000000000
Moderate Model vs ACTA1-MCM	ENSMUSG00000038732	Mboat1	membrane bound O-acyltransferase domain containing 1	up	1.18	2.75	1.22064	19
Moderate Model vs ACTA1-MCM	ENSMUSG00000003363	Pld3	phospholipase D family, member 3	up	5.54	12.9	1.21941	2e+19
Moderate Model vs ACTA1-MCM	ENSMUSG00000038545	Cul7	cullin 7	up	1.95	4.54	1.21922	470000000000000
Moderate Model vs ACTA1-MCM	ENSMUSG00000041439	Mfsd6	major facilitator superfamily domain containing 6	up	1.8	4.19	1.21895	30000
Moderate Model vs ACTA1-MCM	ENSMUSG00000042228	Lyn	Yamaguchi sarcoma viral (v-yes-1) oncogene homolog	up	3.52	8.18	1.21653	9400000
Moderate Model vs ACTA1-MCM	ENSMUSG00000020695	Mrc2	mannose receptor, C type 2	up	3.11	7.21	1.21308	1.6e+21
Moderate Model vs ACTA1-MCM	ENSMUSG00000020100	Slc29a3	solute carrier family 29 (nucleoside transporters), member 3	up	1.58	3.66	1.21192	2700000000000000
Moderate Model vs ACTA1-MCM	ENSMUSG00000031207	Msn	moesin	up	13.6	31.5	1.21175	8e+39
Moderate Model vs ACTA1-MCM	ENSMUSG00000034675	Dbn1	drebrin 1	up	1.81	4.18	1.20751	33000
Moderate Model vs ACTA1-MCM	ENSMUSG00000027803	Wwtr1	WW domain containing transcription regulator 1	up	13.7	31.6	1.20575	8.1e+76
Moderate Model vs ACTA1-MCM	ENSMUSG00000039047	Pigk	phosphatidylinositol glycan anchor biosynthesis, class K	up	10.5	24.2	1.20462	1.9e+62
Moderate Model vs ACTA1-MCM	ENSMUSG00000038141	Tmem181a	transmembrane protein 181A	up	2.66	6.13	1.20446	1200000
Moderate Model vs ACTA1-MCM	ENSMUSG00000040254	Sema3d	sema domain, immunoglobulin domain (Ig), short basic domain, secreted, (semaphorin) 3D	up	0.855	1.97	1.2042	2000
Moderate Model vs ACTA1-MCM	ENSMUSG00000006360	Crip1	cysteine-rich protein 1 (intestinal)	up	37.9	87.2	1.20213	7000000000
Moderate Model vs ACTA1-MCM	ENSMUSG00000039497	Dse	dermatan sulfate epimerase	up	3.64	8.37	1.20129	1e+19
Moderate Model vs ACTA1-MCM	ENSMUSG00000040181	Fmo1	flavin containing monooxygenase 1	up	25.6	58.8	1.19967	5.4e+59
Moderate Model vs ACTA1-MCM	ENSMUSG00000035024	Ncapd3	non-SMC condensin II complex, subunit D3	up	3.48	7.99	1.19911	27000000000
Moderate Model vs ACTA1-MCM	ENSMUSG00000024006	Stk38	serine/threonine kinase 38	up	8.19	18.8	1.1988	1.5e+38
Moderate Model vs ACTA1-MCM	ENSMUSG00000036446	Lum	lumican	up	21.7	49.7	1.19555	7.2e+34
Moderate Model vs ACTA1-MCM	ENSMUSG00000027351	Spred1	sprouty protein with EVH-1 domain 1, related sequence	up	3.93	9	1.1954	80000000
Moderate Model vs ACTA1-MCM	ENSMUSG00000026509	Capn2	calpain 2	up	20.7	47.4	1.19526	1.2e+119
Moderate Model vs ACTA1-MCM	ENSMUSG00000008845	Cd163	CD163 antigen	up	4.16	9.52	1.19438	54000
Moderate Model vs ACTA1-MCM	ENSMUSG00000046186	Cd109	CD109 antigen	up	0.682	1.56	1.1937	930
Moderate Model vs ACTA1-MCM	ENSMUSG00000045095	Magi1	membrane associated guanylate kinase, WW and PDZ domain containing 1	up	1.19	2.72	1.19265	450000
Moderate Model vs ACTA1-MCM	ENSMUSG00000056394	Lig1	ligase I, DNA, ATP-dependent	up	1.16	2.65	1.19187	880
Moderate Model vs ACTA1-MCM	ENSMUSG00000022892	App	amyloid beta (A4) precursor protein	up	32.6	74.4	1.19043	2.7e+136
Moderate Model vs ACTA1-MCM	ENSMUSG00000020476	Dbnl	drebrin-like	up	4.47	10.2	1.19022	440
Moderate Model vs ACTA1-MCM	ENSMUSG00000091337	Eid1	EP300 interacting inhibitor of differentiation 1	up	14.6	33.3	1.18955	4e+17
Moderate Model vs ACTA1-MCM	ENSMUSG00000029581	Fscn1	fascin homolog 1, actin bundling protein (Strongylocentrotus purpuratus)	up	3.43	7.82	1.18896	64
Moderate Model vs ACTA1-MCM	ENSMUSG00000029128	Rab28	RAB28, member RAS oncogene family	up	48.7	111	1.18857	5.1e+180
Moderate Model vs ACTA1-MCM	ENSMUSG00000036894	Rap2b	RAP2B, member of RAS oncogene family	up	2.59	5.89	1.18532	360
Moderate Model vs ACTA1-MCM	ENSMUSG00000023169	Slc38a1	solute carrier family 38, member 1	up	1.1	2.5	1.18442	250000000000
Moderate Model vs ACTA1-MCM	ENSMUSG00000032511	Scn5a	sodium channel, voltage-gated, type V, alpha	up	0.462	1.05	1.18442	360
Moderate Model vs ACTA1-MCM	ENSMUSG00000041112	Elmo1	engulfment and cell motility 1	up	1.92	4.36	1.18322	11000000
Moderate Model vs ACTA1-MCM	ENSMUSG00000006800	Sulf2	sulfatase 2	up	2.63	5.97	1.18267	3300000000
Moderate Model vs ACTA1-MCM	ENSMUSG00000038623	Tm6sf1	transmembrane 6 superfamily member 1	up	4.54	10.3	1.18188	7500000
Moderate Model vs ACTA1-MCM	ENSMUSG00000029580	Actb	actin, beta	up	224	508	1.18133	Inf
Moderate Model vs ACTA1-MCM	ENSMUSG00000003476	Crhr2	corticotropin releasing hormone receptor 2	up	9	20.4	1.18057	5.8e+49
Moderate Model vs ACTA1-MCM	ENSMUSG00000033880	Lgals3bp	lectin, galactoside-binding, soluble, 3 binding protein	up	5.43	12.3	1.17963	41000000000000
Moderate Model vs ACTA1-MCM	ENSMUSG00000067071	Hes6	hairy and enhancer of split 6 (Drosophila)	up	5.08	11.5	1.17873	15000
Moderate Model vs ACTA1-MCM	ENSMUSG00000029860	Zyx	zyxin	up	4.18	9.46	1.17834	6900000000
Moderate Model vs ACTA1-MCM	ENSMUSG00000024644	Cndp2	CNDP dipeptidase 2 (metallopeptidase M20 family)	up	5.72	12.9	1.17328	630000000000000
Moderate Model vs ACTA1-MCM	ENSMUSG00000022150	Dab2	disabled 2, mitogen-responsive phosphoprotein	up	8.17	18.4	1.1713	3.1e+33
Moderate Model vs ACTA1-MCM	ENSMUSG00000052085	Dock8	dedicator of cytokinesis 8	up	1.13	2.54	1.16851	1800000
Moderate Model vs ACTA1-MCM	ENSMUSG00000039234	Sec24d	Sec24 related gene family, member D (S. cerevisiae)	up	2.59	5.82	1.16807	360000
Moderate Model vs ACTA1-MCM	ENSMUSG00000028456	Unc13b	unc-13 homolog B (C. elegans)	up	2.28	5.12	1.16711	1.2e+21
Moderate Model vs ACTA1-MCM	ENSMUSG00000072941	Sod3	superoxide dismutase 3, extracellular	up	4.9	11	1.16665	130
Moderate Model vs ACTA1-MCM	ENSMUSG00000020844	Nxn	nucleoredoxin	up	16.1	36.1	1.16494	1.3e+62
Moderate Model vs ACTA1-MCM	ENSMUSG00000061603	Akap6	A kinase (PRKA) anchor protein 6	up	22.3	50	1.16488	Inf
Moderate Model vs ACTA1-MCM	ENSMUSG00000022377	Asap1	ArfGAP with SH3 domain, ankyrin repeat and PH domain1	up	4.51	10.1	1.16316	1.3e+43
Moderate Model vs ACTA1-MCM	ENSMUSG00000028047	Thbs3	thrombospondin 3	up	3.7	8.28	1.16211	6.1e+20
Moderate Model vs ACTA1-MCM	ENSMUSG00000038608	Dock10	dedicator of cytokinesis 10	up	2.28	5.09	1.15863	3.6e+19
Moderate Model vs ACTA1-MCM	ENSMUSG00000032575	Manf	mesencephalic astrocyte-derived neurotrophic factor	up	16.4	36.6	1.15815	1.6e+25
Moderate Model vs ACTA1-MCM	ENSMUSG00000052688	5430435G22Rik	RIKEN cDNA 5430435G22 gene	up	3.05	6.8	1.15673	510000000000
Moderate Model vs ACTA1-MCM	ENSMUSG00000002020	Ltbp2	latent transforming growth factor beta binding protein 2	up	0.579	1.29	1.15574	88
Moderate Model vs ACTA1-MCM	ENSMUSG00000072235	Tuba1a	tubulin, alpha 1A	up	21.8	48.5	1.15366	1.3e+24
Moderate Model vs ACTA1-MCM	ENSMUSG00000043067	Dpy19l1	dpy-19-like 1 (C. elegans)	up	2.51	5.56	1.1474	79000000
Moderate Model vs ACTA1-MCM	ENSMUSG00000060519	Tor3a	torsin family 3, member A	up	2.06	4.56	1.14639	160
Moderate Model vs ACTA1-MCM	ENSMUSG00000027207	Galk2	galactokinase 2	up	2.5	5.53	1.14535	530
Moderate Model vs ACTA1-MCM	ENSMUSG00000022261	Sdc2	syndecan 2	up	10.1	22.3	1.14269	4.1e+32
Moderate Model vs ACTA1-MCM	ENSMUSG00000074785	Plxnc1	plexin C1	up	0.712	1.57	1.14082	140
Moderate Model vs ACTA1-MCM	ENSMUSG00000021710	Nln	neurolysin (metallopeptidase M3 family)	up	3.33	7.34	1.14026	97000000000
Moderate Model vs ACTA1-MCM	ENSMUSG00000039697	Ncoa7	nuclear receptor coactivator 7	up	1.41	3.1	1.13657	7900000
Moderate Model vs ACTA1-MCM	ENSMUSG00000028496	Mllt3	myeloid/lymphoid or mixed-lineage leukemia (trithorax homolog, Drosophila); translocated to, 3	up	70.5	155	1.13657	2.3e+55
Moderate Model vs ACTA1-MCM	ENSMUSG00000025199	Chuk	conserved helix-loop-helix ubiquitous kinase	up	5.65	12.4	1.13402	1.6e+16
Moderate Model vs ACTA1-MCM	ENSMUSG00000032827	Ppp1r9a	protein phosphatase 1, regulatory (inhibitor) subunit 9A	up	1.24	2.72	1.13327	37000000000
Moderate Model vs ACTA1-MCM	ENSMUSG00000032712	2810474O19Rik	RIKEN cDNA 2810474O19 gene	up	3.91	8.56	1.13044	9.1e+25
Moderate Model vs ACTA1-MCM	ENSMUSG00000021871	Pnp	purine-nucleoside phosphorylase	up	4.89	10.7	1.1297	13000
Moderate Model vs ACTA1-MCM	ENSMUSG00000037348	Paqr7	progestin and adipoQ receptor family member VII	up	3.62	7.91	1.12769	4.7e+18
Moderate Model vs ACTA1-MCM	ENSMUSG00000022443	Myh9	myosin, heavy polypeptide 9, non-muscle	up	10.3	22.5	1.12728	2.1e+139
Moderate Model vs ACTA1-MCM	ENSMUSG00000058624	Gda	guanine deaminase	up	3.98	8.67	1.12326	100000000000
Moderate Model vs ACTA1-MCM	ENSMUSG00000000693	Loxl3	lysyl oxidase-like 3	up	1.74	3.79	1.12311	2100
Moderate Model vs ACTA1-MCM	ENSMUSG00000021218	Gdi2	guanosine diphosphate (GDP) dissociation inhibitor 2	up	42.3	92.1	1.12254	1.8e+75
Moderate Model vs ACTA1-MCM	ENSMUSG00000033066	Gas7	growth arrest specific 7	up	5.19	11.3	1.12252	9.9e+20
Moderate Model vs ACTA1-MCM	ENSMUSG00000054580	Pla2r1	phospholipase A2 receptor 1	up	1.47	3.2	1.12226	5e+16
Moderate Model vs ACTA1-MCM	ENSMUSG00000036390	Gadd45a	growth arrest and DNA-damage-inducible 45 alpha	up	19.6	42.6	1.12	720000
Moderate Model vs ACTA1-MCM	ENSMUSG00000055632	Hmcn2	hemicentin 2	up	5.16	11.2	1.11806	1.2e+88
Moderate Model vs ACTA1-MCM	ENSMUSG00000008475	Arpc5	actin related protein 2/3 complex, subunit 5	up	10.6	23	1.11757	8.2e+25
Moderate Model vs ACTA1-MCM	ENSMUSG00000032412	Atp1b3	ATPase, Na+/K+ transporting, beta 3 polypeptide	up	12.6	27.3	1.11548	2.2e+28
Moderate Model vs ACTA1-MCM	ENSMUSG00000090100	Ttbk2	tau tubulin kinase 2	up	3.85	8.34	1.11519	9.7e+41
Moderate Model vs ACTA1-MCM	ENSMUSG00000061288	Taok3	TAO kinase 3	up	2.23	4.83	1.11498	220000000000
Moderate Model vs ACTA1-MCM	ENSMUSG00000001025	S100a6	S100 calcium binding protein A6 (calcyclin)	up	56.8	123	1.1147	9.2e+22
Moderate Model vs ACTA1-MCM	ENSMUSG00000062933	Gm10123	predicted pseudogene 10123	up	140	303	1.11389	2.6e+151
Moderate Model vs ACTA1-MCM	ENSMUSG00000015575	Atp6v0e	ATPase, H+ transporting, lysosomal V0 subunit E	up	14	30.3	1.11389	3200000000
Moderate Model vs ACTA1-MCM	ENSMUSG00000027907	S100a11	S100 calcium binding protein A11 (calgizzarin)	up	8.46	18.3	1.11311	40
Moderate Model vs ACTA1-MCM	ENSMUSG00000028420	Tmem38b	transmembrane protein 38B	up	20.9	45.2	1.11282	8.2e+22
Moderate Model vs ACTA1-MCM	ENSMUSG00000037313	Tacc3	transforming, acidic coiled-coil containing protein 3	up	1.69	3.65	1.11087	140
Moderate Model vs ACTA1-MCM	ENSMUSG00000033632	AW554918	expressed sequence AW554918	up	3.71	8.01	1.11038	350000
Moderate Model vs ACTA1-MCM	ENSMUSG00000029771	Irf5	interferon regulatory factor 5	up	2.53	5.46	1.10976	410000
Moderate Model vs ACTA1-MCM	ENSMUSG00000030680	2900092E17Rik	RIKEN cDNA 2900092E17 gene	up	8.63	18.6	1.10787	730000
Moderate Model vs ACTA1-MCM	ENSMUSG00000020778	Ten1	TEN1 telomerase capping complex subunit	up	6.85	14.7	1.10164	21000
Moderate Model vs ACTA1-MCM	ENSMUSG00000032383	Ppib	peptidylprolyl isomerase B	up	24.2	51.8	1.09795	1.6e+29
Moderate Model vs ACTA1-MCM	ENSMUSG00000041891	Lman1	lectin, mannose-binding, 1	up	28.7	61.3	1.09484	1.1e+89
Moderate Model vs ACTA1-MCM	ENSMUSG00000001552	Jup	junction plakoglobin	up	13.3	28.4	1.09446	2.2e+45
Moderate Model vs ACTA1-MCM	ENSMUSG00000034211	Mrps17	mitochondrial ribosomal protein S17	up	24.6	52.4	1.09091	200
Moderate Model vs ACTA1-MCM	ENSMUSG00000029840	Mtpn	myotrophin	up	13.1	27.9	1.0907	1.2e+22
Moderate Model vs ACTA1-MCM	ENSMUSG00000030082	Sec61a1	Sec61 alpha 1 subunit (S. cerevisiae)	up	8.94	19	1.08765	1.4e+40
Moderate Model vs ACTA1-MCM	ENSMUSG00000039529	Atp8b1	ATPase, class I, type 8B, member 1	up	1.29	2.74	1.0868	120000000
Moderate Model vs ACTA1-MCM	ENSMUSG00000034353	Ramp1	receptor (calcitonin) activity modifying protein 1	up	26.2	55.6	1.08552	8.8e+22
Moderate Model vs ACTA1-MCM	ENSMUSG00000026239	Pde6d	phosphodiesterase 6D, cGMP-specific, rod, delta	up	7.03	14.9	1.08372	5800
Moderate Model vs ACTA1-MCM	ENSMUSG00000050708	Ftl1	ferritin light chain 1	up	144	305	1.08274	1.3e+211
Moderate Model vs ACTA1-MCM	ENSMUSG00000034430	Zxdc	ZXD family zinc finger C	up	4.53	9.59	1.08202	1.2e+17
Moderate Model vs ACTA1-MCM	ENSMUSG00000034165	Ccnd3	cyclin D3	up	5.34	11.3	1.08141	230000000000
Moderate Model vs ACTA1-MCM	ENSMUSG00000028961	Pgd	phosphogluconate dehydrogenase	up	3.12	6.6	1.08092	240000000
Moderate Model vs ACTA1-MCM	ENSMUSG00000041959	S100a10	S100 calcium binding protein A10 (calpactin)	up	29.2	61.7	1.0793	44000000
Moderate Model vs ACTA1-MCM	ENSMUSG00000031963	Bmper	BMP-binding endothelial regulator	up	2.75	5.8	1.07662	610000000000
Moderate Model vs ACTA1-MCM	ENSMUSG00000044340	Phlpp1	PH domain and leucine rich repeat protein phosphatase 1	up	2.49	5.25	1.07617	830000000000
Moderate Model vs ACTA1-MCM	ENSMUSG00000032285	Dnaja4	DnaJ (Hsp40) homolog, subfamily A, member 4	up	19.4	40.9	1.07604	1.3e+34
Moderate Model vs ACTA1-MCM	ENSMUSG00000009647	Ccdc109a	coiled-coil domain containing 109A	up	16.5	34.7	1.07247	5.1e+35
Moderate Model vs ACTA1-MCM	ENSMUSG00000028334	Nans	N-acetylneuraminic acid synthase (sialic acid synthase)	up	9.18	19.3	1.07203	1000000
Moderate Model vs ACTA1-MCM	ENSMUSG00000003873	Bax	BCL2-associated X protein	up	7.66	16.1	1.07164	5600
Moderate Model vs ACTA1-MCM	ENSMUSG00000046034	Fam105b	family with sequence similarity 105, member B	up	8.14	17.1	1.0709	10000000
Moderate Model vs ACTA1-MCM	ENSMUSG00000024501	Dpysl3	dihydropyrimidinase-like 3	up	3.93	8.24	1.06812	2100
Moderate Model vs ACTA1-MCM	ENSMUSG00000063904	Dpp3	dipeptidylpeptidase 3	up	6.59	13.8	1.06632	7.8e+16
Moderate Model vs ACTA1-MCM	ENSMUSG00000031776	Arl2bp	ADP-ribosylation factor-like 2 binding protein	up	15.3	32	1.06454	3.4e+39
Moderate Model vs ACTA1-MCM	ENSMUSG00000049775	Tmsb4x	thymosin, beta 4, X chromosome	up	128	267	1.0607	3.4e+70
Moderate Model vs ACTA1-MCM	ENSMUSG00000029482	Aacs	acetoacetyl-CoA synthetase	up	1.63	3.4	1.06066	14
Moderate Model vs ACTA1-MCM	ENSMUSG00000049804	Armcx4	armadillo repeat containing, X-linked 4	up	2.68	5.59	1.06062	1.4e+41
Moderate Model vs ACTA1-MCM	ENSMUSG00000059796	Eif4a1	eukaryotic translation initiation factor 4A1	up	39.8	82.9	1.0586	1.1e+65
Moderate Model vs ACTA1-MCM	ENSMUSG00000029413	Naaa	N-acylethanolamine acid amidase	up	5	10.4	1.05658	73000000
Moderate Model vs ACTA1-MCM	ENSMUSG00000026341	Actr3	ARP3 actin-related protein 3	up	18.3	38	1.05416	8.5e+70
Moderate Model vs ACTA1-MCM	ENSMUSG00000057363	Uxs1	UDP-glucuronate decarboxylase 1	up	4.74	9.84	1.05377	360000000
Moderate Model vs ACTA1-MCM	ENSMUSG00000028381	Ugcg	UDP-glucose ceramide glucosyltransferase	up	3.69	7.66	1.05372	2000000
Moderate Model vs ACTA1-MCM	ENSMUSG00000020101	4632428N05Rik	RIKEN cDNA 4632428N05 gene	up	5.3	11	1.05344	2700000000000000
Moderate Model vs ACTA1-MCM	ENSMUSG00000029718	Pcolce	procollagen C-endopeptidase enhancer protein	up	20.1	41.7	1.05285	4.1e+27
Moderate Model vs ACTA1-MCM	ENSMUSG00000032353	Tmed3	transmembrane emp24 domain containing 3	up	7.72	16	1.0514	1500
Moderate Model vs ACTA1-MCM	ENSMUSG00000052384	Lrrc33	leucine rich repeat containing 33	up	3.46	7.16	1.04919	90000000000
Moderate Model vs ACTA1-MCM	ENSMUSG00000015668	Pdzd11	PDZ domain containing 11	up	5.8	12	1.04891	8500
Moderate Model vs ACTA1-MCM	ENSMUSG00000025993	Slc40a1	solute carrier family 40 (iron-regulated transporter), member 1	up	7.25	15	1.04891	1.5e+20
Moderate Model vs ACTA1-MCM	ENSMUSG00000027864	Ptgfrn	prostaglandin F2 receptor negative regulator	up	4.37	9.02	1.04549	1.5e+44
Moderate Model vs ACTA1-MCM	ENSMUSG00000058407	Txndc9	thioredoxin domain containing 9	up	18.2	37.5	1.04295	9200000000000000
Moderate Model vs ACTA1-MCM	ENSMUSG00000035493	Tgfbi	transforming growth factor, beta induced	up	10	20.6	1.04264	8.1e+20
Moderate Model vs ACTA1-MCM	ENSMUSG00000027540	Ptpn1	protein tyrosine phosphatase, non-receptor type 1	up	5.39	11.1	1.0422	160000000000
Moderate Model vs ACTA1-MCM	ENSMUSG00000030978	Rrm1	ribonucleotide reductase M1	up	11.8	24.3	1.04217	6.1e+53
Moderate Model vs ACTA1-MCM	ENSMUSG00000021036	Sptlc2	serine palmitoyltransferase, long chain base subunit 2	up	4.25	8.75	1.04182	3400000
Moderate Model vs ACTA1-MCM	ENSMUSG00000042312	S100a13	S100 calcium binding protein A13	up	9.93	20.4	1.0387	1800000
Moderate Model vs ACTA1-MCM	ENSMUSG00000006281	Tep1	telomerase associated protein 1	up	1.98	4.06	1.03598	63000000000
Moderate Model vs ACTA1-MCM	ENSMUSG00000002885	Cd97	CD97 antigen	up	7.42	15.2	1.03458	260000000000
Moderate Model vs ACTA1-MCM	ENSMUSG00000039787	Cercam	cerebral endothelial cell adhesion molecule	up	2.21	4.52	1.03228	180000000
Moderate Model vs ACTA1-MCM	ENSMUSG00000022533	Atp13a3	ATPase type 13A3	up	9.83	20.1	1.03193	1.6e+19
Moderate Model vs ACTA1-MCM	ENSMUSG00000022912	Pros1	protein S (alpha)	up	5.97	12.2	1.03108	1300000
Moderate Model vs ACTA1-MCM	ENSMUSG00000026014	Raph1	Ras association (RalGDS/AF-6) and pleckstrin homology domains 1	up	3.83	7.82	1.02982	2.2e+16
Moderate Model vs ACTA1-MCM	ENSMUSG00000043998	Mgat2	mannoside acetylglucosaminyltransferase 2	up	4.45	9.07	1.0273	2200000
Moderate Model vs ACTA1-MCM	ENSMUSG00000027951	Adar	adenosine deaminase, RNA-specific	up	1.38	2.81	1.0259	110
Moderate Model vs ACTA1-MCM	ENSMUSG00000024077	Strn	striatin, calmodulin binding protein	up	2.8	5.69	1.023	190000000000
Moderate Model vs ACTA1-MCM	ENSMUSG00000025932	Eya1	eyes absent 1 homolog (Drosophila)	up	8.47	17.2	1.02197	1.5e+18
Moderate Model vs ACTA1-MCM	ENSMUSG00000039158	Akna	AT-hook transcription factor	up	0.808	1.64	1.02127	21
Moderate Model vs ACTA1-MCM	ENSMUSG00000027342	Pcna	proliferating cell nuclear antigen	up	17.5	35.5	1.02046	5.6e+18
Moderate Model vs ACTA1-MCM	ENSMUSG00000026670	Uap1	UDP-N-acetylglucosamine pyrophosphorylase 1	up	24.8	50.3	1.02022	1.6e+51
Moderate Model vs ACTA1-MCM	ENSMUSG00000026107	Nabp1	nucleic acid binding protein 1	up	7.65	15.5	1.01874	12000000000
Moderate Model vs ACTA1-MCM	ENSMUSG00000028692	Akr1a1	aldo-keto reductase family 1, member A1 (aldehyde reductase)	up	77.5	157	1.0185	4.9e+162
Moderate Model vs ACTA1-MCM	ENSMUSG00000034422	Parp14	poly (ADP-ribose) polymerase family, member 14	up	2.33	4.72	1.01846	28000000
Moderate Model vs ACTA1-MCM	ENSMUSG00000035891	Cerk	ceramide kinase	up	2.14	4.33	1.01676	660000000
Moderate Model vs ACTA1-MCM	ENSMUSG00000025823	Pdia4	protein disulfide isomerase associated 4	up	8.76	17.7	1.01475	1.9e+25
Moderate Model vs ACTA1-MCM	ENSMUSG00000029657	Hsph1	heat shock 105kDa/110kDa protein 1	up	6.88	13.9	1.0146	4.5e+26
Moderate Model vs ACTA1-MCM	ENSMUSG00000020160	Meis1	Meis homeobox 1	up	2.47	4.99	1.01453	4100000
Moderate Model vs ACTA1-MCM	ENSMUSG00000064215	Ifi27l1	interferon, alpha-inducible protein 27 like 1	up	22.1	44.6	1.013	1200000000
Moderate Model vs ACTA1-MCM	ENSMUSG00000022329	Stk3	serine/threonine kinase 3	up	2.93	5.91	1.01226	150000
Moderate Model vs ACTA1-MCM	ENSMUSG00000061315	Naca	nascent polypeptide-associated complex alpha polypeptide	up	49.5	99.8	1.01161	1.9e+60
Moderate Model vs ACTA1-MCM	ENSMUSG00000036461	Elf1	E74-like factor 1	up	2.75	5.54	1.01045	500000
Moderate Model vs ACTA1-MCM	ENSMUSG00000028271	Gtf2b	general transcription factor IIB	up	9.88	19.9	1.01019	130000000000
Moderate Model vs ACTA1-MCM	ENSMUSG00000028399	Ptprd	protein tyrosine phosphatase, receptor type, D	up	4.27	8.6	1.0101	1.3e+41
Moderate Model vs ACTA1-MCM	ENSMUSG00000021939	Ctsb	cathepsin B	up	152	306	1.00946	1.3e+307
Moderate Model vs ACTA1-MCM	ENSMUSG00000026478	Lamc1	laminin, gamma 1	up	17.7	35.6	1.00813	2.1e+109
Moderate Model vs ACTA1-MCM	ENSMUSG00000043909	Trp53bp1	transformation related protein 53 binding protein 1	up	5.63	11.3	1.00512	5.9e+33
Moderate Model vs ACTA1-MCM	ENSMUSG00000048445	Ccdc57	coiled-coil domain containing 57	up	1.51	3.03	1.00477	50
Moderate Model vs ACTA1-MCM	ENSMUSG00000021196	Pfkp	phosphofructokinase, platelet	up	4.74	9.51	1.00456	130000000000
Moderate Model vs ACTA1-MCM	ENSMUSG00000054808	Actn4	actinin alpha 4	up	4.16	8.34	1.00346	1e+20
Moderate Model vs ACTA1-MCM	ENSMUSG00000041390	Mdfic	MyoD family inhibitor domain containing	up	4.73	9.48	1.00305	8400000000
Moderate Model vs ACTA1-MCM	ENSMUSG00000019464	Ptger1	prostaglandin E receptor 1 (subtype EP1)	up	3.78	7.57	1.00191	12
Moderate Model vs ACTA1-MCM	ENSMUSG00000017493	Igfbp4	insulin-like growth factor binding protein 4	up	17	34	1	1.3e+51
Moderate Model vs ACTA1-MCM	ENSMUSG00000027339	Rassf2	Ras association (RalGDS/AF-6) domain family member 2	up	2.63	5.26	1	26000000
Moderate Model vs ACTA1-MCM	ENSMUSG00000005103	Wdr1	WD repeat domain 1	up	25.4	50.7	0.997157	5e+60
Moderate Model vs ACTA1-MCM	ENSMUSG00000037465	Klf10	Kruppel-like factor 10	up	6.19	12.3	0.990647	12000000
Moderate Model vs ACTA1-MCM	ENSMUSG00000028164	Manba	mannosidase, beta A, lysosomal	up	2.23	4.43	0.990263	860000
Moderate Model vs ACTA1-MCM	ENSMUSG00000041757	Plekha6	pleckstrin homology domain containing, family A member 6	up	2.2	4.37	0.99013	1100000000000000
Moderate Model vs ACTA1-MCM	ENSMUSG00000021270	Hsp90aa1	heat shock protein 90, alpha (cytosolic), class A member 1	up	20	39.7	0.989139	2e+50
Moderate Model vs ACTA1-MCM	ENSMUSG00000033004	Mycbp2	MYC binding protein 2	up	9.07	18	0.988822	1e+187
Moderate Model vs ACTA1-MCM	ENSMUSG00000000339	Rtcd1	RNA terminal phosphate cyclase domain 1	up	12.5	24.8	0.988412	1800000000
Moderate Model vs ACTA1-MCM	ENSMUSG00000003178	Mical3	microtubule associated monoxygenase, calponin and LIM domain containing 3	up	6.91	13.7	0.987418	3.2e+25
Moderate Model vs ACTA1-MCM	ENSMUSG00000033161	Atp1a1	ATPase, Na+/K+ transporting, alpha 1 polypeptide	up	28.6	56.7	0.987334	1.7e+118
Moderate Model vs ACTA1-MCM	ENSMUSG00000028933	Xrcc2	X-ray repair complementing defective repair in Chinese hamster cells 2	up	3.35	6.62	0.98267	170000
Moderate Model vs ACTA1-MCM	ENSMUSG00000007440	Pcdha10	protocadherin alpha 10	up	3.32	6.55	0.980312	1700000000000000
Moderate Model vs ACTA1-MCM	ENSMUSG00000021948	Prkcd	protein kinase C, delta	up	2.79	5.48	0.973911	33
Moderate Model vs ACTA1-MCM	ENSMUSG00000031527	Eri1	exoribonuclease 1	up	2.89	5.67	0.972279	170000
Moderate Model vs ACTA1-MCM	ENSMUSG00000020627	Klhl29	kelch-like 29 (Drosophila)	up	0.821	1.61	0.971607	180
Moderate Model vs ACTA1-MCM	ENSMUSG00000010936	Vac14	Vac14 homolog (S. cerevisiae)	up	4.86	9.51	0.968489	190000000000
Moderate Model vs ACTA1-MCM	ENSMUSG00000045039	Megf8	multiple EGF-like-domains 8	up	2.52	4.92	0.965235	2.5e+31
Moderate Model vs ACTA1-MCM	ENSMUSG00000066637	Ttc32	tetratricopeptide repeat domain 32	up	16.6	32.4	0.964811	30000
Moderate Model vs ACTA1-MCM	ENSMUSG00000052681	Rap1b	RAS related protein 1b	up	10.3	20.1	0.964551	850000000000
Moderate Model vs ACTA1-MCM	ENSMUSG00000018819	Lsp1	lymphocyte specific 1	up	16.4	32	0.964376	4.4e+33
Moderate Model vs ACTA1-MCM	ENSMUSG00000002881	Nab1	Ngfi-A binding protein 1	up	4.05	7.9	0.963931	900000000
Moderate Model vs ACTA1-MCM	ENSMUSG00000025007	Aldh18a1	aldehyde dehydrogenase 18 family, member A1	up	2.61	5.09	0.963616	2400000000
Moderate Model vs ACTA1-MCM	ENSMUSG00000022840	Adcy5	adenylate cyclase 5	up	0.795	1.55	0.963241	15
Moderate Model vs ACTA1-MCM	ENSMUSG00000026342	Slc35f5	solute carrier family 35, member F5	up	5.95	11.6	0.963163	18000000
Moderate Model vs ACTA1-MCM	ENSMUSG00000037815	Ctnna1	catenin (cadherin associated protein), alpha 1	up	16.9	32.9	0.961064	9.1e+44
Moderate Model vs ACTA1-MCM	ENSMUSG00000038650	Rnh1	ribonuclease/angiogenin inhibitor 1	up	22.4	43.6	0.960829	2.6e+31
Moderate Model vs ACTA1-MCM	ENSMUSG00000068699	Flnc	filamin C, gamma	up	64.4	125	0.956796	Inf
Moderate Model vs ACTA1-MCM	ENSMUSG00000028063	Lmna	lamin A	up	32.1	62.3	0.956659	5.5e+67
Moderate Model vs ACTA1-MCM	ENSMUSG00000031508	Ankrd10	ankyrin repeat domain 10	up	10.1	19.6	0.956498	57000000000
Moderate Model vs ACTA1-MCM	ENSMUSG00000028700	Pomgnt1	protein O-linked mannose beta1,2-N-acetylglucosaminyltransferase	up	16.8	32.5	0.951978	5.9e+27
Moderate Model vs ACTA1-MCM	ENSMUSG00000031328	Flna	filamin, alpha	up	14.6	28.2	0.949727	3.5e+121
Moderate Model vs ACTA1-MCM	ENSMUSG00000036986	Pml	promyelocytic leukemia	up	2.3	4.44	0.948926	600000
Moderate Model vs ACTA1-MCM	ENSMUSG00000029388	Eif2b1	eukaryotic translation initiation factor 2B, subunit 1 (alpha)	up	22.9	44.2	0.948699	910000000000000
Moderate Model vs ACTA1-MCM	ENSMUSG00000022108	Itm2b	integral membrane protein 2B	up	154	297	0.947533	5.7e+115
Moderate Model vs ACTA1-MCM	ENSMUSG00000027087	Itgav	integrin alpha V	up	10.6	20.4	0.944505	6e+80
Moderate Model vs ACTA1-MCM	ENSMUSG00000004508	Gab2	growth factor receptor bound protein 2-associated protein 2	up	1.65	3.17	0.942017	640000000
Moderate Model vs ACTA1-MCM	ENSMUSG00000004891	Nes	nestin	up	7.29	14	0.941436	7.6e+42
Moderate Model vs ACTA1-MCM	ENSMUSG00000069094	Pde7a	phosphodiesterase 7A	up	31.8	61	0.939782	2e+67
Moderate Model vs ACTA1-MCM	ENSMUSG00000024981	Acsl5	acyl-CoA synthetase long-chain family member 5	up	3.04	5.83	0.939425	2700
Moderate Model vs ACTA1-MCM	ENSMUSG00000029364	Wsb2	WD repeat and SOCS box-containing 2	up	28.5	54.5	0.935294	4.6e+17
Moderate Model vs ACTA1-MCM	ENSMUSG00000055447	Cd47	CD47 antigen (Rh-related antigen, integrin-associated signal transducer)	up	11.3	21.6	0.934709	20000000000
Moderate Model vs ACTA1-MCM	ENSMUSG00000035158	Mitf	microphthalmia-associated transcription factor	up	5.06	9.67	0.934379	220000000000
Moderate Model vs ACTA1-MCM	ENSMUSG00000042015	Wdr41	WD repeat domain 41	up	8.53	16.3	0.934254	8.9e+21
Moderate Model vs ACTA1-MCM	ENSMUSG00000031402	Mpp1	membrane protein, palmitoylated	up	11	21	0.932886	1e+19
Moderate Model vs ACTA1-MCM	ENSMUSG00000060591	Ifitm2	interferon induced transmembrane protein 2	up	23	43.9	0.932587	3300
Moderate Model vs ACTA1-MCM	ENSMUSG00000054277	Arfgap3	ADP-ribosylation factor GTPase activating protein 3	up	3.28	6.26	0.932467	520000
Moderate Model vs ACTA1-MCM	ENSMUSG00000008393	Carhsp1	calcium regulated heat stable protein 1	up	5.45	10.4	0.932255	6500000000
Moderate Model vs ACTA1-MCM	ENSMUSG00000022517	Mgrn1	mahogunin, ring finger 1	up	13.5	25.7	0.928809	3.2e+35
Moderate Model vs ACTA1-MCM	ENSMUSG00000004319	Clcn3	chloride channel 3	up	20.7	39.4	0.928565	5.1e+100
Moderate Model vs ACTA1-MCM	ENSMUSG00000020571	Pdia6	protein disulfide isomerase associated 6	up	23.7	45.1	0.92824	2.3e+27
Moderate Model vs ACTA1-MCM	ENSMUSG00000053819	Camk2d	calcium/calmodulin-dependent protein kinase II, delta	up	23.5	44.7	0.927614	8.7e+60
Moderate Model vs ACTA1-MCM	ENSMUSG00000038507	Parp12	poly (ADP-ribose) polymerase family, member 12	up	2.43	4.62	0.926937	140
Moderate Model vs ACTA1-MCM	ENSMUSG00000027195	Hsd17b12	hydroxysteroid (17-beta) dehydrogenase 12	up	4.84	9.2	0.926627	980000
Moderate Model vs ACTA1-MCM	ENSMUSG00000021877	Arf4	ADP-ribosylation factor 4	up	11	20.9	0.925999	930000000000
Moderate Model vs ACTA1-MCM	ENSMUSG00000026880	Stom	stomatin	up	15.7	29.8	0.924548	690000000000
Moderate Model vs ACTA1-MCM	ENSMUSG00000024425	Ndfip1	Nedd4 family interacting protein 1	up	36.1	68.5	0.924105	3.2e+33
Moderate Model vs ACTA1-MCM	ENSMUSG00000013846	St3gal1	ST3 beta-galactoside alpha-2,3-sialyltransferase 1	up	4.29	8.14	0.924051	140000000000000
Moderate Model vs ACTA1-MCM	ENSMUSG00000021242	Npc2	Niemann Pick type C2	up	19.3	36.6	0.923243	9.9e+19
Moderate Model vs ACTA1-MCM	ENSMUSG00000027007	Ssfa2	sperm specific antigen 2	up	5.16	9.77	0.920987	83000000000000
Moderate Model vs ACTA1-MCM	ENSMUSG00000033039	Micall1	microtubule associated monoxygenase, calponin and LIM domain containing -like 1	up	2.78	5.26	0.919978	820000000000000
Moderate Model vs ACTA1-MCM	ENSMUSG00000031246	Sh3bgrl	SH3-binding domain glutamic acid-rich protein like	up	6.98	13.2	0.919239	1.6e+16
Moderate Model vs ACTA1-MCM	ENSMUSG00000033307	Mif	macrophage migration inhibitory factor	up	47.2	89.1	0.916639	590000000000
Moderate Model vs ACTA1-MCM	ENSMUSG00000004677	Myo9b	myosin IXb	up	3.65	6.89	0.916608	2.7e+21
Moderate Model vs ACTA1-MCM	ENSMUSG00000017929	B4galt5	UDP-Gal:betaGlcNAc beta 1,4-galactosyltransferase, polypeptide 5	up	3.05	5.75	0.914753	6.8e+16
Moderate Model vs ACTA1-MCM	ENSMUSG00000038271	Iffo1	intermediate filament family orphan 1	up	5.36	10.1	0.91405	8600000000
Moderate Model vs ACTA1-MCM	ENSMUSG00000034484	Snx2	sorting nexin 2	up	13.8	26	0.913843	1.9e+26
Moderate Model vs ACTA1-MCM	ENSMUSG00000029465	Arpc3	actin related protein 2/3 complex, subunit 3	up	28.8	54.2	0.912224	4.9e+19
Moderate Model vs ACTA1-MCM	ENSMUSG00000042712	Wbp5	WW domain binding protein 5	up	23.8	44.7	0.909313	160000000
Moderate Model vs ACTA1-MCM	ENSMUSG00000022637	Cblb	Casitas B-lineage lymphoma b	up	4.23	7.94	0.908481	2200000000000000
Moderate Model vs ACTA1-MCM	ENSMUSG00000005871	Apc	adenomatosis polyposis coli	up	9.88	18.5	0.904942	2.6e+116
Moderate Model vs ACTA1-MCM	ENSMUSG00000051695	Pcbp1	poly(rC) binding protein 1	up	7.59	14.2	0.903719	2900000
Moderate Model vs ACTA1-MCM	ENSMUSG00000035469	Rcbtb1	regulator of chromosome condensation (RCC1) and BTB (POZ) domain containing protein 1	up	8.89	16.6	0.900928	200000000000000
Moderate Model vs ACTA1-MCM	ENSMUSG00000005873	Reep5	receptor accessory protein 5	up	39.8	74.3	0.900594	200000000
Moderate Model vs ACTA1-MCM	ENSMUSG00000002957	Ap2a2	adaptor protein complex AP-2, alpha 2 subunit	up	18.6	34.7	0.899633	8.8e+43
Moderate Model vs ACTA1-MCM	ENSMUSG00000030759	Far1	fatty acyl CoA reductase 1	up	7.13	13.3	0.899452	1.5e+16
Moderate Model vs ACTA1-MCM	ENSMUSG00000048264	Dip2c	DIP2 disco-interacting protein 2 homolog C (Drosophila)	up	5.63	10.5	0.899183	1.7e+45
Moderate Model vs ACTA1-MCM	ENSMUSG00000057672	Pkn1	protein kinase N1	up	7.4	13.8	0.899071	180000000000
Moderate Model vs ACTA1-MCM	ENSMUSG00000036499	Eea1	early endosome antigen 1	up	9.71	18.1	0.898446	5.4e+36
Moderate Model vs ACTA1-MCM	ENSMUSG00000031490	Eif4ebp1	eukaryotic translation initiation factor 4E binding protein 1	up	33.3	62	0.896746	25000000000
Moderate Model vs ACTA1-MCM	ENSMUSG00000020097	Sgpl1	sphingosine phosphate lyase 1	up	8.83	16.4	0.89321	2.7e+47
Moderate Model vs ACTA1-MCM	ENSMUSG00000030654	Arl6ip1	ADP-ribosylation factor-like 6 interacting protein 1	up	6.2	11.5	0.891294	130
[truncated: 5,545 more rows]
