# Supplementary material for: Transgenic mice expressing tunable levels of DUX4 develop characteristic facioscapulohumeral muscular dystrophy-like pathophysiology ranging in severity
Source: Skelet Muscle. 2020 Apr 11;10:8. doi: 10.1186/s13395-020-00227-4 (PMC7149937; doi:10.1186/s13395-020-00227-4)
Supplement: Supplementary file 3 — Additional file 3: Table S2. Differentially expressed genes [file 13395_2020_227_MOESM3_ESM.xlsx]

## Sheet: Total
Model	Mouse Ensembl gene ID	Mouse gene name	Direction	MCM gene expression (TPM)	FLExDUX4 induced gene expression (TPM)	Log2 fold change
FLExDUX4 vs ACTA1-MCM	ENSMUSG00000091228	Gm20390	up	2.69	8.21	1.60978
FLExDUX4 vs ACTA1-MCM	ENSMUSG00000027313	Chac1	up	8.62	13.9	0.689325
FLExDUX4 vs ACTA1-MCM	ENSMUSG00000019768	Esr1	down	546	7.32	-6.22091
Mild Model vs ACTA1-MCM	ENSMUSG00000000125	Wnt3	up	0	1.27	Inf
Mild Model vs ACTA1-MCM	ENSMUSG00000000214	Th	up	0	1.95	Inf
Mild Model vs ACTA1-MCM	ENSMUSG00000009670	Tex11	up	0	1.38	Inf
Mild Model vs ACTA1-MCM	ENSMUSG00000015829	Tnr	up	0	0.413	Inf
Mild Model vs ACTA1-MCM	ENSMUSG00000020912	Krt12	up	0	1.38	Inf
Mild Model vs ACTA1-MCM	ENSMUSG00000021441	Cts6	up	0	5.31	Inf
Mild Model vs ACTA1-MCM	ENSMUSG00000022055	Nefl	up	0	0.99	Inf
Mild Model vs ACTA1-MCM	ENSMUSG00000024027	Glp1r	up	0	1.08	Inf
Mild Model vs ACTA1-MCM	ENSMUSG00000024292	Cyp4f14	up	0	4.68	Inf
Mild Model vs ACTA1-MCM	ENSMUSG00000024502	Jakmip2	up	0	2.2	Inf
Mild Model vs ACTA1-MCM	ENSMUSG00000025500	1600016N20Rik	up	0	5.6	Inf
Mild Model vs ACTA1-MCM	ENSMUSG00000026253	Chrng	up	0	1.04	Inf
Mild Model vs ACTA1-MCM	ENSMUSG00000026734	4921504E06Rik	up	0	9.47	Inf
Mild Model vs ACTA1-MCM	ENSMUSG00000027761	Aadac	up	0	22.4	Inf
Mild Model vs ACTA1-MCM	ENSMUSG00000027971	Ndst4	up	0	1.05	Inf
Mild Model vs ACTA1-MCM	ENSMUSG00000028860	Sytl1	up	0	2.35	Inf
Mild Model vs ACTA1-MCM	ENSMUSG00000029378	Areg	up	0	2.49	Inf
Mild Model vs ACTA1-MCM	ENSMUSG00000030450	Oca2	up	0	0.773	Inf
Mild Model vs ACTA1-MCM	ENSMUSG00000031635	Anxa10	up	0	7.69	Inf
Mild Model vs ACTA1-MCM	ENSMUSG00000034467	Dynlrb2	up	0	5.9	Inf
Mild Model vs ACTA1-MCM	ENSMUSG00000034917	Tjp3	up	0	3.33	Inf
Mild Model vs ACTA1-MCM	ENSMUSG00000036699	Zcchc12	up	0	1.21	Inf
Mild Model vs ACTA1-MCM	ENSMUSG00000036814	Slc6a20a	up	0	4.47	Inf
Mild Model vs ACTA1-MCM	ENSMUSG00000038508	Gdf15	up	0	1.76	Inf
Mild Model vs ACTA1-MCM	ENSMUSG00000038576	Susd4	up	0	2.21	Inf
Mild Model vs ACTA1-MCM	ENSMUSG00000039323	Igfbp2	up	0	4.13	Inf
Mild Model vs ACTA1-MCM	ENSMUSG00000039488	Cntn5	up	0	1.51	Inf
Mild Model vs ACTA1-MCM	ENSMUSG00000040828	Tmem146	up	0	5.08	Inf
Mild Model vs ACTA1-MCM	ENSMUSG00000041468	Gpr12	up	0	1.95	Inf
Mild Model vs ACTA1-MCM	ENSMUSG00000043760	Pkhd1	up	0	0.709	Inf
Mild Model vs ACTA1-MCM	ENSMUSG00000049493	Pls1	up	0	1.43	Inf
Mild Model vs ACTA1-MCM	ENSMUSG00000050824	Sstr5	up	0	4.42	Inf
Mild Model vs ACTA1-MCM	ENSMUSG00000055298	Ctsj	up	0	9.68	Inf
Mild Model vs ACTA1-MCM	ENSMUSG00000055561	Spink5	up	0	0.856	Inf
Mild Model vs ACTA1-MCM	ENSMUSG00000058794	Nfe2	up	0	5.49	Inf
Mild Model vs ACTA1-MCM	ENSMUSG00000059077	Pth	up	0	32.6	Inf
Mild Model vs ACTA1-MCM	ENSMUSG00000068547	Clca6	up	0	2.02	Inf
Mild Model vs ACTA1-MCM	ENSMUSG00000070880	Gad1	up	0	0.922	Inf
Mild Model vs ACTA1-MCM	ENSMUSG00000081225	Cyp2j12	up	0	10	Inf
Mild Model vs ACTA1-MCM	ENSMUSG00000086564	Cd101	up	0	0.767	Inf
Mild Model vs ACTA1-MCM	ENSMUSG00000090707	Gm8237	up	0	8.86	Inf
Mild Model vs ACTA1-MCM	ENSMUSG00000076434	Wfdc3	up	0.179	82.5	8.84829
Mild Model vs ACTA1-MCM	ENSMUSG00000041608	Entpd3	up	0.0676	11.2	7.37226
Mild Model vs ACTA1-MCM	ENSMUSG00000042045	Sln	up	3.63	511	7.13721
Mild Model vs ACTA1-MCM	ENSMUSG00000027071	P2rx3	up	0.209	26.8	7.00259
Mild Model vs ACTA1-MCM	ENSMUSG00000068122	Agtr2	up	0.209	23.3	6.80068
Mild Model vs ACTA1-MCM	ENSMUSG00000029414	Kntc1	up	0.0325	3.05	6.55223
Mild Model vs ACTA1-MCM	ENSMUSG00000032122	Slc37a2	up	0.257	23.7	6.52697
Mild Model vs ACTA1-MCM	ENSMUSG00000032530	Lyzl4	up	0.477	31.6	6.04979
Mild Model vs ACTA1-MCM	ENSMUSG00000068011	2510049J12Rik	up	0.27	16.7	5.95074
Mild Model vs ACTA1-MCM	ENSMUSG00000023043	Krt18	up	0.0745	4.19	5.81357
Mild Model vs ACTA1-MCM	ENSMUSG00000022899	Slc15a2	up	1.41	76.6	5.76358
Mild Model vs ACTA1-MCM	ENSMUSG00000061825	Ces2c	up	0.104	5.59	5.74819
Mild Model vs ACTA1-MCM	ENSMUSG00000038112	AW551984	up	1.07	56	5.70974
Mild Model vs ACTA1-MCM	ENSMUSG00000020598	Nrcam	up	0.5	23.8	5.57289
Mild Model vs ACTA1-MCM	ENSMUSG00000034311	Kif4	up	0.0976	4.39	5.4912
Mild Model vs ACTA1-MCM	ENSMUSG00000032218	Ccnb2	up	0.149	6.52	5.45149
Mild Model vs ACTA1-MCM	ENSMUSG00000041700	Lhfpl1	up	0.343	13.3	5.27707
Mild Model vs ACTA1-MCM	ENSMUSG00000017978	Cadps2	up	0.596	21.8	5.19287
Mild Model vs ACTA1-MCM	ENSMUSG00000094777	Hist1h2ap	up	0.343	11.8	5.10443
Mild Model vs ACTA1-MCM	ENSMUSG00000030154	Klrb1f	up	0.238	7.29	4.93689
Mild Model vs ACTA1-MCM	ENSMUSG00000045201	Lrrc3b	up	0.119	3.43	4.84918
Mild Model vs ACTA1-MCM	ENSMUSG00000032118	Fez1	up	3.34	92.8	4.7962
Mild Model vs ACTA1-MCM	ENSMUSG00000041817	Fam169a	up	0.0434	1.11	4.67672
Mild Model vs ACTA1-MCM	ENSMUSG00000037855	Zfp365	up	0.203	5.1	4.65095
Mild Model vs ACTA1-MCM	ENSMUSG00000057913	Gm10032	up	0.189	4.61	4.60831
Mild Model vs ACTA1-MCM	ENSMUSG00000056055	Sag	up	0.324	7.68	4.56704
Mild Model vs ACTA1-MCM	ENSMUSG00000075330	A930003A15Rik	up	1.79	41.2	4.52461
Mild Model vs ACTA1-MCM	ENSMUSG00000089996	Tmsb15b2	up	0.867	19.8	4.51332
Mild Model vs ACTA1-MCM	ENSMUSG00000092083	Kcnb2	up	0.065	1.47	4.49923
Mild Model vs ACTA1-MCM	ENSMUSG00000052180	Serpinb6c	up	0.239	5.31	4.47363
Mild Model vs ACTA1-MCM	ENSMUSG00000070695	Cntnap5a	up	0.0298	0.662	4.47345
Mild Model vs ACTA1-MCM	ENSMUSG00000051980	Casr	up	1.06	22.2	4.38842
Mild Model vs ACTA1-MCM	ENSMUSG00000022636	Alcam	up	1.22	25.1	4.36273
Mild Model vs ACTA1-MCM	ENSMUSG00000020407	Upp1	up	0.564	11.3	4.32448
Mild Model vs ACTA1-MCM	ENSMUSG00000024803	Ankrd1	up	6.15	123	4.32193
Mild Model vs ACTA1-MCM	ENSMUSG00000024511	Rab27b	up	0.379	7.49	4.3047
Mild Model vs ACTA1-MCM	ENSMUSG00000020437	Myo1g	up	1.42	27.3	4.26494
Mild Model vs ACTA1-MCM	ENSMUSG00000039126	Prune2	up	1.3	24.8	4.25376
Mild Model vs ACTA1-MCM	ENSMUSG00000031004	Mki67	up	0.0894	1.7	4.24912
Mild Model vs ACTA1-MCM	ENSMUSG00000031647	Mfap3l	up	2.96	55.2	4.221
Mild Model vs ACTA1-MCM	ENSMUSG00000020140	Lgr5	up	0.239	4.3	4.16925
Mild Model vs ACTA1-MCM	ENSMUSG00000036832	Lpar3	up	0.134	2.39	4.15671
Mild Model vs ACTA1-MCM	ENSMUSG00000069267	Hist1h3b	up	0.392	6.71	4.09739
Mild Model vs ACTA1-MCM	ENSMUSG00000045659	Plekha7	up	0.338	5.78	4.09597
Mild Model vs ACTA1-MCM	ENSMUSG00000069310	Hist1h3c	up	0.894	15.2	4.08765
Mild Model vs ACTA1-MCM	ENSMUSG00000029348	Asphd2	up	0.195	3.29	4.07654
Mild Model vs ACTA1-MCM	ENSMUSG00000030222	Rerg	up	0.554	8.84	3.99609
Mild Model vs ACTA1-MCM	ENSMUSG00000025059	Gyk	up	1.05	16.4	3.96523
Mild Model vs ACTA1-MCM	ENSMUSG00000052504	Epha3	up	0.419	6.21	3.88957
Mild Model vs ACTA1-MCM	ENSMUSG00000022865	Cxadr	up	0.238	3.5	3.87832
Mild Model vs ACTA1-MCM	ENSMUSG00000034848	Ttc21b	up	1.5	22	3.87447
Mild Model vs ACTA1-MCM	ENSMUSG00000031880	Rrad	up	2.36	34	3.84868
Mild Model vs ACTA1-MCM	ENSMUSG00000021728	Emb	up	2.28	32.6	3.83777
Mild Model vs ACTA1-MCM	ENSMUSG00000031292	Cdkl5	up	0.477	6.76	3.82496
Mild Model vs ACTA1-MCM	ENSMUSG00000062417	Hist1h3g	up	0.369	5.09	3.78597
Mild Model vs ACTA1-MCM	ENSMUSG00000062184	Hs6st2	up	1.54	20.8	3.75558
Mild Model vs ACTA1-MCM	ENSMUSG00000027171	Prrg4	up	0.432	5.64	3.70659
Mild Model vs ACTA1-MCM	ENSMUSG00000049866	Arl4c	up	0.432	5.64	3.70659
Mild Model vs ACTA1-MCM	ENSMUSG00000021575	Ahrr	up	0.0759	0.984	3.69649
Mild Model vs ACTA1-MCM	ENSMUSG00000045871	Slitrk6	up	0.206	2.67	3.69612
Mild Model vs ACTA1-MCM	ENSMUSG00000040322	Slc25a24	up	3.12	40.4	3.69474
Mild Model vs ACTA1-MCM	ENSMUSG00000029321	Slc10a6	up	0.194	2.5	3.6878
Mild Model vs ACTA1-MCM	ENSMUSG00000024340	Btnl2	up	0.122	1.57	3.68581
Mild Model vs ACTA1-MCM	ENSMUSG00000049723	Mmp12	up	0.434	5.55	3.67672
Mild Model vs ACTA1-MCM	ENSMUSG00000024180	Tmem8	up	0.358	4.53	3.66148
Mild Model vs ACTA1-MCM	ENSMUSG00000051401	Kctd16	up	0.203	2.54	3.64528
Mild Model vs ACTA1-MCM	ENSMUSG00000024526	Cidea	up	0.462	5.77	3.64261
Mild Model vs ACTA1-MCM	ENSMUSG00000019889	Ptprk	up	1.98	24.5	3.62921
Mild Model vs ACTA1-MCM	ENSMUSG00000020914	Top2a	up	0.328	4.03	3.61901
Mild Model vs ACTA1-MCM	ENSMUSG00000029436	Mmp17	up	0.164	2.01	3.61543
Mild Model vs ACTA1-MCM	ENSMUSG00000002076	Hsf2bp	up	0.311	3.76	3.59575
Mild Model vs ACTA1-MCM	ENSMUSG00000048502	Duxbl	up	0.343	4.02	3.55092
Mild Model vs ACTA1-MCM	ENSMUSG00000033350	Chst2	up	0.311	3.62	3.541
Mild Model vs ACTA1-MCM	ENSMUSG00000031762	Mt2	up	4.3	50	3.53952
Mild Model vs ACTA1-MCM	ENSMUSG00000031673	Cdh11	up	1.07	12.2	3.5112
Mild Model vs ACTA1-MCM	ENSMUSG00000027227	Sord	up	34.6	384	3.47226
Mild Model vs ACTA1-MCM	ENSMUSG00000058914	C1qtnf3	up	0.499	5.51	3.46494
Mild Model vs ACTA1-MCM	ENSMUSG00000038776	Ephx1	up	12.1	133	3.45835
Mild Model vs ACTA1-MCM	ENSMUSG00000021732	Fgf10	up	0.403	4.34	3.42884
Mild Model vs ACTA1-MCM	ENSMUSG00000046709	Mapk10	up	0.39	4.19	3.4254
Mild Model vs ACTA1-MCM	ENSMUSG00000039629	Fam40b	up	0.618	6.55	3.40582
Mild Model vs ACTA1-MCM	ENSMUSG00000044447	Dock5	up	0.417	4.39	3.3961
Mild Model vs ACTA1-MCM	ENSMUSG00000023992	Trem2	up	0.542	5.65	3.38189
Mild Model vs ACTA1-MCM	ENSMUSG00000032261	Sh3bgrl2	up	0.662	6.82	3.36487
Mild Model vs ACTA1-MCM	ENSMUSG00000041132	N4bp2l1	up	1.48	15.2	3.3604
Mild Model vs ACTA1-MCM	ENSMUSG00000020774	Aspa	up	6.4	65	3.3443
Mild Model vs ACTA1-MCM	ENSMUSG00000055022	Cntn1	up	0.0745	0.751	3.3335
Mild Model vs ACTA1-MCM	ENSMUSG00000016206	H2-M3	up	1.78	17.9	3.33001
Mild Model vs ACTA1-MCM	ENSMUSG00000049353	Rd3	up	0.217	2.05	3.23986
Mild Model vs ACTA1-MCM	ENSMUSG00000035232	Pdk3	up	0.595	5.58	3.2293
Mild Model vs ACTA1-MCM	ENSMUSG00000044244	Il20rb	up	0.626	5.83	3.21926
Mild Model vs ACTA1-MCM	ENSMUSG00000073678	Pgap1	up	2.62	24.3	3.21332
Mild Model vs ACTA1-MCM	ENSMUSG00000019102	Aldh3a1	up	0.419	3.88	3.21103
Mild Model vs ACTA1-MCM	ENSMUSG00000023066	Rttn	up	1.59	14.6	3.19887
Mild Model vs ACTA1-MCM	ENSMUSG00000049382	Krt8	up	0.184	1.66	3.17341
Mild Model vs ACTA1-MCM	ENSMUSG00000074178	Gm10638	up	0.835	7.49	3.16512
Mild Model vs ACTA1-MCM	ENSMUSG00000031486	Gpr124	up	1.64	14.7	3.16405
Mild Model vs ACTA1-MCM	ENSMUSG00000064325	Hhip	up	0.324	2.9	3.16199
Mild Model vs ACTA1-MCM	ENSMUSG00000020908	Myh3	up	1.92	17.1	3.15482
Mild Model vs ACTA1-MCM	ENSMUSG00000016327	Atp1b4	up	1.95	17.3	3.14923
Mild Model vs ACTA1-MCM	ENSMUSG00000022773	Ypel1	up	1.05	9.28	3.14374
Mild Model vs ACTA1-MCM	ENSMUSG00000062116	Zfp954	up	3.39	29.4	3.11646
Mild Model vs ACTA1-MCM	ENSMUSG00000032763	Ilvbl	up	4.08	34.8	3.09245
Mild Model vs ACTA1-MCM	ENSMUSG00000025757	Hspa4l	up	3.92	32.7	3.06037
Mild Model vs ACTA1-MCM	ENSMUSG00000041346	Wrap53	up	2.57	21.3	3.05101
Mild Model vs ACTA1-MCM	ENSMUSG00000055639	Dach1	up	0.984	8.14	3.0483
Mild Model vs ACTA1-MCM	ENSMUSG00000052276	Ostn	up	49.4	406	3.0389
Mild Model vs ACTA1-MCM	ENSMUSG00000052397	Ezr	up	0.77	6.31	3.03471
Mild Model vs ACTA1-MCM	ENSMUSG00000034780	B3galt1	up	0.596	4.88	3.0335
Mild Model vs ACTA1-MCM	ENSMUSG00000046159	Chrm3	up	0.239	1.95	3.02839
Mild Model vs ACTA1-MCM	ENSMUSG00000071424	Grid2	up	0.206	1.67	3.01913
Mild Model vs ACTA1-MCM	ENSMUSG00000033826	Dnahc8	up	0.0405	0.328	3.0177
Mild Model vs ACTA1-MCM	ENSMUSG00000053825	Ppfia2	up	0.239	1.88	2.97565
Mild Model vs ACTA1-MCM	ENSMUSG00000059713	Rcan3	up	1.36	10.6	2.96239
Mild Model vs ACTA1-MCM	ENSMUSG00000042734	Ttc9	up	1.3	10.1	2.95777
Mild Model vs ACTA1-MCM	ENSMUSG00000055775	Myh8	up	1.3	10.1	2.95777
Mild Model vs ACTA1-MCM	ENSMUSG00000026833	Olfm1	up	2.19	17	2.95653
Mild Model vs ACTA1-MCM	ENSMUSG00000028197	Col24a1	up	1.16	8.95	2.94776
Mild Model vs ACTA1-MCM	ENSMUSG00000062727	Hist1h2bk	up	1.7	12.9	2.92376
Mild Model vs ACTA1-MCM	ENSMUSG00000009185	Ccl8	up	2.24	16.9	2.91545
Mild Model vs ACTA1-MCM	ENSMUSG00000005225	Plekha8	up	1.86	14	2.91205
Mild Model vs ACTA1-MCM	ENSMUSG00000076617	Ighm	up	11.7	87.9	2.90935
Mild Model vs ACTA1-MCM	ENSMUSG00000048458	6530418L21Rik	up	2.8	20.9	2.9
Mild Model vs ACTA1-MCM	ENSMUSG00000026435	Slc45a3	up	0.716	5.25	2.87429
Mild Model vs ACTA1-MCM	ENSMUSG00000020436	Gabrg2	up	0.176	1.29	2.87372
Mild Model vs ACTA1-MCM	ENSMUSG00000069312	Hist1h3h	up	1.98	14.5	2.87248
Mild Model vs ACTA1-MCM	ENSMUSG00000027555	Car13	up	0.973	7.04	2.85506
Mild Model vs ACTA1-MCM	ENSMUSG00000023328	Ache	up	6.45	46.4	2.84675
Mild Model vs ACTA1-MCM	ENSMUSG00000038354	Ankrd35	up	0.552	3.91	2.82443
Mild Model vs ACTA1-MCM	ENSMUSG00000034361	Cpne2	up	1.83	12.9	2.81746
Mild Model vs ACTA1-MCM	ENSMUSG00000029195	Klb	up	0.27	1.86	2.78427
Mild Model vs ACTA1-MCM	ENSMUSG00000031147	Magix	up	10.4	71.6	2.78338
Mild Model vs ACTA1-MCM	ENSMUSG00000068606	Gm4841	up	6.4	43.9	2.77808
Mild Model vs ACTA1-MCM	ENSMUSG00000029134	Plb1	up	0.838	5.72	2.77099
Mild Model vs ACTA1-MCM	ENSMUSG00000024304	Cdh2	up	0.434	2.96	2.76983
Mild Model vs ACTA1-MCM	ENSMUSG00000018774	Cd68	up	1.37	9.34	2.76925
Mild Model vs ACTA1-MCM	ENSMUSG00000057716	Gm5567	up	0.27	1.84	2.76867
Mild Model vs ACTA1-MCM	ENSMUSG00000022105	Rb1	up	6.42	43.4	2.75705
Mild Model vs ACTA1-MCM	ENSMUSG00000034329	Brip1	up	0.195	1.29	2.72583
Mild Model vs ACTA1-MCM	ENSMUSG00000026605	Cenpf	up	0.228	1.49	2.70821
Mild Model vs ACTA1-MCM	ENSMUSG00000046805	Mpeg1	up	0.909	5.89	2.69592
Mild Model vs ACTA1-MCM	ENSMUSG00000031928	Mre11a	up	5.15	32.8	2.67105
Mild Model vs ACTA1-MCM	ENSMUSG00000045136	Tubb2b	up	1.21	7.58	2.64719
Mild Model vs ACTA1-MCM	ENSMUSG00000027030	Stk39	up	1.62	10.1	2.64029
Mild Model vs ACTA1-MCM	ENSMUSG00000038807	Rap1gap2	up	1.97	12.1	2.61874
Mild Model vs ACTA1-MCM	ENSMUSG00000021676	Iqgap2	up	0.965	5.92	2.617
Mild Model vs ACTA1-MCM	ENSMUSG00000031637	Lrp2bp	up	4.29	26.3	2.61601
Mild Model vs ACTA1-MCM	ENSMUSG00000042050	Wdr60	up	4.6	28.2	2.61599
Mild Model vs ACTA1-MCM	ENSMUSG00000026459	Myog	up	5.64	34.5	2.61283
Mild Model vs ACTA1-MCM	ENSMUSG00000054717	Hmgb2	up	2.73	16.5	2.59549
Mild Model vs ACTA1-MCM	ENSMUSG00000017718	Afmid	up	1.96	11.7	2.57758
Mild Model vs ACTA1-MCM	ENSMUSG00000042377	Fam83g	up	0.149	0.887	2.57362
Mild Model vs ACTA1-MCM	ENSMUSG00000053398	Phgdh	up	3.19	18.8	2.5591
Mild Model vs ACTA1-MCM	ENSMUSG00000038642	Ctss	up	8.69	51	2.55307
Mild Model vs ACTA1-MCM	ENSMUSG00000024542	Cep192	up	1.15	6.62	2.5252
Mild Model vs ACTA1-MCM	ENSMUSG00000076431	Sox4	up	0.701	4.02	2.51971
Mild Model vs ACTA1-MCM	ENSMUSG00000022123	Scel	up	0.195	1.11	2.50901
Mild Model vs ACTA1-MCM	ENSMUSG00000025885	Myo5b	up	0.635	3.58	2.49513
Mild Model vs ACTA1-MCM	ENSMUSG00000059854	Hydin	up	0.0596	0.334	2.48646
Mild Model vs ACTA1-MCM	ENSMUSG00000029763	Exoc4	up	36.1	202	2.48428
Mild Model vs ACTA1-MCM	ENSMUSG00000072955	Tmsb15l	up	2.58	14.4	2.48063
Mild Model vs ACTA1-MCM	ENSMUSG00000042254	Cilp	up	8.41	46.8	2.47633
Mild Model vs ACTA1-MCM	ENSMUSG00000001228	Uhrf1	up	0.243	1.34	2.4632
Mild Model vs ACTA1-MCM	ENSMUSG00000041594	Tmtc4	up	1.91	10.5	2.45874
Mild Model vs ACTA1-MCM	ENSMUSG00000035184	Fam124a	up	0.987	5.38	2.44648
Mild Model vs ACTA1-MCM	ENSMUSG00000050335	Lgals3	up	7.11	38.4	2.43318
Mild Model vs ACTA1-MCM	ENSMUSG00000024411	Aqp4	up	33.2	179	2.4307
Mild Model vs ACTA1-MCM	ENSMUSG00000060429	Sntb1	up	5.08	27.3	2.426
Mild Model vs ACTA1-MCM	ENSMUSG00000033952	Aspm	up	0.0811	0.434	2.41992
Mild Model vs ACTA1-MCM	ENSMUSG00000028883	Sema3a	up	1.91	10.2	2.41692
Mild Model vs ACTA1-MCM	ENSMUSG00000026479	Lamc2	up	0.26	1.37	2.39759
Mild Model vs ACTA1-MCM	ENSMUSG00000015950	Ncf1	up	1.21	6.35	2.39175
Mild Model vs ACTA1-MCM	ENSMUSG00000033377	Palmd	up	6.56	34.3	2.38644
Mild Model vs ACTA1-MCM	ENSMUSG00000000301	Pemt	up	2.12	11	2.37537
Mild Model vs ACTA1-MCM	ENSMUSG00000027107	Chrna1	up	4.32	22.4	2.3744
Mild Model vs ACTA1-MCM	ENSMUSG00000027797	Dclk1	up	1.08	5.56	2.36405
Mild Model vs ACTA1-MCM	ENSMUSG00000029098	Acox3	up	6.57	33.8	2.36306
Mild Model vs ACTA1-MCM	ENSMUSG00000031765	Mt1	up	12	61.2	2.3505
Mild Model vs ACTA1-MCM	ENSMUSG00000033777	Tlr13	up	0.26	1.32	2.34395
Mild Model vs ACTA1-MCM	ENSMUSG00000026480	Ncf2	up	1.11	5.62	2.34001
Mild Model vs ACTA1-MCM	ENSMUSG00000027890	Gstm4	up	2.43	12.3	2.33963
Mild Model vs ACTA1-MCM	ENSMUSG00000056367	Actr3b	up	1.33	6.7	2.33273
Mild Model vs ACTA1-MCM	ENSMUSG00000038011	Dnahc10	up	0.104	0.523	2.33023
Mild Model vs ACTA1-MCM	ENSMUSG00000074505	Fat3	up	0.541	2.72	2.32991
Mild Model vs ACTA1-MCM	ENSMUSG00000022952	Runx1	up	0.811	4.07	2.32725
Mild Model vs ACTA1-MCM	ENSMUSG00000054115	Skp2	up	0.568	2.84	2.32193
Mild Model vs ACTA1-MCM	ENSMUSG00000022364	Wdr67	up	1.54	7.65	2.31253
Mild Model vs ACTA1-MCM	ENSMUSG00000044734	Serpinb1a	up	3.74	18.5	2.30642
Mild Model vs ACTA1-MCM	ENSMUSG00000049940	Pgrmc2	up	8.5	42	2.30485
Mild Model vs ACTA1-MCM	ENSMUSG00000029822	Osbpl3	up	1.22	6.02	2.30288
Mild Model vs ACTA1-MCM	ENSMUSG00000043091	Tuba1c	up	2.47	12.1	2.29242
Mild Model vs ACTA1-MCM	ENSMUSG00000029594	Rbm19	up	3.23	15.7	2.28116
Mild Model vs ACTA1-MCM	ENSMUSG00000069520	Tmem19	up	4.28	20.7	2.27395
Mild Model vs ACTA1-MCM	ENSMUSG00000035934	Pknox2	up	4.97	24	2.27172
Mild Model vs ACTA1-MCM	ENSMUSG00000007646	Rad51c	up	0.336	1.62	2.26946
Mild Model vs ACTA1-MCM	ENSMUSG00000023243	Kcnk5	up	0.378	1.81	2.25953
Mild Model vs ACTA1-MCM	ENSMUSG00000026594	Ralgps2	up	1.08	5.14	2.25074
Mild Model vs ACTA1-MCM	ENSMUSG00000039546	Ajap1	up	0.343	1.63	2.24859
Mild Model vs ACTA1-MCM	ENSMUSG00000042626	Shc1	up	10.2	48.2	2.24046
Mild Model vs ACTA1-MCM	ENSMUSG00000026414	Tnnt2	up	1.41	6.58	2.22239
Mild Model vs ACTA1-MCM	ENSMUSG00000031827	Cotl1	up	2.82	13.1	2.2158
Mild Model vs ACTA1-MCM	ENSMUSG00000003623	Crot	up	39.2	182	2.21501
Mild Model vs ACTA1-MCM	ENSMUSG00000051502	Ufsp1	up	2.5	11.4	2.18903
Mild Model vs ACTA1-MCM	ENSMUSG00000032883	Acsl3	up	5.83	26.2	2.168
Mild Model vs ACTA1-MCM	ENSMUSG00000001642	Akr1b3	up	86.2	386	2.16284
Mild Model vs ACTA1-MCM	ENSMUSG00000031824	6430548M08Rik	up	3.12	13.9	2.15547
Mild Model vs ACTA1-MCM	ENSMUSG00000013584	Aldh1a2	up	1.22	5.41	2.14875
Mild Model vs ACTA1-MCM	ENSMUSG00000091747	D17H6S56E-5	up	0.906	4	2.14242
Mild Model vs ACTA1-MCM	ENSMUSG00000079428	Tceal7	up	65.6	289	2.1393
Mild Model vs ACTA1-MCM	ENSMUSG00000030671	Pde3b	up	1.96	8.53	2.12169
Mild Model vs ACTA1-MCM	ENSMUSG00000045679	Pqlc3	up	3.24	14.1	2.12163
Mild Model vs ACTA1-MCM	ENSMUSG00000051650	B3gnt2	up	1.97	8.57	2.1211
Mild Model vs ACTA1-MCM	ENSMUSG00000033721	Vav3	up	2.32	10	2.1078
Mild Model vs ACTA1-MCM	ENSMUSG00000017631	Abr	up	3.22	13.8	2.09954
Mild Model vs ACTA1-MCM	ENSMUSG00000062210	Tnfaip8	up	3.5	15	2.09954
Mild Model vs ACTA1-MCM	ENSMUSG00000023067	Cdkn1a	up	3.2	13.7	2.09803
Mild Model vs ACTA1-MCM	ENSMUSG00000022306	Zfpm2	up	0.257	1.1	2.09766
Mild Model vs ACTA1-MCM	ENSMUSG00000056124	B4galt6	up	0.743	3.18	2.09759
Mild Model vs ACTA1-MCM	ENSMUSG00000020102	Slc16a7	up	0.477	2.04	2.09651
Mild Model vs ACTA1-MCM	ENSMUSG00000027080	Med19	up	3.37	14.4	2.09525
Mild Model vs ACTA1-MCM	ENSMUSG00000049577	Zfpm1	up	0.487	2.08	2.09459
Mild Model vs ACTA1-MCM	ENSMUSG00000022010	Tsc22d1	up	25.3	107	2.0804
Mild Model vs ACTA1-MCM	ENSMUSG00000040605	Bace2	up	0.88	3.72	2.07973
Mild Model vs ACTA1-MCM	ENSMUSG00000062593	Lilrb4	up	1.31	5.53	2.07771
Mild Model vs ACTA1-MCM	ENSMUSG00000070287	Tmem22	up	0.726	3.06	2.07549
Mild Model vs ACTA1-MCM	ENSMUSG00000079419	Ms4a6c	up	1.92	8.07	2.07146
Mild Model vs ACTA1-MCM	ENSMUSG00000027386	Fbln7	up	0.969	4.07	2.07046
Mild Model vs ACTA1-MCM	ENSMUSG00000038147	Cd84	up	1.5	6.3	2.07039
Mild Model vs ACTA1-MCM	ENSMUSG00000036905	C1qb	up	9.97	41.7	2.06438
Mild Model vs ACTA1-MCM	ENSMUSG00000030789	Itgax	up	0.343	1.41	2.03941
Mild Model vs ACTA1-MCM	ENSMUSG00000016239	Lonrf3	up	1.28	5.24	2.03342
Mild Model vs ACTA1-MCM	ENSMUSG00000036902	Neto2	up	1.82	7.45	2.0333
Mild Model vs ACTA1-MCM	ENSMUSG00000024677	Ms4a6b	up	1.73	7.08	2.03298
Mild Model vs ACTA1-MCM	ENSMUSG00000038605	Samd10	up	0.889	3.63	2.02971
Mild Model vs ACTA1-MCM	ENSMUSG00000022575	Gsdmd	up	2.2	8.97	2.0276
Mild Model vs ACTA1-MCM	ENSMUSG00000030110	Ret	up	1.32	5.38	2.02707
Mild Model vs ACTA1-MCM	ENSMUSG00000051335	Gfod1	up	0.703	2.86	2.02442
Mild Model vs ACTA1-MCM	ENSMUSG00000070348	Ccnd1	up	1.28	5.2	2.02237
Mild Model vs ACTA1-MCM	ENSMUSG00000003849	Nqo1	up	19.6	79	2.011
Mild Model vs ACTA1-MCM	ENSMUSG00000039735	Fnbp1l	up	1.69	6.75	1.99786
Mild Model vs ACTA1-MCM	ENSMUSG00000028445	Enho	up	9.07	35.9	1.98481
Mild Model vs ACTA1-MCM	ENSMUSG00000090946	Ccdc71l	up	1	3.94	1.9782
Mild Model vs ACTA1-MCM	ENSMUSG00000043004	Gng2	up	3.31	13	1.97361
Mild Model vs ACTA1-MCM	ENSMUSG00000012443	Kif11	up	0.297	1.16	1.96559
Mild Model vs ACTA1-MCM	ENSMUSG00000035578	Iqcg	up	1.72	6.71	1.9639
Mild Model vs ACTA1-MCM	ENSMUSG00000022404	Slc25a17	up	7.41	28.9	1.96352
Mild Model vs ACTA1-MCM	ENSMUSG00000027215	Cd82	up	4.42	17.2	1.96029
Mild Model vs ACTA1-MCM	ENSMUSG00000000266	Mid2	up	2.7	10.5	1.95936
Mild Model vs ACTA1-MCM	ENSMUSG00000021360	Gcnt2	up	2.07	8.04	1.95756
Mild Model vs ACTA1-MCM	ENSMUSG00000040350	Trim7	up	16.8	65.2	1.95641
Mild Model vs ACTA1-MCM	ENSMUSG00000041235	Chd7	up	3.12	12.1	1.95539
Mild Model vs ACTA1-MCM	ENSMUSG00000038172	Ttc39b	up	2.13	8.23	1.95004
Mild Model vs ACTA1-MCM	ENSMUSG00000008035	Mid1ip1	up	10.4	39.7	1.93256
Mild Model vs ACTA1-MCM	ENSMUSG00000047090	Tmem198b	up	1.01	3.83	1.92299
Mild Model vs ACTA1-MCM	ENSMUSG00000029490	Mfsd7a	up	1.04	3.93	1.91795
Mild Model vs ACTA1-MCM	ENSMUSG00000028832	Stmn1	up	1.57	5.91	1.91239
Mild Model vs ACTA1-MCM	ENSMUSG00000033256	Shf	up	1.12	4.16	1.89308
Mild Model vs ACTA1-MCM	ENSMUSG00000029469	Ift81	up	2.99	11.1	1.89234
Mild Model vs ACTA1-MCM	ENSMUSG00000005667	Mthfd2	up	1.51	5.57	1.88313
Mild Model vs ACTA1-MCM	ENSMUSG00000054203	Ifi205	up	5.63	20.6	1.87144
Mild Model vs ACTA1-MCM	ENSMUSG00000047414	Flrt2	up	2.65	9.66	1.86603
Mild Model vs ACTA1-MCM	ENSMUSG00000027750	Postn	up	6.08	22.1	1.8619
Mild Model vs ACTA1-MCM	ENSMUSG00000046997	Spsb4	up	0.581	2.11	1.86063
Mild Model vs ACTA1-MCM	ENSMUSG00000053063	Clec12a	up	1.52	5.52	1.8606
Mild Model vs ACTA1-MCM	ENSMUSG00000029669	Tspan12	up	6.59	23.8	1.85261
Mild Model vs ACTA1-MCM	ENSMUSG00000030538	Cib1	up	4.37	15.7	1.84506
Mild Model vs ACTA1-MCM	ENSMUSG00000024679	Ms4a6d	up	1.3	4.66	1.84182
Mild Model vs ACTA1-MCM	ENSMUSG00000038299	Wdr36	up	14.2	50.8	1.83894
Mild Model vs ACTA1-MCM	ENSMUSG00000073987	Ggh	up	8.08	28.8	1.83364
Mild Model vs ACTA1-MCM	ENSMUSG00000004730	Emr1	up	3.77	13.4	1.8296
Mild Model vs ACTA1-MCM	ENSMUSG00000029304	Spp1	up	2.82	10	1.82623
Mild Model vs ACTA1-MCM	ENSMUSG00000029638	Glcci1	up	1.98	7.02	1.82597
Mild Model vs ACTA1-MCM	ENSMUSG00000078945	Naip2	up	0.412	1.46	1.82525
Mild Model vs ACTA1-MCM	ENSMUSG00000026074	Map4k4	up	4.58	16.2	1.82257
Mild Model vs ACTA1-MCM	ENSMUSG00000026223	Itm2c	up	21.5	75.8	1.81786
Mild Model vs ACTA1-MCM	ENSMUSG00000036390	Gadd45a	up	12.1	42.5	1.81246
Mild Model vs ACTA1-MCM	ENSMUSG00000030681	Mvp	up	8.5	29.8	1.80978
Mild Model vs ACTA1-MCM	ENSMUSG00000005233	Spc25	up	1.03	3.61	1.80935
Mild Model vs ACTA1-MCM	ENSMUSG00000001473	Tubb6	up	7.99	27.9	1.804
Mild Model vs ACTA1-MCM	ENSMUSG00000037788	Vopp1	up	1.62	5.65	1.80226
Mild Model vs ACTA1-MCM	ENSMUSG00000024197	Plin3	up	15.4	53.2	1.7885
Mild Model vs ACTA1-MCM	ENSMUSG00000031146	Plp2	up	6.95	24	1.78795
Mild Model vs ACTA1-MCM	ENSMUSG00000037999	Arap2	up	1.62	5.58	1.78427
Mild Model vs ACTA1-MCM	ENSMUSG00000031613	Hpgd	up	2.3	7.92	1.78387
Mild Model vs ACTA1-MCM	ENSMUSG00000029128	Rab28	up	56.3	193	1.77739
Mild Model vs ACTA1-MCM	ENSMUSG00000020435	Osbp2	up	0.581	1.99	1.77616
Mild Model vs ACTA1-MCM	ENSMUSG00000020326	Ccng1	up	731	2500	1.77398
Mild Model vs ACTA1-MCM	ENSMUSG00000036353	P2ry12	up	0.775	2.65	1.77372
Mild Model vs ACTA1-MCM	ENSMUSG00000024754	Tmem2	up	5.62	19.2	1.77246
Mild Model vs ACTA1-MCM	ENSMUSG00000018927	Ccl6	up	8.55	29.2	1.77197
Mild Model vs ACTA1-MCM	ENSMUSG00000008822	Acyp1	up	44.3	149	1.74993
Mild Model vs ACTA1-MCM	ENSMUSG00000024462	Gabbr1	up	1.37	4.6	1.74746
Mild Model vs ACTA1-MCM	ENSMUSG00000026028	Trak2	up	15.7	52.6	1.7443
Mild Model vs ACTA1-MCM	ENSMUSG00000018983	E2f2	up	0.581	1.94	1.73945
Mild Model vs ACTA1-MCM	ENSMUSG00000069516	Lyz2	up	67.9	225	1.72844
Mild Model vs ACTA1-MCM	ENSMUSG00000058793	Cds2	up	9.64	31.7	1.71738
Mild Model vs ACTA1-MCM	ENSMUSG00000040747	Cd53	up	2.52	8.27	1.71446
Mild Model vs ACTA1-MCM	ENSMUSG00000036887	C1qa	up	17.7	57.8	1.70732
Mild Model vs ACTA1-MCM	ENSMUSG00000024556	Me2	up	1.97	6.42	1.70438
Mild Model vs ACTA1-MCM	ENSMUSG00000015354	Pcolce2	up	7.3	23.6	1.69282
Mild Model vs ACTA1-MCM	ENSMUSG00000007379	Dennd2c	up	1.13	3.64	1.68762
Mild Model vs ACTA1-MCM	ENSMUSG00000022510	Trp63	up	2.01	6.45	1.6821
Mild Model vs ACTA1-MCM	ENSMUSG00000059498	Fcgr3	up	6.11	19.6	1.68161
Mild Model vs ACTA1-MCM	ENSMUSG00000050071	Bex1	up	11.2	35.9	1.68049
Mild Model vs ACTA1-MCM	ENSMUSG00000025492	Ifitm3	up	9.41	30.1	1.6775
Mild Model vs ACTA1-MCM	ENSMUSG00000052572	Dlg2	up	0.336	1.07	1.67108
Mild Model vs ACTA1-MCM	ENSMUSG00000038936	Sccpdh	up	41.8	133	1.66985
Mild Model vs ACTA1-MCM	ENSMUSG00000026141	Col19a1	up	0.852	2.71	1.66937
Mild Model vs ACTA1-MCM	ENSMUSG00000058818	Lilrb3	up	1.07	3.4	1.66792
Mild Model vs ACTA1-MCM	ENSMUSG00000039270	Megf9	up	1.01	3.19	1.6592
Mild Model vs ACTA1-MCM	ENSMUSG00000019878	Hsf2	up	14	44.2	1.65862
Mild Model vs ACTA1-MCM	ENSMUSG00000038742	Angptl6	up	3.18	10	1.6529
Mild Model vs ACTA1-MCM	ENSMUSG00000048376	F2r	up	1.64	5.15	1.65088
Mild Model vs ACTA1-MCM	ENSMUSG00000024778	Fas	up	3.41	10.7	1.64977
Mild Model vs ACTA1-MCM	ENSMUSG00000026107	Nabp1	up	9.97	31	1.6366
Mild Model vs ACTA1-MCM	ENSMUSG00000029810	Tmem176b	up	5.49	17	1.63066
Mild Model vs ACTA1-MCM	ENSMUSG00000028572	Hook1	up	12.5	38.7	1.63041
Mild Model vs ACTA1-MCM	ENSMUSG00000089945	Gm20459	up	0.973	3.01	1.62925
Mild Model vs ACTA1-MCM	ENSMUSG00000038312	Edem2	up	2.2	6.8	1.62803
Mild Model vs ACTA1-MCM	ENSMUSG00000044042	Fmn1	up	0.343	1.06	1.62778
Mild Model vs ACTA1-MCM	ENSMUSG00000015340	Cybb	up	1.84	5.66	1.6211
Mild Model vs ACTA1-MCM	ENSMUSG00000032089	Il10ra	up	0.745	2.29	1.62004
Mild Model vs ACTA1-MCM	ENSMUSG00000001864	Aif1l	up	3.25	9.92	1.6099
Mild Model vs ACTA1-MCM	ENSMUSG00000036862	Dchs1	up	1.15	3.5	1.60572
Mild Model vs ACTA1-MCM	ENSMUSG00000070565	Rasal2	up	3.81	11.5	1.59377
Mild Model vs ACTA1-MCM	ENSMUSG00000055541	Lair1	up	1.37	4.12	1.58847
Mild Model vs ACTA1-MCM	ENSMUSG00000060586	H2-Eb1	up	20.8	62.3	1.58265
Mild Model vs ACTA1-MCM	ENSMUSG00000034593	Myo5a	up	4.31	12.9	1.58161
Mild Model vs ACTA1-MCM	ENSMUSG00000034457	Eda2r	up	12.1	36.2	1.58098
Mild Model vs ACTA1-MCM	ENSMUSG00000035354	Uvrag	up	5.12	15.3	1.57932
Mild Model vs ACTA1-MCM	ENSMUSG00000022372	Sla	up	0.9	2.68	1.57424
Mild Model vs ACTA1-MCM	ENSMUSG00000038305	Spats2l	up	1.4	4.13	1.56071
Mild Model vs ACTA1-MCM	ENSMUSG00000026971	Itgb6	up	19.1	56.3	1.55956
Mild Model vs ACTA1-MCM	ENSMUSG00000028599	Tnfrsf1b	up	1.43	4.2	1.55437
Mild Model vs ACTA1-MCM	ENSMUSG00000024640	Psat1	up	2.04	5.99	1.55399
Mild Model vs ACTA1-MCM	ENSMUSG00000026483	Fam129a	up	4.16	12.2	1.55223
Mild Model vs ACTA1-MCM	ENSMUSG00000061601	Pclo	up	0.163	0.478	1.55214
Mild Model vs ACTA1-MCM	ENSMUSG00000075031	Hist1h2bb	up	8.48	24.8	1.5482
Mild Model vs ACTA1-MCM	ENSMUSG00000022309	Angpt1	up	8.56	25	1.54625
Mild Model vs ACTA1-MCM	ENSMUSG00000041670	Rims1	up	0.552	1.61	1.54432
Mild Model vs ACTA1-MCM	ENSMUSG00000032009	Sesn3	up	2.24	6.53	1.54358
Mild Model vs ACTA1-MCM	ENSMUSG00000024030	Abcg1	up	0.701	2.04	1.54108
Mild Model vs ACTA1-MCM	ENSMUSG00000074220	Zfp382	up	0.933	2.7	1.53301
Mild Model vs ACTA1-MCM	ENSMUSG00000031583	Wrn	up	2.4	6.93	1.52982
Mild Model vs ACTA1-MCM	ENSMUSG00000022769	Sdf2l1	up	2.85	8.22	1.52818
Mild Model vs ACTA1-MCM	ENSMUSG00000025240	Sacm1l	up	18	51.9	1.52774
Mild Model vs ACTA1-MCM	ENSMUSG00000028933	Xrcc2	up	4.52	13	1.52412
Mild Model vs ACTA1-MCM	ENSMUSG00000037348	Paqr7	up	2.62	7.51	1.51925
Mild Model vs ACTA1-MCM	ENSMUSG00000033849	B3galt2	up	5.28	15.1	1.51594
Mild Model vs ACTA1-MCM	ENSMUSG00000028274	Rngtt	up	6.02	17.2	1.51457
Mild Model vs ACTA1-MCM	ENSMUSG00000051579	Tceal8	up	9.27	26.4	1.5099
Mild Model vs ACTA1-MCM	ENSMUSG00000040875	Osbpl10	up	0.694	1.96	1.49785
Mild Model vs ACTA1-MCM	ENSMUSG00000002489	Tiam1	up	1.6	4.48	1.48543
Mild Model vs ACTA1-MCM	ENSMUSG00000037966	Ninj1	up	7.8	21.8	1.48278
Mild Model vs ACTA1-MCM	ENSMUSG00000036908	Unc93b1	up	2.53	7.06	1.48053
Mild Model vs ACTA1-MCM	ENSMUSG00000038515	Grtp1	up	4.5	12.5	1.47393
Mild Model vs ACTA1-MCM	ENSMUSG00000073490	AI607873	up	1.69	4.69	1.47256
Mild Model vs ACTA1-MCM	ENSMUSG00000030323	Ift122	up	3.31	9.14	1.46536
Mild Model vs ACTA1-MCM	ENSMUSG00000032735	Ablim3	up	1.88	5.19	1.465
Mild Model vs ACTA1-MCM	ENSMUSG00000062995	Ica1	up	2.35	6.48	1.46333
Mild Model vs ACTA1-MCM	ENSMUSG00000022663	Atg3	up	11.4	31.4	1.46173
Mild Model vs ACTA1-MCM	ENSMUSG00000040813	Tex264	up	14.6	40.2	1.46123
Mild Model vs ACTA1-MCM	ENSMUSG00000049103	Ccr2	up	4.29	11.8	1.45974
Mild Model vs ACTA1-MCM	ENSMUSG00000005410	Mcm5	up	0.595	1.63	1.45391
Mild Model vs ACTA1-MCM	ENSMUSG00000031007	Atp6ap2	up	13	35.6	1.45337
Mild Model vs ACTA1-MCM	ENSMUSG00000067071	Hes6	up	5.56	15.2	1.45091
Mild Model vs ACTA1-MCM	ENSMUSG00000020736	Nt5c	up	3.77	10.3	1.45001
Mild Model vs ACTA1-MCM	ENSMUSG00000024781	Lipa	up	3.88	10.6	1.44994
Mild Model vs ACTA1-MCM	ENSMUSG00000034353	Ramp1	up	31.6	86.3	1.44944
Mild Model vs ACTA1-MCM	ENSMUSG00000054072	Iigp1	up	6.39	17.4	1.4452
Mild Model vs ACTA1-MCM	ENSMUSG00000057554	Lgals8	up	14.5	39.4	1.44214
Mild Model vs ACTA1-MCM	ENSMUSG00000069094	Pde7a	up	51.9	140	1.43162
Mild Model vs ACTA1-MCM	ENSMUSG00000018830	Myh11	up	3.42	9.19	1.42607
Mild Model vs ACTA1-MCM	ENSMUSG00000096188	Cmtm4	up	2.9	7.79	1.42557
Mild Model vs ACTA1-MCM	ENSMUSG00000036896	C1qc	up	14.4	38.6	1.42253
Mild Model vs ACTA1-MCM	ENSMUSG00000036242	3632451O06Rik	up	2.34	6.26	1.41965
Mild Model vs ACTA1-MCM	ENSMUSG00000029752	Asns	up	1.68	4.49	1.41825
Mild Model vs ACTA1-MCM	ENSMUSG00000060147	Serpinb6a	up	197	526	1.41687
Mild Model vs ACTA1-MCM	ENSMUSG00000073421	H2-Ab1	up	16.9	44.7	1.40325
Mild Model vs ACTA1-MCM	ENSMUSG00000021047	Nova1	up	2.31	6.09	1.39855
Mild Model vs ACTA1-MCM	ENSMUSG00000025225	Nfkb2	up	1.88	4.95	1.3967
Mild Model vs ACTA1-MCM	ENSMUSG00000052331	Ankrd44	up	4.37	11.5	1.39593
Mild Model vs ACTA1-MCM	ENSMUSG00000030905	Crym	up	3.47	9.12	1.3941
Mild Model vs ACTA1-MCM	ENSMUSG00000021311	Mtr	up	5.86	15.4	1.39396
Mild Model vs ACTA1-MCM	ENSMUSG00000061086	Myl4	up	26.6	69.8	1.3918
Mild Model vs ACTA1-MCM	ENSMUSG00000032374	Plod2	up	1.06	2.78	1.39102
Mild Model vs ACTA1-MCM	ENSMUSG00000040181	Fmo1	up	12.9	33.8	1.38965
Mild Model vs ACTA1-MCM	ENSMUSG00000025875	Tspan17	up	6.92	18.1	1.38715
Mild Model vs ACTA1-MCM	ENSMUSG00000029994	Anxa4	up	6.55	17.1	1.38443
Mild Model vs ACTA1-MCM	ENSMUSG00000048865	Arhgap30	up	0.894	2.33	1.38198
Mild Model vs ACTA1-MCM	ENSMUSG00000002804	Nudt14	up	6.14	16	1.38176
Mild Model vs ACTA1-MCM	ENSMUSG00000056476	Med12l	up	0.39	1.01	1.37281
Mild Model vs ACTA1-MCM	ENSMUSG00000030534	Vps33b	up	1.74	4.48	1.36441
Mild Model vs ACTA1-MCM	ENSMUSG00000036594	H2-Aa	up	37.5	96.5	1.36364
Mild Model vs ACTA1-MCM	ENSMUSG00000033596	Rfwd3	up	2.62	6.73	1.36104
Mild Model vs ACTA1-MCM	ENSMUSG00000024963	Dnajc4	up	14.5	37.2	1.35925
Mild Model vs ACTA1-MCM	ENSMUSG00000044080	S100a1	up	174	446	1.35796
Mild Model vs ACTA1-MCM	ENSMUSG00000028173	Wls	up	9.31	23.8	1.35411
Mild Model vs ACTA1-MCM	ENSMUSG00000028341	Nr4a3	up	0.509	1.3	1.35277
Mild Model vs ACTA1-MCM	ENSMUSG00000038530	Rgs4	up	5.46	13.9	1.34811
Mild Model vs ACTA1-MCM	ENSMUSG00000032939	Nup93	up	3.49	8.85	1.34245
Mild Model vs ACTA1-MCM	ENSMUSG00000041736	Tspo	up	26.5	67.1	1.34032
Mild Model vs ACTA1-MCM	ENSMUSG00000042129	Rassf4	up	1.31	3.31	1.33726
Mild Model vs ACTA1-MCM	ENSMUSG00000035236	Scai	up	2.33	5.88	1.33549
Mild Model vs ACTA1-MCM	ENSMUSG00000079037	Prnp	up	81.8	206	1.33247
Mild Model vs ACTA1-MCM	ENSMUSG00000032725	Folr2	up	6.2	15.6	1.33121
Mild Model vs ACTA1-MCM	ENSMUSG00000031441	Atp11a	up	9.64	24.2	1.3279
Mild Model vs ACTA1-MCM	ENSMUSG00000025262	Fam120c	up	4.83	12.1	1.32491
Mild Model vs ACTA1-MCM	ENSMUSG00000030786	Itgam	up	1.58	3.95	1.32193
Mild Model vs ACTA1-MCM	ENSMUSG00000003812	Dnase2a	up	4	10	1.32193
Mild Model vs ACTA1-MCM	ENSMUSG00000030844	Rgs10	up	3.62	9.03	1.31874
Mild Model vs ACTA1-MCM	ENSMUSG00000028456	Unc13b	up	2.68	6.68	1.31762
Mild Model vs ACTA1-MCM	ENSMUSG00000066441	Rdh11	up	3.07	7.65	1.31722
Mild Model vs ACTA1-MCM	ENSMUSG00000066637	Ttc32	up	24.1	60	1.31593
Mild Model vs ACTA1-MCM	ENSMUSG00000047766	Lrrc49	up	2.01	5	1.31473
Mild Model vs ACTA1-MCM	ENSMUSG00000033392	Clasp2	up	23.8	58.7	1.3024
Mild Model vs ACTA1-MCM	ENSMUSG00000016487	Ppfibp1	up	15.1	37.1	1.29687
Mild Model vs ACTA1-MCM	ENSMUSG00000029554	Mad1l1	up	2.75	6.73	1.29117
Mild Model vs ACTA1-MCM	ENSMUSG00000049119	Fam110b	up	2.62	6.41	1.29076
Mild Model vs ACTA1-MCM	ENSMUSG00000017144	Rnd3	up	5.11	12.5	1.29053
Mild Model vs ACTA1-MCM	ENSMUSG00000042485	Mustn1	up	21.6	52.8	1.28951
Mild Model vs ACTA1-MCM	ENSMUSG00000001020	S100a4	up	36.2	88.2	1.28479
Mild Model vs ACTA1-MCM	ENSMUSG00000026536	Mnda	up	2.84	6.91	1.28279
Mild Model vs ACTA1-MCM	ENSMUSG00000026395	Ptprc	up	3.24	7.87	1.28037
Mild Model vs ACTA1-MCM	ENSMUSG00000024589	Nedd4l	up	6.27	15.2	1.27753
Mild Model vs ACTA1-MCM	ENSMUSG00000003476	Crhr2	up	8.18	19.8	1.27533
Mild Model vs ACTA1-MCM	ENSMUSG00000029769	Ccdc136	up	2.9	7.01	1.27336
Mild Model vs ACTA1-MCM	ENSMUSG00000038497	Tmco3	up	6.02	14.5	1.26822
Mild Model vs ACTA1-MCM	ENSMUSG00000036469	March1	up	1.53	3.68	1.26617
Mild Model vs ACTA1-MCM	ENSMUSG00000048200	Efcab4a	up	4.29	10.3	1.26359
Mild Model vs ACTA1-MCM	ENSMUSG00000019849	Prep	up	5.92	14.2	1.26222
Mild Model vs ACTA1-MCM	ENSMUSG00000026000	Lancl1	up	30.8	73.4	1.25285
Mild Model vs ACTA1-MCM	ENSMUSG00000030978	Rrm1	up	16.2	38.6	1.25261
Mild Model vs ACTA1-MCM	ENSMUSG00000000290	Itgb2	up	1.54	3.66	1.24891
Mild Model vs ACTA1-MCM	ENSMUSG00000078908	Mon1b	up	1.08	2.56	1.24511
Mild Model vs ACTA1-MCM	ENSMUSG00000022864	D16Ertd472e	up	1.62	3.84	1.24511
Mild Model vs ACTA1-MCM	ENSMUSG00000026308	Klhl30	up	14.5	34.3	1.24216
Mild Model vs ACTA1-MCM	ENSMUSG00000041144	Dnahc7b	up	0.311	0.734	1.23887
Mild Model vs ACTA1-MCM	ENSMUSG00000030281	Il17rc	up	2.69	6.34	1.23688
Mild Model vs ACTA1-MCM	ENSMUSG00000019122	Ccl9	up	6.92	16.3	1.23603
Mild Model vs ACTA1-MCM	ENSMUSG00000031608	Galnt7	up	1.99	4.68	1.23374
Mild Model vs ACTA1-MCM	ENSMUSG00000041891	Lman1	up	25.9	60.9	1.23349
Mild Model vs ACTA1-MCM	ENSMUSG00000090231	Cfb	up	4.35	10.2	1.22948
Mild Model vs ACTA1-MCM	ENSMUSG00000039697	Ncoa7	up	1.8	4.22	1.22925
Mild Model vs ACTA1-MCM	ENSMUSG00000001870	Ltbp1	up	3.8	8.88	1.22456
Mild Model vs ACTA1-MCM	ENSMUSG00000034040	Wbscr17	up	0.892	2.08	1.22147
Mild Model vs ACTA1-MCM	ENSMUSG00000063904	Dpp3	up	6.6	15.3	1.21299
Mild Model vs ACTA1-MCM	ENSMUSG00000068220	Lgals1	up	282	650	1.20474
Mild Model vs ACTA1-MCM	ENSMUSG00000045875	Adra1a	up	1.13	2.6	1.20219
Mild Model vs ACTA1-MCM	ENSMUSG00000021665	Hexb	up	7.41	17	1.19799
Mild Model vs ACTA1-MCM	ENSMUSG00000031520	Vegfc	up	1.34	3.06	1.1913
Mild Model vs ACTA1-MCM	ENSMUSG00000006344	Ggt5	up	2.13	4.86	1.1901
Mild Model vs ACTA1-MCM	ENSMUSG00000039005	Tlr4	up	4.72	10.7	1.18075
Mild Model vs ACTA1-MCM	ENSMUSG00000021597	Ankrd32	up	9.53	21.6	1.18048
Mild Model vs ACTA1-MCM	ENSMUSG00000022488	Nckap1l	up	1.22	2.75	1.17255
Mild Model vs ACTA1-MCM	ENSMUSG00000028399	Ptprd	up	3.95	8.89	1.17033
Mild Model vs ACTA1-MCM	ENSMUSG00000073131	Vma21	up	12.3	27.6	1.16601
Mild Model vs ACTA1-MCM	ENSMUSG00000002274	Metrn	up	38.7	86.8	1.16536
Mild Model vs ACTA1-MCM	ENSMUSG00000020844	Nxn	up	17.6	39.2	1.15528
Mild Model vs ACTA1-MCM	ENSMUSG00000053886	Sh2d4a	up	1.79	3.96	1.14554
Mild Model vs ACTA1-MCM	ENSMUSG00000042453	Reln	up	1.42	3.11	1.13102
Mild Model vs ACTA1-MCM	ENSMUSG00000025151	Maged1	up	9.58	20.8	1.11849
Mild Model vs ACTA1-MCM	ENSMUSG00000031925	Maml2	up	1.58	3.43	1.11828
Mild Model vs ACTA1-MCM	ENSMUSG00000027533	Fabp5	up	15.7	34	1.11477
Mild Model vs ACTA1-MCM	ENSMUSG00000031776	Arl2bp	up	15.7	34	1.11477
Mild Model vs ACTA1-MCM	ENSMUSG00000010358	Ifi35	up	12.3	26.6	1.11277
Mild Model vs ACTA1-MCM	ENSMUSG00000002985	Apoe	up	104	224	1.10692
Mild Model vs ACTA1-MCM	ENSMUSG00000038608	Dock10	up	2.5	5.38	1.10568
Mild Model vs ACTA1-MCM	ENSMUSG00000030879	Mrpl17	up	42	90.3	1.10434
Mild Model vs ACTA1-MCM	ENSMUSG00000031402	Mpp1	up	7.4	15.9	1.10343
Mild Model vs ACTA1-MCM	ENSMUSG00000021814	Anxa7	up	40.4	86.5	1.09834
Mild Model vs ACTA1-MCM	ENSMUSG00000021326	Trim27	up	9.27	19.7	1.08755
Mild Model vs ACTA1-MCM	ENSMUSG00000026670	Uap1	up	34.4	73.1	1.08746
Mild Model vs ACTA1-MCM	ENSMUSG00000041268	Dmxl2	up	2.43	5.15	1.08362
Mild Model vs ACTA1-MCM	ENSMUSG00000026094	Stk17b	up	6.23	13.2	1.08323
Mild Model vs ACTA1-MCM	ENSMUSG00000022533	Atp13a3	up	16	33.9	1.08321
Mild Model vs ACTA1-MCM	ENSMUSG00000005054	Cstb	up	11.1	23.5	1.0821
Mild Model vs ACTA1-MCM	ENSMUSG00000027854	Sike1	up	12	25.4	1.08179
Mild Model vs ACTA1-MCM	ENSMUSG00000035024	Ncapd3	up	5.68	12	1.07907
Mild Model vs ACTA1-MCM	ENSMUSG00000035158	Mitf	up	6.21	13.1	1.0769
Mild Model vs ACTA1-MCM	ENSMUSG00000014748	Tex261	up	20.6	43.4	1.07505
Mild Model vs ACTA1-MCM	ENSMUSG00000021895	Arhgef3	up	5.73	12	1.06643
Mild Model vs ACTA1-MCM	ENSMUSG00000022108	Itm2b	up	154	322	1.06413
Mild Model vs ACTA1-MCM	ENSMUSG00000030306	Tmtc1	up	30.8	64.4	1.06413
Mild Model vs ACTA1-MCM	ENSMUSG00000001794	Capns1	up	90.4	189	1.06399
Mild Model vs ACTA1-MCM	ENSMUSG00000032679	Cd59a	up	14.6	30.5	1.06284
Mild Model vs ACTA1-MCM	ENSMUSG00000026896	Ifih1	up	3.02	6.29	1.05851
Mild Model vs ACTA1-MCM	ENSMUSG00000054843	Atrnl1	up	6.2	12.9	1.05703
Mild Model vs ACTA1-MCM	ENSMUSG00000039166	Akap7	up	4.53	9.36	1.047
Mild Model vs ACTA1-MCM	ENSMUSG00000029470	P2rx4	up	2.49	5.14	1.04562
Mild Model vs ACTA1-MCM	ENSMUSG00000026355	Mcm6	up	2.25	4.64	1.0442
Mild Model vs ACTA1-MCM	ENSMUSG00000060036	Rpl3	up	59.3	122	1.04078
Mild Model vs ACTA1-MCM	ENSMUSG00000046157	Tmem229b	up	1.79	3.68	1.03975
Mild Model vs ACTA1-MCM	ENSMUSG00000015575	Atp6v0e	up	18	36.9	1.03562
Mild Model vs ACTA1-MCM	ENSMUSG00000028312	Smc2	up	1.01	2.07	1.03528
Mild Model vs ACTA1-MCM	ENSMUSG00000061603	Akap6	up	27.2	55.7	1.03407
Mild Model vs ACTA1-MCM	ENSMUSG00000031962	Cdh15	up	4.44	9.07	1.03054
Mild Model vs ACTA1-MCM	ENSMUSG00000072964	Bhlhb9	up	2.15	4.39	1.02988
Mild Model vs ACTA1-MCM	ENSMUSG00000034430	Zxdc	up	4.83	9.85	1.0281
Mild Model vs ACTA1-MCM	ENSMUSG00000036446	Lum	up	35	71.3	1.02655
Mild Model vs ACTA1-MCM	ENSMUSG00000030515	Tarsl2	up	18	36.6	1.02385
Mild Model vs ACTA1-MCM	ENSMUSG00000061119	Prcp	up	4.07	8.26	1.02111
Mild Model vs ACTA1-MCM	ENSMUSG00000041238	Rbbp8	up	1.28	2.59	1.01681
Mild Model vs ACTA1-MCM	ENSMUSG00000053819	Camk2d	up	22.6	45.5	1.00954
Mild Model vs ACTA1-MCM	ENSMUSG00000020572	Nampt	up	93.4	188	1.00924
Mild Model vs ACTA1-MCM	ENSMUSG00000018800	Abca5	up	5.62	11.3	1.00768
Mild Model vs ACTA1-MCM	ENSMUSG00000024621	Csf1r	up	6.27	12.6	1.00689
Mild Model vs ACTA1-MCM	ENSMUSG00000001750	Tcirg1	up	3.55	7.1	1
Mild Model vs ACTA1-MCM	ENSMUSG00000025932	Eya1	up	6	12	1
Mild Model vs ACTA1-MCM	ENSMUSG00000022024	Sugt1	up	67.7	135	0.995732
Mild Model vs ACTA1-MCM	ENSMUSG00000026239	Pde6d	up	20.6	41	0.99298
Mild Model vs ACTA1-MCM	ENSMUSG00000004319	Clcn3	up	19.2	38.2	0.992466
Mild Model vs ACTA1-MCM	ENSMUSG00000015668	Pdzd11	up	5.43	10.8	0.992007
Mild Model vs ACTA1-MCM	ENSMUSG00000026737	Pip4k2a	up	1.5	2.98	0.99035
Mild Model vs ACTA1-MCM	ENSMUSG00000044583	Tlr7	up	1.22	2.41	0.982152
Mild Model vs ACTA1-MCM	ENSMUSG00000029158	Yipf7	up	60.8	120	0.980891
Mild Model vs ACTA1-MCM	ENSMUSG00000028496	Mllt3	up	62.5	123	0.97673
Mild Model vs ACTA1-MCM	ENSMUSG00000021190	Lgmn	up	15.3	30.1	0.976232
Mild Model vs ACTA1-MCM	ENSMUSG00000036499	Eea1	up	10.6	20.6	0.95858
Mild Model vs ACTA1-MCM	ENSMUSG00000027394	Ttl	up	3.22	6.25	0.956796
Mild Model vs ACTA1-MCM	ENSMUSG00000025199	Chuk	up	8.11	15.7	0.952991
Mild Model vs ACTA1-MCM	ENSMUSG00000031963	Bmper	up	2.62	5.07	0.952419
Mild Model vs ACTA1-MCM	ENSMUSG00000021733	Slc4a7	up	4	7.73	0.950468
Mild Model vs ACTA1-MCM	ENSMUSG00000029388	Eif2b1	up	18.5	35.7	0.948399
Mild Model vs ACTA1-MCM	ENSMUSG00000020097	Sgpl1	up	5.55	10.7	0.947051
Mild Model vs ACTA1-MCM	ENSMUSG00000027803	Wwtr1	up	13.5	26	0.945552
Mild Model vs ACTA1-MCM	ENSMUSG00000030116	Mfap5	up	18.6	35.8	0.944657
Mild Model vs ACTA1-MCM	ENSMUSG00000021550	2210016F16Rik	up	11.4	21.9	0.941897
Mild Model vs ACTA1-MCM	ENSMUSG00000032712	2810474O19Rik	up	6.06	11.6	0.936735
Mild Model vs ACTA1-MCM	ENSMUSG00000018008	Cyth4	up	2.58	4.92	0.931287
Mild Model vs ACTA1-MCM	ENSMUSG00000020189	Osbpl8	up	10.7	20.4	0.930958
Mild Model vs ACTA1-MCM	ENSMUSG00000005871	Apc	up	16.4	31.2	0.92785
Mild Model vs ACTA1-MCM	ENSMUSG00000030374	Strn4	up	2.96	5.62	0.924973
Mild Model vs ACTA1-MCM	ENSMUSG00000030759	Far1	up	7.81	14.8	0.922203
Mild Model vs ACTA1-MCM	ENSMUSG00000090100	Ttbk2	up	3.08	5.83	0.920566
Mild Model vs ACTA1-MCM	ENSMUSG00000043067	Dpy19l1	up	2.86	5.4	0.916944
Mild Model vs ACTA1-MCM	ENSMUSG00000055172	C1ra	up	7.38	13.9	0.913392
Mild Model vs ACTA1-MCM	ENSMUSG00000039943	Plcb4	up	9.88	18.5	0.904942
Mild Model vs ACTA1-MCM	ENSMUSG00000009647	Ccdc109a	up	14.1	26.3	0.899368
Mild Model vs ACTA1-MCM	ENSMUSG00000039047	Pigk	up	16.1	30	0.897902
Mild Model vs ACTA1-MCM	ENSMUSG00000045795	Whamm	up	4.31	8.03	0.897712
Mild Model vs ACTA1-MCM	ENSMUSG00000027263	Tubgcp4	up	5.59	10.4	0.895663
Mild Model vs ACTA1-MCM	ENSMUSG00000042015	Wdr41	up	9.14	17	0.895269
Mild Model vs ACTA1-MCM	ENSMUSG00000052144	Ppp4r2	up	24.2	44.9	0.891708
Mild Model vs ACTA1-MCM	ENSMUSG00000039109	F13a1	up	11.5	21.3	0.88922
Mild Model vs ACTA1-MCM	ENSMUSG00000060519	Tor3a	up	4.08	7.53	0.884081
Mild Model vs ACTA1-MCM	ENSMUSG00000028649	Macf1	up	27.2	50.2	0.884081
Mild Model vs ACTA1-MCM	ENSMUSG00000021871	Pnp	up	6.07	11.2	0.88373
Mild Model vs ACTA1-MCM	ENSMUSG00000068917	Clk2	up	4.58	8.45	0.883604
Mild Model vs ACTA1-MCM	ENSMUSG00000024614	Tmx3	up	15.4	28.4	0.882961
Mild Model vs ACTA1-MCM	ENSMUSG00000024006	Stk38	up	9.02	16.6	0.879984
Mild Model vs ACTA1-MCM	ENSMUSG00000026748	Plxdc2	up	10.6	19.5	0.87941
Mild Model vs ACTA1-MCM	ENSMUSG00000027342	Pcna	up	21.8	40.1	0.879274
Mild Model vs ACTA1-MCM	ENSMUSG00000074785	Plxnc1	up	0.649	1.19	0.874671
Mild Model vs ACTA1-MCM	ENSMUSG00000027540	Ptpn1	up	4.75	8.7	0.873088
Mild Model vs ACTA1-MCM	ENSMUSG00000037032	Apbb1	up	3.44	6.28	0.868356
Mild Model vs ACTA1-MCM	ENSMUSG00000067995	Gtf2f2	up	13.5	24.6	0.865699
Mild Model vs ACTA1-MCM	ENSMUSG00000021710	Nln	up	5.55	10.1	0.863796
Mild Model vs ACTA1-MCM	ENSMUSG00000029169	Dhx15	up	32.1	58.4	0.863395
Mild Model vs ACTA1-MCM	ENSMUSG00000021068	Nin	up	7.71	14	0.860624
Mild Model vs ACTA1-MCM	ENSMUSG00000029465	Arpc3	up	33.7	61	0.856061
Mild Model vs ACTA1-MCM	ENSMUSG00000027087	Itgav	up	11.5	20.8	0.85495
Mild Model vs ACTA1-MCM	ENSMUSG00000021218	Gdi2	up	62	112	0.853159
Mild Model vs ACTA1-MCM	ENSMUSG00000028700	Pomgnt1	up	24	43.3	0.851333
Mild Model vs ACTA1-MCM	ENSMUSG00000008393	Carhsp1	up	5.18	9.27	0.839617
Mild Model vs ACTA1-MCM	ENSMUSG00000032412	Atp1b3	up	16	28.6	0.837943
Mild Model vs ACTA1-MCM	ENSMUSG00000008845	Cd163	up	3.38	6.04	0.837525
Mild Model vs ACTA1-MCM	ENSMUSG00000031109	Enox2	up	8.18	14.6	0.835796
Mild Model vs ACTA1-MCM	ENSMUSG00000031012	Cask	up	9.2	16.4	0.83399
Mild Model vs ACTA1-MCM	ENSMUSG00000000339	Rtcd1	up	15	26.6	0.826464
Mild Model vs ACTA1-MCM	ENSMUSG00000040158	Tax1bp3	up	6.04	10.7	0.82499
Mild Model vs ACTA1-MCM	ENSMUSG00000061313	Ddhd2	up	6.55	11.6	0.824558
Mild Model vs ACTA1-MCM	ENSMUSG00000028164	Manba	up	2.82	4.99	0.823345
Mild Model vs ACTA1-MCM	ENSMUSG00000026782	Abi2	up	2.65	4.68	0.820516
Mild Model vs ACTA1-MCM	ENSMUSG00000032534	Cep63	up	10.4	18.3	0.81526
Mild Model vs ACTA1-MCM	ENSMUSG00000037089	Slc35b2	up	21.6	38	0.814968
Mild Model vs ACTA1-MCM	ENSMUSG00000034211	Mrps17	up	48.9	86	0.814502
Mild Model vs ACTA1-MCM	ENSMUSG00000041439	Mfsd6	up	1.74	3.05	0.809722
Mild Model vs ACTA1-MCM	ENSMUSG00000028692	Akr1a1	up	133	233	0.808904
Mild Model vs ACTA1-MCM	ENSMUSG00000025314	Ptprj	up	1.8	3.15	0.807355
Mild Model vs ACTA1-MCM	ENSMUSG00000029446	Psph	up	12.6	22	0.80408
Mild Model vs ACTA1-MCM	ENSMUSG00000091337	Eid1	up	15.9	27.7	0.800859
Mild Model vs ACTA1-MCM	ENSMUSG00000023004	Tuba1b	up	26.5	46.1	0.798774
Mild Model vs ACTA1-MCM	ENSMUSG00000075528	Aarsd1	up	70.2	122	0.797338
Mild Model vs ACTA1-MCM	ENSMUSG00000058407	Txndc9	up	32.8	57	0.797266
Mild Model vs ACTA1-MCM	ENSMUSG00000028199	Cryz	up	8.01	13.9	0.795211
Mild Model vs ACTA1-MCM	ENSMUSG00000049184	Purg	up	3.16	5.47	0.791616
Mild Model vs ACTA1-MCM	ENSMUSG00000064215	Ifi27l1	up	32.7	56.6	0.791511
Mild Model vs ACTA1-MCM	ENSMUSG00000029462	Vps29	up	17.8	30.7	0.786361
Mild Model vs ACTA1-MCM	ENSMUSG00000029247	Paics	up	69	119	0.786293
Mild Model vs ACTA1-MCM	ENSMUSG00000016319	Slc25a5	up	23.8	40.9	0.781139
Mild Model vs ACTA1-MCM	ENSMUSG00000019848	Popdc3	up	26.8	45.9	0.776261
Mild Model vs ACTA1-MCM	ENSMUSG00000030680	2900092E17Rik	up	9.23	15.8	0.775522
Mild Model vs ACTA1-MCM	ENSMUSG00000024644	Cndp2	up	6.37	10.9	0.774963
Mild Model vs ACTA1-MCM	ENSMUSG00000027765	P2ry1	up	5	8.54	0.772308
Mild Model vs ACTA1-MCM	ENSMUSG00000020841	Cpd	up	19.8	33.8	0.771523
Mild Model vs ACTA1-MCM	ENSMUSG00000054752	Fsd1l	up	4.88	8.33	0.771435
Mild Model vs ACTA1-MCM	ENSMUSG00000025949	Pikfyve	up	4.62	7.85	0.7648
Mild Model vs ACTA1-MCM	ENSMUSG00000032802	Srxn1	up	9.73	16.5	0.761954
Mild Model vs ACTA1-MCM	ENSMUSG00000056763	Cspp1	up	3.38	5.71	0.756467
Mild Model vs ACTA1-MCM	ENSMUSG00000031617	Tmem184c	up	6.22	10.5	0.755403
Mild Model vs ACTA1-MCM	ENSMUSG00000031451	Gas6	up	47.8	80.5	0.751978
Mild Model vs ACTA1-MCM	ENSMUSG00000021583	Erap1	up	13.6	22.9	0.751741
Mild Model vs ACTA1-MCM	ENSMUSG00000025027	Xpnpep1	up	11.7	19.7	0.751687
Mild Model vs ACTA1-MCM	ENSMUSG00000036940	Kdm1a	up	8.62	14.5	0.750293
Mild Model vs ACTA1-MCM	ENSMUSG00000052688	5430435G22Rik	up	3.36	5.64	0.747234
Mild Model vs ACTA1-MCM	ENSMUSG00000016510	Mtif3	up	16.4	27.5	0.745736
Mild Model vs ACTA1-MCM	ENSMUSG00000011958	Bnip2	up	44.5	73.9	0.731769
Mild Model vs ACTA1-MCM	ENSMUSG00000025993	Slc40a1	up	16.8	27.8	0.726624
Mild Model vs ACTA1-MCM	ENSMUSG00000041548	Hspb8	up	284	467	0.717532
Mild Model vs ACTA1-MCM	ENSMUSG00000031508	Ankrd10	up	15.1	24.6	0.70411
Mild Model vs ACTA1-MCM	ENSMUSG00000022312	Eif3h	up	115	186	0.693669
Mild Model vs ACTA1-MCM	ENSMUSG00000044712	Slc38a6	up	79.6	128	0.685303
Mild Model vs ACTA1-MCM	ENSMUSG00000058624	Gda	up	4.25	6.81	0.680192
Mild Model vs ACTA1-MCM	ENSMUSG00000023452	Pisd	up	8.77	14	0.674778
Mild Model vs ACTA1-MCM	ENSMUSG00000024425	Ndfip1	up	46.4	73.5	0.663619
Mild Model vs ACTA1-MCM	ENSMUSG00000032030	Cul5	up	54.5	86.2	0.661432
Mild Model vs ACTA1-MCM	ENSMUSG00000017843	Ppp2r5c	up	23.8	37.6	0.659771
Mild Model vs ACTA1-MCM	ENSMUSG00000009112	Bcl2l13	up	28.7	44.3	0.626256
Mild Model vs ACTA1-MCM	ENSMUSG00000022462	Slc38a2	up	20.9	32.1	0.61907
Mild Model vs ACTA1-MCM	ENSMUSG00000026509	Capn2	up	22.9	34.7	0.599588
Mild Model vs ACTA1-MCM	ENSMUSG00000023845	Lnpep	up	49.4	73	0.563385
Mild Model vs ACTA1-MCM	ENSMUSG00000020570	Sypl	down	72.6	48.7	-0.576048
Mild Model vs ACTA1-MCM	ENSMUSG00000031749	St3gal2	down	9.07	5.94	-0.61064
Mild Model vs ACTA1-MCM	ENSMUSG00000041571	Sepw1	down	378	240	-0.655352
Mild Model vs ACTA1-MCM	ENSMUSG00000024750	Zfand5	down	136	85.7	-0.66624
Mild Model vs ACTA1-MCM	ENSMUSG00000073700	Klhl21	down	13.8	8.65	-0.673896
Mild Model vs ACTA1-MCM	ENSMUSG00000078429	Ctdsp2	down	21.5	13.4	-0.682104
Mild Model vs ACTA1-MCM	ENSMUSG00000022867	Usp25	down	46.4	28.6	-0.69811
Mild Model vs ACTA1-MCM	ENSMUSG00000022698	Naa50	down	73.4	44.5	-0.721975
Mild Model vs ACTA1-MCM	ENSMUSG00000047419	Cmya5	down	554	333	-0.734364
Mild Model vs ACTA1-MCM	ENSMUSG00000021067	Sav1	down	20	12	-0.736966
Mild Model vs ACTA1-MCM	ENSMUSG00000075595	Zfp652	down	14.1	8.43	-0.742091
Mild Model vs ACTA1-MCM	ENSMUSG00000025764	Phf17	down	15.3	9.14	-0.743266
Mild Model vs ACTA1-MCM	ENSMUSG00000020661	Dnmt3a	down	12.9	7.69	-0.746316
Mild Model vs ACTA1-MCM	ENSMUSG00000072720	Myo18b	down	69.5	41.4	-0.747382
Mild Model vs ACTA1-MCM	ENSMUSG00000052698	Tln2	down	31.9	19	-0.747557
Mild Model vs ACTA1-MCM	ENSMUSG00000025733	Rhot2	down	26.1	15.4	-0.761119
Mild Model vs ACTA1-MCM	ENSMUSG00000040964	Arhgef10l	down	26.4	15.5	-0.76827
Mild Model vs ACTA1-MCM	ENSMUSG00000020029	Nudt4	down	74	43.4	-0.76983
Mild Model vs ACTA1-MCM	ENSMUSG00000030996	Art1	down	229	134	-0.773115
Mild Model vs ACTA1-MCM	ENSMUSG00000037712	Fermt2	down	58.8	34.2	-0.78182
Mild Model vs ACTA1-MCM	ENSMUSG00000078671	Chd2	down	10.1	5.85	-0.787847
Mild Model vs ACTA1-MCM	ENSMUSG00000021738	Atxn7	down	5.41	3.13	-0.789466
Mild Model vs ACTA1-MCM	ENSMUSG00000034354	Mtmr3	down	18.5	10.7	-0.789914
Mild Model vs ACTA1-MCM	ENSMUSG00000049106	Dcaf5	down	10.6	6.13	-0.790105
Mild Model vs ACTA1-MCM	ENSMUSG00000021589	Rhobtb3	down	12.7	7.33	-0.792943
Mild Model vs ACTA1-MCM	ENSMUSG00000027763	Mbnl1	down	209	120	-0.800469
Mild Model vs ACTA1-MCM	ENSMUSG00000042810	Krba1	down	5.28	3.02	-0.805989
Mild Model vs ACTA1-MCM	ENSMUSG00000042066	Tmcc2	down	19.8	11.3	-0.809178
Mild Model vs ACTA1-MCM	ENSMUSG00000029862	Clcn1	down	30.5	17.4	-0.809722
Mild Model vs ACTA1-MCM	ENSMUSG00000039242	B3galnt2	down	73.7	41.8	-0.818162
Mild Model vs ACTA1-MCM	ENSMUSG00000042650	Alkbh5	down	42	23.7	-0.825502
Mild Model vs ACTA1-MCM	ENSMUSG00000040118	Cacna2d1	down	117	65.4	-0.839146
Mild Model vs ACTA1-MCM	ENSMUSG00000003813	Rad23a	down	46.7	26.1	-0.839373
Mild Model vs ACTA1-MCM	ENSMUSG00000050812	AI314180	down	138	77	-0.841738
Mild Model vs ACTA1-MCM	ENSMUSG00000021200	Asb2	down	109	60.8	-0.842185
Mild Model vs ACTA1-MCM	ENSMUSG00000005373	Mlxipl	down	9.11	5.07	-0.845465
Mild Model vs ACTA1-MCM	ENSMUSG00000046668	Cxxc5	down	9.76	5.43	-0.845929
Mild Model vs ACTA1-MCM	ENSMUSG00000034021	Pds5b	down	14	7.75	-0.853159
Mild Model vs ACTA1-MCM	ENSMUSG00000027177	Hipk3	down	93.5	51.7	-0.854802
Mild Model vs ACTA1-MCM	ENSMUSG00000046876	Atxn1	down	9.68	5.34	-0.858167
Mild Model vs ACTA1-MCM	ENSMUSG00000031382	Asb11	down	134	73.6	-0.864455
Mild Model vs ACTA1-MCM	ENSMUSG00000015711	Prune	down	23.2	12.7	-0.869296
Mild Model vs ACTA1-MCM	ENSMUSG00000021182	Ccdc88c	down	10.9	5.95	-0.873367
Mild Model vs ACTA1-MCM	ENSMUSG00000036561	Ppp6r2	down	25.9	14.1	-0.877257
Mild Model vs ACTA1-MCM	ENSMUSG00000021275	Tecpr2	down	3.49	1.89	-0.884841
Mild Model vs ACTA1-MCM	ENSMUSG00000001604	Tcea3	down	135	72.9	-0.888969
Mild Model vs ACTA1-MCM	ENSMUSG00000028756	Pink1	down	571	308	-0.89056
Mild Model vs ACTA1-MCM	ENSMUSG00000044938	Klhl31	down	306	165	-0.891066
Mild Model vs ACTA1-MCM	ENSMUSG00000039987	Phtf2	down	86.9	46.7	-0.895934
Mild Model vs ACTA1-MCM	ENSMUSG00000032601	Prkar2a	down	45.3	24.3	-0.898555
Mild Model vs ACTA1-MCM	ENSMUSG00000040715	Rsc1a1	down	19.6	10.5	-0.900464
Mild Model vs ACTA1-MCM	ENSMUSG00000062077	Trim54	down	68.7	36.5	-0.912414
Mild Model vs ACTA1-MCM	ENSMUSG00000050315	Synpo2	down	58	30.8	-0.913123
Mild Model vs ACTA1-MCM	ENSMUSG00000043154	Ppp2r3a	down	114	60.2	-0.921198
Mild Model vs ACTA1-MCM	ENSMUSG00000021767	Myst4	down	8.81	4.65	-0.921911
Mild Model vs ACTA1-MCM	ENSMUSG00000026915	Strbp	down	13.4	7.05	-0.926538
Mild Model vs ACTA1-MCM	ENSMUSG00000038670	Mybpc2	down	1620	849	-0.932157
Mild Model vs ACTA1-MCM	ENSMUSG00000013076	Amotl1	down	74.8	39.1	-0.93587
Mild Model vs ACTA1-MCM	ENSMUSG00000022610	Mapk12	down	77.1	40.3	-0.935951
Mild Model vs ACTA1-MCM	ENSMUSG00000058013	Sept11	down	23.6	12.3	-0.940129
Mild Model vs ACTA1-MCM	ENSMUSG00000011148	Adssl1	down	279	145	-0.944212
Mild Model vs ACTA1-MCM	ENSMUSG00000015755	Tab2	down	31.9	16.5	-0.95109
Mild Model vs ACTA1-MCM	ENSMUSG00000026571	Dcaf6	down	67.7	35	-0.951801
Mild Model vs ACTA1-MCM	ENSMUSG00000020300	Cpeb4	down	31.9	16.4	-0.959861
Mild Model vs ACTA1-MCM	ENSMUSG00000024247	Pkdcc	down	56.1	28.8	-0.961932
Mild Model vs ACTA1-MCM	ENSMUSG00000038403	Hfe2	down	273	140	-0.963474
Mild Model vs ACTA1-MCM	ENSMUSG00000019990	Pde7b	down	11	5.64	-0.963736
Mild Model vs ACTA1-MCM	ENSMUSG00000047412	Zbtb44	down	26.3	13.4	-0.97283
Mild Model vs ACTA1-MCM	ENSMUSG00000037098	Rab11fip3	down	10.6	5.39	-0.975707
Mild Model vs ACTA1-MCM	ENSMUSG00000018377	Vezf1	down	29.8	15.1	-0.980764
Mild Model vs ACTA1-MCM	ENSMUSG00000021898	Asb14	down	88.8	44.9	-0.983844
Mild Model vs ACTA1-MCM	ENSMUSG00000022788	Fgd4	down	17.6	8.89	-0.98532
Mild Model vs ACTA1-MCM	ENSMUSG00000015846	Rxra	down	24.2	12.2	-0.988126
Mild Model vs ACTA1-MCM	ENSMUSG00000042404	Dennd4b	down	9.34	4.7	-0.990762
Mild Model vs ACTA1-MCM	ENSMUSG00000031461	Myom2	down	402	202	-0.99284
Mild Model vs ACTA1-MCM	ENSMUSG00000038777	Sema6c	down	11.2	5.59	-1.00258
Mild Model vs ACTA1-MCM	ENSMUSG00000051910	Sox6	down	31.6	15.7	-1.00916
Mild Model vs ACTA1-MCM	ENSMUSG00000042363	Lgalsl	down	59.3	29.4	-1.01222
Mild Model vs ACTA1-MCM	ENSMUSG00000079055	Slc8a3	down	24.5	11.9	-1.04182
Mild Model vs ACTA1-MCM	ENSMUSG00000020538	Srebf1	down	9.95	4.83	-1.04267
Mild Model vs ACTA1-MCM	ENSMUSG00000023175	Bsg	down	531	255	-1.05821
Mild Model vs ACTA1-MCM	ENSMUSG00000038244	Mical2	down	27.4	13.1	-1.06461
Mild Model vs ACTA1-MCM	ENSMUSG00000026211	Obsl1	down	8.73	4.15	-1.07287
Mild Model vs ACTA1-MCM	ENSMUSG00000028278	Rragd	down	132	62.7	-1.074
Mild Model vs ACTA1-MCM	ENSMUSG00000023990	Tfeb	down	33.7	16	-1.07468
Mild Model vs ACTA1-MCM	ENSMUSG00000058070	Eml1	down	34.5	16.3	-1.08172
Mild Model vs ACTA1-MCM	ENSMUSG00000071042	Rasgrp3	down	15.2	7.18	-1.08202
Mild Model vs ACTA1-MCM	ENSMUSG00000052949	Rnf157	down	4.26	2.01	-1.08366
Mild Model vs ACTA1-MCM	ENSMUSG00000022817	Itgb5	down	26.5	12.5	-1.08406
Mild Model vs ACTA1-MCM	ENSMUSG00000070385	Ampd1	down	466	219	-1.0894
Mild Model vs ACTA1-MCM	ENSMUSG00000071604	Fam189a2	down	6.78	3.16	-1.10136
Mild Model vs ACTA1-MCM	ENSMUSG00000023927	Satb1	down	8.5	3.91	-1.12029
Mild Model vs ACTA1-MCM	ENSMUSG00000042476	Abcb4	down	71.8	32.8	-1.13029
Mild Model vs ACTA1-MCM	ENSMUSG00000036052	Dnajb5	down	30.5	13.9	-1.13372
Mild Model vs ACTA1-MCM	ENSMUSG00000020473	Aebp1	down	16.4	7.47	-1.13452
Mild Model vs ACTA1-MCM	ENSMUSG00000055489	Ano5	down	112	50.2	-1.15774
Mild Model vs ACTA1-MCM	ENSMUSG00000030730	Atp2a1	down	4180	1870	-1.16046
Mild Model vs ACTA1-MCM	ENSMUSG00000026249	Serpine2	down	38.6	17.2	-1.16619
Mild Model vs ACTA1-MCM	ENSMUSG00000017817	Jph2	down	171	75.9	-1.17182
Mild Model vs ACTA1-MCM	ENSMUSG00000028348	Murc	down	64.2	28.3	-1.18177
Mild Model vs ACTA1-MCM	ENSMUSG00000020173	Cobl	down	36.6	16.1	-1.18478
Mild Model vs ACTA1-MCM	ENSMUSG00000021185	9030617O03Rik	down	5.65	2.48	-1.18791
Mild Model vs ACTA1-MCM	ENSMUSG00000044477	Zfand3	down	30.6	13.3	-1.20211
Mild Model vs ACTA1-MCM	ENSMUSG00000030701	Plekhb1	down	25.7	11	-1.22426
Mild Model vs ACTA1-MCM	ENSMUSG00000037111	Setd7	down	43.5	18.6	-1.22571
Mild Model vs ACTA1-MCM	ENSMUSG00000032648	Pygm	down	2050	876	-1.22662
Mild Model vs ACTA1-MCM	ENSMUSG00000018334	Ksr1	down	21.8	9.3	-1.22903
Mild Model vs ACTA1-MCM	ENSMUSG00000041889	Shisa4	down	34.8	14.8	-1.23349
Mild Model vs ACTA1-MCM	ENSMUSG00000037490	Slc2a12	down	8.39	3.56	-1.23679
Mild Model vs ACTA1-MCM	ENSMUSG00000051373	Ppapdc3	down	56.3	23.8	-1.24217
Mild Model vs ACTA1-MCM	ENSMUSG00000042524	Sun2	down	42.8	18	-1.24961
Mild Model vs ACTA1-MCM	ENSMUSG00000029864	Gstk1	down	50.5	21.1	-1.25904
Mild Model vs ACTA1-MCM	ENSMUSG00000022525	Hrasls	down	37.5	15.5	-1.27462
Mild Model vs ACTA1-MCM	ENSMUSG00000091712	Sec14l5	down	5.13	2.12	-1.27489
Mild Model vs ACTA1-MCM	ENSMUSG00000055435	Maf	down	30.6	12.6	-1.28011
Mild Model vs ACTA1-MCM	ENSMUSG00000031519	Asb5	down	251	103	-1.28504
Mild Model vs ACTA1-MCM	ENSMUSG00000075289	Carns1	down	6.96	2.85	-1.28813
Mild Model vs ACTA1-MCM	ENSMUSG00000054958	Nt5c1a	down	9.19	3.75	-1.29317
Mild Model vs ACTA1-MCM	ENSMUSG00000053199	Arhgap20	down	11.4	4.59	-1.31247
Mild Model vs ACTA1-MCM	ENSMUSG00000030554	Synm	down	154	61.3	-1.32897
Mild Model vs ACTA1-MCM	ENSMUSG00000057897	Camk2b	down	16	6.36	-1.33097
Mild Model vs ACTA1-MCM	ENSMUSG00000024617	Camk2a	down	65	25.8	-1.33307
Mild Model vs ACTA1-MCM	ENSMUSG00000041075	Fzd7	down	16	6.34	-1.33552
Mild Model vs ACTA1-MCM	ENSMUSG00000055737	Ghr	down	74.5	29	-1.36119
Mild Model vs ACTA1-MCM	ENSMUSG00000030621	Me3	down	36.8	14.3	-1.36369
Mild Model vs ACTA1-MCM	ENSMUSG00000096146	Kcnj11	down	27.8	10.8	-1.36405
Mild Model vs ACTA1-MCM	ENSMUSG00000078532	Nkain1	down	13.3	5.14	-1.37159
Mild Model vs ACTA1-MCM	ENSMUSG00000034768	Asb16	down	21.8	8.33	-1.38794
Mild Model vs ACTA1-MCM	ENSMUSG00000028396	2310002L09Rik	down	88.1	33.6	-1.39068
Mild Model vs ACTA1-MCM	ENSMUSG00000053205	Styx	down	36.2	13.8	-1.39132
Mild Model vs ACTA1-MCM	ENSMUSG00000026407	Cacna1s	down	190	72.4	-1.39194
Mild Model vs ACTA1-MCM	ENSMUSG00000054640	Slc8a1	down	13.1	4.99	-1.39246
Mild Model vs ACTA1-MCM	ENSMUSG00000057719	Sh3rf2	down	8.85	3.31	-1.41885
Mild Model vs ACTA1-MCM	ENSMUSG00000032402	Smad3	down	15.8	5.86	-1.43095
Mild Model vs ACTA1-MCM	ENSMUSG00000026827	Gpd2	down	124	45.5	-1.4464
Mild Model vs ACTA1-MCM	ENSMUSG00000090066	1110002E22Rik	down	15.8	5.78	-1.45078
Mild Model vs ACTA1-MCM	ENSMUSG00000031561	Tenm3	down	3.35	1.2	-1.48113
Mild Model vs ACTA1-MCM	ENSMUSG00000028033	Kcnq5	down	4.73	1.69	-1.48482
Mild Model vs ACTA1-MCM	ENSMUSG00000032418	Me1	down	62	22.1	-1.48822
Mild Model vs ACTA1-MCM	ENSMUSG00000031972	Acta1	down	7380	2630	-1.48856
Mild Model vs ACTA1-MCM	ENSMUSG00000006457	Actn3	down	5370	1900	-1.49892
Mild Model vs ACTA1-MCM	ENSMUSG00000025911	Adhfe1	down	29.2	10.3	-1.50332
Mild Model vs ACTA1-MCM	ENSMUSG00000027784	Ppm1l	down	36.6	12.9	-1.50447
Mild Model vs ACTA1-MCM	ENSMUSG00000040430	Pitpnc1	down	16	5.59	-1.51715
Mild Model vs ACTA1-MCM	ENSMUSG00000030103	Bhlhe40	down	14.6	5.05	-1.53161
Mild Model vs ACTA1-MCM	ENSMUSG00000021456	Fbp2	down	64	22.1	-1.53403
Mild Model vs ACTA1-MCM	ENSMUSG00000039976	Tbc1d16	down	8.74	3.01	-1.53787
Mild Model vs ACTA1-MCM	ENSMUSG00000020386	Sar1b	down	560	190	-1.55943
Mild Model vs ACTA1-MCM	ENSMUSG00000029361	Nos1	down	4.72	1.6	-1.56071
Mild Model vs ACTA1-MCM	ENSMUSG00000027470	Mylk2	down	168	56.5	-1.57214
Mild Model vs ACTA1-MCM	ENSMUSG00000029392	Rilpl1	down	60.5	20.3	-1.57546
Mild Model vs ACTA1-MCM	ENSMUSG00000022037	Clu	down	16.1	5.4	-1.57603
Mild Model vs ACTA1-MCM	ENSMUSG00000032845	Alpk2	down	9.37	3.14	-1.57728
Mild Model vs ACTA1-MCM	ENSMUSG00000025432	Avil	down	2.18	0.73	-1.57836
Mild Model vs ACTA1-MCM	ENSMUSG00000043557	Mdga1	down	1.78	0.589	-1.59554
Mild Model vs ACTA1-MCM	ENSMUSG00000039661	Dusp26	down	21.6	7.09	-1.60717
Mild Model vs ACTA1-MCM	ENSMUSG00000047747	Rnf150	down	14.3	4.66	-1.61761
Mild Model vs ACTA1-MCM	ENSMUSG00000038205	Prkab2	down	93.7	30.4	-1.62398
Mild Model vs ACTA1-MCM	ENSMUSG00000026100	Mstn	down	62.1	19.5	-1.67112
Mild Model vs ACTA1-MCM	ENSMUSG00000024892	Pcx	down	32.2	10.1	-1.67271
Mild Model vs ACTA1-MCM	ENSMUSG00000050069	Grem2	down	4.45	1.38	-1.68914
Mild Model vs ACTA1-MCM	ENSMUSG00000031885	Cbfb	down	75.9	23.1	-1.71621
Mild Model vs ACTA1-MCM	ENSMUSG00000028017	Egf	down	15	4.5	-1.73697
Mild Model vs ACTA1-MCM	ENSMUSG00000037977	6430571L13Rik	down	30.4	9.07	-1.7449
Mild Model vs ACTA1-MCM	ENSMUSG00000039103	Nexn	down	65.3	19.3	-1.75848
Mild Model vs ACTA1-MCM	ENSMUSG00000042961	Egflam	down	5.17	1.5	-1.7852
Mild Model vs ACTA1-MCM	ENSMUSG00000030089	Slc41a3	down	30.6	8.77	-1.80288
Mild Model vs ACTA1-MCM	ENSMUSG00000027559	Car3	down	2520	721	-1.80535
Mild Model vs ACTA1-MCM	ENSMUSG00000040113	Mettl11b	down	33.9	9.64	-1.81418
Mild Model vs ACTA1-MCM	ENSMUSG00000007033	Hspa1l	down	13.4	3.74	-1.84112
Mild Model vs ACTA1-MCM	ENSMUSG00000032177	Pde4a	down	8.58	2.36	-1.86219
Mild Model vs ACTA1-MCM	ENSMUSG00000020919	Stat5b	down	54.7	14.9	-1.87623
Mild Model vs ACTA1-MCM	ENSMUSG00000044499	Hs3st5	down	6.95	1.84	-1.91731
Mild Model vs ACTA1-MCM	ENSMUSG00000023913	Pla2g7	down	45.6	11.9	-1.93807
Mild Model vs ACTA1-MCM	ENSMUSG00000030494	Rhpn2	down	1.78	0.444	-2.00325
Mild Model vs ACTA1-MCM	ENSMUSG00000022441	Efcab6	down	3.92	0.969	-2.01629
Mild Model vs ACTA1-MCM	ENSMUSG00000060512	0610040J01Rik	down	5.9	1.45	-2.02466
Mild Model vs ACTA1-MCM	ENSMUSG00000036745	Ttll7	down	140	32.7	-2.09806
Mild Model vs ACTA1-MCM	ENSMUSG00000068740	Celsr2	down	0.716	0.167	-2.10011
Mild Model vs ACTA1-MCM	ENSMUSG00000051067	Lingo3	down	3.53	0.816	-2.11303
Mild Model vs ACTA1-MCM	ENSMUSG00000035459	Stab2	down	1.52	0.345	-2.1394
Mild Model vs ACTA1-MCM	ENSMUSG00000040562	Gstm2	down	71.7	16.1	-2.15491
Mild Model vs ACTA1-MCM	ENSMUSG00000026173	Plcd4	down	62.9	14.1	-2.15736
Mild Model vs ACTA1-MCM	ENSMUSG00000022490	Ppp1r1a	down	34.2	7.58	-2.17373
Mild Model vs ACTA1-MCM	ENSMUSG00000029153	Ociad2	down	50.7	11.1	-2.19143
Mild Model vs ACTA1-MCM	ENSMUSG00000019768	Esr1	down	204	41.1	-2.31136
Mild Model vs ACTA1-MCM	ENSMUSG00000067653	Ankrd23	down	1960	370	-2.40526
Mild Model vs ACTA1-MCM	ENSMUSG00000030433	Sbk2	down	12	1.93	-2.63636
Mild Model vs ACTA1-MCM	ENSMUSG00000025213	Kazald1	down	22.9	3.19	-2.84372
Mild Model vs ACTA1-MCM	ENSMUSG00000048373	Fgfbp1	down	21.2	1.74	-3.60691
Mild Model vs ACTA1-MCM	ENSMUSG00000041193	Pla2g5	down	9.66	0.72	-3.74595
Mild Model vs ACTA1-MCM	ENSMUSG00000069306	Hist1h4m	down	32.2	0.366	-6.45907
Moderate Model vs ACTA1-MCM	ENSMUSG00000021441	Cts6	up	0	2.53	Inf
Moderate Model vs ACTA1-MCM	ENSMUSG00000024292	Cyp4f14	up	0	1.17	Inf
Moderate Model vs ACTA1-MCM	ENSMUSG00000025500	1600016N20Rik	up	0	6.11	Inf
Moderate Model vs ACTA1-MCM	ENSMUSG00000026734	4921504E06Rik	up	0	6.91	Inf
Moderate Model vs ACTA1-MCM	ENSMUSG00000027761	Aadac	up	0	12.7	Inf
Moderate Model vs ACTA1-MCM	ENSMUSG00000028678	Kif2c	up	0	1.19	Inf
Moderate Model vs ACTA1-MCM	ENSMUSG00000029378	Areg	up	0	2.25	Inf
Moderate Model vs ACTA1-MCM	ENSMUSG00000030154	Klrb1f	up	0	3.35	Inf
Moderate Model vs ACTA1-MCM	ENSMUSG00000031443	F7	up	0	1.04	Inf
Moderate Model vs ACTA1-MCM	ENSMUSG00000031635	Anxa10	up	0	3.1	Inf
Moderate Model vs ACTA1-MCM	ENSMUSG00000032053	Pou2af1	up	0	1.76	Inf
Moderate Model vs ACTA1-MCM	ENSMUSG00000032532	Cck	up	0	5.04	Inf
Moderate Model vs ACTA1-MCM	ENSMUSG00000035683	Melk	up	0	1.32	Inf
Moderate Model vs ACTA1-MCM	ENSMUSG00000036699	Zcchc12	up	0	1.79	Inf
Moderate Model vs ACTA1-MCM	ENSMUSG00000038576	Susd4	up	0	2.34	Inf
Moderate Model vs ACTA1-MCM	ENSMUSG00000039488	Cntn5	up	0	1.05	Inf
Moderate Model vs ACTA1-MCM	ENSMUSG00000041468	Gpr12	up	0	2.33	Inf
Moderate Model vs ACTA1-MCM	ENSMUSG00000049493	Pls1	up	0	2.19	Inf
Moderate Model vs ACTA1-MCM	ENSMUSG00000050824	Sstr5	up	0	4.03	Inf
Moderate Model vs ACTA1-MCM	ENSMUSG00000050994	9130014G24Rik	up	0	0.778	Inf
Moderate Model vs ACTA1-MCM	ENSMUSG00000055298	Ctsj	up	0	3.75	Inf
Moderate Model vs ACTA1-MCM	ENSMUSG00000059077	Pth	up	0	14.1	Inf
Moderate Model vs ACTA1-MCM	ENSMUSG00000081225	Cyp2j12	up	0	6.46	Inf
Moderate Model vs ACTA1-MCM	ENSMUSG00000090254	Gm1965	up	0	1.51	Inf
Moderate Model vs ACTA1-MCM	ENSMUSG00000090461	Iltifb	up	0	5.04	Inf
Moderate Model vs ACTA1-MCM	ENSMUSG00000076434	Wfdc3	up	0.446	114	7.99777
Moderate Model vs ACTA1-MCM	ENSMUSG00000041608	Entpd3	up	0.0845	20.3	7.90831
Moderate Model vs ACTA1-MCM	ENSMUSG00000068122	Agtr2	up	0.133	26.4	7.63297
Moderate Model vs ACTA1-MCM	ENSMUSG00000042045	Sln	up	4.07	360	6.46682
Moderate Model vs ACTA1-MCM	ENSMUSG00000069310	Hist1h3c	up	0.231	15.9	6.10499
Moderate Model vs ACTA1-MCM	ENSMUSG00000032122	Slc37a2	up	0.422	25.8	5.93398
Moderate Model vs ACTA1-MCM	ENSMUSG00000068011	2510049J12Rik	up	0.519	29.5	5.82884
Moderate Model vs ACTA1-MCM	ENSMUSG00000027071	P2rx3	up	0.231	12.7	5.78079
Moderate Model vs ACTA1-MCM	ENSMUSG00000022899	Slc15a2	up	1.11	60.9	5.77781
Moderate Model vs ACTA1-MCM	ENSMUSG00000029414	Kntc1	up	0.0462	2.44	5.72284
Moderate Model vs ACTA1-MCM	ENSMUSG00000026253	Chrng	up	0.0964	4.87	5.65874
Moderate Model vs ACTA1-MCM	ENSMUSG00000038112	AW551984	up	0.797	39.6	5.63478
Moderate Model vs ACTA1-MCM	ENSMUSG00000062727	Hist1h2bk	up	0.543	24.2	5.47791
Moderate Model vs ACTA1-MCM	ENSMUSG00000020598	Nrcam	up	0.555	23.8	5.42233
Moderate Model vs ACTA1-MCM	ENSMUSG00000009214	Tmem8c	up	0.193	7.77	5.33124
Moderate Model vs ACTA1-MCM	ENSMUSG00000031004	Mki67	up	0.0965	3.62	5.22932
Moderate Model vs ACTA1-MCM	ENSMUSG00000029436	Mmp17	up	0.15	5.13	5.09592
Moderate Model vs ACTA1-MCM	ENSMUSG00000022636	Alcam	up	0.763	25.2	5.0456
Moderate Model vs ACTA1-MCM	ENSMUSG00000061825	Ces2c	up	0.0845	2.61	4.94895
Moderate Model vs ACTA1-MCM	ENSMUSG00000036832	Lpar3	up	0.133	4.1	4.94613
Moderate Model vs ACTA1-MCM	ENSMUSG00000041700	Lhfpl1	up	0.241	7.06	4.87256
Moderate Model vs ACTA1-MCM	ENSMUSG00000096807	Hist1h2bm	up	0.494	14.1	4.83504
Moderate Model vs ACTA1-MCM	ENSMUSG00000009185	Ccl8	up	0.711	20.1	4.8212
Moderate Model vs ACTA1-MCM	ENSMUSG00000027171	Prrg4	up	0.229	6.45	4.81588
Moderate Model vs ACTA1-MCM	ENSMUSG00000045871	Slitrk6	up	0.0964	2.68	4.79706
Moderate Model vs ACTA1-MCM	ENSMUSG00000069302	Hist1h2ah	up	0.278	7.42	4.73826
Moderate Model vs ACTA1-MCM	ENSMUSG00000024803	Ankrd1	up	5.47	145	4.72837
Moderate Model vs ACTA1-MCM	ENSMUSG00000062184	Hs6st2	up	1.29	33.8	4.71158
Moderate Model vs ACTA1-MCM	ENSMUSG00000094777	Hist1h2ap	up	1.21	30.1	4.63668
Moderate Model vs ACTA1-MCM	ENSMUSG00000024526	Cidea	up	0.324	7.55	4.54241
Moderate Model vs ACTA1-MCM	ENSMUSG00000032530	Lyzl4	up	0.676	15.5	4.5191
Moderate Model vs ACTA1-MCM	ENSMUSG00000031762	Mt2	up	4.33	97.5	4.49296
Moderate Model vs ACTA1-MCM	ENSMUSG00000092083	Kcnb2	up	0.0809	1.81	4.48371
Moderate Model vs ACTA1-MCM	ENSMUSG00000064168	Hist1h2bh	up	0.52	11.6	4.47947
Moderate Model vs ACTA1-MCM	ENSMUSG00000032218	Ccnb2	up	0.208	4.6	4.46698
Moderate Model vs ACTA1-MCM	ENSMUSG00000030222	Rerg	up	0.53	11.7	4.46437
Moderate Model vs ACTA1-MCM	ENSMUSG00000023992	Trem2	up	0.393	8.66	4.46177
Moderate Model vs ACTA1-MCM	ENSMUSG00000095217	Hist1h2bn	up	1.36	29.5	4.43904
Moderate Model vs ACTA1-MCM	ENSMUSG00000037855	Zfp365	up	0.312	6.75	4.43527
Moderate Model vs ACTA1-MCM	ENSMUSG00000034917	Tjp3	up	0.0965	2.07	4.42296
Moderate Model vs ACTA1-MCM	ENSMUSG00000069309	Hist1h2an	up	0.567	12.1	4.41551
Moderate Model vs ACTA1-MCM	ENSMUSG00000020437	Myo1g	up	1.22	26	4.41356
Moderate Model vs ACTA1-MCM	ENSMUSG00000035385	Ccl2	up	0.337	7.12	4.40106
Moderate Model vs ACTA1-MCM	ENSMUSG00000039126	Prune2	up	1.39	29.2	4.39281
Moderate Model vs ACTA1-MCM	ENSMUSG00000001131	Timp1	up	1	20.6	4.36457
Moderate Model vs ACTA1-MCM	ENSMUSG00000025059	Gyk	up	0.759	15.6	4.3613
Moderate Model vs ACTA1-MCM	ENSMUSG00000069268	Hist1h2bf	up	1.07	21.8	4.34865
Moderate Model vs ACTA1-MCM	ENSMUSG00000061991	Hist1h2af	up	1.05	20.6	4.29418
Moderate Model vs ACTA1-MCM	ENSMUSG00000029304	Spp1	up	1.81	35.3	4.28561
Moderate Model vs ACTA1-MCM	ENSMUSG00000020914	Top2a	up	0.326	6.23	4.25629
Moderate Model vs ACTA1-MCM	ENSMUSG00000020908	Myh3	up	2.25	41.9	4.21895
Moderate Model vs ACTA1-MCM	ENSMUSG00000040828	Tmem146	up	0.241	4.36	4.17722
Moderate Model vs ACTA1-MCM	ENSMUSG00000030789	Itgax	up	0.196	3.53	4.17074
Moderate Model vs ACTA1-MCM	ENSMUSG00000046805	Mpeg1	up	0.795	14.3	4.16892
Moderate Model vs ACTA1-MCM	ENSMUSG00000069267	Hist1h3b	up	0.94	16.6	4.14238
Moderate Model vs ACTA1-MCM	ENSMUSG00000064325	Hhip	up	0.241	4.24	4.13696
Moderate Model vs ACTA1-MCM	ENSMUSG00000045659	Plekha7	up	0.416	7.23	4.11934
Moderate Model vs ACTA1-MCM	ENSMUSG00000017978	Cadps2	up	0.89	15.3	4.10358
Moderate Model vs ACTA1-MCM	ENSMUSG00000031647	Mfap3l	up	2.74	46.2	4.07565
Moderate Model vs ACTA1-MCM	ENSMUSG00000055775	Myh8	up	1.94	32.7	4.07516
Moderate Model vs ACTA1-MCM	ENSMUSG00000056055	Sag	up	0.615	10	4.02327
Moderate Model vs ACTA1-MCM	ENSMUSG00000032118	Fez1	up	3.27	52.5	4.00495
Moderate Model vs ACTA1-MCM	ENSMUSG00000034311	Kif4	up	0.133	2.12	3.99457
Moderate Model vs ACTA1-MCM	ENSMUSG00000058773	Hist1h1b	up	1.37	21.8	3.99208
Moderate Model vs ACTA1-MCM	ENSMUSG00000049539	Hist1h1a	up	1.34	21.3	3.99055
Moderate Model vs ACTA1-MCM	ENSMUSG00000051401	Kctd16	up	0.157	2.46	3.96982
Moderate Model vs ACTA1-MCM	ENSMUSG00000050335	Lgals3	up	3.55	55.6	3.96919
Moderate Model vs ACTA1-MCM	ENSMUSG00000051980	Casr	up	1.92	29.7	3.95128
Moderate Model vs ACTA1-MCM	ENSMUSG00000042109	Csdc2	up	0.324	4.95	3.93336
Moderate Model vs ACTA1-MCM	ENSMUSG00000003051	Elf3	up	0.22	3.36	3.93289
Moderate Model vs ACTA1-MCM	ENSMUSG00000069266	Hist1h4b	up	0.988	14.9	3.91466
Moderate Model vs ACTA1-MCM	ENSMUSG00000019942	Cdk1	up	0.229	3.41	3.89635
Moderate Model vs ACTA1-MCM	ENSMUSG00000052504	Epha3	up	0.37	5.49	3.89121
Moderate Model vs ACTA1-MCM	ENSMUSG00000038642	Ctss	up	5.56	81.2	3.86832
Moderate Model vs ACTA1-MCM	ENSMUSG00000049866	Arl4c	up	0.542	7.84	3.85449
Moderate Model vs ACTA1-MCM	ENSMUSG00000032763	Ilvbl	up	2.87	41.3	3.84702
Moderate Model vs ACTA1-MCM	ENSMUSG00000040322	Slc25a24	up	2.47	35.3	3.83709
Moderate Model vs ACTA1-MCM	ENSMUSG00000069312	Hist1h3h	up	2.05	29.2	3.83227
Moderate Model vs ACTA1-MCM	ENSMUSG00000061615	Hist1h2ab	up	1.14	16.1	3.81995
Moderate Model vs ACTA1-MCM	ENSMUSG00000027750	Postn	up	5.06	70.9	3.80858
Moderate Model vs ACTA1-MCM	ENSMUSG00000058914	C1qtnf3	up	0.543	7.58	3.80317
Moderate Model vs ACTA1-MCM	ENSMUSG00000021728	Emb	up	1.43	19.9	3.79868
Moderate Model vs ACTA1-MCM	ENSMUSG00000034848	Ttc21b	up	1.33	18.4	3.79021
Moderate Model vs ACTA1-MCM	ENSMUSG00000033777	Tlr13	up	0.169	2.33	3.78523
Moderate Model vs ACTA1-MCM	ENSMUSG00000018774	Cd68	up	2.15	29.3	3.76849
Moderate Model vs ACTA1-MCM	ENSMUSG00000044447	Dock5	up	0.439	5.94	3.75817
Moderate Model vs ACTA1-MCM	ENSMUSG00000036814	Slc6a20a	up	0.208	2.81	3.75591
Moderate Model vs ACTA1-MCM	ENSMUSG00000024180	Tmem8	up	0.41	5.45	3.73256
Moderate Model vs ACTA1-MCM	ENSMUSG00000048502	Duxbl	up	0.326	4.3	3.72139
Moderate Model vs ACTA1-MCM	ENSMUSG00000089929	Bcl2a1b	up	0.253	3.32	3.71397
Moderate Model vs ACTA1-MCM	ENSMUSG00000069792	Wfdc17	up	0.964	12.6	3.70825
Moderate Model vs ACTA1-MCM	ENSMUSG00000026605	Cenpf	up	0.451	5.8	3.68485
Moderate Model vs ACTA1-MCM	ENSMUSG00000037725	Ckap2	up	0.109	1.4	3.68303
Moderate Model vs ACTA1-MCM	ENSMUSG00000039323	Igfbp2	up	0.205	2.6	3.66482
Moderate Model vs ACTA1-MCM	ENSMUSG00000039629	Fam40b	up	0.59	7.42	3.65263
Moderate Model vs ACTA1-MCM	ENSMUSG00000044244	Il20rb	up	0.901	11.3	3.64865
Moderate Model vs ACTA1-MCM	ENSMUSG00000032261	Sh3bgrl2	up	0.532	6.61	3.63515
Moderate Model vs ACTA1-MCM	ENSMUSG00000038011	Dnahc10	up	0.127	1.56	3.61865
Moderate Model vs ACTA1-MCM	ENSMUSG00000019889	Ptprk	up	2.15	26.1	3.60164
Moderate Model vs ACTA1-MCM	ENSMUSG00000052397	Ezr	up	0.89	10.8	3.60108
Moderate Model vs ACTA1-MCM	ENSMUSG00000038776	Ephx1	up	11.4	138	3.59756
Moderate Model vs ACTA1-MCM	ENSMUSG00000015880	Ncapg	up	0.0845	1.02	3.59347
Moderate Model vs ACTA1-MCM	ENSMUSG00000052336	Cx3cr1	up	0.116	1.4	3.59323
Moderate Model vs ACTA1-MCM	ENSMUSG00000031880	Rrad	up	1.98	23.8	3.58739
Moderate Model vs ACTA1-MCM	ENSMUSG00000027715	Ccna2	up	0.313	3.74	3.5788
Moderate Model vs ACTA1-MCM	ENSMUSG00000026833	Olfm1	up	2.15	25.4	3.56242
Moderate Model vs ACTA1-MCM	ENSMUSG00000045201	Lrrc3b	up	0.374	4.41	3.55967
Moderate Model vs ACTA1-MCM	ENSMUSG00000041132	N4bp2l1	up	1.98	23.2	3.55055
Moderate Model vs ACTA1-MCM	ENSMUSG00000079428	Tceal7	up	27.6	321	3.53983
Moderate Model vs ACTA1-MCM	ENSMUSG00000060093	Hist1h4a	up	2.09	24.2	3.53343
Moderate Model vs ACTA1-MCM	ENSMUSG00000075330	A930003A15Rik	up	3.08	35.6	3.53087
Moderate Model vs ACTA1-MCM	ENSMUSG00000031760	Mt3	up	0.47	5.43	3.53022
Moderate Model vs ACTA1-MCM	ENSMUSG00000013584	Aldh1a2	up	1.24	14.3	3.5276
Moderate Model vs ACTA1-MCM	ENSMUSG00000031673	Cdh11	up	0.868	9.98	3.52327
Moderate Model vs ACTA1-MCM	ENSMUSG00000058794	Nfe2	up	0.772	8.86	3.52063
Moderate Model vs ACTA1-MCM	ENSMUSG00000016327	Atp1b4	up	1.98	22.6	3.51275
Moderate Model vs ACTA1-MCM	ENSMUSG00000090223	Pcp4	up	0.398	4.53	3.50867
Moderate Model vs ACTA1-MCM	ENSMUSG00000075408	6030408B16Rik	up	0.277	3.12	3.49359
Moderate Model vs ACTA1-MCM	ENSMUSG00000058385	Hist1h2bg	up	1.51	16.6	3.45856
Moderate Model vs ACTA1-MCM	ENSMUSG00000069300	Hist1h2bj	up	1.83	20.1	3.45728
Moderate Model vs ACTA1-MCM	ENSMUSG00000027227	Sord	up	39.7	431	3.44048
Moderate Model vs ACTA1-MCM	ENSMUSG00000073678	Pgap1	up	1.39	15	3.43181
Moderate Model vs ACTA1-MCM	ENSMUSG00000044827	Tlr1	up	0.121	1.3	3.42543
Moderate Model vs ACTA1-MCM	ENSMUSG00000033350	Chst2	up	0.494	5.27	3.41522
Moderate Model vs ACTA1-MCM	ENSMUSG00000020140	Lgr5	up	0.37	3.94	3.4126
Moderate Model vs ACTA1-MCM	ENSMUSG00000069272	Hist1h2ae	up	0.567	5.99	3.40114
Moderate Model vs ACTA1-MCM	ENSMUSG00000029321	Slc10a6	up	0.47	4.95	3.3967
Moderate Model vs ACTA1-MCM	ENSMUSG00000016206	H2-M3	up	1.56	16.4	3.39408
Moderate Model vs ACTA1-MCM	ENSMUSG00000023243	Kcnk5	up	0.337	3.49	3.37241
Moderate Model vs ACTA1-MCM	ENSMUSG00000062116	Zfp954	up	1.98	20.5	3.37205
Moderate Model vs ACTA1-MCM	ENSMUSG00000064288	Hist1h4k	up	2.99	30.9	3.36939
Moderate Model vs ACTA1-MCM	ENSMUSG00000067455	Hist1h4j	up	1.95	20	3.35845
Moderate Model vs ACTA1-MCM	ENSMUSG00000020407	Upp1	up	0.736	7.3	3.31012
Moderate Model vs ACTA1-MCM	ENSMUSG00000033579	Fa2h	up	0.253	2.5	3.30472
Moderate Model vs ACTA1-MCM	ENSMUSG00000031292	Cdkl5	up	0.47	4.64	3.30339
Moderate Model vs ACTA1-MCM	ENSMUSG00000001228	Uhrf1	up	0.347	3.42	3.30099
Moderate Model vs ACTA1-MCM	ENSMUSG00000027555	Car13	up	0.711	7	3.29943
Moderate Model vs ACTA1-MCM	ENSMUSG00000089996	Tmsb15b2	up	1.86	18.3	3.29847
Moderate Model vs ACTA1-MCM	ENSMUSG00000040010	Slc7a5	up	0.362	3.56	3.29782
Moderate Model vs ACTA1-MCM	ENSMUSG00000023066	Rttn	up	1.64	16.1	3.29529
Moderate Model vs ACTA1-MCM	ENSMUSG00000036862	Dchs1	up	0.784	7.57	3.27137
Moderate Model vs ACTA1-MCM	ENSMUSG00000040552	C3ar1	up	0.994	9.53	3.26116
Moderate Model vs ACTA1-MCM	ENSMUSG00000025044	Msr1	up	0.485	4.63	3.25496
Moderate Model vs ACTA1-MCM	ENSMUSG00000071516	Hist1h2ai	up	1.19	11.3	3.24729
Moderate Model vs ACTA1-MCM	ENSMUSG00000069265	Hist1h3a	up	1.46	13.8	3.24063
Moderate Model vs ACTA1-MCM	ENSMUSG00000012443	Kif11	up	0.193	1.82	3.23727
Moderate Model vs ACTA1-MCM	ENSMUSG00000024679	Ms4a6d	up	0.868	8.18	3.23633
Moderate Model vs ACTA1-MCM	ENSMUSG00000075031	Hist1h2bb	up	3.56	33.5	3.23421
Moderate Model vs ACTA1-MCM	ENSMUSG00000044811	AF251705	up	0.422	3.97	3.23382
Moderate Model vs ACTA1-MCM	ENSMUSG00000069607	Cd300lh	up	0.711	6.65	3.22543
Moderate Model vs ACTA1-MCM	ENSMUSG00000023328	Ache	up	12.2	114	3.22408
Moderate Model vs ACTA1-MCM	ENSMUSG00000026251	Chrnd	up	0.601	5.47	3.1861
Moderate Model vs ACTA1-MCM	ENSMUSG00000002076	Hsf2bp	up	0.335	3.04	3.18184
Moderate Model vs ACTA1-MCM	ENSMUSG00000063011	Msln	up	0.145	1.31	3.17544
Moderate Model vs ACTA1-MCM	ENSMUSG00000091455	Otogl	up	0.0845	0.76	3.16898
Moderate Model vs ACTA1-MCM	ENSMUSG00000059713	Rcan3	up	2.07	18.6	3.1676
Moderate Model vs ACTA1-MCM	ENSMUSG00000003411	Rab3b	up	0.349	3.13	3.16486
Moderate Model vs ACTA1-MCM	ENSMUSG00000029822	Osbpl3	up	1.16	10.4	3.16439
Moderate Model vs ACTA1-MCM	ENSMUSG00000030110	Ret	up	1.44	12.9	3.16323
Moderate Model vs ACTA1-MCM	ENSMUSG00000041431	Ccnb1	up	0.326	2.92	3.16302
Moderate Model vs ACTA1-MCM	ENSMUSG00000042734	Ttc9	up	1.68	15	3.15843
Moderate Model vs ACTA1-MCM	ENSMUSG00000031827	Cotl1	up	3.06	27.2	3.152
Moderate Model vs ACTA1-MCM	ENSMUSG00000026414	Tnnt2	up	2.5	22	3.1375
Moderate Model vs ACTA1-MCM	ENSMUSG00000045328	Cenpe	up	0.0693	0.608	3.13314
Moderate Model vs ACTA1-MCM	ENSMUSG00000005225	Plekha8	up	1.85	16.2	3.1304
Moderate Model vs ACTA1-MCM	ENSMUSG00000070287	Tmem22	up	0.47	4.1	3.12489
Moderate Model vs ACTA1-MCM	ENSMUSG00000031765	Mt1	up	15.5	135	3.12262
Moderate Model vs ACTA1-MCM	ENSMUSG00000068606	Gm4841	up	2.74	23.8	3.11871
Moderate Model vs ACTA1-MCM	ENSMUSG00000026628	Atf3	up	2.17	18.8	3.11497
Moderate Model vs ACTA1-MCM	ENSMUSG00000073730	4933415F23Rik	up	0.589	5.07	3.10565
Moderate Model vs ACTA1-MCM	ENSMUSG00000033952	Aspm	up	0.104	0.876	3.07435
Moderate Model vs ACTA1-MCM	ENSMUSG00000029816	Gpnmb	up	2.2	18.5	3.07195
Moderate Model vs ACTA1-MCM	ENSMUSG00000063021	Hist1h2ak	up	1.66	13.9	3.06583
Moderate Model vs ACTA1-MCM	ENSMUSG00000021732	Fgf10	up	0.446	3.73	3.06406
Moderate Model vs ACTA1-MCM	ENSMUSG00000024672	Ms4a7	up	1.04	8.62	3.0511
Moderate Model vs ACTA1-MCM	ENSMUSG00000021676	Iqgap2	up	0.723	5.94	3.0384
Moderate Model vs ACTA1-MCM	ENSMUSG00000015950	Ncf1	up	0.941	7.72	3.03633
Moderate Model vs ACTA1-MCM	ENSMUSG00000025757	Hspa4l	up	3.28	26.8	3.03047
Moderate Model vs ACTA1-MCM	ENSMUSG00000020774	Aspa	up	3.93	32.1	3.02997
Moderate Model vs ACTA1-MCM	ENSMUSG00000026435	Slc45a3	up	0.555	4.53	3.02895
Moderate Model vs ACTA1-MCM	ENSMUSG00000041346	Wrap53	up	2.65	21.6	3.02697
Moderate Model vs ACTA1-MCM	ENSMUSG00000028197	Col24a1	up	1	8.14	3.02503
Moderate Model vs ACTA1-MCM	ENSMUSG00000026459	Myog	up	4.05	32.9	3.02209
Moderate Model vs ACTA1-MCM	ENSMUSG00000046223	Plaur	up	0.52	4.17	3.00346
Moderate Model vs ACTA1-MCM	ENSMUSG00000054871	Tmem158	up	0.591	4.73	3.00061
Moderate Model vs ACTA1-MCM	ENSMUSG00000051502	Ufsp1	up	8.42	66.7	2.98579
Moderate Model vs ACTA1-MCM	ENSMUSG00000043091	Tuba1c	up	2.21	17.5	2.98524
Moderate Model vs ACTA1-MCM	ENSMUSG00000040274	Cdk6	up	0.35	2.77	2.98446
Moderate Model vs ACTA1-MCM	ENSMUSG00000027890	Gstm4	up	5.12	40.5	2.98371
Moderate Model vs ACTA1-MCM	ENSMUSG00000000682	Cd52	up	1.44	11.2	2.95936
Moderate Model vs ACTA1-MCM	ENSMUSG00000058420	Syt17	up	0.229	1.78	2.95846
Moderate Model vs ACTA1-MCM	ENSMUSG00000055639	Dach1	up	0.893	6.88	2.94568
Moderate Model vs ACTA1-MCM	ENSMUSG00000028238	Atp6v0d2	up	0.266	2.01	2.9177
Moderate Model vs ACTA1-MCM	ENSMUSG00000038807	Rap1gap2	up	1.8	13.6	2.91754
Moderate Model vs ACTA1-MCM	ENSMUSG00000069308	Hist1h2bp	up	1.05	7.88	2.90781
Moderate Model vs ACTA1-MCM	ENSMUSG00000046709	Mapk10	up	0.434	3.24	2.90023
Moderate Model vs ACTA1-MCM	ENSMUSG00000028364	Tnc	up	1.85	13.8	2.89907
Moderate Model vs ACTA1-MCM	ENSMUSG00000024511	Rab27b	up	0.422	3.14	2.89545
Moderate Model vs ACTA1-MCM	ENSMUSG00000031486	Gpr124	up	1.73	12.8	2.8873
Moderate Model vs ACTA1-MCM	ENSMUSG00000029669	Tspan12	up	5.81	42.9	2.88437
Moderate Model vs ACTA1-MCM	ENSMUSG00000091747	D17H6S56E-5	up	1.12	8.25	2.8809
Moderate Model vs ACTA1-MCM	ENSMUSG00000053825	Ppfia2	up	0.253	1.86	2.87809
Moderate Model vs ACTA1-MCM	ENSMUSG00000068196	Col8a1	up	1.51	11.1	2.87794
Moderate Model vs ACTA1-MCM	ENSMUSG00000024411	Aqp4	up	22.6	165	2.86807
Moderate Model vs ACTA1-MCM	ENSMUSG00000026480	Ncf2	up	1.08	7.84	2.85982
Moderate Model vs ACTA1-MCM	ENSMUSG00000054115	Skp2	up	0.506	3.66	2.85463
Moderate Model vs ACTA1-MCM	ENSMUSG00000038147	Cd84	up	1.18	8.49	2.84698
Moderate Model vs ACTA1-MCM	ENSMUSG00000022865	Cxadr	up	0.434	3.1	2.8365
Moderate Model vs ACTA1-MCM	ENSMUSG00000035232	Pdk3	up	0.736	5.24	2.83179
Moderate Model vs ACTA1-MCM	ENSMUSG00000024677	Ms4a6b	up	1.1	7.81	2.82782
Moderate Model vs ACTA1-MCM	ENSMUSG00000036905	C1qb	up	8.1	57.4	2.82506
Moderate Model vs ACTA1-MCM	ENSMUSG00000015947	Fcgr1	up	0.506	3.58	2.82275
Moderate Model vs ACTA1-MCM	ENSMUSG00000045136	Tubb2b	up	1.15	8.06	2.80915
Moderate Model vs ACTA1-MCM	ENSMUSG00000040605	Bace2	up	0.844	5.91	2.80784
Moderate Model vs ACTA1-MCM	ENSMUSG00000052276	Ostn	up	32.9	230	2.80547
Moderate Model vs ACTA1-MCM	ENSMUSG00000062593	Lilrb4	up	1.36	9.36	2.7829
Moderate Model vs ACTA1-MCM	ENSMUSG00000034361	Cpne2	up	3.56	24.5	2.78283
Moderate Model vs ACTA1-MCM	ENSMUSG00000042254	Cilp	up	9.11	62.5	2.77833
Moderate Model vs ACTA1-MCM	ENSMUSG00000038354	Ankrd35	up	0.64	4.39	2.77808
Moderate Model vs ACTA1-MCM	ENSMUSG00000004892	Bcan	up	0.0964	0.661	2.77755
Moderate Model vs ACTA1-MCM	ENSMUSG00000023067	Cdkn1a	up	2.21	15.1	2.77243
Moderate Model vs ACTA1-MCM	ENSMUSG00000033826	Dnahc8	up	0.0603	0.412	2.77241
Moderate Model vs ACTA1-MCM	ENSMUSG00000022952	Runx1	up	0.988	6.74	2.77017
Moderate Model vs ACTA1-MCM	ENSMUSG00000069516	Lyz2	up	45.4	309	2.76684
Moderate Model vs ACTA1-MCM	ENSMUSG00000049723	Mmp12	up	1.56	10.6	2.76445
Moderate Model vs ACTA1-MCM	ENSMUSG00000047592	Nxpe5	up	0.205	1.38	2.75097
Moderate Model vs ACTA1-MCM	ENSMUSG00000020901	Pik3r5	up	0.381	2.56	2.74828
Moderate Model vs ACTA1-MCM	ENSMUSG00000019122	Ccl9	up	3.1	20.8	2.74624
Moderate Model vs ACTA1-MCM	ENSMUSG00000058715	Fcer1g	up	2.06	13.8	2.74395
Moderate Model vs ACTA1-MCM	ENSMUSG00000024304	Cdh2	up	0.567	3.79	2.74078
Moderate Model vs ACTA1-MCM	ENSMUSG00000024737	Slc15a3	up	0.253	1.69	2.73981
Moderate Model vs ACTA1-MCM	ENSMUSG00000079523	Tmsb10	up	13.4	89.5	2.73965
Moderate Model vs ACTA1-MCM	ENSMUSG00000071478	Hist1h2ad	up	0.821	5.47	2.73609
Moderate Model vs ACTA1-MCM	ENSMUSG00000004707	Ly9	up	0.22	1.46	2.73039
Moderate Model vs ACTA1-MCM	ENSMUSG00000049577	Zfpm1	up	0.832	5.52	2.73001
Moderate Model vs ACTA1-MCM	ENSMUSG00000069520	Tmem19	up	4.26	27.7	2.70096
Moderate Model vs ACTA1-MCM	ENSMUSG00000022105	Rb1	up	5.07	32.8	2.69364
Moderate Model vs ACTA1-MCM	ENSMUSG00000054196	Cthrc1	up	0.566	3.66	2.69297
Moderate Model vs ACTA1-MCM	ENSMUSG00000026043	Col3a1	up	54.2	350	2.69099
Moderate Model vs ACTA1-MCM	ENSMUSG00000040084	Bub1b	up	0.254	1.63	2.68197
Moderate Model vs ACTA1-MCM	ENSMUSG00000027199	Gatm	up	2.12	13.6	2.68147
Moderate Model vs ACTA1-MCM	ENSMUSG00000018927	Ccl6	up	7	44.9	2.68129
Moderate Model vs ACTA1-MCM	ENSMUSG00000032537	Ephb1	up	0.278	1.78	2.67872
Moderate Model vs ACTA1-MCM	ENSMUSG00000048388	Fam171b	up	0.772	4.93	2.67491
Moderate Model vs ACTA1-MCM	ENSMUSG00000028832	Stmn1	up	2.34	14.9	2.67073
Moderate Model vs ACTA1-MCM	ENSMUSG00000042626	Shc1	up	7.57	48	2.66467
Moderate Model vs ACTA1-MCM	ENSMUSG00000020614	Fam20a	up	0.483	3.06	2.66344
Moderate Model vs ACTA1-MCM	ENSMUSG00000021091	Serpina3n	up	2.23	14.1	2.66058
Moderate Model vs ACTA1-MCM	ENSMUSG00000037280	Galnt6	up	0.157	0.991	2.65812
Moderate Model vs ACTA1-MCM	ENSMUSG00000020649	Rrm2	up	0.821	5.18	2.6575
Moderate Model vs ACTA1-MCM	ENSMUSG00000049940	Pgrmc2	up	12.1	76.3	2.65668
Moderate Model vs ACTA1-MCM	ENSMUSG00000017718	Afmid	up	1.73	10.9	2.65548
Moderate Model vs ACTA1-MCM	ENSMUSG00000025473	Adam8	up	0.855	5.38	2.65361
Moderate Model vs ACTA1-MCM	ENSMUSG00000021423	Ly86	up	1.17	7.34	2.64927
Moderate Model vs ACTA1-MCM	ENSMUSG00000030793	Pycard	up	0.905	5.67	2.64736
Moderate Model vs ACTA1-MCM	ENSMUSG00000027797	Dclk1	up	1.45	9.04	2.64027
Moderate Model vs ACTA1-MCM	ENSMUSG00000025885	Myo5b	up	0.953	5.94	2.63991
Moderate Model vs ACTA1-MCM	ENSMUSG00000044734	Serpinb1a	up	2.49	15.5	2.63805
Moderate Model vs ACTA1-MCM	ENSMUSG00000026479	Lamc2	up	0.301	1.87	2.6352
Moderate Model vs ACTA1-MCM	ENSMUSG00000048327	Ckap2l	up	0.157	0.974	2.63316
Moderate Model vs ACTA1-MCM	ENSMUSG00000043004	Gng2	up	2.21	13.7	2.63206
Moderate Model vs ACTA1-MCM	ENSMUSG00000040747	Cd53	up	1.76	10.9	2.63068
Moderate Model vs ACTA1-MCM	ENSMUSG00000030671	Pde3b	up	1.65	10.2	2.62803
Moderate Model vs ACTA1-MCM	ENSMUSG00000079419	Ms4a6c	up	1.65	10.2	2.62803
Moderate Model vs ACTA1-MCM	ENSMUSG00000003283	Hck	up	0.41	2.52	2.61973
Moderate Model vs ACTA1-MCM	ENSMUSG00000058818	Lilrb3	up	1.16	7.12	2.61775
Moderate Model vs ACTA1-MCM	ENSMUSG00000089672	Gp49a	up	1.52	9.28	2.61005
Moderate Model vs ACTA1-MCM	ENSMUSG00000079293	Clec7a	up	1.12	6.82	2.60627
Moderate Model vs ACTA1-MCM	ENSMUSG00000036887	C1qa	up	12	72.3	2.59096
Moderate Model vs ACTA1-MCM	ENSMUSG00000054717	Hmgb2	up	2.46	14.6	2.56924
Moderate Model vs ACTA1-MCM	ENSMUSG00000040204	2810417H13Rik	up	0.763	4.51	2.56337
Moderate Model vs ACTA1-MCM	ENSMUSG00000020120	Plek	up	1.25	7.37	2.55974
Moderate Model vs ACTA1-MCM	ENSMUSG00000027107	Chrna1	up	5.61	33	2.55639
Moderate Model vs ACTA1-MCM	ENSMUSG00000059498	Fcgr3	up	3.05	17.9	2.55308
Moderate Model vs ACTA1-MCM	ENSMUSG00000020865	Abcc3	up	0.181	1.06	2.55
Moderate Model vs ACTA1-MCM	ENSMUSG00000060429	Sntb1	up	5.69	33.3	2.54902
Moderate Model vs ACTA1-MCM	ENSMUSG00000039546	Ajap1	up	0.229	1.34	2.54881
Moderate Model vs ACTA1-MCM	ENSMUSG00000058290	Espl1	up	0.0964	0.56	2.53832
Moderate Model vs ACTA1-MCM	ENSMUSG00000001020	S100a4	up	11.1	64.4	2.5365
Moderate Model vs ACTA1-MCM	ENSMUSG00000046997	Spsb4	up	0.578	3.35	2.53502
Moderate Model vs ACTA1-MCM	ENSMUSG00000022488	Nckap1l	up	1.22	7.07	2.53483
Moderate Model vs ACTA1-MCM	ENSMUSG00000029098	Acox3	up	8.01	46.4	2.53425
Moderate Model vs ACTA1-MCM	ENSMUSG00000022773	Ypel1	up	1.35	7.81	2.53236
Moderate Model vs ACTA1-MCM	ENSMUSG00000000266	Mid2	up	2.18	12.6	2.53102
Moderate Model vs ACTA1-MCM	ENSMUSG00000026600	Soat1	up	1.16	6.7	2.53004
Moderate Model vs ACTA1-MCM	ENSMUSG00000026656	Fcgr2b	up	2.35	13.5	2.52223
Moderate Model vs ACTA1-MCM	ENSMUSG00000049130	C5ar1	up	1.02	5.85	2.51987
Moderate Model vs ACTA1-MCM	ENSMUSG00000043415	Otud1	up	2.95	16.9	2.51824
Moderate Model vs ACTA1-MCM	ENSMUSG00000028214	Gem	up	1.35	7.72	2.51564
Moderate Model vs ACTA1-MCM	ENSMUSG00000000552	Zfp385a	up	1.77	10.1	2.51253
Moderate Model vs ACTA1-MCM	ENSMUSG00000024542	Cep192	up	1.1	6.26	2.50866
Moderate Model vs ACTA1-MCM	ENSMUSG00000006398	Cdc20	up	0.41	2.33	2.50663
Moderate Model vs ACTA1-MCM	ENSMUSG00000073987	Ggh	up	4.62	26.2	2.5036
Moderate Model vs ACTA1-MCM	ENSMUSG00000053063	Clec12a	up	1.13	6.38	2.49723
Moderate Model vs ACTA1-MCM	ENSMUSG00000028860	Sytl1	up	0.349	1.97	2.4969
Moderate Model vs ACTA1-MCM	ENSMUSG00000033685	Ucp2	up	3.55	19.9	2.48688
Moderate Model vs ACTA1-MCM	ENSMUSG00000029762	Akr1b8	up	0.867	4.86	2.48685
Moderate Model vs ACTA1-MCM	ENSMUSG00000038179	Slamf7	up	0.434	2.43	2.48519
Moderate Model vs ACTA1-MCM	ENSMUSG00000043832	Clec4a3	up	0.878	4.89	2.47754
Moderate Model vs ACTA1-MCM	ENSMUSG00000027215	Cd82	up	4.83	26.9	2.47751
Moderate Model vs ACTA1-MCM	ENSMUSG00000027379	Bub1	up	0.121	0.67	2.46915
Moderate Model vs ACTA1-MCM	ENSMUSG00000059854	Hydin	up	0.0809	0.447	2.46606
Moderate Model vs ACTA1-MCM	ENSMUSG00000074178	Gm10638	up	1.25	6.89	2.46258
Moderate Model vs ACTA1-MCM	ENSMUSG00000053398	Phgdh	up	2.57	14.1	2.45585
Moderate Model vs ACTA1-MCM	ENSMUSG00000069307	Hist1h2bq	up	1.25	6.85	2.45418
Moderate Model vs ACTA1-MCM	ENSMUSG00000031146	Plp2	up	9.91	54.3	2.454
Moderate Model vs ACTA1-MCM	ENSMUSG00000030579	Tyrobp	up	5.37	29.4	2.45282
Moderate Model vs ACTA1-MCM	ENSMUSG00000031637	Lrp2bp	up	3.39	18.5	2.44817
Moderate Model vs ACTA1-MCM	ENSMUSG00000037568	Vash2	up	0.326	1.76	2.43263
Moderate Model vs ACTA1-MCM	ENSMUSG00000027322	Siglec1	up	0.518	2.79	2.42924
Moderate Model vs ACTA1-MCM	ENSMUSG00000005410	Mcm5	up	0.627	3.37	2.42621
Moderate Model vs ACTA1-MCM	ENSMUSG00000022033	Pbk	up	0.41	2.18	2.41063
Moderate Model vs ACTA1-MCM	ENSMUSG00000027030	Stk39	up	1.59	8.42	2.40479
Moderate Model vs ACTA1-MCM	ENSMUSG00000030538	Cib1	up	2.72	14.4	2.40439
Moderate Model vs ACTA1-MCM	ENSMUSG00000022575	Gsdmd	up	1.58	8.36	2.40358
Moderate Model vs ACTA1-MCM	ENSMUSG00000021360	Gcnt2	up	2.43	12.8	2.39712
Moderate Model vs ACTA1-MCM	ENSMUSG00000045679	Pqlc3	up	3.06	16.1	2.39546
Moderate Model vs ACTA1-MCM	ENSMUSG00000057191	AB124611	up	0.748	3.93	2.39342
Moderate Model vs ACTA1-MCM	ENSMUSG00000001473	Tubb6	up	8.78	46.1	2.39247
Moderate Model vs ACTA1-MCM	ENSMUSG00000031838	Ifi30	up	5.36	28.1	2.39027
Moderate Model vs ACTA1-MCM	ENSMUSG00000049353	Rd3	up	0.313	1.64	2.38946
Moderate Model vs ACTA1-MCM	ENSMUSG00000036353	P2ry12	up	0.507	2.65	2.38593
Moderate Model vs ACTA1-MCM	ENSMUSG00000022102	Dok2	up	0.893	4.58	2.35862
Moderate Model vs ACTA1-MCM	ENSMUSG00000029763	Exoc4	up	25.1	128	2.35038
Moderate Model vs ACTA1-MCM	ENSMUSG00000041498	Kif14	up	0.0723	0.368	2.34764
Moderate Model vs ACTA1-MCM	ENSMUSG00000047090	Tmem198b	up	1.67	8.46	2.34081
Moderate Model vs ACTA1-MCM	ENSMUSG00000048583	Igf2	up	4.97	24.9	2.32483
Moderate Model vs ACTA1-MCM	ENSMUSG00000049103	Ccr2	up	1.99	9.97	2.32483
Moderate Model vs ACTA1-MCM	ENSMUSG00000069274	Hist1h4f	up	6.73	33.7	2.32407
Moderate Model vs ACTA1-MCM	ENSMUSG00000024696	Lpxn	up	0.422	2.11	2.32193
Moderate Model vs ACTA1-MCM	ENSMUSG00000020143	Dock2	up	1.21	6.05	2.32193
Moderate Model vs ACTA1-MCM	ENSMUSG00000025189	Cnnm1	up	0.0964	0.482	2.32193
Moderate Model vs ACTA1-MCM	ENSMUSG00000039542	Ncam1	up	2	10	2.32193
Moderate Model vs ACTA1-MCM	ENSMUSG00000033377	Palmd	up	12.9	64.4	2.31969
Moderate Model vs ACTA1-MCM	ENSMUSG00000038605	Samd10	up	1.3	6.48	2.31748
Moderate Model vs ACTA1-MCM	ENSMUSG00000025017	Pik3ap1	up	0.555	2.75	2.30887
Moderate Model vs ACTA1-MCM	ENSMUSG00000002289	Angptl4	up	0.771	3.82	2.30877
Moderate Model vs ACTA1-MCM	ENSMUSG00000024300	Myo1f	up	0.971	4.8	2.30549
Moderate Model vs ACTA1-MCM	ENSMUSG00000022364	Wdr67	up	1.53	7.56	2.30485
Moderate Model vs ACTA1-MCM	ENSMUSG00000031928	Mre11a	up	5.13	25.2	2.29639
Moderate Model vs ACTA1-MCM	ENSMUSG00000019102	Aldh3a1	up	0.603	2.96	2.29537
Moderate Model vs ACTA1-MCM	ENSMUSG00000021457	Syk	up	0.948	4.65	2.29427
Moderate Model vs ACTA1-MCM	ENSMUSG00000054555	Adam12	up	0.519	2.54	2.29102
Moderate Model vs ACTA1-MCM	ENSMUSG00000003452	Bicd1	up	0.675	3.3	2.28951
Moderate Model vs ACTA1-MCM	ENSMUSG00000067276	Capn6	up	1.37	6.69	2.28783
Moderate Model vs ACTA1-MCM	ENSMUSG00000036896	C1qc	up	10.1	49.3	2.28723
Moderate Model vs ACTA1-MCM	ENSMUSG00000031147	Magix	up	11.7	57.1	2.28698
Moderate Model vs ACTA1-MCM	ENSMUSG00000048458	6530418L21Rik	up	3.14	15.3	2.2847
Moderate Model vs ACTA1-MCM	ENSMUSG00000026042	Col5a2	up	10	48.6	2.28096
Moderate Model vs ACTA1-MCM	ENSMUSG00000033721	Vav3	up	1.75	8.5	2.28011
Moderate Model vs ACTA1-MCM	ENSMUSG00000059326	Csf2ra	up	1.16	5.62	2.27645
Moderate Model vs ACTA1-MCM	ENSMUSG00000028274	Rngtt	up	4.81	23.3	2.27622
Moderate Model vs ACTA1-MCM	ENSMUSG00000000301	Pemt	up	2.01	9.71	2.27228
Moderate Model vs ACTA1-MCM	ENSMUSG00000048865	Arhgap30	up	0.7	3.38	2.2716
Moderate Model vs ACTA1-MCM	ENSMUSG00000040345	Arhgap9	up	0.774	3.73	2.26877
Moderate Model vs ACTA1-MCM	ENSMUSG00000034116	Vav1	up	0.53	2.55	2.26643
Moderate Model vs ACTA1-MCM	ENSMUSG00000024965	Fermt3	up	0.795	3.82	2.26455
Moderate Model vs ACTA1-MCM	ENSMUSG00000014444	Fam38a	up	1.92	9.19	2.25896
Moderate Model vs ACTA1-MCM	ENSMUSG00000043760	Pkhd1	up	0.121	0.579	2.25856
Moderate Model vs ACTA1-MCM	ENSMUSG00000005087	Cd44	up	3.23	15.4	2.25332
Moderate Model vs ACTA1-MCM	ENSMUSG00000061086	Myl4	up	15	71.2	2.24691
Moderate Model vs ACTA1-MCM	ENSMUSG00000003484	Cyp4f18	up	0.506	2.4	2.24583
Moderate Model vs ACTA1-MCM	ENSMUSG00000024640	Psat1	up	1.74	8.25	2.24531
Moderate Model vs ACTA1-MCM	ENSMUSG00000024529	Lox	up	2.83	13.4	2.24336
Moderate Model vs ACTA1-MCM	ENSMUSG00000050071	Bex1	up	12.8	60.6	2.24317
Moderate Model vs ACTA1-MCM	ENSMUSG00000074505	Fat3	up	0.41	1.94	2.24236
Moderate Model vs ACTA1-MCM	ENSMUSG00000026028	Trak2	up	21.5	101	2.23195
Moderate Model vs ACTA1-MCM	ENSMUSG00000001517	Foxm1	up	0.185	0.867	2.22851
Moderate Model vs ACTA1-MCM	ENSMUSG00000029469	Ift81	up	2.03	9.5	2.22645
Moderate Model vs ACTA1-MCM	ENSMUSG00000000290	Itgb2	up	2.38	11.1	2.22153
Moderate Model vs ACTA1-MCM	ENSMUSG00000017146	Brca1	up	0.15	0.697	2.2162
Moderate Model vs ACTA1-MCM	ENSMUSG00000031375	Bgn	up	13	60.4	2.21604
Moderate Model vs ACTA1-MCM	ENSMUSG00000040613	Apobec1	up	2.07	9.61	2.21491
Moderate Model vs ACTA1-MCM	ENSMUSG00000035184	Fam124a	up	1.73	8.02	2.21283
Moderate Model vs ACTA1-MCM	ENSMUSG00000037411	Serpine1	up	3	13.9	2.21205
Moderate Model vs ACTA1-MCM	ENSMUSG00000021998	Lcp1	up	3.77	17.4	2.20645
Moderate Model vs ACTA1-MCM	ENSMUSG00000074802	Gas2l3	up	0.386	1.78	2.2052
Moderate Model vs ACTA1-MCM	ENSMUSG00000079164	Tlr5	up	0.3	1.38	2.20163
Moderate Model vs ACTA1-MCM	ENSMUSG00000035004	Igsf6	up	0.659	3.01	2.19141
Moderate Model vs ACTA1-MCM	ENSMUSG00000024030	Abcg1	up	0.844	3.85	2.18954
Moderate Model vs ACTA1-MCM	ENSMUSG00000030786	Itgam	up	1.72	7.84	2.18845
Moderate Model vs ACTA1-MCM	ENSMUSG00000026979	Psd4	up	0.22	1	2.18442
Moderate Model vs ACTA1-MCM	ENSMUSG00000015340	Cybb	up	2.4	10.9	2.18322
Moderate Model vs ACTA1-MCM	ENSMUSG00000033965	Slc16a2	up	1.25	5.66	2.17887
Moderate Model vs ACTA1-MCM	ENSMUSG00000027533	Fabp5	up	7.06	31.9	2.17582
Moderate Model vs ACTA1-MCM	ENSMUSG00000031962	Cdh15	up	5.58	25.2	2.17509
Moderate Model vs ACTA1-MCM	ENSMUSG00000038305	Spats2l	up	2.46	11.1	2.17383
Moderate Model vs ACTA1-MCM	ENSMUSG00000047414	Flrt2	up	2.51	11.3	2.17056
Moderate Model vs ACTA1-MCM	ENSMUSG00000034652	Cd300a	up	0.687	3.07	2.15986
Moderate Model vs ACTA1-MCM	ENSMUSG00000052160	Pld4	up	1.5	6.69	2.15704
Moderate Model vs ACTA1-MCM	ENSMUSG00000029490	Mfsd7a	up	0.795	3.54	2.15472
Moderate Model vs ACTA1-MCM	ENSMUSG00000032009	Sesn3	up	4.37	19.4	2.15035
Moderate Model vs ACTA1-MCM	ENSMUSG00000028007	Snx7	up	1.96	8.68	2.14684
Moderate Model vs ACTA1-MCM	ENSMUSG00000033220	Rac2	up	0.917	4.06	2.14649
Moderate Model vs ACTA1-MCM	ENSMUSG00000003779	Kif20a	up	0.434	1.92	2.14534
Moderate Model vs ACTA1-MCM	ENSMUSG00000003623	Crot	up	22.4	99	2.14393
Moderate Model vs ACTA1-MCM	ENSMUSG00000063193	Cd300lb	up	0.603	2.66	2.1412
Moderate Model vs ACTA1-MCM	ENSMUSG00000022010	Tsc22d1	up	19.7	86.9	2.14116
Moderate Model vs ACTA1-MCM	ENSMUSG00000029223	Uchl1	up	1.92	8.45	2.13785
Moderate Model vs ACTA1-MCM	ENSMUSG00000017499	Cdc6	up	0.193	0.849	2.13716
Moderate Model vs ACTA1-MCM	ENSMUSG00000005054	Cstb	up	6.11	26.8	2.13299
Moderate Model vs ACTA1-MCM	ENSMUSG00000079227	Ccr5	up	0.821	3.6	2.13254
Moderate Model vs ACTA1-MCM	ENSMUSG00000041594	Tmtc4	up	2	8.76	2.13093
Moderate Model vs ACTA1-MCM	ENSMUSG00000033209	Ttc28	up	1.58	6.9	2.12667
Moderate Model vs ACTA1-MCM	ENSMUSG00000029919	Hpgds	up	0.566	2.47	2.12564
Moderate Model vs ACTA1-MCM	ENSMUSG00000027080	Med19	up	3.6	15.7	2.1247
Moderate Model vs ACTA1-MCM	ENSMUSG00000056124	B4galt6	up	0.881	3.84	2.12389
Moderate Model vs ACTA1-MCM	ENSMUSG00000028572	Hook1	up	10.4	45.3	2.12293
Moderate Model vs ACTA1-MCM	ENSMUSG00000047810	Ccdc88b	up	0.217	0.944	2.12109
Moderate Model vs ACTA1-MCM	ENSMUSG00000026594	Ralgps2	up	1.37	5.94	2.11629
Moderate Model vs ACTA1-MCM	ENSMUSG00000029333	Rasgef1b	up	0.434	1.88	2.11497
Moderate Model vs ACTA1-MCM	ENSMUSG00000022306	Zfpm2	up	0.386	1.67	2.11318
Moderate Model vs ACTA1-MCM	ENSMUSG00000003882	Il7r	up	0.338	1.46	2.11087
Moderate Model vs ACTA1-MCM	ENSMUSG00000026683	Nuf2	up	0.416	1.79	2.1053
Moderate Model vs ACTA1-MCM	ENSMUSG00000001750	Tcirg1	up	3.28	14.1	2.10393
Moderate Model vs ACTA1-MCM	ENSMUSG00000033849	B3galt2	up	3.56	15.3	2.10358
Moderate Model vs ACTA1-MCM	ENSMUSG00000027386	Fbln7	up	1.46	6.26	2.10019
Moderate Model vs ACTA1-MCM	ENSMUSG00000001642	Akr1b3	up	103	441	2.09813
Moderate Model vs ACTA1-MCM	ENSMUSG00000042129	Rassf4	up	1.07	4.58	2.09774
Moderate Model vs ACTA1-MCM	ENSMUSG00000042485	Mustn1	up	42.3	181	2.09726
Moderate Model vs ACTA1-MCM	ENSMUSG00000025355	Mmp19	up	1.19	5.09	2.0967
Moderate Model vs ACTA1-MCM	ENSMUSG00000037966	Ninj1	up	6.71	28.7	2.09667
Moderate Model vs ACTA1-MCM	ENSMUSG00000022404	Slc25a17	up	5.9	25.2	2.09464
Moderate Model vs ACTA1-MCM	ENSMUSG00000035273	Hpse	up	0.434	1.83	2.07608
Moderate Model vs ACTA1-MCM	ENSMUSG00000076431	Sox4	up	1.07	4.5	2.07231
Moderate Model vs ACTA1-MCM	ENSMUSG00000002068	Ccne1	up	0.35	1.47	2.07039
Moderate Model vs ACTA1-MCM	ENSMUSG00000032089	Il10ra	up	0.699	2.93	2.06754
Moderate Model vs ACTA1-MCM	ENSMUSG00000030681	Mvp	up	9.62	40.3	2.06667
Moderate Model vs ACTA1-MCM	ENSMUSG00000026177	Slc11a1	up	1.06	4.44	2.0665
Moderate Model vs ACTA1-MCM	ENSMUSG00000031563	Wwc2	up	1.72	7.2	2.06559
Moderate Model vs ACTA1-MCM	ENSMUSG00000051335	Gfod1	up	1.18	4.93	2.0628
Moderate Model vs ACTA1-MCM	ENSMUSG00000025001	Hells	up	0.312	1.3	2.05889
Moderate Model vs ACTA1-MCM	ENSMUSG00000034040	Wbscr17	up	0.796	3.31	2.05599
Moderate Model vs ACTA1-MCM	ENSMUSG00000026074	Map4k4	up	5.59	23.2	2.0532
Moderate Model vs ACTA1-MCM	ENSMUSG00000057716	Gm5567	up	0.434	1.8	2.05223
Moderate Model vs ACTA1-MCM	ENSMUSG00000026532	Spna1	up	0.0965	0.4	2.0514
Moderate Model vs ACTA1-MCM	ENSMUSG00000046841	Ckap4	up	2.35	9.74	2.05126
Moderate Model vs ACTA1-MCM	ENSMUSG00000039735	Fnbp1l	up	1.33	5.5	2.04801
Moderate Model vs ACTA1-MCM	ENSMUSG00000015355	Cd48	up	1.04	4.3	2.04775
Moderate Model vs ACTA1-MCM	ENSMUSG00000015247	Nipsnap3b	up	1.37	5.66	2.04663
Moderate Model vs ACTA1-MCM	ENSMUSG00000040350	Trim7	up	23.4	96.6	2.04551
Moderate Model vs ACTA1-MCM	ENSMUSG00000004730	Emr1	up	3.24	13.3	2.03736
Moderate Model vs ACTA1-MCM	ENSMUSG00000089942	Pira2	up	0.324	1.33	2.03736
Moderate Model vs ACTA1-MCM	ENSMUSG00000022372	Sla	up	0.855	3.5	2.03336
Moderate Model vs ACTA1-MCM	ENSMUSG00000038530	Rgs4	up	3.42	14	2.03336
Moderate Model vs ACTA1-MCM	ENSMUSG00000041219	Arhgap11a	up	0.324	1.32	2.02647
Moderate Model vs ACTA1-MCM	ENSMUSG00000028312	Smc2	up	0.659	2.68	2.02388
Moderate Model vs ACTA1-MCM	ENSMUSG00000026483	Fam129a	up	5	20.3	2.02148
Moderate Model vs ACTA1-MCM	ENSMUSG00000006519	Cyba	up	7.18	29.1	2.01896
Moderate Model vs ACTA1-MCM	ENSMUSG00000073490	AI607873	up	1.58	6.4	2.01815
Moderate Model vs ACTA1-MCM	ENSMUSG00000028599	Tnfrsf1b	up	2.08	8.41	2.01552
Moderate Model vs ACTA1-MCM	ENSMUSG00000001864	Aif1l	up	3.29	13.3	2.01527
Moderate Model vs ACTA1-MCM	ENSMUSG00000048376	F2r	up	1.87	7.51	2.00577
Moderate Model vs ACTA1-MCM	ENSMUSG00000035725	Prkx	up	2.99	12	2.00482
Moderate Model vs ACTA1-MCM	ENSMUSG00000092035	Peg10	up	0.624	2.5	2.00231
Moderate Model vs ACTA1-MCM	ENSMUSG00000060131	Atp8b4	up	0.422	1.69	2.00171
Moderate Model vs ACTA1-MCM	ENSMUSG00000048163	Selplg	up	1.07	4.28	2
Moderate Model vs ACTA1-MCM	ENSMUSG00000061601	Pclo	up	0.169	0.675	1.99786
Moderate Model vs ACTA1-MCM	ENSMUSG00000024397	Aif1	up	1.06	4.23	1.99659
Moderate Model vs ACTA1-MCM	ENSMUSG00000039109	F13a1	up	8.78	35	1.99506
Moderate Model vs ACTA1-MCM	ENSMUSG00000029925	Tbxas1	up	1.05	4.18	1.99311
Moderate Model vs ACTA1-MCM	ENSMUSG00000040813	Tex264	up	12.4	49.3	1.99125
Moderate Model vs ACTA1-MCM	ENSMUSG00000048126	Col6a3	up	10.7	42.5	1.98985
Moderate Model vs ACTA1-MCM	ENSMUSG00000024754	Tmem2	up	6.28	24.9	1.98731
Moderate Model vs ACTA1-MCM	ENSMUSG00000044042	Fmn1	up	0.265	1.05	1.98633
Moderate Model vs ACTA1-MCM	ENSMUSG00000073489	Ifi204	up	2.34	9.26	1.9845
Moderate Model vs ACTA1-MCM	ENSMUSG00000048482	Bdnf	up	1.22	4.82	1.98215
Moderate Model vs ACTA1-MCM	ENSMUSG00000051650	B3gnt2	up	1.89	7.44	1.97692
Moderate Model vs ACTA1-MCM	ENSMUSG00000032725	Folr2	up	3.79	14.9	1.97504
Moderate Model vs ACTA1-MCM	ENSMUSG00000034593	Myo5a	up	4.05	15.9	1.97303
Moderate Model vs ACTA1-MCM	ENSMUSG00000024556	Me2	up	1.61	6.3	1.96829
Moderate Model vs ACTA1-MCM	ENSMUSG00000054203	Ifi205	up	3.77	14.7	1.96318
Moderate Model vs ACTA1-MCM	ENSMUSG00000038172	Ttc39b	up	2.35	9.16	1.96269
Moderate Model vs ACTA1-MCM	ENSMUSG00000022510	Trp63	up	4.24	16.5	1.96033
Moderate Model vs ACTA1-MCM	ENSMUSG00000021614	Vcan	up	2.36	9.17	1.95813
Moderate Model vs ACTA1-MCM	ENSMUSG00000058793	Cds2	up	8.68	33.7	1.95698
Moderate Model vs ACTA1-MCM	ENSMUSG00000070565	Rasal2	up	3.71	14.4	1.95658
Moderate Model vs ACTA1-MCM	ENSMUSG00000022148	Fyb	up	0.959	3.71	1.95182
Moderate Model vs ACTA1-MCM	ENSMUSG00000021665	Hexb	up	5.17	20	1.95176
Moderate Model vs ACTA1-MCM	ENSMUSG00000040522	Tlr8	up	0.76	2.94	1.95174
Moderate Model vs ACTA1-MCM	ENSMUSG00000028634	Hivep3	up	0.104	0.402	1.95061
Moderate Model vs ACTA1-MCM	ENSMUSG00000032735	Ablim3	up	2.82	10.9	1.95056
Moderate Model vs ACTA1-MCM	ENSMUSG00000024621	Csf1r	up	6.01	23.2	1.94869
Moderate Model vs ACTA1-MCM	ENSMUSG00000028532	Cachd1	up	0.711	2.74	1.94625
Moderate Model vs ACTA1-MCM	ENSMUSG00000019849	Prep	up	5.98	23	1.94342
Moderate Model vs ACTA1-MCM	ENSMUSG00000029373	Pf4	up	7.02	27	1.94342
Moderate Model vs ACTA1-MCM	ENSMUSG00000028883	Sema3a	up	1.52	5.84	1.9419
Moderate Model vs ACTA1-MCM	ENSMUSG00000074403	Hist2h3b	up	6.54	25	1.93457
Moderate Model vs ACTA1-MCM	ENSMUSG00000036768	Kif15	up	0.301	1.15	1.9338
Moderate Model vs ACTA1-MCM	ENSMUSG00000073902	Gm1966	up	0.398	1.52	1.93323
Moderate Model vs ACTA1-MCM	ENSMUSG00000026395	Ptprc	up	2.31	8.8	1.92961
Moderate Model vs ACTA1-MCM	ENSMUSG00000032883	Acsl3	up	6.08	23.1	1.92575
Moderate Model vs ACTA1-MCM	ENSMUSG00000017631	Abr	up	3.58	13.6	1.92558
Moderate Model vs ACTA1-MCM	ENSMUSG00000031824	6430548M08Rik	up	5.35	20.3	1.92387
Moderate Model vs ACTA1-MCM	ENSMUSG00000026355	Mcm6	up	1.45	5.49	1.92075
Moderate Model vs ACTA1-MCM	ENSMUSG00000040212	Emp3	up	6.15	23.2	1.91547
Moderate Model vs ACTA1-MCM	ENSMUSG00000068917	Clk2	up	7.32	27.6	1.91475
Moderate Model vs ACTA1-MCM	ENSMUSG00000021190	Lgmn	up	14.7	55.4	1.91407
Moderate Model vs ACTA1-MCM	ENSMUSG00000033386	Frrs1	up	0.506	1.9	1.90879
Moderate Model vs ACTA1-MCM	ENSMUSG00000002111	Sfpi1	up	1.83	6.86	1.90636
Moderate Model vs ACTA1-MCM	ENSMUSG00000015027	Galns	up	0.647	2.41	1.8972
Moderate Model vs ACTA1-MCM	ENSMUSG00000029554	Mad1l1	up	3.95	14.7	1.89589
Moderate Model vs ACTA1-MCM	ENSMUSG00000030707	Coro1a	up	4.06	15.1	1.895
Moderate Model vs ACTA1-MCM	ENSMUSG00000040751	Lat2	up	1.15	4.26	1.88922
Moderate Model vs ACTA1-MCM	ENSMUSG00000029594	Rbm19	up	3.24	12	1.88897
Moderate Model vs ACTA1-MCM	ENSMUSG00000031983	2310022B05Rik	up	2.18	8.07	1.88824
Moderate Model vs ACTA1-MCM	ENSMUSG00000022360	Atad2	up	0.751	2.78	1.8882
Moderate Model vs ACTA1-MCM	ENSMUSG00000071424	Grid2	up	0.338	1.25	1.88683
Moderate Model vs ACTA1-MCM	ENSMUSG00000026536	Mnda	up	2.3	8.49	1.88413
Moderate Model vs ACTA1-MCM	ENSMUSG00000060594	Layn	up	0.878	3.24	1.8837
Moderate Model vs ACTA1-MCM	ENSMUSG00000018008	Cyth4	up	2.09	7.67	1.87572
Moderate Model vs ACTA1-MCM	ENSMUSG00000048779	P2ry6	up	0.845	3.1	1.87524
Moderate Model vs ACTA1-MCM	ENSMUSG00000090231	Cfb	up	3.38	12.4	1.87524
Moderate Model vs ACTA1-MCM	ENSMUSG00000036908	Unc93b1	up	3.52	12.8	1.8625
Moderate Model vs ACTA1-MCM	ENSMUSG00000028581	Laptm5	up	4.4	16	1.8625
Moderate Model vs ACTA1-MCM	ENSMUSG00000005667	Mthfd2	up	1.45	5.27	1.86175
Moderate Model vs ACTA1-MCM	ENSMUSG00000030208	Emp1	up	11.4	41.4	1.8606
Moderate Model vs ACTA1-MCM	ENSMUSG00000030787	Lyve1	up	2.81	10.2	1.85993
Moderate Model vs ACTA1-MCM	ENSMUSG00000037474	Dtl	up	0.337	1.22	1.85606
Moderate Model vs ACTA1-MCM	ENSMUSG00000026223	Itm2c	up	18.3	66.2	1.85499
Moderate Model vs ACTA1-MCM	ENSMUSG00000028341	Nr4a3	up	0.474	1.71	1.85104
Moderate Model vs ACTA1-MCM	ENSMUSG00000020435	Osbp2	up	1.12	4.03	1.84728
Moderate Model vs ACTA1-MCM	ENSMUSG00000026712	Mrc1	up	6.17	22.2	1.84722
Moderate Model vs ACTA1-MCM	ENSMUSG00000048612	Myof	up	2.17	7.8	1.84578
Moderate Model vs ACTA1-MCM	ENSMUSG00000052837	Junb	up	4.9	17.6	1.84472
Moderate Model vs ACTA1-MCM	ENSMUSG00000001870	Ltbp1	up	3	10.7	1.83458
Moderate Model vs ACTA1-MCM	ENSMUSG00000056069	Fam105a	up	0.772	2.75	1.83276
Moderate Model vs ACTA1-MCM	ENSMUSG00000018983	E2f2	up	0.688	2.45	1.8323
Moderate Model vs ACTA1-MCM	ENSMUSG00000001128	Cfp	up	3.01	10.7	1.82978
Moderate Model vs ACTA1-MCM	ENSMUSG00000018920	Cxcl16	up	1.39	4.94	1.82943
Moderate Model vs ACTA1-MCM	ENSMUSG00000042286	Stab1	up	4.48	15.9	1.82746
Moderate Model vs ACTA1-MCM	ENSMUSG00000040797	Iqsec3	up	0.277	0.983	1.82731
Moderate Model vs ACTA1-MCM	ENSMUSG00000047798	Cd300lf	up	0.358	1.27	1.8268
Moderate Model vs ACTA1-MCM	ENSMUSG00000024781	Lipa	up	3.57	12.6	1.81943
Moderate Model vs ACTA1-MCM	ENSMUSG00000003849	Nqo1	up	14	49.4	1.81908
Moderate Model vs ACTA1-MCM	ENSMUSG00000053687	Dpep2	up	0.74	2.61	1.81845
Moderate Model vs ACTA1-MCM	ENSMUSG00000024795	Kif20b	up	0.231	0.813	1.81536
Moderate Model vs ACTA1-MCM	ENSMUSG00000002985	Apoe	up	97.9	344	1.81303
Moderate Model vs ACTA1-MCM	ENSMUSG00000049303	Syt12	up	1.09	3.83	1.81302
Moderate Model vs ACTA1-MCM	ENSMUSG00000015745	Plekho1	up	7.77	27.2	1.80762
Moderate Model vs ACTA1-MCM	ENSMUSG00000006731	B4galnt1	up	0.615	2.15	1.80568
Moderate Model vs ACTA1-MCM	ENSMUSG00000005233	Spc25	up	1.13	3.95	1.80553
Moderate Model vs ACTA1-MCM	ENSMUSG00000040852	Plekhh2	up	0.651	2.27	1.80196
Moderate Model vs ACTA1-MCM	ENSMUSG00000032374	Plod2	up	1.39	4.84	1.79992
Moderate Model vs ACTA1-MCM	ENSMUSG00000036777	Anln	up	0.627	2.18	1.79779
Moderate Model vs ACTA1-MCM	ENSMUSG00000051579	Tceal8	up	8.66	30.1	1.79732
Moderate Model vs ACTA1-MCM	ENSMUSG00000071713	Csf2rb	up	0.624	2.16	1.79141
Moderate Model vs ACTA1-MCM	ENSMUSG00000026193	Fn1	up	16.3	56.3	1.78826
Moderate Model vs ACTA1-MCM	ENSMUSG00000024042	Sik1	up	1.53	5.28	1.78701
Moderate Model vs ACTA1-MCM	ENSMUSG00000021702	Thbs4	up	21.8	75.2	1.7864
Moderate Model vs ACTA1-MCM	ENSMUSG00000037788	Vopp1	up	1.63	5.62	1.7857
Moderate Model vs ACTA1-MCM	ENSMUSG00000036594	H2-Aa	up	15.9	54.7	1.78251
Moderate Model vs ACTA1-MCM	ENSMUSG00000060586	H2-Eb1	up	13.9	47.7	1.7789
Moderate Model vs ACTA1-MCM	ENSMUSG00000059309	Hist1h3f	up	6.47	22.2	1.77872
Moderate Model vs ACTA1-MCM	ENSMUSG00000044583	Tlr7	up	1.01	3.46	1.77642
Moderate Model vs ACTA1-MCM	ENSMUSG00000058672	Tubb2a	up	5.93	20.3	1.77538
Moderate Model vs ACTA1-MCM	ENSMUSG00000027520	Zdbf2	up	0.386	1.32	1.77387
Moderate Model vs ACTA1-MCM	ENSMUSG00000073418	C4b	up	3.16	10.8	1.77303
Moderate Model vs ACTA1-MCM	ENSMUSG00000031007	Atp6ap2	up	8.35	28.5	1.77111
Moderate Model vs ACTA1-MCM	ENSMUSG00000076617	Ighm	up	11.4	38.7	1.7633
Moderate Model vs ACTA1-MCM	ENSMUSG00000006390	Elovl1	up	2.75	9.31	1.75935
Moderate Model vs ACTA1-MCM	ENSMUSG00000070348	Ccnd1	up	2.33	7.88	1.75787
Moderate Model vs ACTA1-MCM	ENSMUSG00000059182	Skap2	up	2.27	7.67	1.75653
Moderate Model vs ACTA1-MCM	ENSMUSG00000027326	Casc5	up	0.314	1.06	1.75523
Moderate Model vs ACTA1-MCM	ENSMUSG00000042029	Ncapg2	up	0.362	1.22	1.75282
Moderate Model vs ACTA1-MCM	ENSMUSG00000038299	Wdr36	up	9.56	32.1	1.74749
Moderate Model vs ACTA1-MCM	ENSMUSG00000058099	Nfam1	up	1.27	4.26	1.74602
Moderate Model vs ACTA1-MCM	ENSMUSG00000022769	Sdf2l1	up	3.25	10.9	1.74582
Moderate Model vs ACTA1-MCM	ENSMUSG00000030844	Rgs10	up	2.72	9.12	1.74543
Moderate Model vs ACTA1-MCM	ENSMUSG00000028173	Wls	up	8.76	29.3	1.7419
Moderate Model vs ACTA1-MCM	ENSMUSG00000025262	Fam120c	up	3.71	12.4	1.74085
Moderate Model vs ACTA1-MCM	ENSMUSG00000056529	Ptafr	up	1.27	4.24	1.73924
Moderate Model vs ACTA1-MCM	ENSMUSG00000059970	Hspa2	up	2.26	7.54	1.73824
Moderate Model vs ACTA1-MCM	ENSMUSG00000078908	Mon1b	up	1.3	4.32	1.73252
Moderate Model vs ACTA1-MCM	ENSMUSG00000037544	Dlgap5	up	0.53	1.76	1.73151
Moderate Model vs ACTA1-MCM	ENSMUSG00000004317	Clcn5	up	1.42	4.71	1.72984
Moderate Model vs ACTA1-MCM	ENSMUSG00000026837	Col5a1	up	5.48	18.1	1.72374
Moderate Model vs ACTA1-MCM	ENSMUSG00000079017	Ifi27l2a	up	14.4	47.5	1.72186
Moderate Model vs ACTA1-MCM	ENSMUSG00000041859	Mcm3	up	1.04	3.43	1.72163
Moderate Model vs ACTA1-MCM	ENSMUSG00000052727	Mtap1b	up	2.11	6.95	1.71977
Moderate Model vs ACTA1-MCM	ENSMUSG00000040998	Npnt	up	0.76	2.5	1.71786
Moderate Model vs ACTA1-MCM	ENSMUSG00000027331	D2Ertd750e	up	0.989	3.25	1.7164
Moderate Model vs ACTA1-MCM	ENSMUSG00000042050	Wdr60	up	5.46	17.9	1.71299
Moderate Model vs ACTA1-MCM	ENSMUSG00000026321	Tnfrsf11a	up	0.578	1.89	1.70924
Moderate Model vs ACTA1-MCM	ENSMUSG00000040809	Chi3l3	up	0.786	2.57	1.70917
Moderate Model vs ACTA1-MCM	ENSMUSG00000002489	Tiam1	up	2.17	7.09	1.70809
Moderate Model vs ACTA1-MCM	ENSMUSG00000035566	Pcdh17	up	0.337	1.1	1.70668
Moderate Model vs ACTA1-MCM	ENSMUSG00000029638	Glcci1	up	2.01	6.56	1.7065
Moderate Model vs ACTA1-MCM	ENSMUSG00000052889	Prkcb	up	0.518	1.69	1.706
Moderate Model vs ACTA1-MCM	ENSMUSG00000050936	Hist2h2bb	up	15.9	51.7	1.70114
Moderate Model vs ACTA1-MCM	ENSMUSG00000026938	Fcna	up	1.77	5.75	1.69981
Moderate Model vs ACTA1-MCM	ENSMUSG00000028843	Sh3bgrl3	up	5.48	17.8	1.69963
Moderate Model vs ACTA1-MCM	ENSMUSG00000042225	Ammecr1	up	1.35	4.38	1.69797
Moderate Model vs ACTA1-MCM	ENSMUSG00000097239	AARSD1	up	8.11	26.3	1.69729
Moderate Model vs ACTA1-MCM	ENSMUSG00000042453	Reln	up	1.53	4.96	1.69681
Moderate Model vs ACTA1-MCM	ENSMUSG00000040659	Efhd2	up	2.73	8.84	1.69515
Moderate Model vs ACTA1-MCM	ENSMUSG00000052143	Gm9869	up	5.41	17.5	1.69365
Moderate Model vs ACTA1-MCM	ENSMUSG00000031925	Maml2	up	1.42	4.59	1.6926
Moderate Model vs ACTA1-MCM	ENSMUSG00000044080	S100a1	up	85.5	276	1.69067
Moderate Model vs ACTA1-MCM	ENSMUSG00000034330	Plcg2	up	0.555	1.79	1.6894
Moderate Model vs ACTA1-MCM	ENSMUSG00000090946	Ccdc71l	up	3.38	10.9	1.68923
Moderate Model vs ACTA1-MCM	ENSMUSG00000039883	Lrrc17	up	1.98	6.37	1.68579
Moderate Model vs ACTA1-MCM	ENSMUSG00000020121	Srgap1	up	0.482	1.55	1.68516
Moderate Model vs ACTA1-MCM	ENSMUSG00000036606	Plxnb2	up	1.93	6.2	1.68367
Moderate Model vs ACTA1-MCM	ENSMUSG00000008035	Mid1ip1	up	18.5	59.4	1.68294
Moderate Model vs ACTA1-MCM	ENSMUSG00000027175	Tcp11l1	up	3.11	9.98	1.68213
Moderate Model vs ACTA1-MCM	ENSMUSG00000079243	Xirp1	up	17.8	57.1	1.68161
Moderate Model vs ACTA1-MCM	ENSMUSG00000026360	Rgs2	up	4.71	15.1	1.68075
Moderate Model vs ACTA1-MCM	ENSMUSG00000032939	Nup93	up	3.06	9.81	1.68072
Moderate Model vs ACTA1-MCM	ENSMUSG00000026308	Klhl30	up	21.6	69	1.67557
Moderate Model vs ACTA1-MCM	ENSMUSG00000023004	Tuba1b	up	22.1	70.5	1.67358
Moderate Model vs ACTA1-MCM	ENSMUSG00000056515	Rab31	up	3.23	10.3	1.67304
Moderate Model vs ACTA1-MCM	ENSMUSG00000009687	Fxyd5	up	5.49	17.5	1.67248
Moderate Model vs ACTA1-MCM	ENSMUSG00000060036	Rpl3	up	42.4	135	1.67082
Moderate Model vs ACTA1-MCM	ENSMUSG00000049932	H2afx	up	3.1	9.87	1.67078
Moderate Model vs ACTA1-MCM	ENSMUSG00000016239	Lonrf3	up	1.28	4.07	1.66888
Moderate Model vs ACTA1-MCM	ENSMUSG00000032359	Ctsh	up	7.8	24.8	1.66879
Moderate Model vs ACTA1-MCM	ENSMUSG00000041670	Rims1	up	0.652	2.07	1.66669
Moderate Model vs ACTA1-MCM	ENSMUSG00000036242	3632451O06Rik	up	1.39	4.41	1.66569
Moderate Model vs ACTA1-MCM	ENSMUSG00000027712	Anxa5	up	20.9	66.2	1.66333
Moderate Model vs ACTA1-MCM	ENSMUSG00000029769	Ccdc136	up	2.7	8.54	1.66128
Moderate Model vs ACTA1-MCM	ENSMUSG00000035934	Pknox2	up	13	41.1	1.66063
Moderate Model vs ACTA1-MCM	ENSMUSG00000046711	Hmga1	up	15.7	49.6	1.65958
Moderate Model vs ACTA1-MCM	ENSMUSG00000048200	Efcab4a	up	4.18	13.2	1.65896
Moderate Model vs ACTA1-MCM	ENSMUSG00000025877	Hk3	up	0.7	2.21	1.65862
Moderate Model vs ACTA1-MCM	ENSMUSG00000029810	Tmem176b	up	8.37	26.3	1.65176
Moderate Model vs ACTA1-MCM	ENSMUSG00000024610	Cd74	up	30.9	96.8	1.6474
Moderate Model vs ACTA1-MCM	ENSMUSG00000035455	Fignl1	up	0.495	1.55	1.64677
Moderate Model vs ACTA1-MCM	ENSMUSG00000051855	Mest	up	3.02	9.45	1.64577
Moderate Model vs ACTA1-MCM	ENSMUSG00000035578	Iqcg	up	1.71	5.35	1.64554
Moderate Model vs ACTA1-MCM	ENSMUSG00000038936	Sccpdh	up	21.1	66	1.64522
Moderate Model vs ACTA1-MCM	ENSMUSG00000054520	Sh3bp2	up	1.18	3.69	1.64483
Moderate Model vs ACTA1-MCM	ENSMUSG00000017057	Il13ra1	up	1.62	5.05	1.64029
Moderate Model vs ACTA1-MCM	ENSMUSG00000034329	Brip1	up	0.485	1.51	1.63849
Moderate Model vs ACTA1-MCM	ENSMUSG00000026458	Ppfia4	up	0.723	2.25	1.63786
Moderate Model vs ACTA1-MCM	ENSMUSG00000048677	Tpcn2	up	0.67	2.08	1.63435
Moderate Model vs ACTA1-MCM	ENSMUSG00000032300	1700017B05Rik	up	0.959	2.97	1.63086
Moderate Model vs ACTA1-MCM	ENSMUSG00000037902	Sirpa	up	5.62	17.3	1.62213
Moderate Model vs ACTA1-MCM	ENSMUSG00000025268	Maged2	up	7.28	22.4	1.62149
Moderate Model vs ACTA1-MCM	ENSMUSG00000034708	Grn	up	10.6	32.6	1.62081
Moderate Model vs ACTA1-MCM	ENSMUSG00000021895	Arhgef3	up	3.87	11.9	1.62056
Moderate Model vs ACTA1-MCM	ENSMUSG00000019997	Ctgf	up	7.58	23.3	1.62006
Moderate Model vs ACTA1-MCM	ENSMUSG00000072620	Slfn2	up	2.07	6.36	1.6194
Moderate Model vs ACTA1-MCM	ENSMUSG00000038349	Plcl1	up	1.17	3.59	1.61748
Moderate Model vs ACTA1-MCM	ENSMUSG00000027962	Vcam1	up	2.06	6.32	1.61728
Moderate Model vs ACTA1-MCM	ENSMUSG00000025151	Maged1	up	10.6	32.5	1.61638
Moderate Model vs ACTA1-MCM	ENSMUSG00000042349	Ikbke	up	0.398	1.22	1.61604
Moderate Model vs ACTA1-MCM	ENSMUSG00000072964	Bhlhb9	up	1.25	3.83	1.61542
Moderate Model vs ACTA1-MCM	ENSMUSG00000030748	Il4ra	up	2.65	8.1	1.61193
Moderate Model vs ACTA1-MCM	ENSMUSG00000021814	Anxa7	up	27.2	83	1.6095
Moderate Model vs ACTA1-MCM	ENSMUSG00000038515	Grtp1	up	2.07	6.3	1.60572
Moderate Model vs ACTA1-MCM	ENSMUSG00000002055	Spag5	up	0.651	1.98	1.60477
Moderate Model vs ACTA1-MCM	ENSMUSG00000020241	Col6a2	up	14.6	44.3	1.60134
Moderate Model vs ACTA1-MCM	ENSMUSG00000062210	Tnfaip8	up	3.16	9.56	1.59709
Moderate Model vs ACTA1-MCM	ENSMUSG00000050288	Fzd2	up	1	3.02	1.59455
Moderate Model vs ACTA1-MCM	ENSMUSG00000024197	Plin3	up	15	45.2	1.59136
Moderate Model vs ACTA1-MCM	ENSMUSG00000005413	Hmox1	up	2.74	8.24	1.58847
Moderate Model vs ACTA1-MCM	ENSMUSG00000038418	Egr1	up	0.795	2.39	1.58798
Moderate Model vs ACTA1-MCM	ENSMUSG00000034205	Loxl2	up	4.16	12.5	1.58727
Moderate Model vs ACTA1-MCM	ENSMUSG00000043263	Pyhin1	up	0.434	1.3	1.58274
Moderate Model vs ACTA1-MCM	ENSMUSG00000060063	Alox5ap	up	5.01	15	1.58208
Moderate Model vs ACTA1-MCM	ENSMUSG00000034947	Tmem106a	up	1.45	4.34	1.58164
Moderate Model vs ACTA1-MCM	ENSMUSG00000025240	Sacm1l	up	12.8	38.3	1.5812
Moderate Model vs ACTA1-MCM	ENSMUSG00000022663	Atg3	up	9.21	27.5	1.57816
Moderate Model vs ACTA1-MCM	ENSMUSG00000024989	Cep55	up	0.422	1.26	1.57811
Moderate Model vs ACTA1-MCM	ENSMUSG00000060147	Serpinb6a	up	104	310	1.57568
Moderate Model vs ACTA1-MCM	ENSMUSG00000032334	Loxl1	up	4.63	13.8	1.57558
Moderate Model vs ACTA1-MCM	ENSMUSG00000032388	Spg21	up	5	14.9	1.57531
Moderate Model vs ACTA1-MCM	ENSMUSG00000040711	Sh3pxd2b	up	1.04	3.09	1.57102
Moderate Model vs ACTA1-MCM	ENSMUSG00000015396	Cd83	up	0.771	2.29	1.57054
Moderate Model vs ACTA1-MCM	ENSMUSG00000025492	Ifitm3	up	22.7	67.4	1.57006
Moderate Model vs ACTA1-MCM	ENSMUSG00000039270	Megf9	up	1.48	4.39	1.56862
Moderate Model vs ACTA1-MCM	ENSMUSG00000022831	Hcls1	up	1.74	5.13	1.55987
Moderate Model vs ACTA1-MCM	ENSMUSG00000026547	Tagln2	up	10.9	32.1	1.55825
Moderate Model vs ACTA1-MCM	ENSMUSG00000026315	Serpinb8	up	1.27	3.74	1.55821
Moderate Model vs ACTA1-MCM	ENSMUSG00000039005	Tlr4	up	2.79	8.17	1.55007
Moderate Model vs ACTA1-MCM	ENSMUSG00000056201	Cfl1	up	25.7	75.2	1.54896
Moderate Model vs ACTA1-MCM	ENSMUSG00000029468	P2rx7	up	0.989	2.89	1.54703
Moderate Model vs ACTA1-MCM	ENSMUSG00000035021	Baz1a	up	2.4	7.01	1.54638
Moderate Model vs ACTA1-MCM	ENSMUSG00000024660	Incenp	up	0.497	1.45	1.54474
Moderate Model vs ACTA1-MCM	ENSMUSG00000022371	Col14a1	up	4.08	11.9	1.54432
Moderate Model vs ACTA1-MCM	ENSMUSG00000020573	Pik3cg	up	0.458	1.33	1.53801
Moderate Model vs ACTA1-MCM	ENSMUSG00000047246	Hist1h2be	up	9.44	27.4	1.53732
Moderate Model vs ACTA1-MCM	ENSMUSG00000032231	Anxa2	up	26.7	77.4	1.53549
Moderate Model vs ACTA1-MCM	ENSMUSG00000019878	Hsf2	up	11.4	33	1.53343
Moderate Model vs ACTA1-MCM	ENSMUSG00000008822	Acyp1	up	27.7	80.1	1.53192
Moderate Model vs ACTA1-MCM	ENSMUSG00000073421	H2-Ab1	up	16.9	48.8	1.52986
Moderate Model vs ACTA1-MCM	ENSMUSG00000074220	Zfp382	up	0.893	2.57	1.52504
Moderate Model vs ACTA1-MCM	ENSMUSG00000051506	Wdfy4	up	0.977	2.8	1.519
Moderate Model vs ACTA1-MCM	ENSMUSG00000040152	Thbs1	up	4.54	13	1.51775
Moderate Model vs ACTA1-MCM	ENSMUSG00000039062	Anpep	up	1.73	4.93	1.51082
Moderate Model vs ACTA1-MCM	ENSMUSG00000031129	Slc9a9	up	1.4	3.98	1.50734
Moderate Model vs ACTA1-MCM	ENSMUSG00000027496	Aurka	up	3.33	9.46	1.50632
Moderate Model vs ACTA1-MCM	ENSMUSG00000036469	March1	up	1.13	3.21	1.50625
Moderate Model vs ACTA1-MCM	ENSMUSG00000061175	Fnip2	up	1.69	4.8	1.50601
Moderate Model vs ACTA1-MCM	ENSMUSG00000015852	Fcrls	up	2.59	7.33	1.50086
Moderate Model vs ACTA1-MCM	ENSMUSG00000055541	Lair1	up	1.4	3.96	1.50007
Moderate Model vs ACTA1-MCM	ENSMUSG00000034993	Vat1	up	6.34	17.9	1.4974
Moderate Model vs ACTA1-MCM	ENSMUSG00000026728	Vim	up	64.5	182	1.49657
Moderate Model vs ACTA1-MCM	ENSMUSG00000068220	Lgals1	up	185	522	1.49652
Moderate Model vs ACTA1-MCM	ENSMUSG00000015354	Pcolce2	up	6.53	18.4	1.49455
Moderate Model vs ACTA1-MCM	ENSMUSG00000038742	Angptl6	up	2.57	7.24	1.49422
Moderate Model vs ACTA1-MCM	ENSMUSG00000024900	Cpt1a	up	1.64	4.62	1.4942
Moderate Model vs ACTA1-MCM	ENSMUSG00000041268	Dmxl2	up	1.74	4.89	1.49075
Moderate Model vs ACTA1-MCM	ENSMUSG00000024963	Dnajc4	up	13.8	38.7	1.48767
Moderate Model vs ACTA1-MCM	ENSMUSG00000028369	Svep1	up	2.72	7.62	1.48618
Moderate Model vs ACTA1-MCM	ENSMUSG00000056763	Cspp1	up	2.97	8.32	1.48612
Moderate Model vs ACTA1-MCM	ENSMUSG00000034109	Golim4	up	5.36	15	1.48466
Moderate Model vs ACTA1-MCM	ENSMUSG00000026288	Inpp5d	up	2	5.58	1.48027
Moderate Model vs ACTA1-MCM	ENSMUSG00000042489	Clspn	up	0.434	1.21	1.47924
Moderate Model vs ACTA1-MCM	ENSMUSG00000028649	Macf1	up	21.1	58.8	1.47857
Moderate Model vs ACTA1-MCM	ENSMUSG00000022309	Angpt1	up	6.88	19.1	1.47309
Moderate Model vs ACTA1-MCM	ENSMUSG00000017144	Rnd3	up	3.83	10.6	1.46865
Moderate Model vs ACTA1-MCM	ENSMUSG00000026094	Stk17b	up	3.53	9.76	1.46721
Moderate Model vs ACTA1-MCM	ENSMUSG00000020736	Nt5c	up	4.16	11.5	1.46698
Moderate Model vs ACTA1-MCM	ENSMUSG00000022816	Fstl1	up	23.3	64.4	1.46673
Moderate Model vs ACTA1-MCM	ENSMUSG00000001525	Tubb5	up	23.4	64.5	1.46279
Moderate Model vs ACTA1-MCM	ENSMUSG00000027883	Gpsm2	up	1.09	3	1.46063
Moderate Model vs ACTA1-MCM	ENSMUSG00000021047	Nova1	up	1.92	5.27	1.4567
Moderate Model vs ACTA1-MCM	ENSMUSG00000052565	Hist1h1d	up	8.71	23.9	1.45627
Moderate Model vs ACTA1-MCM	ENSMUSG00000016487	Ppfibp1	up	16.9	46.3	1.45399
Moderate Model vs ACTA1-MCM	ENSMUSG00000038457	Fam70b	up	2.24	6.13	1.45239
Moderate Model vs ACTA1-MCM	ENSMUSG00000021624	Cd180	up	1.01	2.75	1.44508
Moderate Model vs ACTA1-MCM	ENSMUSG00000007379	Dennd2c	up	1.8	4.9	1.44478
Moderate Model vs ACTA1-MCM	ENSMUSG00000029994	Anxa4	up	8.71	23.7	1.44414
Moderate Model vs ACTA1-MCM	ENSMUSG00000018507	Trpv2	up	0.941	2.56	1.44388
Moderate Model vs ACTA1-MCM	ENSMUSG00000007041	Clic1	up	7.58	20.6	1.44237
Moderate Model vs ACTA1-MCM	ENSMUSG00000035697	Hmha1	up	1.27	3.45	1.44177
Moderate Model vs ACTA1-MCM	ENSMUSG00000024589	Nedd4l	up	5.68	15.4	1.43897
Moderate Model vs ACTA1-MCM	ENSMUSG00000035354	Uvrag	up	4.39	11.9	1.43867
Moderate Model vs ACTA1-MCM	ENSMUSG00000034457	Eda2r	up	7.05	19.1	1.43788
Moderate Model vs ACTA1-MCM	ENSMUSG00000024691	Fam111a	up	1.52	4.11	1.43507
Moderate Model vs ACTA1-MCM	ENSMUSG00000029163	Emilin1	up	2.09	5.65	1.43475
Moderate Model vs ACTA1-MCM	ENSMUSG00000024659	Anxa1	up	17	45.9	1.43296
Moderate Model vs ACTA1-MCM	ENSMUSG00000066441	Rdh11	up	2.39	6.45	1.43229
Moderate Model vs ACTA1-MCM	ENSMUSG00000022995	Enah	up	7.6	20.5	1.43155
Moderate Model vs ACTA1-MCM	ENSMUSG00000073131	Vma21	up	12.2	32.9	1.43121
Moderate Model vs ACTA1-MCM	ENSMUSG00000036943	Rab8b	up	2.9	7.82	1.43112
Moderate Model vs ACTA1-MCM	ENSMUSG00000023367	Tmem176a	up	4.23	11.4	1.4303
Moderate Model vs ACTA1-MCM	ENSMUSG00000033763	Mtss1l	up	7.2	19.4	1.42999
Moderate Model vs ACTA1-MCM	ENSMUSG00000030342	Cd9	up	15	40.4	1.42939
Moderate Model vs ACTA1-MCM	ENSMUSG00000021311	Mtr	up	5.92	15.9	1.42536
Moderate Model vs ACTA1-MCM	ENSMUSG00000026971	Itgb6	up	17.1	45.9	1.4245
Moderate Model vs ACTA1-MCM	ENSMUSG00000030116	Mfap5	up	17.6	47.2	1.42321
Moderate Model vs ACTA1-MCM	ENSMUSG00000016319	Slc25a5	up	24.6	65.9	1.42162
Moderate Model vs ACTA1-MCM	ENSMUSG00000038312	Edem2	up	2.05	5.49	1.42118
Moderate Model vs ACTA1-MCM	ENSMUSG00000041144	Dnahc7b	up	0.29	0.776	1.42
Moderate Model vs ACTA1-MCM	ENSMUSG00000018800	Abca5	up	4.9	13.1	1.41871
Moderate Model vs ACTA1-MCM	ENSMUSG00000011884	Gltp	up	3.55	9.49	1.41859
Moderate Model vs ACTA1-MCM	ENSMUSG00000021823	Vcl	up	16.7	44.6	1.4172
Moderate Model vs ACTA1-MCM	ENSMUSG00000027035	Lass6	up	1.33	3.54	1.41232
Moderate Model vs ACTA1-MCM	ENSMUSG00000032265	Fam46a	up	1.94	5.14	1.40571
Moderate Model vs ACTA1-MCM	ENSMUSG00000040528	Gm885	up	1.02	2.7	1.40439
Moderate Model vs ACTA1-MCM	ENSMUSG00000028497	Ptplad2	up	1.13	2.99	1.40382
Moderate Model vs ACTA1-MCM	ENSMUSG00000029470	P2rx4	up	2.62	6.93	1.40329
Moderate Model vs ACTA1-MCM	ENSMUSG00000031148	Gpkow	up	5.45	14.4	1.40174
Moderate Model vs ACTA1-MCM	ENSMUSG00000021262	Evl	up	1.42	3.75	1.401
Moderate Model vs ACTA1-MCM	ENSMUSG00000059288	Cdyl	up	3.43	9.05	1.39971
Moderate Model vs ACTA1-MCM	ENSMUSG00000025225	Nfkb2	up	2.72	7.17	1.39837
Moderate Model vs ACTA1-MCM	ENSMUSG00000021388	Aspn	up	7.74	20.4	1.39816
Moderate Model vs ACTA1-MCM	ENSMUSG00000030104	Edem1	up	2.62	6.89	1.39494
Moderate Model vs ACTA1-MCM	ENSMUSG00000069305	Hist1h4n	up	26.5	69.5	1.39102
Moderate Model vs ACTA1-MCM	ENSMUSG00000020326	Ccng1	up	450	1180	1.39079
Moderate Model vs ACTA1-MCM	ENSMUSG00000002265	Peg3	up	3.03	7.94	1.38982
Moderate Model vs ACTA1-MCM	ENSMUSG00000057554	Lgals8	up	14.2	37.2	1.38941
Moderate Model vs ACTA1-MCM	ENSMUSG00000005142	Man2b1	up	5.65	14.8	1.38927
Moderate Model vs ACTA1-MCM	ENSMUSG00000021326	Trim27	up	8.94	23.4	1.38816
Moderate Model vs ACTA1-MCM	ENSMUSG00000033392	Clasp2	up	24.5	63.9	1.38303
Moderate Model vs ACTA1-MCM	ENSMUSG00000031659	Adcy7	up	2.03	5.29	1.38179
Moderate Model vs ACTA1-MCM	ENSMUSG00000096188	Cmtm4	up	2.59	6.74	1.3798
Moderate Model vs ACTA1-MCM	ENSMUSG00000025314	Ptprj	up	1.73	4.49	1.37594
Moderate Model vs ACTA1-MCM	ENSMUSG00000070047	Fat1	up	1.65	4.28	1.37514
Moderate Model vs ACTA1-MCM	ENSMUSG00000030760	Acer3	up	1.91	4.94	1.37094
Moderate Model vs ACTA1-MCM	ENSMUSG00000079037	Prnp	up	65.8	170	1.36938
Moderate Model vs ACTA1-MCM	ENSMUSG00000003812	Dnase2a	up	3.7	9.54	1.36646
Moderate Model vs ACTA1-MCM	ENSMUSG00000027248	Pdia3	up	10.9	28.1	1.36624
Moderate Model vs ACTA1-MCM	ENSMUSG00000027854	Sike1	up	8.5	21.9	1.3654
Moderate Model vs ACTA1-MCM	ENSMUSG00000054843	Atrnl1	up	4.31	11.1	1.3648
Moderate Model vs ACTA1-MCM	ENSMUSG00000026782	Abi2	up	2.19	5.64	1.36476
Moderate Model vs ACTA1-MCM	ENSMUSG00000027293	Ehd4	up	7.48	19.2	1.36
Moderate Model vs ACTA1-MCM	ENSMUSG00000030218	Mgp	up	47.2	121	1.35815
Moderate Model vs ACTA1-MCM	ENSMUSG00000024736	Tmem132a	up	1.28	3.28	1.35755
Moderate Model vs ACTA1-MCM	ENSMUSG00000031583	Wrn	up	2.07	5.3	1.35636
Moderate Model vs ACTA1-MCM	ENSMUSG00000013089	Etv5	up	4.97	12.7	1.35351
Moderate Model vs ACTA1-MCM	ENSMUSG00000024462	Gabbr1	up	1.99	5.08	1.35206
Moderate Model vs ACTA1-MCM	ENSMUSG00000032656	March3	up	1.84	4.69	1.34988
Moderate Model vs ACTA1-MCM	ENSMUSG00000037089	Slc35b2	up	8.33	21.2	1.34768
Moderate Model vs ACTA1-MCM	ENSMUSG00000030917	Tmem159	up	6.8	17.3	1.34717
Moderate Model vs ACTA1-MCM	ENSMUSG00000009621	Vav2	up	0.751	1.91	1.34669
Moderate Model vs ACTA1-MCM	ENSMUSG00000067995	Gtf2f2	up	7.75	19.7	1.34593
Moderate Model vs ACTA1-MCM	ENSMUSG00000060477	Irak2	up	2.77	7.04	1.34569
Moderate Model vs ACTA1-MCM	ENSMUSG00000028068	Iqgap3	up	0.422	1.07	1.3423
Moderate Model vs ACTA1-MCM	ENSMUSG00000017754	Pltp	up	10.1	25.6	1.34179
Moderate Model vs ACTA1-MCM	ENSMUSG00000029622	Arpc1b	up	19.9	50.4	1.34066
Moderate Model vs ACTA1-MCM	ENSMUSG00000038463	Olfml2b	up	2.98	7.54	1.33925
Moderate Model vs ACTA1-MCM	ENSMUSG00000033436	Armcx2	up	1.25	3.16	1.338
Moderate Model vs ACTA1-MCM	ENSMUSG00000028373	Astn2	up	0.567	1.43	1.33459
Moderate Model vs ACTA1-MCM	ENSMUSG00000056737	Capg	up	14	35.3	1.33424
Moderate Model vs ACTA1-MCM	ENSMUSG00000041836	Ptpre	up	0.819	2.06	1.33071
Moderate Model vs ACTA1-MCM	ENSMUSG00000037742	Eef1a1	up	273	685	1.3272
Moderate Model vs ACTA1-MCM	ENSMUSG00000030536	Iqgap1	up	6.91	17.3	1.32401
Moderate Model vs ACTA1-MCM	ENSMUSG00000038943	Prc1	up	2.18	5.45	1.32193
Moderate Model vs ACTA1-MCM	ENSMUSG00000038267	Slc22a23	up	2.57	6.42	1.3208
Moderate Model vs ACTA1-MCM	ENSMUSG00000026796	Fam129b	up	2.13	5.32	1.32057
Moderate Model vs ACTA1-MCM	ENSMUSG00000004266	Ptpn6	up	2.84	7.09	1.31989
Moderate Model vs ACTA1-MCM	ENSMUSG00000025351	Cd63	up	34.4	85.7	1.31689
Moderate Model vs ACTA1-MCM	ENSMUSG00000030534	Vps33b	up	1.54	3.82	1.31064
Moderate Model vs ACTA1-MCM	ENSMUSG00000033596	Rfwd3	up	1.46	3.62	1.31002
Moderate Model vs ACTA1-MCM	ENSMUSG00000031441	Atp11a	up	12.1	30	1.30996
Moderate Model vs ACTA1-MCM	ENSMUSG00000028195	Cyr61	up	6.94	17.2	1.3094
Moderate Model vs ACTA1-MCM	ENSMUSG00000035236	Scai	up	1.95	4.83	1.30855
Moderate Model vs ACTA1-MCM	ENSMUSG00000025534	Gusb	up	4.2	10.4	1.30812
Moderate Model vs ACTA1-MCM	ENSMUSG00000028111	Ctsk	up	4.69	11.6	1.30646
Moderate Model vs ACTA1-MCM	ENSMUSG00000026737	Pip4k2a	up	2.49	6.14	1.30209
Moderate Model vs ACTA1-MCM	ENSMUSG00000035673	Sbno2	up	2.34	5.77	1.30206
Moderate Model vs ACTA1-MCM	ENSMUSG00000010358	Ifi35	up	6.9	17	1.30087
Moderate Model vs ACTA1-MCM	ENSMUSG00000039202	Abhd2	up	2.17	5.34	1.29914
Moderate Model vs ACTA1-MCM	ENSMUSG00000037306	Man1c1	up	1.72	4.23	1.29825
Moderate Model vs ACTA1-MCM	ENSMUSG00000028931	Kcnab2	up	1.45	3.56	1.29582
Moderate Model vs ACTA1-MCM	ENSMUSG00000024270	Slc39a6	up	1.15	2.82	1.29406
Moderate Model vs ACTA1-MCM	ENSMUSG00000024897	Apba1	up	0.543	1.33	1.2924
Moderate Model vs ACTA1-MCM	ENSMUSG00000029108	Pcdh7	up	2.27	5.56	1.29239
Moderate Model vs ACTA1-MCM	ENSMUSG00000001794	Capns1	up	64.5	157	1.28339
Moderate Model vs ACTA1-MCM	ENSMUSG00000020841	Cpd	up	12.7	30.9	1.28278
Moderate Model vs ACTA1-MCM	ENSMUSG00000027699	Ect2	up	0.699	1.7	1.28217
Moderate Model vs ACTA1-MCM	ENSMUSG00000019848	Popdc3	up	25.7	62.5	1.28209
Moderate Model vs ACTA1-MCM	ENSMUSG00000004099	Dnmt1	up	2.83	6.88	1.28161
Moderate Model vs ACTA1-MCM	ENSMUSG00000031608	Galnt7	up	1.52	3.69	1.27955
Moderate Model vs ACTA1-MCM	ENSMUSG00000021701	Plk2	up	4.46	10.8	1.27592
Moderate Model vs ACTA1-MCM	ENSMUSG00000014748	Tex261	up	21.2	51.3	1.27489
Moderate Model vs ACTA1-MCM	ENSMUSG00000028583	Pdpn	up	4.3	10.4	1.27417
Moderate Model vs ACTA1-MCM	ENSMUSG00000028445	Enho	up	6.21	15	1.2723
Moderate Model vs ACTA1-MCM	ENSMUSG00000027254	Mtap1a	up	1.57	3.79	1.27143
Moderate Model vs ACTA1-MCM	ENSMUSG00000000555	Itga5	up	1.66	4	1.26882
Moderate Model vs ACTA1-MCM	ENSMUSG00000009905	Kdsr	up	3.28	7.9	1.26816
Moderate Model vs ACTA1-MCM	ENSMUSG00000075415	Fnbp1	up	3.44	8.28	1.26722
Moderate Model vs ACTA1-MCM	ENSMUSG00000023015	Racgap1	up	1.61	3.86	1.26154
Moderate Model vs ACTA1-MCM	ENSMUSG00000053158	Fes	up	1.46	3.5	1.26139
Moderate Model vs ACTA1-MCM	ENSMUSG00000034854	Mfsd12	up	1.24	2.97	1.26012
Moderate Model vs ACTA1-MCM	ENSMUSG00000038497	Tmco3	up	6.14	14.7	1.25951
Moderate Model vs ACTA1-MCM	ENSMUSG00000025283	Sat1	up	15	35.9	1.25902
Moderate Model vs ACTA1-MCM	ENSMUSG00000041235	Chd7	up	5.48	13.1	1.25732
Moderate Model vs ACTA1-MCM	ENSMUSG00000001555	Fkbp10	up	2.38	5.67	1.25239
Moderate Model vs ACTA1-MCM	ENSMUSG00000001270	Ckb	up	4.5	10.7	1.24961
Moderate Model vs ACTA1-MCM	ENSMUSG00000049119	Fam110b	up	2.64	6.26	1.24562
Moderate Model vs ACTA1-MCM	ENSMUSG00000026956	Uap1l1	up	2.43	5.76	1.24511
Moderate Model vs ACTA1-MCM	ENSMUSG00000030055	Rab43	up	2.35	5.57	1.24502
Moderate Model vs ACTA1-MCM	ENSMUSG00000041736	Tspo	up	21.4	50.7	1.24437
Moderate Model vs ACTA1-MCM	ENSMUSG00000075032	Hist1h3i	up	9.68	22.9	1.24227
Moderate Model vs ACTA1-MCM	ENSMUSG00000022021	Diap3	up	0.651	1.54	1.2422
Moderate Model vs ACTA1-MCM	ENSMUSG00000034656	Cacna1a	up	0.554	1.31	1.24161
Moderate Model vs ACTA1-MCM	ENSMUSG00000041147	Brca2	up	0.405	0.956	1.23909
Moderate Model vs ACTA1-MCM	ENSMUSG00000005514	Por	up	8.23	19.4	1.23709
Moderate Model vs ACTA1-MCM	ENSMUSG00000004626	Stxbp2	up	1.68	3.96	1.23704
Moderate Model vs ACTA1-MCM	ENSMUSG00000020189	Osbpl8	up	8.11	19.1	1.2358
Moderate Model vs ACTA1-MCM	ENSMUSG00000061119	Prcp	up	4.29	10.1	1.23531
Moderate Model vs ACTA1-MCM	ENSMUSG00000030220	Arhgdib	up	5.67	13.3	1.23001
Moderate Model vs ACTA1-MCM	ENSMUSG00000059248	Sept9	up	4	9.37	1.22805
Moderate Model vs ACTA1-MCM	ENSMUSG00000016256	Ctsz	up	14.1	33	1.22677
Moderate Model vs ACTA1-MCM	ENSMUSG00000003316	Glg1	up	7.31	17.1	1.22605
Moderate Model vs ACTA1-MCM	ENSMUSG00000015143	Actn1	up	1.89	4.42	1.22566
Moderate Model vs ACTA1-MCM	ENSMUSG00000031253	Srpx2	up	1.81	4.23	1.22467
Moderate Model vs ACTA1-MCM	ENSMUSG00000026896	Ifih1	up	2.1	4.9	1.22239
Moderate Model vs ACTA1-MCM	ENSMUSG00000026749	Nek6	up	3.52	8.21	1.22181
Moderate Model vs ACTA1-MCM	ENSMUSG00000038732	Mboat1	up	1.18	2.75	1.22064
Moderate Model vs ACTA1-MCM	ENSMUSG00000003363	Pld3	up	5.54	12.9	1.21941
Moderate Model vs ACTA1-MCM	ENSMUSG00000038545	Cul7	up	1.95	4.54	1.21922
Moderate Model vs ACTA1-MCM	ENSMUSG00000041439	Mfsd6	up	1.8	4.19	1.21895
Moderate Model vs ACTA1-MCM	ENSMUSG00000042228	Lyn	up	3.52	8.18	1.21653
Moderate Model vs ACTA1-MCM	ENSMUSG00000020695	Mrc2	up	3.11	7.21	1.21308
Moderate Model vs ACTA1-MCM	ENSMUSG00000020100	Slc29a3	up	1.58	3.66	1.21192
Moderate Model vs ACTA1-MCM	ENSMUSG00000031207	Msn	up	13.6	31.5	1.21175
Moderate Model vs ACTA1-MCM	ENSMUSG00000034675	Dbn1	up	1.81	4.18	1.20751
Moderate Model vs ACTA1-MCM	ENSMUSG00000027803	Wwtr1	up	13.7	31.6	1.20575
Moderate Model vs ACTA1-MCM	ENSMUSG00000039047	Pigk	up	10.5	24.2	1.20462
Moderate Model vs ACTA1-MCM	ENSMUSG00000038141	Tmem181a	up	2.66	6.13	1.20446
Moderate Model vs ACTA1-MCM	ENSMUSG00000040254	Sema3d	up	0.855	1.97	1.2042
Moderate Model vs ACTA1-MCM	ENSMUSG00000006360	Crip1	up	37.9	87.2	1.20213
Moderate Model vs ACTA1-MCM	ENSMUSG00000039497	Dse	up	3.64	8.37	1.20129
Moderate Model vs ACTA1-MCM	ENSMUSG00000040181	Fmo1	up	25.6	58.8	1.19967
Moderate Model vs ACTA1-MCM	ENSMUSG00000035024	Ncapd3	up	3.48	7.99	1.19911
Moderate Model vs ACTA1-MCM	ENSMUSG00000024006	Stk38	up	8.19	18.8	1.1988
Moderate Model vs ACTA1-MCM	ENSMUSG00000036446	Lum	up	21.7	49.7	1.19555
Moderate Model vs ACTA1-MCM	ENSMUSG00000027351	Spred1	up	3.93	9	1.1954
Moderate Model vs ACTA1-MCM	ENSMUSG00000026509	Capn2	up	20.7	47.4	1.19526
Moderate Model vs ACTA1-MCM	ENSMUSG00000008845	Cd163	up	4.16	9.52	1.19438
Moderate Model vs ACTA1-MCM	ENSMUSG00000046186	Cd109	up	0.682	1.56	1.1937
Moderate Model vs ACTA1-MCM	ENSMUSG00000045095	Magi1	up	1.19	2.72	1.19265
Moderate Model vs ACTA1-MCM	ENSMUSG00000056394	Lig1	up	1.16	2.65	1.19187
Moderate Model vs ACTA1-MCM	ENSMUSG00000022892	App	up	32.6	74.4	1.19043
Moderate Model vs ACTA1-MCM	ENSMUSG00000020476	Dbnl	up	4.47	10.2	1.19022
Moderate Model vs ACTA1-MCM	ENSMUSG00000091337	Eid1	up	14.6	33.3	1.18955
Moderate Model vs ACTA1-MCM	ENSMUSG00000029581	Fscn1	up	3.43	7.82	1.18896
Moderate Model vs ACTA1-MCM	ENSMUSG00000029128	Rab28	up	48.7	111	1.18857
Moderate Model vs ACTA1-MCM	ENSMUSG00000036894	Rap2b	up	2.59	5.89	1.18532
Moderate Model vs ACTA1-MCM	ENSMUSG00000023169	Slc38a1	up	1.1	2.5	1.18442
Moderate Model vs ACTA1-MCM	ENSMUSG00000032511	Scn5a	up	0.462	1.05	1.18442
Moderate Model vs ACTA1-MCM	ENSMUSG00000041112	Elmo1	up	1.92	4.36	1.18322
Moderate Model vs ACTA1-MCM	ENSMUSG00000006800	Sulf2	up	2.63	5.97	1.18267
Moderate Model vs ACTA1-MCM	ENSMUSG00000038623	Tm6sf1	up	4.54	10.3	1.18188
Moderate Model vs ACTA1-MCM	ENSMUSG00000029580	Actb	up	224	508	1.18133
Moderate Model vs ACTA1-MCM	ENSMUSG00000003476	Crhr2	up	9	20.4	1.18057
Moderate Model vs ACTA1-MCM	ENSMUSG00000033880	Lgals3bp	up	5.43	12.3	1.17963
Moderate Model vs ACTA1-MCM	ENSMUSG00000067071	Hes6	up	5.08	11.5	1.17873
Moderate Model vs ACTA1-MCM	ENSMUSG00000029860	Zyx	up	4.18	9.46	1.17834
Moderate Model vs ACTA1-MCM	ENSMUSG00000024644	Cndp2	up	5.72	12.9	1.17328
Moderate Model vs ACTA1-MCM	ENSMUSG00000022150	Dab2	up	8.17	18.4	1.1713
Moderate Model vs ACTA1-MCM	ENSMUSG00000052085	Dock8	up	1.13	2.54	1.16851
Moderate Model vs ACTA1-MCM	ENSMUSG00000039234	Sec24d	up	2.59	5.82	1.16807
Moderate Model vs ACTA1-MCM	ENSMUSG00000028456	Unc13b	up	2.28	5.12	1.16711
Moderate Model vs ACTA1-MCM	ENSMUSG00000072941	Sod3	up	4.9	11	1.16665
Moderate Model vs ACTA1-MCM	ENSMUSG00000020844	Nxn	up	16.1	36.1	1.16494
Moderate Model vs ACTA1-MCM	ENSMUSG00000061603	Akap6	up	22.3	50	1.16488
Moderate Model vs ACTA1-MCM	ENSMUSG00000022377	Asap1	up	4.51	10.1	1.16316
Moderate Model vs ACTA1-MCM	ENSMUSG00000028047	Thbs3	up	3.7	8.28	1.16211
Moderate Model vs ACTA1-MCM	ENSMUSG00000038608	Dock10	up	2.28	5.09	1.15863
Moderate Model vs ACTA1-MCM	ENSMUSG00000032575	Manf	up	16.4	36.6	1.15815
Moderate Model vs ACTA1-MCM	ENSMUSG00000052688	5430435G22Rik	up	3.05	6.8	1.15673
Moderate Model vs ACTA1-MCM	ENSMUSG00000002020	Ltbp2	up	0.579	1.29	1.15574
Moderate Model vs ACTA1-MCM	ENSMUSG00000072235	Tuba1a	up	21.8	48.5	1.15366
Moderate Model vs ACTA1-MCM	ENSMUSG00000043067	Dpy19l1	up	2.51	5.56	1.1474
Moderate Model vs ACTA1-MCM	ENSMUSG00000060519	Tor3a	up	2.06	4.56	1.14639
Moderate Model vs ACTA1-MCM	ENSMUSG00000027207	Galk2	up	2.5	5.53	1.14535
Moderate Model vs ACTA1-MCM	ENSMUSG00000022261	Sdc2	up	10.1	22.3	1.14269
Moderate Model vs ACTA1-MCM	ENSMUSG00000074785	Plxnc1	up	0.712	1.57	1.14082
Moderate Model vs ACTA1-MCM	ENSMUSG00000021710	Nln	up	3.33	7.34	1.14026
Moderate Model vs ACTA1-MCM	ENSMUSG00000039697	Ncoa7	up	1.41	3.1	1.13657
Moderate Model vs ACTA1-MCM	ENSMUSG00000028496	Mllt3	up	70.5	155	1.13657
Moderate Model vs ACTA1-MCM	ENSMUSG00000025199	Chuk	up	5.65	12.4	1.13402
Moderate Model vs ACTA1-MCM	ENSMUSG00000032827	Ppp1r9a	up	1.24	2.72	1.13327
Moderate Model vs ACTA1-MCM	ENSMUSG00000032712	2810474O19Rik	up	3.91	8.56	1.13044
Moderate Model vs ACTA1-MCM	ENSMUSG00000021871	Pnp	up	4.89	10.7	1.1297
Moderate Model vs ACTA1-MCM	ENSMUSG00000037348	Paqr7	up	3.62	7.91	1.12769
Moderate Model vs ACTA1-MCM	ENSMUSG00000022443	Myh9	up	10.3	22.5	1.12728
Moderate Model vs ACTA1-MCM	ENSMUSG00000058624	Gda	up	3.98	8.67	1.12326
Moderate Model vs ACTA1-MCM	ENSMUSG00000000693	Loxl3	up	1.74	3.79	1.12311
Moderate Model vs ACTA1-MCM	ENSMUSG00000021218	Gdi2	up	42.3	92.1	1.12254
Moderate Model vs ACTA1-MCM	ENSMUSG00000033066	Gas7	up	5.19	11.3	1.12252
Moderate Model vs ACTA1-MCM	ENSMUSG00000054580	Pla2r1	up	1.47	3.2	1.12226
Moderate Model vs ACTA1-MCM	ENSMUSG00000036390	Gadd45a	up	19.6	42.6	1.12
Moderate Model vs ACTA1-MCM	ENSMUSG00000055632	Hmcn2	up	5.16	11.2	1.11806
Moderate Model vs ACTA1-MCM	ENSMUSG00000008475	Arpc5	up	10.6	23	1.11757
Moderate Model vs ACTA1-MCM	ENSMUSG00000032412	Atp1b3	up	12.6	27.3	1.11548
Moderate Model vs ACTA1-MCM	ENSMUSG00000090100	Ttbk2	up	3.85	8.34	1.11519
Moderate Model vs ACTA1-MCM	ENSMUSG00000061288	Taok3	up	2.23	4.83	1.11498
Moderate Model vs ACTA1-MCM	ENSMUSG00000001025	S100a6	up	56.8	123	1.1147
Moderate Model vs ACTA1-MCM	ENSMUSG00000062933	Gm10123	up	140	303	1.11389
Moderate Model vs ACTA1-MCM	ENSMUSG00000015575	Atp6v0e	up	14	30.3	1.11389
Moderate Model vs ACTA1-MCM	ENSMUSG00000027907	S100a11	up	8.46	18.3	1.11311
Moderate Model vs ACTA1-MCM	ENSMUSG00000028420	Tmem38b	up	20.9	45.2	1.11282
Moderate Model vs ACTA1-MCM	ENSMUSG00000037313	Tacc3	up	1.69	3.65	1.11087
Moderate Model vs ACTA1-MCM	ENSMUSG00000033632	AW554918	up	3.71	8.01	1.11038
Moderate Model vs ACTA1-MCM	ENSMUSG00000029771	Irf5	up	2.53	5.46	1.10976
Moderate Model vs ACTA1-MCM	ENSMUSG00000030680	2900092E17Rik	up	8.63	18.6	1.10787
Moderate Model vs ACTA1-MCM	ENSMUSG00000020778	Ten1	up	6.85	14.7	1.10164
Moderate Model vs ACTA1-MCM	ENSMUSG00000032383	Ppib	up	24.2	51.8	1.09795
Moderate Model vs ACTA1-MCM	ENSMUSG00000041891	Lman1	up	28.7	61.3	1.09484
Moderate Model vs ACTA1-MCM	ENSMUSG00000001552	Jup	up	13.3	28.4	1.09446
Moderate Model vs ACTA1-MCM	ENSMUSG00000034211	Mrps17	up	24.6	52.4	1.09091
Moderate Model vs ACTA1-MCM	ENSMUSG00000029840	Mtpn	up	13.1	27.9	1.0907
Moderate Model vs ACTA1-MCM	ENSMUSG00000030082	Sec61a1	up	8.94	19	1.08765
Moderate Model vs ACTA1-MCM	ENSMUSG00000039529	Atp8b1	up	1.29	2.74	1.0868
Moderate Model vs ACTA1-MCM	ENSMUSG00000034353	Ramp1	up	26.2	55.6	1.08552
Moderate Model vs ACTA1-MCM	ENSMUSG00000026239	Pde6d	up	7.03	14.9	1.08372
Moderate Model vs ACTA1-MCM	ENSMUSG00000050708	Ftl1	up	144	305	1.08274
Moderate Model vs ACTA1-MCM	ENSMUSG00000034430	Zxdc	up	4.53	9.59	1.08202
Moderate Model vs ACTA1-MCM	ENSMUSG00000034165	Ccnd3	up	5.34	11.3	1.08141
Moderate Model vs ACTA1-MCM	ENSMUSG00000028961	Pgd	up	3.12	6.6	1.08092
Moderate Model vs ACTA1-MCM	ENSMUSG00000041959	S100a10	up	29.2	61.7	1.0793
Moderate Model vs ACTA1-MCM	ENSMUSG00000031963	Bmper	up	2.75	5.8	1.07662
Moderate Model vs ACTA1-MCM	ENSMUSG00000044340	Phlpp1	up	2.49	5.25	1.07617
Moderate Model vs ACTA1-MCM	ENSMUSG00000032285	Dnaja4	up	19.4	40.9	1.07604
Moderate Model vs ACTA1-MCM	ENSMUSG00000009647	Ccdc109a	up	16.5	34.7	1.07247
Moderate Model vs ACTA1-MCM	ENSMUSG00000028334	Nans	up	9.18	19.3	1.07203
Moderate Model vs ACTA1-MCM	ENSMUSG00000003873	Bax	up	7.66	16.1	1.07164
Moderate Model vs ACTA1-MCM	ENSMUSG00000046034	Fam105b	up	8.14	17.1	1.0709
Moderate Model vs ACTA1-MCM	ENSMUSG00000024501	Dpysl3	up	3.93	8.24	1.06812
Moderate Model vs ACTA1-MCM	ENSMUSG00000063904	Dpp3	up	6.59	13.8	1.06632
Moderate Model vs ACTA1-MCM	ENSMUSG00000031776	Arl2bp	up	15.3	32	1.06454
Moderate Model vs ACTA1-MCM	ENSMUSG00000049775	Tmsb4x	up	128	267	1.0607
Moderate Model vs ACTA1-MCM	ENSMUSG00000029482	Aacs	up	1.63	3.4	1.06066
Moderate Model vs ACTA1-MCM	ENSMUSG00000049804	Armcx4	up	2.68	5.59	1.06062
Moderate Model vs ACTA1-MCM	ENSMUSG00000059796	Eif4a1	up	39.8	82.9	1.0586
Moderate Model vs ACTA1-MCM	ENSMUSG00000029413	Naaa	up	5	10.4	1.05658
Moderate Model vs ACTA1-MCM	ENSMUSG00000026341	Actr3	up	18.3	38	1.05416
Moderate Model vs ACTA1-MCM	ENSMUSG00000057363	Uxs1	up	4.74	9.84	1.05377
Moderate Model vs ACTA1-MCM	ENSMUSG00000028381	Ugcg	up	3.69	7.66	1.05372
Moderate Model vs ACTA1-MCM	ENSMUSG00000020101	4632428N05Rik	up	5.3	11	1.05344
Moderate Model vs ACTA1-MCM	ENSMUSG00000029718	Pcolce	up	20.1	41.7	1.05285
Moderate Model vs ACTA1-MCM	ENSMUSG00000032353	Tmed3	up	7.72	16	1.0514
Moderate Model vs ACTA1-MCM	ENSMUSG00000052384	Lrrc33	up	3.46	7.16	1.04919
Moderate Model vs ACTA1-MCM	ENSMUSG00000015668	Pdzd11	up	5.8	12	1.04891
Moderate Model vs ACTA1-MCM	ENSMUSG00000025993	Slc40a1	up	7.25	15	1.04891
Moderate Model vs ACTA1-MCM	ENSMUSG00000027864	Ptgfrn	up	4.37	9.02	1.04549
Moderate Model vs ACTA1-MCM	ENSMUSG00000058407	Txndc9	up	18.2	37.5	1.04295
Moderate Model vs ACTA1-MCM	ENSMUSG00000035493	Tgfbi	up	10	20.6	1.04264
Moderate Model vs ACTA1-MCM	ENSMUSG00000027540	Ptpn1	up	5.39	11.1	1.0422
Moderate Model vs ACTA1-MCM	ENSMUSG00000030978	Rrm1	up	11.8	24.3	1.04217
Moderate Model vs ACTA1-MCM	ENSMUSG00000021036	Sptlc2	up	4.25	8.75	1.04182
Moderate Model vs ACTA1-MCM	ENSMUSG00000042312	S100a13	up	9.93	20.4	1.0387
Moderate Model vs ACTA1-MCM	ENSMUSG00000006281	Tep1	up	1.98	4.06	1.03598
Moderate Model vs ACTA1-MCM	ENSMUSG00000002885	Cd97	up	7.42	15.2	1.03458
Moderate Model vs ACTA1-MCM	ENSMUSG00000039787	Cercam	up	2.21	4.52	1.03228
Moderate Model vs ACTA1-MCM	ENSMUSG00000022533	Atp13a3	up	9.83	20.1	1.03193
Moderate Model vs ACTA1-MCM	ENSMUSG00000022912	Pros1	up	5.97	12.2	1.03108
Moderate Model vs ACTA1-MCM	ENSMUSG00000026014	Raph1	up	3.83	7.82	1.02982
Moderate Model vs ACTA1-MCM	ENSMUSG00000043998	Mgat2	up	4.45	9.07	1.0273
Moderate Model vs ACTA1-MCM	ENSMUSG00000027951	Adar	up	1.38	2.81	1.0259
Moderate Model vs ACTA1-MCM	ENSMUSG00000024077	Strn	up	2.8	5.69	1.023
Moderate Model vs ACTA1-MCM	ENSMUSG00000025932	Eya1	up	8.47	17.2	1.02197
Moderate Model vs ACTA1-MCM	ENSMUSG00000039158	Akna	up	0.808	1.64	1.02127
Moderate Model vs ACTA1-MCM	ENSMUSG00000027342	Pcna	up	17.5	35.5	1.02046
Moderate Model vs ACTA1-MCM	ENSMUSG00000026670	Uap1	up	24.8	50.3	1.02022
Moderate Model vs ACTA1-MCM	ENSMUSG00000026107	Nabp1	up	7.65	15.5	1.01874
Moderate Model vs ACTA1-MCM	ENSMUSG00000028692	Akr1a1	up	77.5	157	1.0185
Moderate Model vs ACTA1-MCM	ENSMUSG00000034422	Parp14	up	2.33	4.72	1.01846
Moderate Model vs ACTA1-MCM	ENSMUSG00000035891	Cerk	up	2.14	4.33	1.01676
Moderate Model vs ACTA1-MCM	ENSMUSG00000025823	Pdia4	up	8.76	17.7	1.01475
Moderate Model vs ACTA1-MCM	ENSMUSG00000029657	Hsph1	up	6.88	13.9	1.0146
Moderate Model vs ACTA1-MCM	ENSMUSG00000020160	Meis1	up	2.47	4.99	1.01453
Moderate Model vs ACTA1-MCM	ENSMUSG00000064215	Ifi27l1	up	22.1	44.6	1.013
Moderate Model vs ACTA1-MCM	ENSMUSG00000022329	Stk3	up	2.93	5.91	1.01226
Moderate Model vs ACTA1-MCM	ENSMUSG00000061315	Naca	up	49.5	99.8	1.01161
Moderate Model vs ACTA1-MCM	ENSMUSG00000036461	Elf1	up	2.75	5.54	1.01045
Moderate Model vs ACTA1-MCM	ENSMUSG00000028271	Gtf2b	up	9.88	19.9	1.01019
Moderate Model vs ACTA1-MCM	ENSMUSG00000028399	Ptprd	up	4.27	8.6	1.0101
Moderate Model vs ACTA1-MCM	ENSMUSG00000021939	Ctsb	up	152	306	1.00946
Moderate Model vs ACTA1-MCM	ENSMUSG00000026478	Lamc1	up	17.7	35.6	1.00813
Moderate Model vs ACTA1-MCM	ENSMUSG00000043909	Trp53bp1	up	5.63	11.3	1.00512
Moderate Model vs ACTA1-MCM	ENSMUSG00000048445	Ccdc57	up	1.51	3.03	1.00477
Moderate Model vs ACTA1-MCM	ENSMUSG00000021196	Pfkp	up	4.74	9.51	1.00456
Moderate Model vs ACTA1-MCM	ENSMUSG00000054808	Actn4	up	4.16	8.34	1.00346
Moderate Model vs ACTA1-MCM	ENSMUSG00000041390	Mdfic	up	4.73	9.48	1.00305
Moderate Model vs ACTA1-MCM	ENSMUSG00000019464	Ptger1	up	3.78	7.57	1.00191
Moderate Model vs ACTA1-MCM	ENSMUSG00000017493	Igfbp4	up	17	34	1
Moderate Model vs ACTA1-MCM	ENSMUSG00000027339	Rassf2	up	2.63	5.26	1
Moderate Model vs ACTA1-MCM	ENSMUSG00000005103	Wdr1	up	25.4	50.7	0.997157
Moderate Model vs ACTA1-MCM	ENSMUSG00000037465	Klf10	up	6.19	12.3	0.990647
Moderate Model vs ACTA1-MCM	ENSMUSG00000028164	Manba	up	2.23	4.43	0.990263
Moderate Model vs ACTA1-MCM	ENSMUSG00000041757	Plekha6	up	2.2	4.37	0.99013
Moderate Model vs ACTA1-MCM	ENSMUSG00000021270	Hsp90aa1	up	20	39.7	0.989139
Moderate Model vs ACTA1-MCM	ENSMUSG00000033004	Mycbp2	up	9.07	18	0.988822
Moderate Model vs ACTA1-MCM	ENSMUSG00000000339	Rtcd1	up	12.5	24.8	0.988412
Moderate Model vs ACTA1-MCM	ENSMUSG00000003178	Mical3	up	6.91	13.7	0.987418
Moderate Model vs ACTA1-MCM	ENSMUSG00000033161	Atp1a1	up	28.6	56.7	0.987334
Moderate Model vs ACTA1-MCM	ENSMUSG00000028933	Xrcc2	up	3.35	6.62	0.98267
Moderate Model vs ACTA1-MCM	ENSMUSG00000007440	Pcdha10	up	3.32	6.55	0.980312
Moderate Model vs ACTA1-MCM	ENSMUSG00000021948	Prkcd	up	2.79	5.48	0.973911
Moderate Model vs ACTA1-MCM	ENSMUSG00000031527	Eri1	up	2.89	5.67	0.972279
Moderate Model vs ACTA1-MCM	ENSMUSG00000020627	Klhl29	up	0.821	1.61	0.971607
Moderate Model vs ACTA1-MCM	ENSMUSG00000010936	Vac14	up	4.86	9.51	0.968489
Moderate Model vs ACTA1-MCM	ENSMUSG00000045039	Megf8	up	2.52	4.92	0.965235
Moderate Model vs ACTA1-MCM	ENSMUSG00000066637	Ttc32	up	16.6	32.4	0.964811
Moderate Model vs ACTA1-MCM	ENSMUSG00000052681	Rap1b	up	10.3	20.1	0.964551
Moderate Model vs ACTA1-MCM	ENSMUSG00000018819	Lsp1	up	16.4	32	0.964376
Moderate Model vs ACTA1-MCM	ENSMUSG00000002881	Nab1	up	4.05	7.9	0.963931
Moderate Model vs ACTA1-MCM	ENSMUSG00000025007	Aldh18a1	up	2.61	5.09	0.963616
Moderate Model vs ACTA1-MCM	ENSMUSG00000022840	Adcy5	up	0.795	1.55	0.963241
Moderate Model vs ACTA1-MCM	ENSMUSG00000026342	Slc35f5	up	5.95	11.6	0.963163
Moderate Model vs ACTA1-MCM	ENSMUSG00000037815	Ctnna1	up	16.9	32.9	0.961064
Moderate Model vs ACTA1-MCM	ENSMUSG00000038650	Rnh1	up	22.4	43.6	0.960829
Moderate Model vs ACTA1-MCM	ENSMUSG00000068699	Flnc	up	64.4	125	0.956796
Moderate Model vs ACTA1-MCM	ENSMUSG00000028063	Lmna	up	32.1	62.3	0.956659
Moderate Model vs ACTA1-MCM	ENSMUSG00000031508	Ankrd10	up	10.1	19.6	0.956498
Moderate Model vs ACTA1-MCM	ENSMUSG00000028700	Pomgnt1	up	16.8	32.5	0.951978
Moderate Model vs ACTA1-MCM	ENSMUSG00000031328	Flna	up	14.6	28.2	0.949727
Moderate Model vs ACTA1-MCM	ENSMUSG00000036986	Pml	up	2.3	4.44	0.948926
Moderate Model vs ACTA1-MCM	ENSMUSG00000029388	Eif2b1	up	22.9	44.2	0.948699
Moderate Model vs ACTA1-MCM	ENSMUSG00000022108	Itm2b	up	154	297	0.947533
Moderate Model vs ACTA1-MCM	ENSMUSG00000027087	Itgav	up	10.6	20.4	0.944505
Moderate Model vs ACTA1-MCM	ENSMUSG00000004508	Gab2	up	1.65	3.17	0.942017
Moderate Model vs ACTA1-MCM	ENSMUSG00000004891	Nes	up	7.29	14	0.941436
Moderate Model vs ACTA1-MCM	ENSMUSG00000069094	Pde7a	up	31.8	61	0.939782
Moderate Model vs ACTA1-MCM	ENSMUSG00000024981	Acsl5	up	3.04	5.83	0.939425
Moderate Model vs ACTA1-MCM	ENSMUSG00000029364	Wsb2	up	28.5	54.5	0.935294
Moderate Model vs ACTA1-MCM	ENSMUSG00000055447	Cd47	up	11.3	21.6	0.934709
Moderate Model vs ACTA1-MCM	ENSMUSG00000035158	Mitf	up	5.06	9.67	0.934379
Moderate Model vs ACTA1-MCM	ENSMUSG00000042015	Wdr41	up	8.53	16.3	0.934254
Moderate Model vs ACTA1-MCM	ENSMUSG00000031402	Mpp1	up	11	21	0.932886
Moderate Model vs ACTA1-MCM	ENSMUSG00000060591	Ifitm2	up	23	43.9	0.932587
Moderate Model vs ACTA1-MCM	ENSMUSG00000054277	Arfgap3	up	3.28	6.26	0.932467
Moderate Model vs ACTA1-MCM	ENSMUSG00000008393	Carhsp1	up	5.45	10.4	0.932255
Moderate Model vs ACTA1-MCM	ENSMUSG00000022517	Mgrn1	up	13.5	25.7	0.928809
Moderate Model vs ACTA1-MCM	ENSMUSG00000004319	Clcn3	up	20.7	39.4	0.928565
Moderate Model vs ACTA1-MCM	ENSMUSG00000020571	Pdia6	up	23.7	45.1	0.92824
Moderate Model vs ACTA1-MCM	ENSMUSG00000053819	Camk2d	up	23.5	44.7	0.927614
Moderate Model vs ACTA1-MCM	ENSMUSG00000038507	Parp12	up	2.43	4.62	0.926937
Moderate Model vs ACTA1-MCM	ENSMUSG00000027195	Hsd17b12	up	4.84	9.2	0.926627
Moderate Model vs ACTA1-MCM	ENSMUSG00000021877	Arf4	up	11	20.9	0.925999
Moderate Model vs ACTA1-MCM	ENSMUSG00000026880	Stom	up	15.7	29.8	0.924548
Moderate Model vs ACTA1-MCM	ENSMUSG00000024425	Ndfip1	up	36.1	68.5	0.924105
Moderate Model vs ACTA1-MCM	ENSMUSG00000013846	St3gal1	up	4.29	8.14	0.924051
Moderate Model vs ACTA1-MCM	ENSMUSG00000021242	Npc2	up	19.3	36.6	0.923243
Moderate Model vs ACTA1-MCM	ENSMUSG00000027007	Ssfa2	up	5.16	9.77	0.920987
Moderate Model vs ACTA1-MCM	ENSMUSG00000033039	Micall1	up	2.78	5.26	0.919978
Moderate Model vs ACTA1-MCM	ENSMUSG00000031246	Sh3bgrl	up	6.98	13.2	0.919239
Moderate Model vs ACTA1-MCM	ENSMUSG00000033307	Mif	up	47.2	89.1	0.916639
Moderate Model vs ACTA1-MCM	ENSMUSG00000004677	Myo9b	up	3.65	6.89	0.916608
Moderate Model vs ACTA1-MCM	ENSMUSG00000017929	B4galt5	up	3.05	5.75	0.914753
Moderate Model vs ACTA1-MCM	ENSMUSG00000038271	Iffo1	up	5.36	10.1	0.91405
Moderate Model vs ACTA1-MCM	ENSMUSG00000034484	Snx2	up	13.8	26	0.913843
Moderate Model vs ACTA1-MCM	ENSMUSG00000029465	Arpc3	up	28.8	54.2	0.912224
Moderate Model vs ACTA1-MCM	ENSMUSG00000042712	Wbp5	up	23.8	44.7	0.909313
Moderate Model vs ACTA1-MCM	ENSMUSG00000022637	Cblb	up	4.23	7.94	0.908481
Moderate Model vs ACTA1-MCM	ENSMUSG00000005871	Apc	up	9.88	18.5	0.904942
Moderate Model vs ACTA1-MCM	ENSMUSG00000051695	Pcbp1	up	7.59	14.2	0.903719
Moderate Model vs ACTA1-MCM	ENSMUSG00000035469	Rcbtb1	up	8.89	16.6	0.900928
Moderate Model vs ACTA1-MCM	ENSMUSG00000005873	Reep5	up	39.8	74.3	0.900594
Moderate Model vs ACTA1-MCM	ENSMUSG00000002957	Ap2a2	up	18.6	34.7	0.899633
Moderate Model vs ACTA1-MCM	ENSMUSG00000030759	Far1	up	7.13	13.3	0.899452
Moderate Model vs ACTA1-MCM	ENSMUSG00000048264	Dip2c	up	5.63	10.5	0.899183
Moderate Model vs ACTA1-MCM	ENSMUSG00000057672	Pkn1	up	7.4	13.8	0.899071
Moderate Model vs ACTA1-MCM	ENSMUSG00000036499	Eea1	up	9.71	18.1	0.898446
Moderate Model vs ACTA1-MCM	ENSMUSG00000031490	Eif4ebp1	up	33.3	62	0.896746
Moderate Model vs ACTA1-MCM	ENSMUSG00000020097	Sgpl1	up	8.83	16.4	0.89321
Moderate Model vs ACTA1-MCM	ENSMUSG00000030654	Arl6ip1	up	6.2	11.5	0.891294
[truncated: 5,545 more rows]

## Sheet: FLExD vs ACTA1
Model	Mouse Ensembl gene ID	Mouse gene name	Direction	MCM gene expression (TPM)	FLExDUX4 induced gene expression (TPM)	Log2 fold change
FLExDUX4 vs ACTA1-MCM	ENSMUSG00000091228	Gm20390	up	2.69	8.21	1.60978
FLExDUX4 vs ACTA1-MCM	ENSMUSG00000027313	Chac1	up	8.62	13.9	0.689325
FLExDUX4 vs ACTA1-MCM	ENSMUSG00000019768	Esr1	down	546	7.32	-6.22091

## Sheet: Mild vs ACTA1
Model	Mouse Ensembl gene ID	Mouse gene name	Direction	MCM gene expression (TPM)	FLExDUX4 induced gene expression (TPM)	Log2 fold change
Mild Model vs ACTA1-MCM	ENSMUSG00000000125	Wnt3	up	0	1.27	Inf
Mild Model vs ACTA1-MCM	ENSMUSG00000000214	Th	up	0	1.95	Inf
Mild Model vs ACTA1-MCM	ENSMUSG00000009670	Tex11	up	0	1.38	Inf
Mild Model vs ACTA1-MCM	ENSMUSG00000015829	Tnr	up	0	0.413	Inf
Mild Model vs ACTA1-MCM	ENSMUSG00000020912	Krt12	up	0	1.38	Inf
Mild Model vs ACTA1-MCM	ENSMUSG00000021441	Cts6	up	0	5.31	Inf
Mild Model vs ACTA1-MCM	ENSMUSG00000022055	Nefl	up	0	0.99	Inf
Mild Model vs ACTA1-MCM	ENSMUSG00000024027	Glp1r	up	0	1.08	Inf
Mild Model vs ACTA1-MCM	ENSMUSG00000024292	Cyp4f14	up	0	4.68	Inf
Mild Model vs ACTA1-MCM	ENSMUSG00000024502	Jakmip2	up	0	2.2	Inf
Mild Model vs ACTA1-MCM	ENSMUSG00000025500	1600016N20Rik	up	0	5.6	Inf
Mild Model vs ACTA1-MCM	ENSMUSG00000026253	Chrng	up	0	1.04	Inf
Mild Model vs ACTA1-MCM	ENSMUSG00000026734	4921504E06Rik	up	0	9.47	Inf
Mild Model vs ACTA1-MCM	ENSMUSG00000027761	Aadac	up	0	22.4	Inf
Mild Model vs ACTA1-MCM	ENSMUSG00000027971	Ndst4	up	0	1.05	Inf
Mild Model vs ACTA1-MCM	ENSMUSG00000028860	Sytl1	up	0	2.35	Inf
Mild Model vs ACTA1-MCM	ENSMUSG00000029378	Areg	up	0	2.49	Inf
Mild Model vs ACTA1-MCM	ENSMUSG00000030450	Oca2	up	0	0.773	Inf
Mild Model vs ACTA1-MCM	ENSMUSG00000031635	Anxa10	up	0	7.69	Inf
Mild Model vs ACTA1-MCM	ENSMUSG00000034467	Dynlrb2	up	0	5.9	Inf
Mild Model vs ACTA1-MCM	ENSMUSG00000034917	Tjp3	up	0	3.33	Inf
Mild Model vs ACTA1-MCM	ENSMUSG00000036699	Zcchc12	up	0	1.21	Inf
Mild Model vs ACTA1-MCM	ENSMUSG00000036814	Slc6a20a	up	0	4.47	Inf
Mild Model vs ACTA1-MCM	ENSMUSG00000038508	Gdf15	up	0	1.76	Inf
Mild Model vs ACTA1-MCM	ENSMUSG00000038576	Susd4	up	0	2.21	Inf
Mild Model vs ACTA1-MCM	ENSMUSG00000039323	Igfbp2	up	0	4.13	Inf
Mild Model vs ACTA1-MCM	ENSMUSG00000039488	Cntn5	up	0	1.51	Inf
Mild Model vs ACTA1-MCM	ENSMUSG00000040828	Tmem146	up	0	5.08	Inf
Mild Model vs ACTA1-MCM	ENSMUSG00000041468	Gpr12	up	0	1.95	Inf
Mild Model vs ACTA1-MCM	ENSMUSG00000043760	Pkhd1	up	0	0.709	Inf
Mild Model vs ACTA1-MCM	ENSMUSG00000049493	Pls1	up	0	1.43	Inf
Mild Model vs ACTA1-MCM	ENSMUSG00000050824	Sstr5	up	0	4.42	Inf
Mild Model vs ACTA1-MCM	ENSMUSG00000055298	Ctsj	up	0	9.68	Inf
Mild Model vs ACTA1-MCM	ENSMUSG00000055561	Spink5	up	0	0.856	Inf
Mild Model vs ACTA1-MCM	ENSMUSG00000058794	Nfe2	up	0	5.49	Inf
Mild Model vs ACTA1-MCM	ENSMUSG00000059077	Pth	up	0	32.6	Inf
Mild Model vs ACTA1-MCM	ENSMUSG00000068547	Clca6	up	0	2.02	Inf
Mild Model vs ACTA1-MCM	ENSMUSG00000070880	Gad1	up	0	0.922	Inf
Mild Model vs ACTA1-MCM	ENSMUSG00000081225	Cyp2j12	up	0	10	Inf
Mild Model vs ACTA1-MCM	ENSMUSG00000086564	Cd101	up	0	0.767	Inf
Mild Model vs ACTA1-MCM	ENSMUSG00000090707	Gm8237	up	0	8.86	Inf
Mild Model vs ACTA1-MCM	ENSMUSG00000076434	Wfdc3	up	0.179	82.5	8.84829
Mild Model vs ACTA1-MCM	ENSMUSG00000041608	Entpd3	up	0.0676	11.2	7.37226
Mild Model vs ACTA1-MCM	ENSMUSG00000042045	Sln	up	3.63	511	7.13721
Mild Model vs ACTA1-MCM	ENSMUSG00000027071	P2rx3	up	0.209	26.8	7.00259
Mild Model vs ACTA1-MCM	ENSMUSG00000068122	Agtr2	up	0.209	23.3	6.80068
Mild Model vs ACTA1-MCM	ENSMUSG00000029414	Kntc1	up	0.0325	3.05	6.55223
Mild Model vs ACTA1-MCM	ENSMUSG00000032122	Slc37a2	up	0.257	23.7	6.52697
Mild Model vs ACTA1-MCM	ENSMUSG00000032530	Lyzl4	up	0.477	31.6	6.04979
Mild Model vs ACTA1-MCM	ENSMUSG00000068011	2510049J12Rik	up	0.27	16.7	5.95074
Mild Model vs ACTA1-MCM	ENSMUSG00000023043	Krt18	up	0.0745	4.19	5.81357
Mild Model vs ACTA1-MCM	ENSMUSG00000022899	Slc15a2	up	1.41	76.6	5.76358
Mild Model vs ACTA1-MCM	ENSMUSG00000061825	Ces2c	up	0.104	5.59	5.74819
Mild Model vs ACTA1-MCM	ENSMUSG00000038112	AW551984	up	1.07	56	5.70974
Mild Model vs ACTA1-MCM	ENSMUSG00000020598	Nrcam	up	0.5	23.8	5.57289
Mild Model vs ACTA1-MCM	ENSMUSG00000034311	Kif4	up	0.0976	4.39	5.4912
Mild Model vs ACTA1-MCM	ENSMUSG00000032218	Ccnb2	up	0.149	6.52	5.45149
Mild Model vs ACTA1-MCM	ENSMUSG00000041700	Lhfpl1	up	0.343	13.3	5.27707
Mild Model vs ACTA1-MCM	ENSMUSG00000017978	Cadps2	up	0.596	21.8	5.19287
Mild Model vs ACTA1-MCM	ENSMUSG00000094777	Hist1h2ap	up	0.343	11.8	5.10443
Mild Model vs ACTA1-MCM	ENSMUSG00000030154	Klrb1f	up	0.238	7.29	4.93689
Mild Model vs ACTA1-MCM	ENSMUSG00000045201	Lrrc3b	up	0.119	3.43	4.84918
Mild Model vs ACTA1-MCM	ENSMUSG00000032118	Fez1	up	3.34	92.8	4.7962
Mild Model vs ACTA1-MCM	ENSMUSG00000041817	Fam169a	up	0.0434	1.11	4.67672
Mild Model vs ACTA1-MCM	ENSMUSG00000037855	Zfp365	up	0.203	5.1	4.65095
Mild Model vs ACTA1-MCM	ENSMUSG00000057913	Gm10032	up	0.189	4.61	4.60831
Mild Model vs ACTA1-MCM	ENSMUSG00000056055	Sag	up	0.324	7.68	4.56704
Mild Model vs ACTA1-MCM	ENSMUSG00000075330	A930003A15Rik	up	1.79	41.2	4.52461
Mild Model vs ACTA1-MCM	ENSMUSG00000089996	Tmsb15b2	up	0.867	19.8	4.51332
Mild Model vs ACTA1-MCM	ENSMUSG00000092083	Kcnb2	up	0.065	1.47	4.49923
Mild Model vs ACTA1-MCM	ENSMUSG00000052180	Serpinb6c	up	0.239	5.31	4.47363
Mild Model vs ACTA1-MCM	ENSMUSG00000070695	Cntnap5a	up	0.0298	0.662	4.47345
Mild Model vs ACTA1-MCM	ENSMUSG00000051980	Casr	up	1.06	22.2	4.38842
Mild Model vs ACTA1-MCM	ENSMUSG00000022636	Alcam	up	1.22	25.1	4.36273
Mild Model vs ACTA1-MCM	ENSMUSG00000020407	Upp1	up	0.564	11.3	4.32448
Mild Model vs ACTA1-MCM	ENSMUSG00000024803	Ankrd1	up	6.15	123	4.32193
Mild Model vs ACTA1-MCM	ENSMUSG00000024511	Rab27b	up	0.379	7.49	4.3047
Mild Model vs ACTA1-MCM	ENSMUSG00000020437	Myo1g	up	1.42	27.3	4.26494
Mild Model vs ACTA1-MCM	ENSMUSG00000039126	Prune2	up	1.3	24.8	4.25376
Mild Model vs ACTA1-MCM	ENSMUSG00000031004	Mki67	up	0.0894	1.7	4.24912
Mild Model vs ACTA1-MCM	ENSMUSG00000031647	Mfap3l	up	2.96	55.2	4.221
Mild Model vs ACTA1-MCM	ENSMUSG00000020140	Lgr5	up	0.239	4.3	4.16925
Mild Model vs ACTA1-MCM	ENSMUSG00000036832	Lpar3	up	0.134	2.39	4.15671
Mild Model vs ACTA1-MCM	ENSMUSG00000069267	Hist1h3b	up	0.392	6.71	4.09739
Mild Model vs ACTA1-MCM	ENSMUSG00000045659	Plekha7	up	0.338	5.78	4.09597
Mild Model vs ACTA1-MCM	ENSMUSG00000069310	Hist1h3c	up	0.894	15.2	4.08765
Mild Model vs ACTA1-MCM	ENSMUSG00000029348	Asphd2	up	0.195	3.29	4.07654
Mild Model vs ACTA1-MCM	ENSMUSG00000030222	Rerg	up	0.554	8.84	3.99609
Mild Model vs ACTA1-MCM	ENSMUSG00000025059	Gyk	up	1.05	16.4	3.96523
Mild Model vs ACTA1-MCM	ENSMUSG00000052504	Epha3	up	0.419	6.21	3.88957
Mild Model vs ACTA1-MCM	ENSMUSG00000022865	Cxadr	up	0.238	3.5	3.87832
Mild Model vs ACTA1-MCM	ENSMUSG00000034848	Ttc21b	up	1.5	22	3.87447
Mild Model vs ACTA1-MCM	ENSMUSG00000031880	Rrad	up	2.36	34	3.84868
Mild Model vs ACTA1-MCM	ENSMUSG00000021728	Emb	up	2.28	32.6	3.83777
Mild Model vs ACTA1-MCM	ENSMUSG00000031292	Cdkl5	up	0.477	6.76	3.82496
Mild Model vs ACTA1-MCM	ENSMUSG00000062417	Hist1h3g	up	0.369	5.09	3.78597
Mild Model vs ACTA1-MCM	ENSMUSG00000062184	Hs6st2	up	1.54	20.8	3.75558
Mild Model vs ACTA1-MCM	ENSMUSG00000027171	Prrg4	up	0.432	5.64	3.70659
Mild Model vs ACTA1-MCM	ENSMUSG00000049866	Arl4c	up	0.432	5.64	3.70659
Mild Model vs ACTA1-MCM	ENSMUSG00000021575	Ahrr	up	0.0759	0.984	3.69649
Mild Model vs ACTA1-MCM	ENSMUSG00000045871	Slitrk6	up	0.206	2.67	3.69612
Mild Model vs ACTA1-MCM	ENSMUSG00000040322	Slc25a24	up	3.12	40.4	3.69474
Mild Model vs ACTA1-MCM	ENSMUSG00000029321	Slc10a6	up	0.194	2.5	3.6878
Mild Model vs ACTA1-MCM	ENSMUSG00000024340	Btnl2	up	0.122	1.57	3.68581
Mild Model vs ACTA1-MCM	ENSMUSG00000049723	Mmp12	up	0.434	5.55	3.67672
Mild Model vs ACTA1-MCM	ENSMUSG00000024180	Tmem8	up	0.358	4.53	3.66148
Mild Model vs ACTA1-MCM	ENSMUSG00000051401	Kctd16	up	0.203	2.54	3.64528
Mild Model vs ACTA1-MCM	ENSMUSG00000024526	Cidea	up	0.462	5.77	3.64261
Mild Model vs ACTA1-MCM	ENSMUSG00000019889	Ptprk	up	1.98	24.5	3.62921
Mild Model vs ACTA1-MCM	ENSMUSG00000020914	Top2a	up	0.328	4.03	3.61901
Mild Model vs ACTA1-MCM	ENSMUSG00000029436	Mmp17	up	0.164	2.01	3.61543
Mild Model vs ACTA1-MCM	ENSMUSG00000002076	Hsf2bp	up	0.311	3.76	3.59575
Mild Model vs ACTA1-MCM	ENSMUSG00000048502	Duxbl	up	0.343	4.02	3.55092
Mild Model vs ACTA1-MCM	ENSMUSG00000033350	Chst2	up	0.311	3.62	3.541
Mild Model vs ACTA1-MCM	ENSMUSG00000031762	Mt2	up	4.3	50	3.53952
Mild Model vs ACTA1-MCM	ENSMUSG00000031673	Cdh11	up	1.07	12.2	3.5112
Mild Model vs ACTA1-MCM	ENSMUSG00000027227	Sord	up	34.6	384	3.47226
Mild Model vs ACTA1-MCM	ENSMUSG00000058914	C1qtnf3	up	0.499	5.51	3.46494
Mild Model vs ACTA1-MCM	ENSMUSG00000038776	Ephx1	up	12.1	133	3.45835
Mild Model vs ACTA1-MCM	ENSMUSG00000021732	Fgf10	up	0.403	4.34	3.42884
Mild Model vs ACTA1-MCM	ENSMUSG00000046709	Mapk10	up	0.39	4.19	3.4254
Mild Model vs ACTA1-MCM	ENSMUSG00000039629	Fam40b	up	0.618	6.55	3.40582
Mild Model vs ACTA1-MCM	ENSMUSG00000044447	Dock5	up	0.417	4.39	3.3961
Mild Model vs ACTA1-MCM	ENSMUSG00000023992	Trem2	up	0.542	5.65	3.38189
Mild Model vs ACTA1-MCM	ENSMUSG00000032261	Sh3bgrl2	up	0.662	6.82	3.36487
Mild Model vs ACTA1-MCM	ENSMUSG00000041132	N4bp2l1	up	1.48	15.2	3.3604
Mild Model vs ACTA1-MCM	ENSMUSG00000020774	Aspa	up	6.4	65	3.3443
Mild Model vs ACTA1-MCM	ENSMUSG00000055022	Cntn1	up	0.0745	0.751	3.3335
Mild Model vs ACTA1-MCM	ENSMUSG00000016206	H2-M3	up	1.78	17.9	3.33001
Mild Model vs ACTA1-MCM	ENSMUSG00000049353	Rd3	up	0.217	2.05	3.23986
Mild Model vs ACTA1-MCM	ENSMUSG00000035232	Pdk3	up	0.595	5.58	3.2293
Mild Model vs ACTA1-MCM	ENSMUSG00000044244	Il20rb	up	0.626	5.83	3.21926
Mild Model vs ACTA1-MCM	ENSMUSG00000073678	Pgap1	up	2.62	24.3	3.21332
Mild Model vs ACTA1-MCM	ENSMUSG00000019102	Aldh3a1	up	0.419	3.88	3.21103
Mild Model vs ACTA1-MCM	ENSMUSG00000023066	Rttn	up	1.59	14.6	3.19887
Mild Model vs ACTA1-MCM	ENSMUSG00000049382	Krt8	up	0.184	1.66	3.17341
Mild Model vs ACTA1-MCM	ENSMUSG00000074178	Gm10638	up	0.835	7.49	3.16512
Mild Model vs ACTA1-MCM	ENSMUSG00000031486	Gpr124	up	1.64	14.7	3.16405
Mild Model vs ACTA1-MCM	ENSMUSG00000064325	Hhip	up	0.324	2.9	3.16199
Mild Model vs ACTA1-MCM	ENSMUSG00000020908	Myh3	up	1.92	17.1	3.15482
Mild Model vs ACTA1-MCM	ENSMUSG00000016327	Atp1b4	up	1.95	17.3	3.14923
Mild Model vs ACTA1-MCM	ENSMUSG00000022773	Ypel1	up	1.05	9.28	3.14374
Mild Model vs ACTA1-MCM	ENSMUSG00000062116	Zfp954	up	3.39	29.4	3.11646
Mild Model vs ACTA1-MCM	ENSMUSG00000032763	Ilvbl	up	4.08	34.8	3.09245
Mild Model vs ACTA1-MCM	ENSMUSG00000025757	Hspa4l	up	3.92	32.7	3.06037
Mild Model vs ACTA1-MCM	ENSMUSG00000041346	Wrap53	up	2.57	21.3	3.05101
Mild Model vs ACTA1-MCM	ENSMUSG00000055639	Dach1	up	0.984	8.14	3.0483
Mild Model vs ACTA1-MCM	ENSMUSG00000052276	Ostn	up	49.4	406	3.0389
Mild Model vs ACTA1-MCM	ENSMUSG00000052397	Ezr	up	0.77	6.31	3.03471
Mild Model vs ACTA1-MCM	ENSMUSG00000034780	B3galt1	up	0.596	4.88	3.0335
Mild Model vs ACTA1-MCM	ENSMUSG00000046159	Chrm3	up	0.239	1.95	3.02839
Mild Model vs ACTA1-MCM	ENSMUSG00000071424	Grid2	up	0.206	1.67	3.01913
Mild Model vs ACTA1-MCM	ENSMUSG00000033826	Dnahc8	up	0.0405	0.328	3.0177
Mild Model vs ACTA1-MCM	ENSMUSG00000053825	Ppfia2	up	0.239	1.88	2.97565
Mild Model vs ACTA1-MCM	ENSMUSG00000059713	Rcan3	up	1.36	10.6	2.96239
Mild Model vs ACTA1-MCM	ENSMUSG00000042734	Ttc9	up	1.3	10.1	2.95777
Mild Model vs ACTA1-MCM	ENSMUSG00000055775	Myh8	up	1.3	10.1	2.95777
Mild Model vs ACTA1-MCM	ENSMUSG00000026833	Olfm1	up	2.19	17	2.95653
Mild Model vs ACTA1-MCM	ENSMUSG00000028197	Col24a1	up	1.16	8.95	2.94776
Mild Model vs ACTA1-MCM	ENSMUSG00000062727	Hist1h2bk	up	1.7	12.9	2.92376
Mild Model vs ACTA1-MCM	ENSMUSG00000009185	Ccl8	up	2.24	16.9	2.91545
Mild Model vs ACTA1-MCM	ENSMUSG00000005225	Plekha8	up	1.86	14	2.91205
Mild Model vs ACTA1-MCM	ENSMUSG00000076617	Ighm	up	11.7	87.9	2.90935
Mild Model vs ACTA1-MCM	ENSMUSG00000048458	6530418L21Rik	up	2.8	20.9	2.9
Mild Model vs ACTA1-MCM	ENSMUSG00000026435	Slc45a3	up	0.716	5.25	2.87429
Mild Model vs ACTA1-MCM	ENSMUSG00000020436	Gabrg2	up	0.176	1.29	2.87372
Mild Model vs ACTA1-MCM	ENSMUSG00000069312	Hist1h3h	up	1.98	14.5	2.87248
Mild Model vs ACTA1-MCM	ENSMUSG00000027555	Car13	up	0.973	7.04	2.85506
Mild Model vs ACTA1-MCM	ENSMUSG00000023328	Ache	up	6.45	46.4	2.84675
Mild Model vs ACTA1-MCM	ENSMUSG00000038354	Ankrd35	up	0.552	3.91	2.82443
Mild Model vs ACTA1-MCM	ENSMUSG00000034361	Cpne2	up	1.83	12.9	2.81746
Mild Model vs ACTA1-MCM	ENSMUSG00000029195	Klb	up	0.27	1.86	2.78427
Mild Model vs ACTA1-MCM	ENSMUSG00000031147	Magix	up	10.4	71.6	2.78338
Mild Model vs ACTA1-MCM	ENSMUSG00000068606	Gm4841	up	6.4	43.9	2.77808
Mild Model vs ACTA1-MCM	ENSMUSG00000029134	Plb1	up	0.838	5.72	2.77099
Mild Model vs ACTA1-MCM	ENSMUSG00000024304	Cdh2	up	0.434	2.96	2.76983
Mild Model vs ACTA1-MCM	ENSMUSG00000018774	Cd68	up	1.37	9.34	2.76925
Mild Model vs ACTA1-MCM	ENSMUSG00000057716	Gm5567	up	0.27	1.84	2.76867
Mild Model vs ACTA1-MCM	ENSMUSG00000022105	Rb1	up	6.42	43.4	2.75705
Mild Model vs ACTA1-MCM	ENSMUSG00000034329	Brip1	up	0.195	1.29	2.72583
Mild Model vs ACTA1-MCM	ENSMUSG00000026605	Cenpf	up	0.228	1.49	2.70821
Mild Model vs ACTA1-MCM	ENSMUSG00000046805	Mpeg1	up	0.909	5.89	2.69592
Mild Model vs ACTA1-MCM	ENSMUSG00000031928	Mre11a	up	5.15	32.8	2.67105
Mild Model vs ACTA1-MCM	ENSMUSG00000045136	Tubb2b	up	1.21	7.58	2.64719
Mild Model vs ACTA1-MCM	ENSMUSG00000027030	Stk39	up	1.62	10.1	2.64029
Mild Model vs ACTA1-MCM	ENSMUSG00000038807	Rap1gap2	up	1.97	12.1	2.61874
Mild Model vs ACTA1-MCM	ENSMUSG00000021676	Iqgap2	up	0.965	5.92	2.617
Mild Model vs ACTA1-MCM	ENSMUSG00000031637	Lrp2bp	up	4.29	26.3	2.61601
Mild Model vs ACTA1-MCM	ENSMUSG00000042050	Wdr60	up	4.6	28.2	2.61599
Mild Model vs ACTA1-MCM	ENSMUSG00000026459	Myog	up	5.64	34.5	2.61283
Mild Model vs ACTA1-MCM	ENSMUSG00000054717	Hmgb2	up	2.73	16.5	2.59549
Mild Model vs ACTA1-MCM	ENSMUSG00000017718	Afmid	up	1.96	11.7	2.57758
Mild Model vs ACTA1-MCM	ENSMUSG00000042377	Fam83g	up	0.149	0.887	2.57362
Mild Model vs ACTA1-MCM	ENSMUSG00000053398	Phgdh	up	3.19	18.8	2.5591
Mild Model vs ACTA1-MCM	ENSMUSG00000038642	Ctss	up	8.69	51	2.55307
Mild Model vs ACTA1-MCM	ENSMUSG00000024542	Cep192	up	1.15	6.62	2.5252
Mild Model vs ACTA1-MCM	ENSMUSG00000076431	Sox4	up	0.701	4.02	2.51971
Mild Model vs ACTA1-MCM	ENSMUSG00000022123	Scel	up	0.195	1.11	2.50901
Mild Model vs ACTA1-MCM	ENSMUSG00000025885	Myo5b	up	0.635	3.58	2.49513
Mild Model vs ACTA1-MCM	ENSMUSG00000059854	Hydin	up	0.0596	0.334	2.48646
Mild Model vs ACTA1-MCM	ENSMUSG00000029763	Exoc4	up	36.1	202	2.48428
Mild Model vs ACTA1-MCM	ENSMUSG00000072955	Tmsb15l	up	2.58	14.4	2.48063
Mild Model vs ACTA1-MCM	ENSMUSG00000042254	Cilp	up	8.41	46.8	2.47633
Mild Model vs ACTA1-MCM	ENSMUSG00000001228	Uhrf1	up	0.243	1.34	2.4632
Mild Model vs ACTA1-MCM	ENSMUSG00000041594	Tmtc4	up	1.91	10.5	2.45874
Mild Model vs ACTA1-MCM	ENSMUSG00000035184	Fam124a	up	0.987	5.38	2.44648
Mild Model vs ACTA1-MCM	ENSMUSG00000050335	Lgals3	up	7.11	38.4	2.43318
Mild Model vs ACTA1-MCM	ENSMUSG00000024411	Aqp4	up	33.2	179	2.4307
Mild Model vs ACTA1-MCM	ENSMUSG00000060429	Sntb1	up	5.08	27.3	2.426
Mild Model vs ACTA1-MCM	ENSMUSG00000033952	Aspm	up	0.0811	0.434	2.41992
Mild Model vs ACTA1-MCM	ENSMUSG00000028883	Sema3a	up	1.91	10.2	2.41692
Mild Model vs ACTA1-MCM	ENSMUSG00000026479	Lamc2	up	0.26	1.37	2.39759
Mild Model vs ACTA1-MCM	ENSMUSG00000015950	Ncf1	up	1.21	6.35	2.39175
Mild Model vs ACTA1-MCM	ENSMUSG00000033377	Palmd	up	6.56	34.3	2.38644
Mild Model vs ACTA1-MCM	ENSMUSG00000000301	Pemt	up	2.12	11	2.37537
Mild Model vs ACTA1-MCM	ENSMUSG00000027107	Chrna1	up	4.32	22.4	2.3744
Mild Model vs ACTA1-MCM	ENSMUSG00000027797	Dclk1	up	1.08	5.56	2.36405
Mild Model vs ACTA1-MCM	ENSMUSG00000029098	Acox3	up	6.57	33.8	2.36306
Mild Model vs ACTA1-MCM	ENSMUSG00000031765	Mt1	up	12	61.2	2.3505
Mild Model vs ACTA1-MCM	ENSMUSG00000033777	Tlr13	up	0.26	1.32	2.34395
Mild Model vs ACTA1-MCM	ENSMUSG00000026480	Ncf2	up	1.11	5.62	2.34001
Mild Model vs ACTA1-MCM	ENSMUSG00000027890	Gstm4	up	2.43	12.3	2.33963
Mild Model vs ACTA1-MCM	ENSMUSG00000056367	Actr3b	up	1.33	6.7	2.33273
Mild Model vs ACTA1-MCM	ENSMUSG00000038011	Dnahc10	up	0.104	0.523	2.33023
Mild Model vs ACTA1-MCM	ENSMUSG00000074505	Fat3	up	0.541	2.72	2.32991
Mild Model vs ACTA1-MCM	ENSMUSG00000022952	Runx1	up	0.811	4.07	2.32725
Mild Model vs ACTA1-MCM	ENSMUSG00000054115	Skp2	up	0.568	2.84	2.32193
Mild Model vs ACTA1-MCM	ENSMUSG00000022364	Wdr67	up	1.54	7.65	2.31253
Mild Model vs ACTA1-MCM	ENSMUSG00000044734	Serpinb1a	up	3.74	18.5	2.30642
Mild Model vs ACTA1-MCM	ENSMUSG00000049940	Pgrmc2	up	8.5	42	2.30485
Mild Model vs ACTA1-MCM	ENSMUSG00000029822	Osbpl3	up	1.22	6.02	2.30288
Mild Model vs ACTA1-MCM	ENSMUSG00000043091	Tuba1c	up	2.47	12.1	2.29242
Mild Model vs ACTA1-MCM	ENSMUSG00000029594	Rbm19	up	3.23	15.7	2.28116
Mild Model vs ACTA1-MCM	ENSMUSG00000069520	Tmem19	up	4.28	20.7	2.27395
Mild Model vs ACTA1-MCM	ENSMUSG00000035934	Pknox2	up	4.97	24	2.27172
Mild Model vs ACTA1-MCM	ENSMUSG00000007646	Rad51c	up	0.336	1.62	2.26946
Mild Model vs ACTA1-MCM	ENSMUSG00000023243	Kcnk5	up	0.378	1.81	2.25953
Mild Model vs ACTA1-MCM	ENSMUSG00000026594	Ralgps2	up	1.08	5.14	2.25074
Mild Model vs ACTA1-MCM	ENSMUSG00000039546	Ajap1	up	0.343	1.63	2.24859
Mild Model vs ACTA1-MCM	ENSMUSG00000042626	Shc1	up	10.2	48.2	2.24046
Mild Model vs ACTA1-MCM	ENSMUSG00000026414	Tnnt2	up	1.41	6.58	2.22239
Mild Model vs ACTA1-MCM	ENSMUSG00000031827	Cotl1	up	2.82	13.1	2.2158
Mild Model vs ACTA1-MCM	ENSMUSG00000003623	Crot	up	39.2	182	2.21501
Mild Model vs ACTA1-MCM	ENSMUSG00000051502	Ufsp1	up	2.5	11.4	2.18903
Mild Model vs ACTA1-MCM	ENSMUSG00000032883	Acsl3	up	5.83	26.2	2.168
Mild Model vs ACTA1-MCM	ENSMUSG00000001642	Akr1b3	up	86.2	386	2.16284
Mild Model vs ACTA1-MCM	ENSMUSG00000031824	6430548M08Rik	up	3.12	13.9	2.15547
Mild Model vs ACTA1-MCM	ENSMUSG00000013584	Aldh1a2	up	1.22	5.41	2.14875
Mild Model vs ACTA1-MCM	ENSMUSG00000091747	D17H6S56E-5	up	0.906	4	2.14242
Mild Model vs ACTA1-MCM	ENSMUSG00000079428	Tceal7	up	65.6	289	2.1393
Mild Model vs ACTA1-MCM	ENSMUSG00000030671	Pde3b	up	1.96	8.53	2.12169
Mild Model vs ACTA1-MCM	ENSMUSG00000045679	Pqlc3	up	3.24	14.1	2.12163
Mild Model vs ACTA1-MCM	ENSMUSG00000051650	B3gnt2	up	1.97	8.57	2.1211
Mild Model vs ACTA1-MCM	ENSMUSG00000033721	Vav3	up	2.32	10	2.1078
Mild Model vs ACTA1-MCM	ENSMUSG00000017631	Abr	up	3.22	13.8	2.09954
Mild Model vs ACTA1-MCM	ENSMUSG00000062210	Tnfaip8	up	3.5	15	2.09954
Mild Model vs ACTA1-MCM	ENSMUSG00000023067	Cdkn1a	up	3.2	13.7	2.09803
Mild Model vs ACTA1-MCM	ENSMUSG00000022306	Zfpm2	up	0.257	1.1	2.09766
Mild Model vs ACTA1-MCM	ENSMUSG00000056124	B4galt6	up	0.743	3.18	2.09759
Mild Model vs ACTA1-MCM	ENSMUSG00000020102	Slc16a7	up	0.477	2.04	2.09651
Mild Model vs ACTA1-MCM	ENSMUSG00000027080	Med19	up	3.37	14.4	2.09525
Mild Model vs ACTA1-MCM	ENSMUSG00000049577	Zfpm1	up	0.487	2.08	2.09459
Mild Model vs ACTA1-MCM	ENSMUSG00000022010	Tsc22d1	up	25.3	107	2.0804
Mild Model vs ACTA1-MCM	ENSMUSG00000040605	Bace2	up	0.88	3.72	2.07973
Mild Model vs ACTA1-MCM	ENSMUSG00000062593	Lilrb4	up	1.31	5.53	2.07771
Mild Model vs ACTA1-MCM	ENSMUSG00000070287	Tmem22	up	0.726	3.06	2.07549
Mild Model vs ACTA1-MCM	ENSMUSG00000079419	Ms4a6c	up	1.92	8.07	2.07146
Mild Model vs ACTA1-MCM	ENSMUSG00000027386	Fbln7	up	0.969	4.07	2.07046
Mild Model vs ACTA1-MCM	ENSMUSG00000038147	Cd84	up	1.5	6.3	2.07039
Mild Model vs ACTA1-MCM	ENSMUSG00000036905	C1qb	up	9.97	41.7	2.06438
Mild Model vs ACTA1-MCM	ENSMUSG00000030789	Itgax	up	0.343	1.41	2.03941
Mild Model vs ACTA1-MCM	ENSMUSG00000016239	Lonrf3	up	1.28	5.24	2.03342
Mild Model vs ACTA1-MCM	ENSMUSG00000036902	Neto2	up	1.82	7.45	2.0333
Mild Model vs ACTA1-MCM	ENSMUSG00000024677	Ms4a6b	up	1.73	7.08	2.03298
Mild Model vs ACTA1-MCM	ENSMUSG00000038605	Samd10	up	0.889	3.63	2.02971
Mild Model vs ACTA1-MCM	ENSMUSG00000022575	Gsdmd	up	2.2	8.97	2.0276
Mild Model vs ACTA1-MCM	ENSMUSG00000030110	Ret	up	1.32	5.38	2.02707
Mild Model vs ACTA1-MCM	ENSMUSG00000051335	Gfod1	up	0.703	2.86	2.02442
Mild Model vs ACTA1-MCM	ENSMUSG00000070348	Ccnd1	up	1.28	5.2	2.02237
Mild Model vs ACTA1-MCM	ENSMUSG00000003849	Nqo1	up	19.6	79	2.011
Mild Model vs ACTA1-MCM	ENSMUSG00000039735	Fnbp1l	up	1.69	6.75	1.99786
Mild Model vs ACTA1-MCM	ENSMUSG00000028445	Enho	up	9.07	35.9	1.98481
Mild Model vs ACTA1-MCM	ENSMUSG00000090946	Ccdc71l	up	1	3.94	1.9782
Mild Model vs ACTA1-MCM	ENSMUSG00000043004	Gng2	up	3.31	13	1.97361
Mild Model vs ACTA1-MCM	ENSMUSG00000012443	Kif11	up	0.297	1.16	1.96559
Mild Model vs ACTA1-MCM	ENSMUSG00000035578	Iqcg	up	1.72	6.71	1.9639
Mild Model vs ACTA1-MCM	ENSMUSG00000022404	Slc25a17	up	7.41	28.9	1.96352
Mild Model vs ACTA1-MCM	ENSMUSG00000027215	Cd82	up	4.42	17.2	1.96029
Mild Model vs ACTA1-MCM	ENSMUSG00000000266	Mid2	up	2.7	10.5	1.95936
Mild Model vs ACTA1-MCM	ENSMUSG00000021360	Gcnt2	up	2.07	8.04	1.95756
Mild Model vs ACTA1-MCM	ENSMUSG00000040350	Trim7	up	16.8	65.2	1.95641
Mild Model vs ACTA1-MCM	ENSMUSG00000041235	Chd7	up	3.12	12.1	1.95539
Mild Model vs ACTA1-MCM	ENSMUSG00000038172	Ttc39b	up	2.13	8.23	1.95004
Mild Model vs ACTA1-MCM	ENSMUSG00000008035	Mid1ip1	up	10.4	39.7	1.93256
Mild Model vs ACTA1-MCM	ENSMUSG00000047090	Tmem198b	up	1.01	3.83	1.92299
Mild Model vs ACTA1-MCM	ENSMUSG00000029490	Mfsd7a	up	1.04	3.93	1.91795
Mild Model vs ACTA1-MCM	ENSMUSG00000028832	Stmn1	up	1.57	5.91	1.91239
Mild Model vs ACTA1-MCM	ENSMUSG00000033256	Shf	up	1.12	4.16	1.89308
Mild Model vs ACTA1-MCM	ENSMUSG00000029469	Ift81	up	2.99	11.1	1.89234
Mild Model vs ACTA1-MCM	ENSMUSG00000005667	Mthfd2	up	1.51	5.57	1.88313
Mild Model vs ACTA1-MCM	ENSMUSG00000054203	Ifi205	up	5.63	20.6	1.87144
Mild Model vs ACTA1-MCM	ENSMUSG00000047414	Flrt2	up	2.65	9.66	1.86603
Mild Model vs ACTA1-MCM	ENSMUSG00000027750	Postn	up	6.08	22.1	1.8619
Mild Model vs ACTA1-MCM	ENSMUSG00000046997	Spsb4	up	0.581	2.11	1.86063
Mild Model vs ACTA1-MCM	ENSMUSG00000053063	Clec12a	up	1.52	5.52	1.8606
Mild Model vs ACTA1-MCM	ENSMUSG00000029669	Tspan12	up	6.59	23.8	1.85261
Mild Model vs ACTA1-MCM	ENSMUSG00000030538	Cib1	up	4.37	15.7	1.84506
Mild Model vs ACTA1-MCM	ENSMUSG00000024679	Ms4a6d	up	1.3	4.66	1.84182
Mild Model vs ACTA1-MCM	ENSMUSG00000038299	Wdr36	up	14.2	50.8	1.83894
Mild Model vs ACTA1-MCM	ENSMUSG00000073987	Ggh	up	8.08	28.8	1.83364
Mild Model vs ACTA1-MCM	ENSMUSG00000004730	Emr1	up	3.77	13.4	1.8296
Mild Model vs ACTA1-MCM	ENSMUSG00000029304	Spp1	up	2.82	10	1.82623
Mild Model vs ACTA1-MCM	ENSMUSG00000029638	Glcci1	up	1.98	7.02	1.82597
Mild Model vs ACTA1-MCM	ENSMUSG00000078945	Naip2	up	0.412	1.46	1.82525
Mild Model vs ACTA1-MCM	ENSMUSG00000026074	Map4k4	up	4.58	16.2	1.82257
Mild Model vs ACTA1-MCM	ENSMUSG00000026223	Itm2c	up	21.5	75.8	1.81786
Mild Model vs ACTA1-MCM	ENSMUSG00000036390	Gadd45a	up	12.1	42.5	1.81246
Mild Model vs ACTA1-MCM	ENSMUSG00000030681	Mvp	up	8.5	29.8	1.80978
Mild Model vs ACTA1-MCM	ENSMUSG00000005233	Spc25	up	1.03	3.61	1.80935
Mild Model vs ACTA1-MCM	ENSMUSG00000001473	Tubb6	up	7.99	27.9	1.804
Mild Model vs ACTA1-MCM	ENSMUSG00000037788	Vopp1	up	1.62	5.65	1.80226
Mild Model vs ACTA1-MCM	ENSMUSG00000024197	Plin3	up	15.4	53.2	1.7885
Mild Model vs ACTA1-MCM	ENSMUSG00000031146	Plp2	up	6.95	24	1.78795
Mild Model vs ACTA1-MCM	ENSMUSG00000037999	Arap2	up	1.62	5.58	1.78427
Mild Model vs ACTA1-MCM	ENSMUSG00000031613	Hpgd	up	2.3	7.92	1.78387
Mild Model vs ACTA1-MCM	ENSMUSG00000029128	Rab28	up	56.3	193	1.77739
Mild Model vs ACTA1-MCM	ENSMUSG00000020435	Osbp2	up	0.581	1.99	1.77616
Mild Model vs ACTA1-MCM	ENSMUSG00000020326	Ccng1	up	731	2500	1.77398
Mild Model vs ACTA1-MCM	ENSMUSG00000036353	P2ry12	up	0.775	2.65	1.77372
Mild Model vs ACTA1-MCM	ENSMUSG00000024754	Tmem2	up	5.62	19.2	1.77246
Mild Model vs ACTA1-MCM	ENSMUSG00000018927	Ccl6	up	8.55	29.2	1.77197
Mild Model vs ACTA1-MCM	ENSMUSG00000008822	Acyp1	up	44.3	149	1.74993
Mild Model vs ACTA1-MCM	ENSMUSG00000024462	Gabbr1	up	1.37	4.6	1.74746
Mild Model vs ACTA1-MCM	ENSMUSG00000026028	Trak2	up	15.7	52.6	1.7443
Mild Model vs ACTA1-MCM	ENSMUSG00000018983	E2f2	up	0.581	1.94	1.73945
Mild Model vs ACTA1-MCM	ENSMUSG00000069516	Lyz2	up	67.9	225	1.72844
Mild Model vs ACTA1-MCM	ENSMUSG00000058793	Cds2	up	9.64	31.7	1.71738
Mild Model vs ACTA1-MCM	ENSMUSG00000040747	Cd53	up	2.52	8.27	1.71446
Mild Model vs ACTA1-MCM	ENSMUSG00000036887	C1qa	up	17.7	57.8	1.70732
Mild Model vs ACTA1-MCM	ENSMUSG00000024556	Me2	up	1.97	6.42	1.70438
Mild Model vs ACTA1-MCM	ENSMUSG00000015354	Pcolce2	up	7.3	23.6	1.69282
Mild Model vs ACTA1-MCM	ENSMUSG00000007379	Dennd2c	up	1.13	3.64	1.68762
Mild Model vs ACTA1-MCM	ENSMUSG00000022510	Trp63	up	2.01	6.45	1.6821
Mild Model vs ACTA1-MCM	ENSMUSG00000059498	Fcgr3	up	6.11	19.6	1.68161
Mild Model vs ACTA1-MCM	ENSMUSG00000050071	Bex1	up	11.2	35.9	1.68049
Mild Model vs ACTA1-MCM	ENSMUSG00000025492	Ifitm3	up	9.41	30.1	1.6775
Mild Model vs ACTA1-MCM	ENSMUSG00000052572	Dlg2	up	0.336	1.07	1.67108
Mild Model vs ACTA1-MCM	ENSMUSG00000038936	Sccpdh	up	41.8	133	1.66985
Mild Model vs ACTA1-MCM	ENSMUSG00000026141	Col19a1	up	0.852	2.71	1.66937
Mild Model vs ACTA1-MCM	ENSMUSG00000058818	Lilrb3	up	1.07	3.4	1.66792
Mild Model vs ACTA1-MCM	ENSMUSG00000039270	Megf9	up	1.01	3.19	1.6592
Mild Model vs ACTA1-MCM	ENSMUSG00000019878	Hsf2	up	14	44.2	1.65862
Mild Model vs ACTA1-MCM	ENSMUSG00000038742	Angptl6	up	3.18	10	1.6529
Mild Model vs ACTA1-MCM	ENSMUSG00000048376	F2r	up	1.64	5.15	1.65088
Mild Model vs ACTA1-MCM	ENSMUSG00000024778	Fas	up	3.41	10.7	1.64977
Mild Model vs ACTA1-MCM	ENSMUSG00000026107	Nabp1	up	9.97	31	1.6366
Mild Model vs ACTA1-MCM	ENSMUSG00000029810	Tmem176b	up	5.49	17	1.63066
Mild Model vs ACTA1-MCM	ENSMUSG00000028572	Hook1	up	12.5	38.7	1.63041
Mild Model vs ACTA1-MCM	ENSMUSG00000089945	Gm20459	up	0.973	3.01	1.62925
Mild Model vs ACTA1-MCM	ENSMUSG00000038312	Edem2	up	2.2	6.8	1.62803
Mild Model vs ACTA1-MCM	ENSMUSG00000044042	Fmn1	up	0.343	1.06	1.62778
Mild Model vs ACTA1-MCM	ENSMUSG00000015340	Cybb	up	1.84	5.66	1.6211
Mild Model vs ACTA1-MCM	ENSMUSG00000032089	Il10ra	up	0.745	2.29	1.62004
Mild Model vs ACTA1-MCM	ENSMUSG00000001864	Aif1l	up	3.25	9.92	1.6099
Mild Model vs ACTA1-MCM	ENSMUSG00000036862	Dchs1	up	1.15	3.5	1.60572
Mild Model vs ACTA1-MCM	ENSMUSG00000070565	Rasal2	up	3.81	11.5	1.59377
Mild Model vs ACTA1-MCM	ENSMUSG00000055541	Lair1	up	1.37	4.12	1.58847
Mild Model vs ACTA1-MCM	ENSMUSG00000060586	H2-Eb1	up	20.8	62.3	1.58265
Mild Model vs ACTA1-MCM	ENSMUSG00000034593	Myo5a	up	4.31	12.9	1.58161
Mild Model vs ACTA1-MCM	ENSMUSG00000034457	Eda2r	up	12.1	36.2	1.58098
Mild Model vs ACTA1-MCM	ENSMUSG00000035354	Uvrag	up	5.12	15.3	1.57932
Mild Model vs ACTA1-MCM	ENSMUSG00000022372	Sla	up	0.9	2.68	1.57424
Mild Model vs ACTA1-MCM	ENSMUSG00000038305	Spats2l	up	1.4	4.13	1.56071
Mild Model vs ACTA1-MCM	ENSMUSG00000026971	Itgb6	up	19.1	56.3	1.55956
Mild Model vs ACTA1-MCM	ENSMUSG00000028599	Tnfrsf1b	up	1.43	4.2	1.55437
Mild Model vs ACTA1-MCM	ENSMUSG00000024640	Psat1	up	2.04	5.99	1.55399
Mild Model vs ACTA1-MCM	ENSMUSG00000026483	Fam129a	up	4.16	12.2	1.55223
Mild Model vs ACTA1-MCM	ENSMUSG00000061601	Pclo	up	0.163	0.478	1.55214
Mild Model vs ACTA1-MCM	ENSMUSG00000075031	Hist1h2bb	up	8.48	24.8	1.5482
Mild Model vs ACTA1-MCM	ENSMUSG00000022309	Angpt1	up	8.56	25	1.54625
Mild Model vs ACTA1-MCM	ENSMUSG00000041670	Rims1	up	0.552	1.61	1.54432
Mild Model vs ACTA1-MCM	ENSMUSG00000032009	Sesn3	up	2.24	6.53	1.54358
Mild Model vs ACTA1-MCM	ENSMUSG00000024030	Abcg1	up	0.701	2.04	1.54108
Mild Model vs ACTA1-MCM	ENSMUSG00000074220	Zfp382	up	0.933	2.7	1.53301
Mild Model vs ACTA1-MCM	ENSMUSG00000031583	Wrn	up	2.4	6.93	1.52982
Mild Model vs ACTA1-MCM	ENSMUSG00000022769	Sdf2l1	up	2.85	8.22	1.52818
Mild Model vs ACTA1-MCM	ENSMUSG00000025240	Sacm1l	up	18	51.9	1.52774
Mild Model vs ACTA1-MCM	ENSMUSG00000028933	Xrcc2	up	4.52	13	1.52412
Mild Model vs ACTA1-MCM	ENSMUSG00000037348	Paqr7	up	2.62	7.51	1.51925
Mild Model vs ACTA1-MCM	ENSMUSG00000033849	B3galt2	up	5.28	15.1	1.51594
Mild Model vs ACTA1-MCM	ENSMUSG00000028274	Rngtt	up	6.02	17.2	1.51457
Mild Model vs ACTA1-MCM	ENSMUSG00000051579	Tceal8	up	9.27	26.4	1.5099
Mild Model vs ACTA1-MCM	ENSMUSG00000040875	Osbpl10	up	0.694	1.96	1.49785
Mild Model vs ACTA1-MCM	ENSMUSG00000002489	Tiam1	up	1.6	4.48	1.48543
Mild Model vs ACTA1-MCM	ENSMUSG00000037966	Ninj1	up	7.8	21.8	1.48278
Mild Model vs ACTA1-MCM	ENSMUSG00000036908	Unc93b1	up	2.53	7.06	1.48053
Mild Model vs ACTA1-MCM	ENSMUSG00000038515	Grtp1	up	4.5	12.5	1.47393
Mild Model vs ACTA1-MCM	ENSMUSG00000073490	AI607873	up	1.69	4.69	1.47256
Mild Model vs ACTA1-MCM	ENSMUSG00000030323	Ift122	up	3.31	9.14	1.46536
Mild Model vs ACTA1-MCM	ENSMUSG00000032735	Ablim3	up	1.88	5.19	1.465
Mild Model vs ACTA1-MCM	ENSMUSG00000062995	Ica1	up	2.35	6.48	1.46333
Mild Model vs ACTA1-MCM	ENSMUSG00000022663	Atg3	up	11.4	31.4	1.46173
Mild Model vs ACTA1-MCM	ENSMUSG00000040813	Tex264	up	14.6	40.2	1.46123
Mild Model vs ACTA1-MCM	ENSMUSG00000049103	Ccr2	up	4.29	11.8	1.45974
Mild Model vs ACTA1-MCM	ENSMUSG00000005410	Mcm5	up	0.595	1.63	1.45391
Mild Model vs ACTA1-MCM	ENSMUSG00000031007	Atp6ap2	up	13	35.6	1.45337
Mild Model vs ACTA1-MCM	ENSMUSG00000067071	Hes6	up	5.56	15.2	1.45091
Mild Model vs ACTA1-MCM	ENSMUSG00000020736	Nt5c	up	3.77	10.3	1.45001
Mild Model vs ACTA1-MCM	ENSMUSG00000024781	Lipa	up	3.88	10.6	1.44994
Mild Model vs ACTA1-MCM	ENSMUSG00000034353	Ramp1	up	31.6	86.3	1.44944
Mild Model vs ACTA1-MCM	ENSMUSG00000054072	Iigp1	up	6.39	17.4	1.4452
Mild Model vs ACTA1-MCM	ENSMUSG00000057554	Lgals8	up	14.5	39.4	1.44214
Mild Model vs ACTA1-MCM	ENSMUSG00000069094	Pde7a	up	51.9	140	1.43162
Mild Model vs ACTA1-MCM	ENSMUSG00000018830	Myh11	up	3.42	9.19	1.42607
Mild Model vs ACTA1-MCM	ENSMUSG00000096188	Cmtm4	up	2.9	7.79	1.42557
Mild Model vs ACTA1-MCM	ENSMUSG00000036896	C1qc	up	14.4	38.6	1.42253
Mild Model vs ACTA1-MCM	ENSMUSG00000036242	3632451O06Rik	up	2.34	6.26	1.41965
Mild Model vs ACTA1-MCM	ENSMUSG00000029752	Asns	up	1.68	4.49	1.41825
Mild Model vs ACTA1-MCM	ENSMUSG00000060147	Serpinb6a	up	197	526	1.41687
Mild Model vs ACTA1-MCM	ENSMUSG00000073421	H2-Ab1	up	16.9	44.7	1.40325
Mild Model vs ACTA1-MCM	ENSMUSG00000021047	Nova1	up	2.31	6.09	1.39855
Mild Model vs ACTA1-MCM	ENSMUSG00000025225	Nfkb2	up	1.88	4.95	1.3967
Mild Model vs ACTA1-MCM	ENSMUSG00000052331	Ankrd44	up	4.37	11.5	1.39593
Mild Model vs ACTA1-MCM	ENSMUSG00000030905	Crym	up	3.47	9.12	1.3941
Mild Model vs ACTA1-MCM	ENSMUSG00000021311	Mtr	up	5.86	15.4	1.39396
Mild Model vs ACTA1-MCM	ENSMUSG00000061086	Myl4	up	26.6	69.8	1.3918
Mild Model vs ACTA1-MCM	ENSMUSG00000032374	Plod2	up	1.06	2.78	1.39102
Mild Model vs ACTA1-MCM	ENSMUSG00000040181	Fmo1	up	12.9	33.8	1.38965
Mild Model vs ACTA1-MCM	ENSMUSG00000025875	Tspan17	up	6.92	18.1	1.38715
Mild Model vs ACTA1-MCM	ENSMUSG00000029994	Anxa4	up	6.55	17.1	1.38443
Mild Model vs ACTA1-MCM	ENSMUSG00000048865	Arhgap30	up	0.894	2.33	1.38198
Mild Model vs ACTA1-MCM	ENSMUSG00000002804	Nudt14	up	6.14	16	1.38176
Mild Model vs ACTA1-MCM	ENSMUSG00000056476	Med12l	up	0.39	1.01	1.37281
Mild Model vs ACTA1-MCM	ENSMUSG00000030534	Vps33b	up	1.74	4.48	1.36441
Mild Model vs ACTA1-MCM	ENSMUSG00000036594	H2-Aa	up	37.5	96.5	1.36364
Mild Model vs ACTA1-MCM	ENSMUSG00000033596	Rfwd3	up	2.62	6.73	1.36104
Mild Model vs ACTA1-MCM	ENSMUSG00000024963	Dnajc4	up	14.5	37.2	1.35925
Mild Model vs ACTA1-MCM	ENSMUSG00000044080	S100a1	up	174	446	1.35796
Mild Model vs ACTA1-MCM	ENSMUSG00000028173	Wls	up	9.31	23.8	1.35411
Mild Model vs ACTA1-MCM	ENSMUSG00000028341	Nr4a3	up	0.509	1.3	1.35277
Mild Model vs ACTA1-MCM	ENSMUSG00000038530	Rgs4	up	5.46	13.9	1.34811
Mild Model vs ACTA1-MCM	ENSMUSG00000032939	Nup93	up	3.49	8.85	1.34245
Mild Model vs ACTA1-MCM	ENSMUSG00000041736	Tspo	up	26.5	67.1	1.34032
Mild Model vs ACTA1-MCM	ENSMUSG00000042129	Rassf4	up	1.31	3.31	1.33726
Mild Model vs ACTA1-MCM	ENSMUSG00000035236	Scai	up	2.33	5.88	1.33549
Mild Model vs ACTA1-MCM	ENSMUSG00000079037	Prnp	up	81.8	206	1.33247
Mild Model vs ACTA1-MCM	ENSMUSG00000032725	Folr2	up	6.2	15.6	1.33121
Mild Model vs ACTA1-MCM	ENSMUSG00000031441	Atp11a	up	9.64	24.2	1.3279
Mild Model vs ACTA1-MCM	ENSMUSG00000025262	Fam120c	up	4.83	12.1	1.32491
Mild Model vs ACTA1-MCM	ENSMUSG00000030786	Itgam	up	1.58	3.95	1.32193
Mild Model vs ACTA1-MCM	ENSMUSG00000003812	Dnase2a	up	4	10	1.32193
Mild Model vs ACTA1-MCM	ENSMUSG00000030844	Rgs10	up	3.62	9.03	1.31874
Mild Model vs ACTA1-MCM	ENSMUSG00000028456	Unc13b	up	2.68	6.68	1.31762
Mild Model vs ACTA1-MCM	ENSMUSG00000066441	Rdh11	up	3.07	7.65	1.31722
Mild Model vs ACTA1-MCM	ENSMUSG00000066637	Ttc32	up	24.1	60	1.31593
Mild Model vs ACTA1-MCM	ENSMUSG00000047766	Lrrc49	up	2.01	5	1.31473
Mild Model vs ACTA1-MCM	ENSMUSG00000033392	Clasp2	up	23.8	58.7	1.3024
Mild Model vs ACTA1-MCM	ENSMUSG00000016487	Ppfibp1	up	15.1	37.1	1.29687
Mild Model vs ACTA1-MCM	ENSMUSG00000029554	Mad1l1	up	2.75	6.73	1.29117
Mild Model vs ACTA1-MCM	ENSMUSG00000049119	Fam110b	up	2.62	6.41	1.29076
Mild Model vs ACTA1-MCM	ENSMUSG00000017144	Rnd3	up	5.11	12.5	1.29053
Mild Model vs ACTA1-MCM	ENSMUSG00000042485	Mustn1	up	21.6	52.8	1.28951
Mild Model vs ACTA1-MCM	ENSMUSG00000001020	S100a4	up	36.2	88.2	1.28479
Mild Model vs ACTA1-MCM	ENSMUSG00000026536	Mnda	up	2.84	6.91	1.28279
Mild Model vs ACTA1-MCM	ENSMUSG00000026395	Ptprc	up	3.24	7.87	1.28037
Mild Model vs ACTA1-MCM	ENSMUSG00000024589	Nedd4l	up	6.27	15.2	1.27753
Mild Model vs ACTA1-MCM	ENSMUSG00000003476	Crhr2	up	8.18	19.8	1.27533
Mild Model vs ACTA1-MCM	ENSMUSG00000029769	Ccdc136	up	2.9	7.01	1.27336
Mild Model vs ACTA1-MCM	ENSMUSG00000038497	Tmco3	up	6.02	14.5	1.26822
Mild Model vs ACTA1-MCM	ENSMUSG00000036469	March1	up	1.53	3.68	1.26617
Mild Model vs ACTA1-MCM	ENSMUSG00000048200	Efcab4a	up	4.29	10.3	1.26359
Mild Model vs ACTA1-MCM	ENSMUSG00000019849	Prep	up	5.92	14.2	1.26222
Mild Model vs ACTA1-MCM	ENSMUSG00000026000	Lancl1	up	30.8	73.4	1.25285
Mild Model vs ACTA1-MCM	ENSMUSG00000030978	Rrm1	up	16.2	38.6	1.25261
Mild Model vs ACTA1-MCM	ENSMUSG00000000290	Itgb2	up	1.54	3.66	1.24891
Mild Model vs ACTA1-MCM	ENSMUSG00000078908	Mon1b	up	1.08	2.56	1.24511
Mild Model vs ACTA1-MCM	ENSMUSG00000022864	D16Ertd472e	up	1.62	3.84	1.24511
Mild Model vs ACTA1-MCM	ENSMUSG00000026308	Klhl30	up	14.5	34.3	1.24216
Mild Model vs ACTA1-MCM	ENSMUSG00000041144	Dnahc7b	up	0.311	0.734	1.23887
Mild Model vs ACTA1-MCM	ENSMUSG00000030281	Il17rc	up	2.69	6.34	1.23688
Mild Model vs ACTA1-MCM	ENSMUSG00000019122	Ccl9	up	6.92	16.3	1.23603
Mild Model vs ACTA1-MCM	ENSMUSG00000031608	Galnt7	up	1.99	4.68	1.23374
Mild Model vs ACTA1-MCM	ENSMUSG00000041891	Lman1	up	25.9	60.9	1.23349
Mild Model vs ACTA1-MCM	ENSMUSG00000090231	Cfb	up	4.35	10.2	1.22948
Mild Model vs ACTA1-MCM	ENSMUSG00000039697	Ncoa7	up	1.8	4.22	1.22925
Mild Model vs ACTA1-MCM	ENSMUSG00000001870	Ltbp1	up	3.8	8.88	1.22456
Mild Model vs ACTA1-MCM	ENSMUSG00000034040	Wbscr17	up	0.892	2.08	1.22147
Mild Model vs ACTA1-MCM	ENSMUSG00000063904	Dpp3	up	6.6	15.3	1.21299
Mild Model vs ACTA1-MCM	ENSMUSG00000068220	Lgals1	up	282	650	1.20474
Mild Model vs ACTA1-MCM	ENSMUSG00000045875	Adra1a	up	1.13	2.6	1.20219
Mild Model vs ACTA1-MCM	ENSMUSG00000021665	Hexb	up	7.41	17	1.19799
Mild Model vs ACTA1-MCM	ENSMUSG00000031520	Vegfc	up	1.34	3.06	1.1913
Mild Model vs ACTA1-MCM	ENSMUSG00000006344	Ggt5	up	2.13	4.86	1.1901
Mild Model vs ACTA1-MCM	ENSMUSG00000039005	Tlr4	up	4.72	10.7	1.18075
Mild Model vs ACTA1-MCM	ENSMUSG00000021597	Ankrd32	up	9.53	21.6	1.18048
Mild Model vs ACTA1-MCM	ENSMUSG00000022488	Nckap1l	up	1.22	2.75	1.17255
Mild Model vs ACTA1-MCM	ENSMUSG00000028399	Ptprd	up	3.95	8.89	1.17033
Mild Model vs ACTA1-MCM	ENSMUSG00000073131	Vma21	up	12.3	27.6	1.16601
Mild Model vs ACTA1-MCM	ENSMUSG00000002274	Metrn	up	38.7	86.8	1.16536
Mild Model vs ACTA1-MCM	ENSMUSG00000020844	Nxn	up	17.6	39.2	1.15528
Mild Model vs ACTA1-MCM	ENSMUSG00000053886	Sh2d4a	up	1.79	3.96	1.14554
Mild Model vs ACTA1-MCM	ENSMUSG00000042453	Reln	up	1.42	3.11	1.13102
Mild Model vs ACTA1-MCM	ENSMUSG00000025151	Maged1	up	9.58	20.8	1.11849
Mild Model vs ACTA1-MCM	ENSMUSG00000031925	Maml2	up	1.58	3.43	1.11828
Mild Model vs ACTA1-MCM	ENSMUSG00000027533	Fabp5	up	15.7	34	1.11477
Mild Model vs ACTA1-MCM	ENSMUSG00000031776	Arl2bp	up	15.7	34	1.11477
Mild Model vs ACTA1-MCM	ENSMUSG00000010358	Ifi35	up	12.3	26.6	1.11277
Mild Model vs ACTA1-MCM	ENSMUSG00000002985	Apoe	up	104	224	1.10692
Mild Model vs ACTA1-MCM	ENSMUSG00000038608	Dock10	up	2.5	5.38	1.10568
Mild Model vs ACTA1-MCM	ENSMUSG00000030879	Mrpl17	up	42	90.3	1.10434
Mild Model vs ACTA1-MCM	ENSMUSG00000031402	Mpp1	up	7.4	15.9	1.10343
Mild Model vs ACTA1-MCM	ENSMUSG00000021814	Anxa7	up	40.4	86.5	1.09834
Mild Model vs ACTA1-MCM	ENSMUSG00000021326	Trim27	up	9.27	19.7	1.08755
Mild Model vs ACTA1-MCM	ENSMUSG00000026670	Uap1	up	34.4	73.1	1.08746
Mild Model vs ACTA1-MCM	ENSMUSG00000041268	Dmxl2	up	2.43	5.15	1.08362
Mild Model vs ACTA1-MCM	ENSMUSG00000026094	Stk17b	up	6.23	13.2	1.08323
Mild Model vs ACTA1-MCM	ENSMUSG00000022533	Atp13a3	up	16	33.9	1.08321
Mild Model vs ACTA1-MCM	ENSMUSG00000005054	Cstb	up	11.1	23.5	1.0821
Mild Model vs ACTA1-MCM	ENSMUSG00000027854	Sike1	up	12	25.4	1.08179
Mild Model vs ACTA1-MCM	ENSMUSG00000035024	Ncapd3	up	5.68	12	1.07907
Mild Model vs ACTA1-MCM	ENSMUSG00000035158	Mitf	up	6.21	13.1	1.0769
Mild Model vs ACTA1-MCM	ENSMUSG00000014748	Tex261	up	20.6	43.4	1.07505
Mild Model vs ACTA1-MCM	ENSMUSG00000021895	Arhgef3	up	5.73	12	1.06643
Mild Model vs ACTA1-MCM	ENSMUSG00000022108	Itm2b	up	154	322	1.06413
Mild Model vs ACTA1-MCM	ENSMUSG00000030306	Tmtc1	up	30.8	64.4	1.06413
Mild Model vs ACTA1-MCM	ENSMUSG00000001794	Capns1	up	90.4	189	1.06399
Mild Model vs ACTA1-MCM	ENSMUSG00000032679	Cd59a	up	14.6	30.5	1.06284
Mild Model vs ACTA1-MCM	ENSMUSG00000026896	Ifih1	up	3.02	6.29	1.05851
Mild Model vs ACTA1-MCM	ENSMUSG00000054843	Atrnl1	up	6.2	12.9	1.05703
Mild Model vs ACTA1-MCM	ENSMUSG00000039166	Akap7	up	4.53	9.36	1.047
Mild Model vs ACTA1-MCM	ENSMUSG00000029470	P2rx4	up	2.49	5.14	1.04562
Mild Model vs ACTA1-MCM	ENSMUSG00000026355	Mcm6	up	2.25	4.64	1.0442
Mild Model vs ACTA1-MCM	ENSMUSG00000060036	Rpl3	up	59.3	122	1.04078
Mild Model vs ACTA1-MCM	ENSMUSG00000046157	Tmem229b	up	1.79	3.68	1.03975
Mild Model vs ACTA1-MCM	ENSMUSG00000015575	Atp6v0e	up	18	36.9	1.03562
Mild Model vs ACTA1-MCM	ENSMUSG00000028312	Smc2	up	1.01	2.07	1.03528
Mild Model vs ACTA1-MCM	ENSMUSG00000061603	Akap6	up	27.2	55.7	1.03407
Mild Model vs ACTA1-MCM	ENSMUSG00000031962	Cdh15	up	4.44	9.07	1.03054
Mild Model vs ACTA1-MCM	ENSMUSG00000072964	Bhlhb9	up	2.15	4.39	1.02988
Mild Model vs ACTA1-MCM	ENSMUSG00000034430	Zxdc	up	4.83	9.85	1.0281
Mild Model vs ACTA1-MCM	ENSMUSG00000036446	Lum	up	35	71.3	1.02655
Mild Model vs ACTA1-MCM	ENSMUSG00000030515	Tarsl2	up	18	36.6	1.02385
Mild Model vs ACTA1-MCM	ENSMUSG00000061119	Prcp	up	4.07	8.26	1.02111
Mild Model vs ACTA1-MCM	ENSMUSG00000041238	Rbbp8	up	1.28	2.59	1.01681
Mild Model vs ACTA1-MCM	ENSMUSG00000053819	Camk2d	up	22.6	45.5	1.00954
Mild Model vs ACTA1-MCM	ENSMUSG00000020572	Nampt	up	93.4	188	1.00924
Mild Model vs ACTA1-MCM	ENSMUSG00000018800	Abca5	up	5.62	11.3	1.00768
Mild Model vs ACTA1-MCM	ENSMUSG00000024621	Csf1r	up	6.27	12.6	1.00689
Mild Model vs ACTA1-MCM	ENSMUSG00000001750	Tcirg1	up	3.55	7.1	1
Mild Model vs ACTA1-MCM	ENSMUSG00000025932	Eya1	up	6	12	1
Mild Model vs ACTA1-MCM	ENSMUSG00000022024	Sugt1	up	67.7	135	0.995732
Mild Model vs ACTA1-MCM	ENSMUSG00000026239	Pde6d	up	20.6	41	0.99298
Mild Model vs ACTA1-MCM	ENSMUSG00000004319	Clcn3	up	19.2	38.2	0.992466
Mild Model vs ACTA1-MCM	ENSMUSG00000015668	Pdzd11	up	5.43	10.8	0.992007
Mild Model vs ACTA1-MCM	ENSMUSG00000026737	Pip4k2a	up	1.5	2.98	0.99035
Mild Model vs ACTA1-MCM	ENSMUSG00000044583	Tlr7	up	1.22	2.41	0.982152
Mild Model vs ACTA1-MCM	ENSMUSG00000029158	Yipf7	up	60.8	120	0.980891
Mild Model vs ACTA1-MCM	ENSMUSG00000028496	Mllt3	up	62.5	123	0.97673
Mild Model vs ACTA1-MCM	ENSMUSG00000021190	Lgmn	up	15.3	30.1	0.976232
Mild Model vs ACTA1-MCM	ENSMUSG00000036499	Eea1	up	10.6	20.6	0.95858
Mild Model vs ACTA1-MCM	ENSMUSG00000027394	Ttl	up	3.22	6.25	0.956796
Mild Model vs ACTA1-MCM	ENSMUSG00000025199	Chuk	up	8.11	15.7	0.952991
Mild Model vs ACTA1-MCM	ENSMUSG00000031963	Bmper	up	2.62	5.07	0.952419
Mild Model vs ACTA1-MCM	ENSMUSG00000021733	Slc4a7	up	4	7.73	0.950468
Mild Model vs ACTA1-MCM	ENSMUSG00000029388	Eif2b1	up	18.5	35.7	0.948399
Mild Model vs ACTA1-MCM	ENSMUSG00000020097	Sgpl1	up	5.55	10.7	0.947051
Mild Model vs ACTA1-MCM	ENSMUSG00000027803	Wwtr1	up	13.5	26	0.945552
Mild Model vs ACTA1-MCM	ENSMUSG00000030116	Mfap5	up	18.6	35.8	0.944657
Mild Model vs ACTA1-MCM	ENSMUSG00000021550	2210016F16Rik	up	11.4	21.9	0.941897
Mild Model vs ACTA1-MCM	ENSMUSG00000032712	2810474O19Rik	up	6.06	11.6	0.936735
Mild Model vs ACTA1-MCM	ENSMUSG00000018008	Cyth4	up	2.58	4.92	0.931287
Mild Model vs ACTA1-MCM	ENSMUSG00000020189	Osbpl8	up	10.7	20.4	0.930958
Mild Model vs ACTA1-MCM	ENSMUSG00000005871	Apc	up	16.4	31.2	0.92785
Mild Model vs ACTA1-MCM	ENSMUSG00000030374	Strn4	up	2.96	5.62	0.924973
Mild Model vs ACTA1-MCM	ENSMUSG00000030759	Far1	up	7.81	14.8	0.922203
Mild Model vs ACTA1-MCM	ENSMUSG00000090100	Ttbk2	up	3.08	5.83	0.920566
Mild Model vs ACTA1-MCM	ENSMUSG00000043067	Dpy19l1	up	2.86	5.4	0.916944
Mild Model vs ACTA1-MCM	ENSMUSG00000055172	C1ra	up	7.38	13.9	0.913392
Mild Model vs ACTA1-MCM	ENSMUSG00000039943	Plcb4	up	9.88	18.5	0.904942
Mild Model vs ACTA1-MCM	ENSMUSG00000009647	Ccdc109a	up	14.1	26.3	0.899368
Mild Model vs ACTA1-MCM	ENSMUSG00000039047	Pigk	up	16.1	30	0.897902
Mild Model vs ACTA1-MCM	ENSMUSG00000045795	Whamm	up	4.31	8.03	0.897712
Mild Model vs ACTA1-MCM	ENSMUSG00000027263	Tubgcp4	up	5.59	10.4	0.895663
Mild Model vs ACTA1-MCM	ENSMUSG00000042015	Wdr41	up	9.14	17	0.895269
Mild Model vs ACTA1-MCM	ENSMUSG00000052144	Ppp4r2	up	24.2	44.9	0.891708
Mild Model vs ACTA1-MCM	ENSMUSG00000039109	F13a1	up	11.5	21.3	0.88922
Mild Model vs ACTA1-MCM	ENSMUSG00000060519	Tor3a	up	4.08	7.53	0.884081
Mild Model vs ACTA1-MCM	ENSMUSG00000028649	Macf1	up	27.2	50.2	0.884081
Mild Model vs ACTA1-MCM	ENSMUSG00000021871	Pnp	up	6.07	11.2	0.88373
Mild Model vs ACTA1-MCM	ENSMUSG00000068917	Clk2	up	4.58	8.45	0.883604
Mild Model vs ACTA1-MCM	ENSMUSG00000024614	Tmx3	up	15.4	28.4	0.882961
Mild Model vs ACTA1-MCM	ENSMUSG00000024006	Stk38	up	9.02	16.6	0.879984
Mild Model vs ACTA1-MCM	ENSMUSG00000026748	Plxdc2	up	10.6	19.5	0.87941
Mild Model vs ACTA1-MCM	ENSMUSG00000027342	Pcna	up	21.8	40.1	0.879274
Mild Model vs ACTA1-MCM	ENSMUSG00000074785	Plxnc1	up	0.649	1.19	0.874671
Mild Model vs ACTA1-MCM	ENSMUSG00000027540	Ptpn1	up	4.75	8.7	0.873088
Mild Model vs ACTA1-MCM	ENSMUSG00000037032	Apbb1	up	3.44	6.28	0.868356
Mild Model vs ACTA1-MCM	ENSMUSG00000067995	Gtf2f2	up	13.5	24.6	0.865699
Mild Model vs ACTA1-MCM	ENSMUSG00000021710	Nln	up	5.55	10.1	0.863796
Mild Model vs ACTA1-MCM	ENSMUSG00000029169	Dhx15	up	32.1	58.4	0.863395
Mild Model vs ACTA1-MCM	ENSMUSG00000021068	Nin	up	7.71	14	0.860624
Mild Model vs ACTA1-MCM	ENSMUSG00000029465	Arpc3	up	33.7	61	0.856061
Mild Model vs ACTA1-MCM	ENSMUSG00000027087	Itgav	up	11.5	20.8	0.85495
Mild Model vs ACTA1-MCM	ENSMUSG00000021218	Gdi2	up	62	112	0.853159
Mild Model vs ACTA1-MCM	ENSMUSG00000028700	Pomgnt1	up	24	43.3	0.851333
Mild Model vs ACTA1-MCM	ENSMUSG00000008393	Carhsp1	up	5.18	9.27	0.839617
Mild Model vs ACTA1-MCM	ENSMUSG00000032412	Atp1b3	up	16	28.6	0.837943
Mild Model vs ACTA1-MCM	ENSMUSG00000008845	Cd163	up	3.38	6.04	0.837525
Mild Model vs ACTA1-MCM	ENSMUSG00000031109	Enox2	up	8.18	14.6	0.835796
Mild Model vs ACTA1-MCM	ENSMUSG00000031012	Cask	up	9.2	16.4	0.83399
Mild Model vs ACTA1-MCM	ENSMUSG00000000339	Rtcd1	up	15	26.6	0.826464
Mild Model vs ACTA1-MCM	ENSMUSG00000040158	Tax1bp3	up	6.04	10.7	0.82499
Mild Model vs ACTA1-MCM	ENSMUSG00000061313	Ddhd2	up	6.55	11.6	0.824558
Mild Model vs ACTA1-MCM	ENSMUSG00000028164	Manba	up	2.82	4.99	0.823345
Mild Model vs ACTA1-MCM	ENSMUSG00000026782	Abi2	up	2.65	4.68	0.820516
Mild Model vs ACTA1-MCM	ENSMUSG00000032534	Cep63	up	10.4	18.3	0.81526
Mild Model vs ACTA1-MCM	ENSMUSG00000037089	Slc35b2	up	21.6	38	0.814968
Mild Model vs ACTA1-MCM	ENSMUSG00000034211	Mrps17	up	48.9	86	0.814502
Mild Model vs ACTA1-MCM	ENSMUSG00000041439	Mfsd6	up	1.74	3.05	0.809722
Mild Model vs ACTA1-MCM	ENSMUSG00000028692	Akr1a1	up	133	233	0.808904
Mild Model vs ACTA1-MCM	ENSMUSG00000025314	Ptprj	up	1.8	3.15	0.807355
Mild Model vs ACTA1-MCM	ENSMUSG00000029446	Psph	up	12.6	22	0.80408
Mild Model vs ACTA1-MCM	ENSMUSG00000091337	Eid1	up	15.9	27.7	0.800859
Mild Model vs ACTA1-MCM	ENSMUSG00000023004	Tuba1b	up	26.5	46.1	0.798774
Mild Model vs ACTA1-MCM	ENSMUSG00000075528	Aarsd1	up	70.2	122	0.797338
Mild Model vs ACTA1-MCM	ENSMUSG00000058407	Txndc9	up	32.8	57	0.797266
Mild Model vs ACTA1-MCM	ENSMUSG00000028199	Cryz	up	8.01	13.9	0.795211
Mild Model vs ACTA1-MCM	ENSMUSG00000049184	Purg	up	3.16	5.47	0.791616
Mild Model vs ACTA1-MCM	ENSMUSG00000064215	Ifi27l1	up	32.7	56.6	0.791511
Mild Model vs ACTA1-MCM	ENSMUSG00000029462	Vps29	up	17.8	30.7	0.786361
Mild Model vs ACTA1-MCM	ENSMUSG00000029247	Paics	up	69	119	0.786293
Mild Model vs ACTA1-MCM	ENSMUSG00000016319	Slc25a5	up	23.8	40.9	0.781139
Mild Model vs ACTA1-MCM	ENSMUSG00000019848	Popdc3	up	26.8	45.9	0.776261
Mild Model vs ACTA1-MCM	ENSMUSG00000030680	2900092E17Rik	up	9.23	15.8	0.775522
Mild Model vs ACTA1-MCM	ENSMUSG00000024644	Cndp2	up	6.37	10.9	0.774963
Mild Model vs ACTA1-MCM	ENSMUSG00000027765	P2ry1	up	5	8.54	0.772308
Mild Model vs ACTA1-MCM	ENSMUSG00000020841	Cpd	up	19.8	33.8	0.771523
Mild Model vs ACTA1-MCM	ENSMUSG00000054752	Fsd1l	up	4.88	8.33	0.771435
Mild Model vs ACTA1-MCM	ENSMUSG00000025949	Pikfyve	up	4.62	7.85	0.7648
Mild Model vs ACTA1-MCM	ENSMUSG00000032802	Srxn1	up	9.73	16.5	0.761954
Mild Model vs ACTA1-MCM	ENSMUSG00000056763	Cspp1	up	3.38	5.71	0.756467
Mild Model vs ACTA1-MCM	ENSMUSG00000031617	Tmem184c	up	6.22	10.5	0.755403
Mild Model vs ACTA1-MCM	ENSMUSG00000031451	Gas6	up	47.8	80.5	0.751978
Mild Model vs ACTA1-MCM	ENSMUSG00000021583	Erap1	up	13.6	22.9	0.751741
Mild Model vs ACTA1-MCM	ENSMUSG00000025027	Xpnpep1	up	11.7	19.7	0.751687
Mild Model vs ACTA1-MCM	ENSMUSG00000036940	Kdm1a	up	8.62	14.5	0.750293
Mild Model vs ACTA1-MCM	ENSMUSG00000052688	5430435G22Rik	up	3.36	5.64	0.747234
Mild Model vs ACTA1-MCM	ENSMUSG00000016510	Mtif3	up	16.4	27.5	0.745736
Mild Model vs ACTA1-MCM	ENSMUSG00000011958	Bnip2	up	44.5	73.9	0.731769
Mild Model vs ACTA1-MCM	ENSMUSG00000025993	Slc40a1	up	16.8	27.8	0.726624
Mild Model vs ACTA1-MCM	ENSMUSG00000041548	Hspb8	up	284	467	0.717532
Mild Model vs ACTA1-MCM	ENSMUSG00000031508	Ankrd10	up	15.1	24.6	0.70411
Mild Model vs ACTA1-MCM	ENSMUSG00000022312	Eif3h	up	115	186	0.693669
Mild Model vs ACTA1-MCM	ENSMUSG00000044712	Slc38a6	up	79.6	128	0.685303
Mild Model vs ACTA1-MCM	ENSMUSG00000058624	Gda	up	4.25	6.81	0.680192
Mild Model vs ACTA1-MCM	ENSMUSG00000023452	Pisd	up	8.77	14	0.674778
Mild Model vs ACTA1-MCM	ENSMUSG00000024425	Ndfip1	up	46.4	73.5	0.663619
Mild Model vs ACTA1-MCM	ENSMUSG00000032030	Cul5	up	54.5	86.2	0.661432
Mild Model vs ACTA1-MCM	ENSMUSG00000017843	Ppp2r5c	up	23.8	37.6	0.659771
Mild Model vs ACTA1-MCM	ENSMUSG00000009112	Bcl2l13	up	28.7	44.3	0.626256
Mild Model vs ACTA1-MCM	ENSMUSG00000022462	Slc38a2	up	20.9	32.1	0.61907
Mild Model vs ACTA1-MCM	ENSMUSG00000026509	Capn2	up	22.9	34.7	0.599588
Mild Model vs ACTA1-MCM	ENSMUSG00000023845	Lnpep	up	49.4	73	0.563385
Mild Model vs ACTA1-MCM	ENSMUSG00000020570	Sypl	down	72.6	48.7	-0.576048
Mild Model vs ACTA1-MCM	ENSMUSG00000031749	St3gal2	down	9.07	5.94	-0.61064
Mild Model vs ACTA1-MCM	ENSMUSG00000041571	Sepw1	down	378	240	-0.655352
Mild Model vs ACTA1-MCM	ENSMUSG00000024750	Zfand5	down	136	85.7	-0.66624
Mild Model vs ACTA1-MCM	ENSMUSG00000073700	Klhl21	down	13.8	8.65	-0.673896
Mild Model vs ACTA1-MCM	ENSMUSG00000078429	Ctdsp2	down	21.5	13.4	-0.682104
Mild Model vs ACTA1-MCM	ENSMUSG00000022867	Usp25	down	46.4	28.6	-0.69811
Mild Model vs ACTA1-MCM	ENSMUSG00000022698	Naa50	down	73.4	44.5	-0.721975
Mild Model vs ACTA1-MCM	ENSMUSG00000047419	Cmya5	down	554	333	-0.734364
Mild Model vs ACTA1-MCM	ENSMUSG00000021067	Sav1	down	20	12	-0.736966
Mild Model vs ACTA1-MCM	ENSMUSG00000075595	Zfp652	down	14.1	8.43	-0.742091
Mild Model vs ACTA1-MCM	ENSMUSG00000025764	Phf17	down	15.3	9.14	-0.743266
Mild Model vs ACTA1-MCM	ENSMUSG00000020661	Dnmt3a	down	12.9	7.69	-0.746316
Mild Model vs ACTA1-MCM	ENSMUSG00000072720	Myo18b	down	69.5	41.4	-0.747382
Mild Model vs ACTA1-MCM	ENSMUSG00000052698	Tln2	down	31.9	19	-0.747557
Mild Model vs ACTA1-MCM	ENSMUSG00000025733	Rhot2	down	26.1	15.4	-0.761119
Mild Model vs ACTA1-MCM	ENSMUSG00000040964	Arhgef10l	down	26.4	15.5	-0.76827
Mild Model vs ACTA1-MCM	ENSMUSG00000020029	Nudt4	down	74	43.4	-0.76983
Mild Model vs ACTA1-MCM	ENSMUSG00000030996	Art1	down	229	134	-0.773115
Mild Model vs ACTA1-MCM	ENSMUSG00000037712	Fermt2	down	58.8	34.2	-0.78182
Mild Model vs ACTA1-MCM	ENSMUSG00000078671	Chd2	down	10.1	5.85	-0.787847
Mild Model vs ACTA1-MCM	ENSMUSG00000021738	Atxn7	down	5.41	3.13	-0.789466
Mild Model vs ACTA1-MCM	ENSMUSG00000034354	Mtmr3	down	18.5	10.7	-0.789914
Mild Model vs ACTA1-MCM	ENSMUSG00000049106	Dcaf5	down	10.6	6.13	-0.790105
Mild Model vs ACTA1-MCM	ENSMUSG00000021589	Rhobtb3	down	12.7	7.33	-0.792943
Mild Model vs ACTA1-MCM	ENSMUSG00000027763	Mbnl1	down	209	120	-0.800469
Mild Model vs ACTA1-MCM	ENSMUSG00000042810	Krba1	down	5.28	3.02	-0.805989
Mild Model vs ACTA1-MCM	ENSMUSG00000042066	Tmcc2	down	19.8	11.3	-0.809178
Mild Model vs ACTA1-MCM	ENSMUSG00000029862	Clcn1	down	30.5	17.4	-0.809722
Mild Model vs ACTA1-MCM	ENSMUSG00000039242	B3galnt2	down	73.7	41.8	-0.818162
Mild Model vs ACTA1-MCM	ENSMUSG00000042650	Alkbh5	down	42	23.7	-0.825502
Mild Model vs ACTA1-MCM	ENSMUSG00000040118	Cacna2d1	down	117	65.4	-0.839146
Mild Model vs ACTA1-MCM	ENSMUSG00000003813	Rad23a	down	46.7	26.1	-0.839373
Mild Model vs ACTA1-MCM	ENSMUSG00000050812	AI314180	down	138	77	-0.841738
Mild Model vs ACTA1-MCM	ENSMUSG00000021200	Asb2	down	109	60.8	-0.842185
Mild Model vs ACTA1-MCM	ENSMUSG00000005373	Mlxipl	down	9.11	5.07	-0.845465
Mild Model vs ACTA1-MCM	ENSMUSG00000046668	Cxxc5	down	9.76	5.43	-0.845929
Mild Model vs ACTA1-MCM	ENSMUSG00000034021	Pds5b	down	14	7.75	-0.853159
Mild Model vs ACTA1-MCM	ENSMUSG00000027177	Hipk3	down	93.5	51.7	-0.854802
Mild Model vs ACTA1-MCM	ENSMUSG00000046876	Atxn1	down	9.68	5.34	-0.858167
Mild Model vs ACTA1-MCM	ENSMUSG00000031382	Asb11	down	134	73.6	-0.864455
Mild Model vs ACTA1-MCM	ENSMUSG00000015711	Prune	down	23.2	12.7	-0.869296
Mild Model vs ACTA1-MCM	ENSMUSG00000021182	Ccdc88c	down	10.9	5.95	-0.873367
Mild Model vs ACTA1-MCM	ENSMUSG00000036561	Ppp6r2	down	25.9	14.1	-0.877257
Mild Model vs ACTA1-MCM	ENSMUSG00000021275	Tecpr2	down	3.49	1.89	-0.884841
Mild Model vs ACTA1-MCM	ENSMUSG00000001604	Tcea3	down	135	72.9	-0.888969
Mild Model vs ACTA1-MCM	ENSMUSG00000028756	Pink1	down	571	308	-0.89056
Mild Model vs ACTA1-MCM	ENSMUSG00000044938	Klhl31	down	306	165	-0.891066
Mild Model vs ACTA1-MCM	ENSMUSG00000039987	Phtf2	down	86.9	46.7	-0.895934
Mild Model vs ACTA1-MCM	ENSMUSG00000032601	Prkar2a	down	45.3	24.3	-0.898555
Mild Model vs ACTA1-MCM	ENSMUSG00000040715	Rsc1a1	down	19.6	10.5	-0.900464
Mild Model vs ACTA1-MCM	ENSMUSG00000062077	Trim54	down	68.7	36.5	-0.912414
Mild Model vs ACTA1-MCM	ENSMUSG00000050315	Synpo2	down	58	30.8	-0.913123
Mild Model vs ACTA1-MCM	ENSMUSG00000043154	Ppp2r3a	down	114	60.2	-0.921198
Mild Model vs ACTA1-MCM	ENSMUSG00000021767	Myst4	down	8.81	4.65	-0.921911
Mild Model vs ACTA1-MCM	ENSMUSG00000026915	Strbp	down	13.4	7.05	-0.926538
Mild Model vs ACTA1-MCM	ENSMUSG00000038670	Mybpc2	down	1620	849	-0.932157
Mild Model vs ACTA1-MCM	ENSMUSG00000013076	Amotl1	down	74.8	39.1	-0.93587
Mild Model vs ACTA1-MCM	ENSMUSG00000022610	Mapk12	down	77.1	40.3	-0.935951
Mild Model vs ACTA1-MCM	ENSMUSG00000058013	Sept11	down	23.6	12.3	-0.940129
Mild Model vs ACTA1-MCM	ENSMUSG00000011148	Adssl1	down	279	145	-0.944212
Mild Model vs ACTA1-MCM	ENSMUSG00000015755	Tab2	down	31.9	16.5	-0.95109
Mild Model vs ACTA1-MCM	ENSMUSG00000026571	Dcaf6	down	67.7	35	-0.951801
Mild Model vs ACTA1-MCM	ENSMUSG00000020300	Cpeb4	down	31.9	16.4	-0.959861
Mild Model vs ACTA1-MCM	ENSMUSG00000024247	Pkdcc	down	56.1	28.8	-0.961932
Mild Model vs ACTA1-MCM	ENSMUSG00000038403	Hfe2	down	273	140	-0.963474
Mild Model vs ACTA1-MCM	ENSMUSG00000019990	Pde7b	down	11	5.64	-0.963736
Mild Model vs ACTA1-MCM	ENSMUSG00000047412	Zbtb44	down	26.3	13.4	-0.97283
Mild Model vs ACTA1-MCM	ENSMUSG00000037098	Rab11fip3	down	10.6	5.39	-0.975707
Mild Model vs ACTA1-MCM	ENSMUSG00000018377	Vezf1	down	29.8	15.1	-0.980764
Mild Model vs ACTA1-MCM	ENSMUSG00000021898	Asb14	down	88.8	44.9	-0.983844
Mild Model vs ACTA1-MCM	ENSMUSG00000022788	Fgd4	down	17.6	8.89	-0.98532
Mild Model vs ACTA1-MCM	ENSMUSG00000015846	Rxra	down	24.2	12.2	-0.988126
Mild Model vs ACTA1-MCM	ENSMUSG00000042404	Dennd4b	down	9.34	4.7	-0.990762
Mild Model vs ACTA1-MCM	ENSMUSG00000031461	Myom2	down	402	202	-0.99284
Mild Model vs ACTA1-MCM	ENSMUSG00000038777	Sema6c	down	11.2	5.59	-1.00258
Mild Model vs ACTA1-MCM	ENSMUSG00000051910	Sox6	down	31.6	15.7	-1.00916
Mild Model vs ACTA1-MCM	ENSMUSG00000042363	Lgalsl	down	59.3	29.4	-1.01222
Mild Model vs ACTA1-MCM	ENSMUSG00000079055	Slc8a3	down	24.5	11.9	-1.04182
Mild Model vs ACTA1-MCM	ENSMUSG00000020538	Srebf1	down	9.95	4.83	-1.04267
Mild Model vs ACTA1-MCM	ENSMUSG00000023175	Bsg	down	531	255	-1.05821
Mild Model vs ACTA1-MCM	ENSMUSG00000038244	Mical2	down	27.4	13.1	-1.06461
Mild Model vs ACTA1-MCM	ENSMUSG00000026211	Obsl1	down	8.73	4.15	-1.07287
Mild Model vs ACTA1-MCM	ENSMUSG00000028278	Rragd	down	132	62.7	-1.074
Mild Model vs ACTA1-MCM	ENSMUSG00000023990	Tfeb	down	33.7	16	-1.07468
Mild Model vs ACTA1-MCM	ENSMUSG00000058070	Eml1	down	34.5	16.3	-1.08172
Mild Model vs ACTA1-MCM	ENSMUSG00000071042	Rasgrp3	down	15.2	7.18	-1.08202
Mild Model vs ACTA1-MCM	ENSMUSG00000052949	Rnf157	down	4.26	2.01	-1.08366
Mild Model vs ACTA1-MCM	ENSMUSG00000022817	Itgb5	down	26.5	12.5	-1.08406
Mild Model vs ACTA1-MCM	ENSMUSG00000070385	Ampd1	down	466	219	-1.0894
Mild Model vs ACTA1-MCM	ENSMUSG00000071604	Fam189a2	down	6.78	3.16	-1.10136
Mild Model vs ACTA1-MCM	ENSMUSG00000023927	Satb1	down	8.5	3.91	-1.12029
Mild Model vs ACTA1-MCM	ENSMUSG00000042476	Abcb4	down	71.8	32.8	-1.13029
Mild Model vs ACTA1-MCM	ENSMUSG00000036052	Dnajb5	down	30.5	13.9	-1.13372
Mild Model vs ACTA1-MCM	ENSMUSG00000020473	Aebp1	down	16.4	7.47	-1.13452
Mild Model vs ACTA1-MCM	ENSMUSG00000055489	Ano5	down	112	50.2	-1.15774
Mild Model vs ACTA1-MCM	ENSMUSG00000030730	Atp2a1	down	4180	1870	-1.16046
Mild Model vs ACTA1-MCM	ENSMUSG00000026249	Serpine2	down	38.6	17.2	-1.16619
Mild Model vs ACTA1-MCM	ENSMUSG00000017817	Jph2	down	171	75.9	-1.17182
Mild Model vs ACTA1-MCM	ENSMUSG00000028348	Murc	down	64.2	28.3	-1.18177
Mild Model vs ACTA1-MCM	ENSMUSG00000020173	Cobl	down	36.6	16.1	-1.18478
Mild Model vs ACTA1-MCM	ENSMUSG00000021185	9030617O03Rik	down	5.65	2.48	-1.18791
Mild Model vs ACTA1-MCM	ENSMUSG00000044477	Zfand3	down	30.6	13.3	-1.20211
Mild Model vs ACTA1-MCM	ENSMUSG00000030701	Plekhb1	down	25.7	11	-1.22426
Mild Model vs ACTA1-MCM	ENSMUSG00000037111	Setd7	down	43.5	18.6	-1.22571
Mild Model vs ACTA1-MCM	ENSMUSG00000032648	Pygm	down	2050	876	-1.22662
Mild Model vs ACTA1-MCM	ENSMUSG00000018334	Ksr1	down	21.8	9.3	-1.22903
Mild Model vs ACTA1-MCM	ENSMUSG00000041889	Shisa4	down	34.8	14.8	-1.23349
Mild Model vs ACTA1-MCM	ENSMUSG00000037490	Slc2a12	down	8.39	3.56	-1.23679
Mild Model vs ACTA1-MCM	ENSMUSG00000051373	Ppapdc3	down	56.3	23.8	-1.24217
Mild Model vs ACTA1-MCM	ENSMUSG00000042524	Sun2	down	42.8	18	-1.24961
Mild Model vs ACTA1-MCM	ENSMUSG00000029864	Gstk1	down	50.5	21.1	-1.25904
Mild Model vs ACTA1-MCM	ENSMUSG00000022525	Hrasls	down	37.5	15.5	-1.27462
Mild Model vs ACTA1-MCM	ENSMUSG00000091712	Sec14l5	down	5.13	2.12	-1.27489
Mild Model vs ACTA1-MCM	ENSMUSG00000055435	Maf	down	30.6	12.6	-1.28011
Mild Model vs ACTA1-MCM	ENSMUSG00000031519	Asb5	down	251	103	-1.28504
Mild Model vs ACTA1-MCM	ENSMUSG00000075289	Carns1	down	6.96	2.85	-1.28813
Mild Model vs ACTA1-MCM	ENSMUSG00000054958	Nt5c1a	down	9.19	3.75	-1.29317
Mild Model vs ACTA1-MCM	ENSMUSG00000053199	Arhgap20	down	11.4	4.59	-1.31247
Mild Model vs ACTA1-MCM	ENSMUSG00000030554	Synm	down	154	61.3	-1.32897
Mild Model vs ACTA1-MCM	ENSMUSG00000057897	Camk2b	down	16	6.36	-1.33097
Mild Model vs ACTA1-MCM	ENSMUSG00000024617	Camk2a	down	65	25.8	-1.33307
Mild Model vs ACTA1-MCM	ENSMUSG00000041075	Fzd7	down	16	6.34	-1.33552
Mild Model vs ACTA1-MCM	ENSMUSG00000055737	Ghr	down	74.5	29	-1.36119
Mild Model vs ACTA1-MCM	ENSMUSG00000030621	Me3	down	36.8	14.3	-1.36369
Mild Model vs ACTA1-MCM	ENSMUSG00000096146	Kcnj11	down	27.8	10.8	-1.36405
Mild Model vs ACTA1-MCM	ENSMUSG00000078532	Nkain1	down	13.3	5.14	-1.37159
Mild Model vs ACTA1-MCM	ENSMUSG00000034768	Asb16	down	21.8	8.33	-1.38794
Mild Model vs ACTA1-MCM	ENSMUSG00000028396	2310002L09Rik	down	88.1	33.6	-1.39068
Mild Model vs ACTA1-MCM	ENSMUSG00000053205	Styx	down	36.2	13.8	-1.39132
Mild Model vs ACTA1-MCM	ENSMUSG00000026407	Cacna1s	down	190	72.4	-1.39194
Mild Model vs ACTA1-MCM	ENSMUSG00000054640	Slc8a1	down	13.1	4.99	-1.39246
Mild Model vs ACTA1-MCM	ENSMUSG00000057719	Sh3rf2	down	8.85	3.31	-1.41885
Mild Model vs ACTA1-MCM	ENSMUSG00000032402	Smad3	down	15.8	5.86	-1.43095
Mild Model vs ACTA1-MCM	ENSMUSG00000026827	Gpd2	down	124	45.5	-1.4464
Mild Model vs ACTA1-MCM	ENSMUSG00000090066	1110002E22Rik	down	15.8	5.78	-1.45078
Mild Model vs ACTA1-MCM	ENSMUSG00000031561	Tenm3	down	3.35	1.2	-1.48113
Mild Model vs ACTA1-MCM	ENSMUSG00000028033	Kcnq5	down	4.73	1.69	-1.48482
Mild Model vs ACTA1-MCM	ENSMUSG00000032418	Me1	down	62	22.1	-1.48822
Mild Model vs ACTA1-MCM	ENSMUSG00000031972	Acta1	down	7380	2630	-1.48856
Mild Model vs ACTA1-MCM	ENSMUSG00000006457	Actn3	down	5370	1900	-1.49892
Mild Model vs ACTA1-MCM	ENSMUSG00000025911	Adhfe1	down	29.2	10.3	-1.50332
Mild Model vs ACTA1-MCM	ENSMUSG00000027784	Ppm1l	down	36.6	12.9	-1.50447
Mild Model vs ACTA1-MCM	ENSMUSG00000040430	Pitpnc1	down	16	5.59	-1.51715
Mild Model vs ACTA1-MCM	ENSMUSG00000030103	Bhlhe40	down	14.6	5.05	-1.53161
Mild Model vs ACTA1-MCM	ENSMUSG00000021456	Fbp2	down	64	22.1	-1.53403
Mild Model vs ACTA1-MCM	ENSMUSG00000039976	Tbc1d16	down	8.74	3.01	-1.53787
Mild Model vs ACTA1-MCM	ENSMUSG00000020386	Sar1b	down	560	190	-1.55943
Mild Model vs ACTA1-MCM	ENSMUSG00000029361	Nos1	down	4.72	1.6	-1.56071
Mild Model vs ACTA1-MCM	ENSMUSG00000027470	Mylk2	down	168	56.5	-1.57214
Mild Model vs ACTA1-MCM	ENSMUSG00000029392	Rilpl1	down	60.5	20.3	-1.57546
Mild Model vs ACTA1-MCM	ENSMUSG00000022037	Clu	down	16.1	5.4	-1.57603
Mild Model vs ACTA1-MCM	ENSMUSG00000032845	Alpk2	down	9.37	3.14	-1.57728
Mild Model vs ACTA1-MCM	ENSMUSG00000025432	Avil	down	2.18	0.73	-1.57836
Mild Model vs ACTA1-MCM	ENSMUSG00000043557	Mdga1	down	1.78	0.589	-1.59554
Mild Model vs ACTA1-MCM	ENSMUSG00000039661	Dusp26	down	21.6	7.09	-1.60717
Mild Model vs ACTA1-MCM	ENSMUSG00000047747	Rnf150	down	14.3	4.66	-1.61761
Mild Model vs ACTA1-MCM	ENSMUSG00000038205	Prkab2	down	93.7	30.4	-1.62398
Mild Model vs ACTA1-MCM	ENSMUSG00000026100	Mstn	down	62.1	19.5	-1.67112
Mild Model vs ACTA1-MCM	ENSMUSG00000024892	Pcx	down	32.2	10.1	-1.67271
Mild Model vs ACTA1-MCM	ENSMUSG00000050069	Grem2	down	4.45	1.38	-1.68914
Mild Model vs ACTA1-MCM	ENSMUSG00000031885	Cbfb	down	75.9	23.1	-1.71621
Mild Model vs ACTA1-MCM	ENSMUSG00000028017	Egf	down	15	4.5	-1.73697
Mild Model vs ACTA1-MCM	ENSMUSG00000037977	6430571L13Rik	down	30.4	9.07	-1.7449
Mild Model vs ACTA1-MCM	ENSMUSG00000039103	Nexn	down	65.3	19.3	-1.75848
Mild Model vs ACTA1-MCM	ENSMUSG00000042961	Egflam	down	5.17	1.5	-1.7852
Mild Model vs ACTA1-MCM	ENSMUSG00000030089	Slc41a3	down	30.6	8.77	-1.80288
Mild Model vs ACTA1-MCM	ENSMUSG00000027559	Car3	down	2520	721	-1.80535
Mild Model vs ACTA1-MCM	ENSMUSG00000040113	Mettl11b	down	33.9	9.64	-1.81418
Mild Model vs ACTA1-MCM	ENSMUSG00000007033	Hspa1l	down	13.4	3.74	-1.84112
Mild Model vs ACTA1-MCM	ENSMUSG00000032177	Pde4a	down	8.58	2.36	-1.86219
Mild Model vs ACTA1-MCM	ENSMUSG00000020919	Stat5b	down	54.7	14.9	-1.87623
Mild Model vs ACTA1-MCM	ENSMUSG00000044499	Hs3st5	down	6.95	1.84	-1.91731
Mild Model vs ACTA1-MCM	ENSMUSG00000023913	Pla2g7	down	45.6	11.9	-1.93807
Mild Model vs ACTA1-MCM	ENSMUSG00000030494	Rhpn2	down	1.78	0.444	-2.00325
Mild Model vs ACTA1-MCM	ENSMUSG00000022441	Efcab6	down	3.92	0.969	-2.01629
Mild Model vs ACTA1-MCM	ENSMUSG00000060512	0610040J01Rik	down	5.9	1.45	-2.02466
Mild Model vs ACTA1-MCM	ENSMUSG00000036745	Ttll7	down	140	32.7	-2.09806
Mild Model vs ACTA1-MCM	ENSMUSG00000068740	Celsr2	down	0.716	0.167	-2.10011
Mild Model vs ACTA1-MCM	ENSMUSG00000051067	Lingo3	down	3.53	0.816	-2.11303
Mild Model vs ACTA1-MCM	ENSMUSG00000035459	Stab2	down	1.52	0.345	-2.1394
Mild Model vs ACTA1-MCM	ENSMUSG00000040562	Gstm2	down	71.7	16.1	-2.15491
Mild Model vs ACTA1-MCM	ENSMUSG00000026173	Plcd4	down	62.9	14.1	-2.15736
Mild Model vs ACTA1-MCM	ENSMUSG00000022490	Ppp1r1a	down	34.2	7.58	-2.17373
Mild Model vs ACTA1-MCM	ENSMUSG00000029153	Ociad2	down	50.7	11.1	-2.19143
Mild Model vs ACTA1-MCM	ENSMUSG00000019768	Esr1	down	204	41.1	-2.31136
Mild Model vs ACTA1-MCM	ENSMUSG00000067653	Ankrd23	down	1960	370	-2.40526
Mild Model vs ACTA1-MCM	ENSMUSG00000030433	Sbk2	down	12	1.93	-2.63636
Mild Model vs ACTA1-MCM	ENSMUSG00000025213	Kazald1	down	22.9	3.19	-2.84372
Mild Model vs ACTA1-MCM	ENSMUSG00000048373	Fgfbp1	down	21.2	1.74	-3.60691
Mild Model vs ACTA1-MCM	ENSMUSG00000041193	Pla2g5	down	9.66	0.72	-3.74595
Mild Model vs ACTA1-MCM	ENSMUSG00000069306	Hist1h4m	down	32.2	0.366	-6.45907

## Sheet: Moderate vs ACTA1
Model	Mouse Ensembl gene ID	Mouse gene name	Direction	MCM gene expression (TPM)	FLExDUX4 induced gene expression (TPM)	Log2 fold change
Moderate Model vs ACTA1-MCM	ENSMUSG00000021441	Cts6	up	0	2.53	Inf
Moderate Model vs ACTA1-MCM	ENSMUSG00000024292	Cyp4f14	up	0	1.17	Inf
Moderate Model vs ACTA1-MCM	ENSMUSG00000025500	1600016N20Rik	up	0	6.11	Inf
Moderate Model vs ACTA1-MCM	ENSMUSG00000026734	4921504E06Rik	up	0	6.91	Inf
Moderate Model vs ACTA1-MCM	ENSMUSG00000027761	Aadac	up	0	12.7	Inf
Moderate Model vs ACTA1-MCM	ENSMUSG00000028678	Kif2c	up	0	1.19	Inf
Moderate Model vs ACTA1-MCM	ENSMUSG00000029378	Areg	up	0	2.25	Inf
Moderate Model vs ACTA1-MCM	ENSMUSG00000030154	Klrb1f	up	0	3.35	Inf
Moderate Model vs ACTA1-MCM	ENSMUSG00000031443	F7	up	0	1.04	Inf
Moderate Model vs ACTA1-MCM	ENSMUSG00000031635	Anxa10	up	0	3.1	Inf
Moderate Model vs ACTA1-MCM	ENSMUSG00000032053	Pou2af1	up	0	1.76	Inf
Moderate Model vs ACTA1-MCM	ENSMUSG00000032532	Cck	up	0	5.04	Inf
Moderate Model vs ACTA1-MCM	ENSMUSG00000035683	Melk	up	0	1.32	Inf
Moderate Model vs ACTA1-MCM	ENSMUSG00000036699	Zcchc12	up	0	1.79	Inf
Moderate Model vs ACTA1-MCM	ENSMUSG00000038576	Susd4	up	0	2.34	Inf
Moderate Model vs ACTA1-MCM	ENSMUSG00000039488	Cntn5	up	0	1.05	Inf
Moderate Model vs ACTA1-MCM	ENSMUSG00000041468	Gpr12	up	0	2.33	Inf
Moderate Model vs ACTA1-MCM	ENSMUSG00000049493	Pls1	up	0	2.19	Inf
Moderate Model vs ACTA1-MCM	ENSMUSG00000050824	Sstr5	up	0	4.03	Inf
Moderate Model vs ACTA1-MCM	ENSMUSG00000050994	9130014G24Rik	up	0	0.778	Inf
Moderate Model vs ACTA1-MCM	ENSMUSG00000055298	Ctsj	up	0	3.75	Inf
Moderate Model vs ACTA1-MCM	ENSMUSG00000059077	Pth	up	0	14.1	Inf
Moderate Model vs ACTA1-MCM	ENSMUSG00000081225	Cyp2j12	up	0	6.46	Inf
Moderate Model vs ACTA1-MCM	ENSMUSG00000090254	Gm1965	up	0	1.51	Inf
Moderate Model vs ACTA1-MCM	ENSMUSG00000090461	Iltifb	up	0	5.04	Inf
Moderate Model vs ACTA1-MCM	ENSMUSG00000076434	Wfdc3	up	0.446	114	7.99777
Moderate Model vs ACTA1-MCM	ENSMUSG00000041608	Entpd3	up	0.0845	20.3	7.90831
Moderate Model vs ACTA1-MCM	ENSMUSG00000068122	Agtr2	up	0.133	26.4	7.63297
Moderate Model vs ACTA1-MCM	ENSMUSG00000042045	Sln	up	4.07	360	6.46682
Moderate Model vs ACTA1-MCM	ENSMUSG00000069310	Hist1h3c	up	0.231	15.9	6.10499
Moderate Model vs ACTA1-MCM	ENSMUSG00000032122	Slc37a2	up	0.422	25.8	5.93398
Moderate Model vs ACTA1-MCM	ENSMUSG00000068011	2510049J12Rik	up	0.519	29.5	5.82884
Moderate Model vs ACTA1-MCM	ENSMUSG00000027071	P2rx3	up	0.231	12.7	5.78079
Moderate Model vs ACTA1-MCM	ENSMUSG00000022899	Slc15a2	up	1.11	60.9	5.77781
Moderate Model vs ACTA1-MCM	ENSMUSG00000029414	Kntc1	up	0.0462	2.44	5.72284
Moderate Model vs ACTA1-MCM	ENSMUSG00000026253	Chrng	up	0.0964	4.87	5.65874
Moderate Model vs ACTA1-MCM	ENSMUSG00000038112	AW551984	up	0.797	39.6	5.63478
Moderate Model vs ACTA1-MCM	ENSMUSG00000062727	Hist1h2bk	up	0.543	24.2	5.47791
Moderate Model vs ACTA1-MCM	ENSMUSG00000020598	Nrcam	up	0.555	23.8	5.42233
Moderate Model vs ACTA1-MCM	ENSMUSG00000009214	Tmem8c	up	0.193	7.77	5.33124
Moderate Model vs ACTA1-MCM	ENSMUSG00000031004	Mki67	up	0.0965	3.62	5.22932
Moderate Model vs ACTA1-MCM	ENSMUSG00000029436	Mmp17	up	0.15	5.13	5.09592
Moderate Model vs ACTA1-MCM	ENSMUSG00000022636	Alcam	up	0.763	25.2	5.0456
Moderate Model vs ACTA1-MCM	ENSMUSG00000061825	Ces2c	up	0.0845	2.61	4.94895
Moderate Model vs ACTA1-MCM	ENSMUSG00000036832	Lpar3	up	0.133	4.1	4.94613
Moderate Model vs ACTA1-MCM	ENSMUSG00000041700	Lhfpl1	up	0.241	7.06	4.87256
Moderate Model vs ACTA1-MCM	ENSMUSG00000096807	Hist1h2bm	up	0.494	14.1	4.83504
Moderate Model vs ACTA1-MCM	ENSMUSG00000009185	Ccl8	up	0.711	20.1	4.8212
Moderate Model vs ACTA1-MCM	ENSMUSG00000027171	Prrg4	up	0.229	6.45	4.81588
Moderate Model vs ACTA1-MCM	ENSMUSG00000045871	Slitrk6	up	0.0964	2.68	4.79706
Moderate Model vs ACTA1-MCM	ENSMUSG00000069302	Hist1h2ah	up	0.278	7.42	4.73826
Moderate Model vs ACTA1-MCM	ENSMUSG00000024803	Ankrd1	up	5.47	145	4.72837
Moderate Model vs ACTA1-MCM	ENSMUSG00000062184	Hs6st2	up	1.29	33.8	4.71158
Moderate Model vs ACTA1-MCM	ENSMUSG00000094777	Hist1h2ap	up	1.21	30.1	4.63668
Moderate Model vs ACTA1-MCM	ENSMUSG00000024526	Cidea	up	0.324	7.55	4.54241
Moderate Model vs ACTA1-MCM	ENSMUSG00000032530	Lyzl4	up	0.676	15.5	4.5191
Moderate Model vs ACTA1-MCM	ENSMUSG00000031762	Mt2	up	4.33	97.5	4.49296
Moderate Model vs ACTA1-MCM	ENSMUSG00000092083	Kcnb2	up	0.0809	1.81	4.48371
Moderate Model vs ACTA1-MCM	ENSMUSG00000064168	Hist1h2bh	up	0.52	11.6	4.47947
Moderate Model vs ACTA1-MCM	ENSMUSG00000032218	Ccnb2	up	0.208	4.6	4.46698
Moderate Model vs ACTA1-MCM	ENSMUSG00000030222	Rerg	up	0.53	11.7	4.46437
Moderate Model vs ACTA1-MCM	ENSMUSG00000023992	Trem2	up	0.393	8.66	4.46177
Moderate Model vs ACTA1-MCM	ENSMUSG00000095217	Hist1h2bn	up	1.36	29.5	4.43904
Moderate Model vs ACTA1-MCM	ENSMUSG00000037855	Zfp365	up	0.312	6.75	4.43527
Moderate Model vs ACTA1-MCM	ENSMUSG00000034917	Tjp3	up	0.0965	2.07	4.42296
Moderate Model vs ACTA1-MCM	ENSMUSG00000069309	Hist1h2an	up	0.567	12.1	4.41551
Moderate Model vs ACTA1-MCM	ENSMUSG00000020437	Myo1g	up	1.22	26	4.41356
Moderate Model vs ACTA1-MCM	ENSMUSG00000035385	Ccl2	up	0.337	7.12	4.40106
Moderate Model vs ACTA1-MCM	ENSMUSG00000039126	Prune2	up	1.39	29.2	4.39281
Moderate Model vs ACTA1-MCM	ENSMUSG00000001131	Timp1	up	1	20.6	4.36457
Moderate Model vs ACTA1-MCM	ENSMUSG00000025059	Gyk	up	0.759	15.6	4.3613
Moderate Model vs ACTA1-MCM	ENSMUSG00000069268	Hist1h2bf	up	1.07	21.8	4.34865
Moderate Model vs ACTA1-MCM	ENSMUSG00000061991	Hist1h2af	up	1.05	20.6	4.29418
Moderate Model vs ACTA1-MCM	ENSMUSG00000029304	Spp1	up	1.81	35.3	4.28561
Moderate Model vs ACTA1-MCM	ENSMUSG00000020914	Top2a	up	0.326	6.23	4.25629
Moderate Model vs ACTA1-MCM	ENSMUSG00000020908	Myh3	up	2.25	41.9	4.21895
Moderate Model vs ACTA1-MCM	ENSMUSG00000040828	Tmem146	up	0.241	4.36	4.17722
Moderate Model vs ACTA1-MCM	ENSMUSG00000030789	Itgax	up	0.196	3.53	4.17074
Moderate Model vs ACTA1-MCM	ENSMUSG00000046805	Mpeg1	up	0.795	14.3	4.16892
Moderate Model vs ACTA1-MCM	ENSMUSG00000069267	Hist1h3b	up	0.94	16.6	4.14238
Moderate Model vs ACTA1-MCM	ENSMUSG00000064325	Hhip	up	0.241	4.24	4.13696
Moderate Model vs ACTA1-MCM	ENSMUSG00000045659	Plekha7	up	0.416	7.23	4.11934
Moderate Model vs ACTA1-MCM	ENSMUSG00000017978	Cadps2	up	0.89	15.3	4.10358
Moderate Model vs ACTA1-MCM	ENSMUSG00000031647	Mfap3l	up	2.74	46.2	4.07565
Moderate Model vs ACTA1-MCM	ENSMUSG00000055775	Myh8	up	1.94	32.7	4.07516
Moderate Model vs ACTA1-MCM	ENSMUSG00000056055	Sag	up	0.615	10	4.02327
Moderate Model vs ACTA1-MCM	ENSMUSG00000032118	Fez1	up	3.27	52.5	4.00495
Moderate Model vs ACTA1-MCM	ENSMUSG00000034311	Kif4	up	0.133	2.12	3.99457
Moderate Model vs ACTA1-MCM	ENSMUSG00000058773	Hist1h1b	up	1.37	21.8	3.99208
Moderate Model vs ACTA1-MCM	ENSMUSG00000049539	Hist1h1a	up	1.34	21.3	3.99055
Moderate Model vs ACTA1-MCM	ENSMUSG00000051401	Kctd16	up	0.157	2.46	3.96982
Moderate Model vs ACTA1-MCM	ENSMUSG00000050335	Lgals3	up	3.55	55.6	3.96919
Moderate Model vs ACTA1-MCM	ENSMUSG00000051980	Casr	up	1.92	29.7	3.95128
Moderate Model vs ACTA1-MCM	ENSMUSG00000042109	Csdc2	up	0.324	4.95	3.93336
Moderate Model vs ACTA1-MCM	ENSMUSG00000003051	Elf3	up	0.22	3.36	3.93289
Moderate Model vs ACTA1-MCM	ENSMUSG00000069266	Hist1h4b	up	0.988	14.9	3.91466
Moderate Model vs ACTA1-MCM	ENSMUSG00000019942	Cdk1	up	0.229	3.41	3.89635
Moderate Model vs ACTA1-MCM	ENSMUSG00000052504	Epha3	up	0.37	5.49	3.89121
Moderate Model vs ACTA1-MCM	ENSMUSG00000038642	Ctss	up	5.56	81.2	3.86832
Moderate Model vs ACTA1-MCM	ENSMUSG00000049866	Arl4c	up	0.542	7.84	3.85449
Moderate Model vs ACTA1-MCM	ENSMUSG00000032763	Ilvbl	up	2.87	41.3	3.84702
Moderate Model vs ACTA1-MCM	ENSMUSG00000040322	Slc25a24	up	2.47	35.3	3.83709
Moderate Model vs ACTA1-MCM	ENSMUSG00000069312	Hist1h3h	up	2.05	29.2	3.83227
Moderate Model vs ACTA1-MCM	ENSMUSG00000061615	Hist1h2ab	up	1.14	16.1	3.81995
Moderate Model vs ACTA1-MCM	ENSMUSG00000027750	Postn	up	5.06	70.9	3.80858
Moderate Model vs ACTA1-MCM	ENSMUSG00000058914	C1qtnf3	up	0.543	7.58	3.80317
Moderate Model vs ACTA1-MCM	ENSMUSG00000021728	Emb	up	1.43	19.9	3.79868
Moderate Model vs ACTA1-MCM	ENSMUSG00000034848	Ttc21b	up	1.33	18.4	3.79021
Moderate Model vs ACTA1-MCM	ENSMUSG00000033777	Tlr13	up	0.169	2.33	3.78523
Moderate Model vs ACTA1-MCM	ENSMUSG00000018774	Cd68	up	2.15	29.3	3.76849
Moderate Model vs ACTA1-MCM	ENSMUSG00000044447	Dock5	up	0.439	5.94	3.75817
Moderate Model vs ACTA1-MCM	ENSMUSG00000036814	Slc6a20a	up	0.208	2.81	3.75591
Moderate Model vs ACTA1-MCM	ENSMUSG00000024180	Tmem8	up	0.41	5.45	3.73256
Moderate Model vs ACTA1-MCM	ENSMUSG00000048502	Duxbl	up	0.326	4.3	3.72139
Moderate Model vs ACTA1-MCM	ENSMUSG00000089929	Bcl2a1b	up	0.253	3.32	3.71397
Moderate Model vs ACTA1-MCM	ENSMUSG00000069792	Wfdc17	up	0.964	12.6	3.70825
Moderate Model vs ACTA1-MCM	ENSMUSG00000026605	Cenpf	up	0.451	5.8	3.68485
Moderate Model vs ACTA1-MCM	ENSMUSG00000037725	Ckap2	up	0.109	1.4	3.68303
Moderate Model vs ACTA1-MCM	ENSMUSG00000039323	Igfbp2	up	0.205	2.6	3.66482
Moderate Model vs ACTA1-MCM	ENSMUSG00000039629	Fam40b	up	0.59	7.42	3.65263
Moderate Model vs ACTA1-MCM	ENSMUSG00000044244	Il20rb	up	0.901	11.3	3.64865
Moderate Model vs ACTA1-MCM	ENSMUSG00000032261	Sh3bgrl2	up	0.532	6.61	3.63515
Moderate Model vs ACTA1-MCM	ENSMUSG00000038011	Dnahc10	up	0.127	1.56	3.61865
Moderate Model vs ACTA1-MCM	ENSMUSG00000019889	Ptprk	up	2.15	26.1	3.60164
Moderate Model vs ACTA1-MCM	ENSMUSG00000052397	Ezr	up	0.89	10.8	3.60108
Moderate Model vs ACTA1-MCM	ENSMUSG00000038776	Ephx1	up	11.4	138	3.59756
Moderate Model vs ACTA1-MCM	ENSMUSG00000015880	Ncapg	up	0.0845	1.02	3.59347
Moderate Model vs ACTA1-MCM	ENSMUSG00000052336	Cx3cr1	up	0.116	1.4	3.59323
Moderate Model vs ACTA1-MCM	ENSMUSG00000031880	Rrad	up	1.98	23.8	3.58739
Moderate Model vs ACTA1-MCM	ENSMUSG00000027715	Ccna2	up	0.313	3.74	3.5788
Moderate Model vs ACTA1-MCM	ENSMUSG00000026833	Olfm1	up	2.15	25.4	3.56242
Moderate Model vs ACTA1-MCM	ENSMUSG00000045201	Lrrc3b	up	0.374	4.41	3.55967
Moderate Model vs ACTA1-MCM	ENSMUSG00000041132	N4bp2l1	up	1.98	23.2	3.55055
Moderate Model vs ACTA1-MCM	ENSMUSG00000079428	Tceal7	up	27.6	321	3.53983
Moderate Model vs ACTA1-MCM	ENSMUSG00000060093	Hist1h4a	up	2.09	24.2	3.53343
Moderate Model vs ACTA1-MCM	ENSMUSG00000075330	A930003A15Rik	up	3.08	35.6	3.53087
Moderate Model vs ACTA1-MCM	ENSMUSG00000031760	Mt3	up	0.47	5.43	3.53022
Moderate Model vs ACTA1-MCM	ENSMUSG00000013584	Aldh1a2	up	1.24	14.3	3.5276
Moderate Model vs ACTA1-MCM	ENSMUSG00000031673	Cdh11	up	0.868	9.98	3.52327
Moderate Model vs ACTA1-MCM	ENSMUSG00000058794	Nfe2	up	0.772	8.86	3.52063
Moderate Model vs ACTA1-MCM	ENSMUSG00000016327	Atp1b4	up	1.98	22.6	3.51275
Moderate Model vs ACTA1-MCM	ENSMUSG00000090223	Pcp4	up	0.398	4.53	3.50867
Moderate Model vs ACTA1-MCM	ENSMUSG00000075408	6030408B16Rik	up	0.277	3.12	3.49359
Moderate Model vs ACTA1-MCM	ENSMUSG00000058385	Hist1h2bg	up	1.51	16.6	3.45856
Moderate Model vs ACTA1-MCM	ENSMUSG00000069300	Hist1h2bj	up	1.83	20.1	3.45728
Moderate Model vs ACTA1-MCM	ENSMUSG00000027227	Sord	up	39.7	431	3.44048
Moderate Model vs ACTA1-MCM	ENSMUSG00000073678	Pgap1	up	1.39	15	3.43181
Moderate Model vs ACTA1-MCM	ENSMUSG00000044827	Tlr1	up	0.121	1.3	3.42543
Moderate Model vs ACTA1-MCM	ENSMUSG00000033350	Chst2	up	0.494	5.27	3.41522
Moderate Model vs ACTA1-MCM	ENSMUSG00000020140	Lgr5	up	0.37	3.94	3.4126
Moderate Model vs ACTA1-MCM	ENSMUSG00000069272	Hist1h2ae	up	0.567	5.99	3.40114
Moderate Model vs ACTA1-MCM	ENSMUSG00000029321	Slc10a6	up	0.47	4.95	3.3967
Moderate Model vs ACTA1-MCM	ENSMUSG00000016206	H2-M3	up	1.56	16.4	3.39408
Moderate Model vs ACTA1-MCM	ENSMUSG00000023243	Kcnk5	up	0.337	3.49	3.37241
Moderate Model vs ACTA1-MCM	ENSMUSG00000062116	Zfp954	up	1.98	20.5	3.37205
Moderate Model vs ACTA1-MCM	ENSMUSG00000064288	Hist1h4k	up	2.99	30.9	3.36939
Moderate Model vs ACTA1-MCM	ENSMUSG00000067455	Hist1h4j	up	1.95	20	3.35845
Moderate Model vs ACTA1-MCM	ENSMUSG00000020407	Upp1	up	0.736	7.3	3.31012
Moderate Model vs ACTA1-MCM	ENSMUSG00000033579	Fa2h	up	0.253	2.5	3.30472
Moderate Model vs ACTA1-MCM	ENSMUSG00000031292	Cdkl5	up	0.47	4.64	3.30339
Moderate Model vs ACTA1-MCM	ENSMUSG00000001228	Uhrf1	up	0.347	3.42	3.30099
Moderate Model vs ACTA1-MCM	ENSMUSG00000027555	Car13	up	0.711	7	3.29943
Moderate Model vs ACTA1-MCM	ENSMUSG00000089996	Tmsb15b2	up	1.86	18.3	3.29847
Moderate Model vs ACTA1-MCM	ENSMUSG00000040010	Slc7a5	up	0.362	3.56	3.29782
Moderate Model vs ACTA1-MCM	ENSMUSG00000023066	Rttn	up	1.64	16.1	3.29529
Moderate Model vs ACTA1-MCM	ENSMUSG00000036862	Dchs1	up	0.784	7.57	3.27137
Moderate Model vs ACTA1-MCM	ENSMUSG00000040552	C3ar1	up	0.994	9.53	3.26116
Moderate Model vs ACTA1-MCM	ENSMUSG00000025044	Msr1	up	0.485	4.63	3.25496
Moderate Model vs ACTA1-MCM	ENSMUSG00000071516	Hist1h2ai	up	1.19	11.3	3.24729
Moderate Model vs ACTA1-MCM	ENSMUSG00000069265	Hist1h3a	up	1.46	13.8	3.24063
Moderate Model vs ACTA1-MCM	ENSMUSG00000012443	Kif11	up	0.193	1.82	3.23727
Moderate Model vs ACTA1-MCM	ENSMUSG00000024679	Ms4a6d	up	0.868	8.18	3.23633
Moderate Model vs ACTA1-MCM	ENSMUSG00000075031	Hist1h2bb	up	3.56	33.5	3.23421
Moderate Model vs ACTA1-MCM	ENSMUSG00000044811	AF251705	up	0.422	3.97	3.23382
Moderate Model vs ACTA1-MCM	ENSMUSG00000069607	Cd300lh	up	0.711	6.65	3.22543
Moderate Model vs ACTA1-MCM	ENSMUSG00000023328	Ache	up	12.2	114	3.22408
Moderate Model vs ACTA1-MCM	ENSMUSG00000026251	Chrnd	up	0.601	5.47	3.1861
Moderate Model vs ACTA1-MCM	ENSMUSG00000002076	Hsf2bp	up	0.335	3.04	3.18184
Moderate Model vs ACTA1-MCM	ENSMUSG00000063011	Msln	up	0.145	1.31	3.17544
Moderate Model vs ACTA1-MCM	ENSMUSG00000091455	Otogl	up	0.0845	0.76	3.16898
Moderate Model vs ACTA1-MCM	ENSMUSG00000059713	Rcan3	up	2.07	18.6	3.1676
Moderate Model vs ACTA1-MCM	ENSMUSG00000003411	Rab3b	up	0.349	3.13	3.16486
Moderate Model vs ACTA1-MCM	ENSMUSG00000029822	Osbpl3	up	1.16	10.4	3.16439
Moderate Model vs ACTA1-MCM	ENSMUSG00000030110	Ret	up	1.44	12.9	3.16323
Moderate Model vs ACTA1-MCM	ENSMUSG00000041431	Ccnb1	up	0.326	2.92	3.16302
Moderate Model vs ACTA1-MCM	ENSMUSG00000042734	Ttc9	up	1.68	15	3.15843
Moderate Model vs ACTA1-MCM	ENSMUSG00000031827	Cotl1	up	3.06	27.2	3.152
Moderate Model vs ACTA1-MCM	ENSMUSG00000026414	Tnnt2	up	2.5	22	3.1375
Moderate Model vs ACTA1-MCM	ENSMUSG00000045328	Cenpe	up	0.0693	0.608	3.13314
Moderate Model vs ACTA1-MCM	ENSMUSG00000005225	Plekha8	up	1.85	16.2	3.1304
Moderate Model vs ACTA1-MCM	ENSMUSG00000070287	Tmem22	up	0.47	4.1	3.12489
Moderate Model vs ACTA1-MCM	ENSMUSG00000031765	Mt1	up	15.5	135	3.12262
Moderate Model vs ACTA1-MCM	ENSMUSG00000068606	Gm4841	up	2.74	23.8	3.11871
Moderate Model vs ACTA1-MCM	ENSMUSG00000026628	Atf3	up	2.17	18.8	3.11497
Moderate Model vs ACTA1-MCM	ENSMUSG00000073730	4933415F23Rik	up	0.589	5.07	3.10565
Moderate Model vs ACTA1-MCM	ENSMUSG00000033952	Aspm	up	0.104	0.876	3.07435
Moderate Model vs ACTA1-MCM	ENSMUSG00000029816	Gpnmb	up	2.2	18.5	3.07195
Moderate Model vs ACTA1-MCM	ENSMUSG00000063021	Hist1h2ak	up	1.66	13.9	3.06583
Moderate Model vs ACTA1-MCM	ENSMUSG00000021732	Fgf10	up	0.446	3.73	3.06406
Moderate Model vs ACTA1-MCM	ENSMUSG00000024672	Ms4a7	up	1.04	8.62	3.0511
Moderate Model vs ACTA1-MCM	ENSMUSG00000021676	Iqgap2	up	0.723	5.94	3.0384
Moderate Model vs ACTA1-MCM	ENSMUSG00000015950	Ncf1	up	0.941	7.72	3.03633
Moderate Model vs ACTA1-MCM	ENSMUSG00000025757	Hspa4l	up	3.28	26.8	3.03047
Moderate Model vs ACTA1-MCM	ENSMUSG00000020774	Aspa	up	3.93	32.1	3.02997
Moderate Model vs ACTA1-MCM	ENSMUSG00000026435	Slc45a3	up	0.555	4.53	3.02895
Moderate Model vs ACTA1-MCM	ENSMUSG00000041346	Wrap53	up	2.65	21.6	3.02697
Moderate Model vs ACTA1-MCM	ENSMUSG00000028197	Col24a1	up	1	8.14	3.02503
Moderate Model vs ACTA1-MCM	ENSMUSG00000026459	Myog	up	4.05	32.9	3.02209
Moderate Model vs ACTA1-MCM	ENSMUSG00000046223	Plaur	up	0.52	4.17	3.00346
Moderate Model vs ACTA1-MCM	ENSMUSG00000054871	Tmem158	up	0.591	4.73	3.00061
Moderate Model vs ACTA1-MCM	ENSMUSG00000051502	Ufsp1	up	8.42	66.7	2.98579
Moderate Model vs ACTA1-MCM	ENSMUSG00000043091	Tuba1c	up	2.21	17.5	2.98524
Moderate Model vs ACTA1-MCM	ENSMUSG00000040274	Cdk6	up	0.35	2.77	2.98446
Moderate Model vs ACTA1-MCM	ENSMUSG00000027890	Gstm4	up	5.12	40.5	2.98371
Moderate Model vs ACTA1-MCM	ENSMUSG00000000682	Cd52	up	1.44	11.2	2.95936
Moderate Model vs ACTA1-MCM	ENSMUSG00000058420	Syt17	up	0.229	1.78	2.95846
Moderate Model vs ACTA1-MCM	ENSMUSG00000055639	Dach1	up	0.893	6.88	2.94568
Moderate Model vs ACTA1-MCM	ENSMUSG00000028238	Atp6v0d2	up	0.266	2.01	2.9177
Moderate Model vs ACTA1-MCM	ENSMUSG00000038807	Rap1gap2	up	1.8	13.6	2.91754
Moderate Model vs ACTA1-MCM	ENSMUSG00000069308	Hist1h2bp	up	1.05	7.88	2.90781
Moderate Model vs ACTA1-MCM	ENSMUSG00000046709	Mapk10	up	0.434	3.24	2.90023
Moderate Model vs ACTA1-MCM	ENSMUSG00000028364	Tnc	up	1.85	13.8	2.89907
Moderate Model vs ACTA1-MCM	ENSMUSG00000024511	Rab27b	up	0.422	3.14	2.89545
Moderate Model vs ACTA1-MCM	ENSMUSG00000031486	Gpr124	up	1.73	12.8	2.8873
Moderate Model vs ACTA1-MCM	ENSMUSG00000029669	Tspan12	up	5.81	42.9	2.88437
Moderate Model vs ACTA1-MCM	ENSMUSG00000091747	D17H6S56E-5	up	1.12	8.25	2.8809
Moderate Model vs ACTA1-MCM	ENSMUSG00000053825	Ppfia2	up	0.253	1.86	2.87809
Moderate Model vs ACTA1-MCM	ENSMUSG00000068196	Col8a1	up	1.51	11.1	2.87794
Moderate Model vs ACTA1-MCM	ENSMUSG00000024411	Aqp4	up	22.6	165	2.86807
Moderate Model vs ACTA1-MCM	ENSMUSG00000026480	Ncf2	up	1.08	7.84	2.85982
Moderate Model vs ACTA1-MCM	ENSMUSG00000054115	Skp2	up	0.506	3.66	2.85463
Moderate Model vs ACTA1-MCM	ENSMUSG00000038147	Cd84	up	1.18	8.49	2.84698
Moderate Model vs ACTA1-MCM	ENSMUSG00000022865	Cxadr	up	0.434	3.1	2.8365
Moderate Model vs ACTA1-MCM	ENSMUSG00000035232	Pdk3	up	0.736	5.24	2.83179
Moderate Model vs ACTA1-MCM	ENSMUSG00000024677	Ms4a6b	up	1.1	7.81	2.82782
Moderate Model vs ACTA1-MCM	ENSMUSG00000036905	C1qb	up	8.1	57.4	2.82506
Moderate Model vs ACTA1-MCM	ENSMUSG00000015947	Fcgr1	up	0.506	3.58	2.82275
Moderate Model vs ACTA1-MCM	ENSMUSG00000045136	Tubb2b	up	1.15	8.06	2.80915
Moderate Model vs ACTA1-MCM	ENSMUSG00000040605	Bace2	up	0.844	5.91	2.80784
Moderate Model vs ACTA1-MCM	ENSMUSG00000052276	Ostn	up	32.9	230	2.80547
Moderate Model vs ACTA1-MCM	ENSMUSG00000062593	Lilrb4	up	1.36	9.36	2.7829
Moderate Model vs ACTA1-MCM	ENSMUSG00000034361	Cpne2	up	3.56	24.5	2.78283
Moderate Model vs ACTA1-MCM	ENSMUSG00000042254	Cilp	up	9.11	62.5	2.77833
Moderate Model vs ACTA1-MCM	ENSMUSG00000038354	Ankrd35	up	0.64	4.39	2.77808
Moderate Model vs ACTA1-MCM	ENSMUSG00000004892	Bcan	up	0.0964	0.661	2.77755
Moderate Model vs ACTA1-MCM	ENSMUSG00000023067	Cdkn1a	up	2.21	15.1	2.77243
Moderate Model vs ACTA1-MCM	ENSMUSG00000033826	Dnahc8	up	0.0603	0.412	2.77241
Moderate Model vs ACTA1-MCM	ENSMUSG00000022952	Runx1	up	0.988	6.74	2.77017
Moderate Model vs ACTA1-MCM	ENSMUSG00000069516	Lyz2	up	45.4	309	2.76684
Moderate Model vs ACTA1-MCM	ENSMUSG00000049723	Mmp12	up	1.56	10.6	2.76445
Moderate Model vs ACTA1-MCM	ENSMUSG00000047592	Nxpe5	up	0.205	1.38	2.75097
Moderate Model vs ACTA1-MCM	ENSMUSG00000020901	Pik3r5	up	0.381	2.56	2.74828
Moderate Model vs ACTA1-MCM	ENSMUSG00000019122	Ccl9	up	3.1	20.8	2.74624
Moderate Model vs ACTA1-MCM	ENSMUSG00000058715	Fcer1g	up	2.06	13.8	2.74395
Moderate Model vs ACTA1-MCM	ENSMUSG00000024304	Cdh2	up	0.567	3.79	2.74078
Moderate Model vs ACTA1-MCM	ENSMUSG00000024737	Slc15a3	up	0.253	1.69	2.73981
Moderate Model vs ACTA1-MCM	ENSMUSG00000079523	Tmsb10	up	13.4	89.5	2.73965
Moderate Model vs ACTA1-MCM	ENSMUSG00000071478	Hist1h2ad	up	0.821	5.47	2.73609
Moderate Model vs ACTA1-MCM	ENSMUSG00000004707	Ly9	up	0.22	1.46	2.73039
Moderate Model vs ACTA1-MCM	ENSMUSG00000049577	Zfpm1	up	0.832	5.52	2.73001
Moderate Model vs ACTA1-MCM	ENSMUSG00000069520	Tmem19	up	4.26	27.7	2.70096
Moderate Model vs ACTA1-MCM	ENSMUSG00000022105	Rb1	up	5.07	32.8	2.69364
Moderate Model vs ACTA1-MCM	ENSMUSG00000054196	Cthrc1	up	0.566	3.66	2.69297
Moderate Model vs ACTA1-MCM	ENSMUSG00000026043	Col3a1	up	54.2	350	2.69099
Moderate Model vs ACTA1-MCM	ENSMUSG00000040084	Bub1b	up	0.254	1.63	2.68197
Moderate Model vs ACTA1-MCM	ENSMUSG00000027199	Gatm	up	2.12	13.6	2.68147
Moderate Model vs ACTA1-MCM	ENSMUSG00000018927	Ccl6	up	7	44.9	2.68129
Moderate Model vs ACTA1-MCM	ENSMUSG00000032537	Ephb1	up	0.278	1.78	2.67872
Moderate Model vs ACTA1-MCM	ENSMUSG00000048388	Fam171b	up	0.772	4.93	2.67491
Moderate Model vs ACTA1-MCM	ENSMUSG00000028832	Stmn1	up	2.34	14.9	2.67073
Moderate Model vs ACTA1-MCM	ENSMUSG00000042626	Shc1	up	7.57	48	2.66467
Moderate Model vs ACTA1-MCM	ENSMUSG00000020614	Fam20a	up	0.483	3.06	2.66344
Moderate Model vs ACTA1-MCM	ENSMUSG00000021091	Serpina3n	up	2.23	14.1	2.66058
Moderate Model vs ACTA1-MCM	ENSMUSG00000037280	Galnt6	up	0.157	0.991	2.65812
Moderate Model vs ACTA1-MCM	ENSMUSG00000020649	Rrm2	up	0.821	5.18	2.6575
Moderate Model vs ACTA1-MCM	ENSMUSG00000049940	Pgrmc2	up	12.1	76.3	2.65668
Moderate Model vs ACTA1-MCM	ENSMUSG00000017718	Afmid	up	1.73	10.9	2.65548
Moderate Model vs ACTA1-MCM	ENSMUSG00000025473	Adam8	up	0.855	5.38	2.65361
Moderate Model vs ACTA1-MCM	ENSMUSG00000021423	Ly86	up	1.17	7.34	2.64927
Moderate Model vs ACTA1-MCM	ENSMUSG00000030793	Pycard	up	0.905	5.67	2.64736
Moderate Model vs ACTA1-MCM	ENSMUSG00000027797	Dclk1	up	1.45	9.04	2.64027
Moderate Model vs ACTA1-MCM	ENSMUSG00000025885	Myo5b	up	0.953	5.94	2.63991
Moderate Model vs ACTA1-MCM	ENSMUSG00000044734	Serpinb1a	up	2.49	15.5	2.63805
Moderate Model vs ACTA1-MCM	ENSMUSG00000026479	Lamc2	up	0.301	1.87	2.6352
Moderate Model vs ACTA1-MCM	ENSMUSG00000048327	Ckap2l	up	0.157	0.974	2.63316
Moderate Model vs ACTA1-MCM	ENSMUSG00000043004	Gng2	up	2.21	13.7	2.63206
Moderate Model vs ACTA1-MCM	ENSMUSG00000040747	Cd53	up	1.76	10.9	2.63068
Moderate Model vs ACTA1-MCM	ENSMUSG00000030671	Pde3b	up	1.65	10.2	2.62803
Moderate Model vs ACTA1-MCM	ENSMUSG00000079419	Ms4a6c	up	1.65	10.2	2.62803
Moderate Model vs ACTA1-MCM	ENSMUSG00000003283	Hck	up	0.41	2.52	2.61973
Moderate Model vs ACTA1-MCM	ENSMUSG00000058818	Lilrb3	up	1.16	7.12	2.61775
Moderate Model vs ACTA1-MCM	ENSMUSG00000089672	Gp49a	up	1.52	9.28	2.61005
Moderate Model vs ACTA1-MCM	ENSMUSG00000079293	Clec7a	up	1.12	6.82	2.60627
Moderate Model vs ACTA1-MCM	ENSMUSG00000036887	C1qa	up	12	72.3	2.59096
Moderate Model vs ACTA1-MCM	ENSMUSG00000054717	Hmgb2	up	2.46	14.6	2.56924
Moderate Model vs ACTA1-MCM	ENSMUSG00000040204	2810417H13Rik	up	0.763	4.51	2.56337
Moderate Model vs ACTA1-MCM	ENSMUSG00000020120	Plek	up	1.25	7.37	2.55974
Moderate Model vs ACTA1-MCM	ENSMUSG00000027107	Chrna1	up	5.61	33	2.55639
Moderate Model vs ACTA1-MCM	ENSMUSG00000059498	Fcgr3	up	3.05	17.9	2.55308
Moderate Model vs ACTA1-MCM	ENSMUSG00000020865	Abcc3	up	0.181	1.06	2.55
Moderate Model vs ACTA1-MCM	ENSMUSG00000060429	Sntb1	up	5.69	33.3	2.54902
Moderate Model vs ACTA1-MCM	ENSMUSG00000039546	Ajap1	up	0.229	1.34	2.54881
Moderate Model vs ACTA1-MCM	ENSMUSG00000058290	Espl1	up	0.0964	0.56	2.53832
Moderate Model vs ACTA1-MCM	ENSMUSG00000001020	S100a4	up	11.1	64.4	2.5365
Moderate Model vs ACTA1-MCM	ENSMUSG00000046997	Spsb4	up	0.578	3.35	2.53502
Moderate Model vs ACTA1-MCM	ENSMUSG00000022488	Nckap1l	up	1.22	7.07	2.53483
Moderate Model vs ACTA1-MCM	ENSMUSG00000029098	Acox3	up	8.01	46.4	2.53425
Moderate Model vs ACTA1-MCM	ENSMUSG00000022773	Ypel1	up	1.35	7.81	2.53236
Moderate Model vs ACTA1-MCM	ENSMUSG00000000266	Mid2	up	2.18	12.6	2.53102
Moderate Model vs ACTA1-MCM	ENSMUSG00000026600	Soat1	up	1.16	6.7	2.53004
Moderate Model vs ACTA1-MCM	ENSMUSG00000026656	Fcgr2b	up	2.35	13.5	2.52223
Moderate Model vs ACTA1-MCM	ENSMUSG00000049130	C5ar1	up	1.02	5.85	2.51987
Moderate Model vs ACTA1-MCM	ENSMUSG00000043415	Otud1	up	2.95	16.9	2.51824
Moderate Model vs ACTA1-MCM	ENSMUSG00000028214	Gem	up	1.35	7.72	2.51564
Moderate Model vs ACTA1-MCM	ENSMUSG00000000552	Zfp385a	up	1.77	10.1	2.51253
Moderate Model vs ACTA1-MCM	ENSMUSG00000024542	Cep192	up	1.1	6.26	2.50866
Moderate Model vs ACTA1-MCM	ENSMUSG00000006398	Cdc20	up	0.41	2.33	2.50663
Moderate Model vs ACTA1-MCM	ENSMUSG00000073987	Ggh	up	4.62	26.2	2.5036
Moderate Model vs ACTA1-MCM	ENSMUSG00000053063	Clec12a	up	1.13	6.38	2.49723
Moderate Model vs ACTA1-MCM	ENSMUSG00000028860	Sytl1	up	0.349	1.97	2.4969
Moderate Model vs ACTA1-MCM	ENSMUSG00000033685	Ucp2	up	3.55	19.9	2.48688
Moderate Model vs ACTA1-MCM	ENSMUSG00000029762	Akr1b8	up	0.867	4.86	2.48685
Moderate Model vs ACTA1-MCM	ENSMUSG00000038179	Slamf7	up	0.434	2.43	2.48519
Moderate Model vs ACTA1-MCM	ENSMUSG00000043832	Clec4a3	up	0.878	4.89	2.47754
Moderate Model vs ACTA1-MCM	ENSMUSG00000027215	Cd82	up	4.83	26.9	2.47751
Moderate Model vs ACTA1-MCM	ENSMUSG00000027379	Bub1	up	0.121	0.67	2.46915
Moderate Model vs ACTA1-MCM	ENSMUSG00000059854	Hydin	up	0.0809	0.447	2.46606
Moderate Model vs ACTA1-MCM	ENSMUSG00000074178	Gm10638	up	1.25	6.89	2.46258
Moderate Model vs ACTA1-MCM	ENSMUSG00000053398	Phgdh	up	2.57	14.1	2.45585
Moderate Model vs ACTA1-MCM	ENSMUSG00000069307	Hist1h2bq	up	1.25	6.85	2.45418
Moderate Model vs ACTA1-MCM	ENSMUSG00000031146	Plp2	up	9.91	54.3	2.454
Moderate Model vs ACTA1-MCM	ENSMUSG00000030579	Tyrobp	up	5.37	29.4	2.45282
Moderate Model vs ACTA1-MCM	ENSMUSG00000031637	Lrp2bp	up	3.39	18.5	2.44817
Moderate Model vs ACTA1-MCM	ENSMUSG00000037568	Vash2	up	0.326	1.76	2.43263
Moderate Model vs ACTA1-MCM	ENSMUSG00000027322	Siglec1	up	0.518	2.79	2.42924
Moderate Model vs ACTA1-MCM	ENSMUSG00000005410	Mcm5	up	0.627	3.37	2.42621
Moderate Model vs ACTA1-MCM	ENSMUSG00000022033	Pbk	up	0.41	2.18	2.41063
Moderate Model vs ACTA1-MCM	ENSMUSG00000027030	Stk39	up	1.59	8.42	2.40479
Moderate Model vs ACTA1-MCM	ENSMUSG00000030538	Cib1	up	2.72	14.4	2.40439
Moderate Model vs ACTA1-MCM	ENSMUSG00000022575	Gsdmd	up	1.58	8.36	2.40358
Moderate Model vs ACTA1-MCM	ENSMUSG00000021360	Gcnt2	up	2.43	12.8	2.39712
Moderate Model vs ACTA1-MCM	ENSMUSG00000045679	Pqlc3	up	3.06	16.1	2.39546
Moderate Model vs ACTA1-MCM	ENSMUSG00000057191	AB124611	up	0.748	3.93	2.39342
Moderate Model vs ACTA1-MCM	ENSMUSG00000001473	Tubb6	up	8.78	46.1	2.39247
Moderate Model vs ACTA1-MCM	ENSMUSG00000031838	Ifi30	up	5.36	28.1	2.39027
Moderate Model vs ACTA1-MCM	ENSMUSG00000049353	Rd3	up	0.313	1.64	2.38946
Moderate Model vs ACTA1-MCM	ENSMUSG00000036353	P2ry12	up	0.507	2.65	2.38593
Moderate Model vs ACTA1-MCM	ENSMUSG00000022102	Dok2	up	0.893	4.58	2.35862
Moderate Model vs ACTA1-MCM	ENSMUSG00000029763	Exoc4	up	25.1	128	2.35038
Moderate Model vs ACTA1-MCM	ENSMUSG00000041498	Kif14	up	0.0723	0.368	2.34764
Moderate Model vs ACTA1-MCM	ENSMUSG00000047090	Tmem198b	up	1.67	8.46	2.34081
Moderate Model vs ACTA1-MCM	ENSMUSG00000048583	Igf2	up	4.97	24.9	2.32483
Moderate Model vs ACTA1-MCM	ENSMUSG00000049103	Ccr2	up	1.99	9.97	2.32483
Moderate Model vs ACTA1-MCM	ENSMUSG00000069274	Hist1h4f	up	6.73	33.7	2.32407
Moderate Model vs ACTA1-MCM	ENSMUSG00000024696	Lpxn	up	0.422	2.11	2.32193
Moderate Model vs ACTA1-MCM	ENSMUSG00000020143	Dock2	up	1.21	6.05	2.32193
Moderate Model vs ACTA1-MCM	ENSMUSG00000025189	Cnnm1	up	0.0964	0.482	2.32193
Moderate Model vs ACTA1-MCM	ENSMUSG00000039542	Ncam1	up	2	10	2.32193
Moderate Model vs ACTA1-MCM	ENSMUSG00000033377	Palmd	up	12.9	64.4	2.31969
Moderate Model vs ACTA1-MCM	ENSMUSG00000038605	Samd10	up	1.3	6.48	2.31748
Moderate Model vs ACTA1-MCM	ENSMUSG00000025017	Pik3ap1	up	0.555	2.75	2.30887
Moderate Model vs ACTA1-MCM	ENSMUSG00000002289	Angptl4	up	0.771	3.82	2.30877
Moderate Model vs ACTA1-MCM	ENSMUSG00000024300	Myo1f	up	0.971	4.8	2.30549
Moderate Model vs ACTA1-MCM	ENSMUSG00000022364	Wdr67	up	1.53	7.56	2.30485
Moderate Model vs ACTA1-MCM	ENSMUSG00000031928	Mre11a	up	5.13	25.2	2.29639
Moderate Model vs ACTA1-MCM	ENSMUSG00000019102	Aldh3a1	up	0.603	2.96	2.29537
Moderate Model vs ACTA1-MCM	ENSMUSG00000021457	Syk	up	0.948	4.65	2.29427
Moderate Model vs ACTA1-MCM	ENSMUSG00000054555	Adam12	up	0.519	2.54	2.29102
Moderate Model vs ACTA1-MCM	ENSMUSG00000003452	Bicd1	up	0.675	3.3	2.28951
Moderate Model vs ACTA1-MCM	ENSMUSG00000067276	Capn6	up	1.37	6.69	2.28783
Moderate Model vs ACTA1-MCM	ENSMUSG00000036896	C1qc	up	10.1	49.3	2.28723
Moderate Model vs ACTA1-MCM	ENSMUSG00000031147	Magix	up	11.7	57.1	2.28698
Moderate Model vs ACTA1-MCM	ENSMUSG00000048458	6530418L21Rik	up	3.14	15.3	2.2847
Moderate Model vs ACTA1-MCM	ENSMUSG00000026042	Col5a2	up	10	48.6	2.28096
Moderate Model vs ACTA1-MCM	ENSMUSG00000033721	Vav3	up	1.75	8.5	2.28011
Moderate Model vs ACTA1-MCM	ENSMUSG00000059326	Csf2ra	up	1.16	5.62	2.27645
Moderate Model vs ACTA1-MCM	ENSMUSG00000028274	Rngtt	up	4.81	23.3	2.27622
Moderate Model vs ACTA1-MCM	ENSMUSG00000000301	Pemt	up	2.01	9.71	2.27228
Moderate Model vs ACTA1-MCM	ENSMUSG00000048865	Arhgap30	up	0.7	3.38	2.2716
Moderate Model vs ACTA1-MCM	ENSMUSG00000040345	Arhgap9	up	0.774	3.73	2.26877
Moderate Model vs ACTA1-MCM	ENSMUSG00000034116	Vav1	up	0.53	2.55	2.26643
Moderate Model vs ACTA1-MCM	ENSMUSG00000024965	Fermt3	up	0.795	3.82	2.26455
Moderate Model vs ACTA1-MCM	ENSMUSG00000014444	Fam38a	up	1.92	9.19	2.25896
Moderate Model vs ACTA1-MCM	ENSMUSG00000043760	Pkhd1	up	0.121	0.579	2.25856
Moderate Model vs ACTA1-MCM	ENSMUSG00000005087	Cd44	up	3.23	15.4	2.25332
Moderate Model vs ACTA1-MCM	ENSMUSG00000061086	Myl4	up	15	71.2	2.24691
Moderate Model vs ACTA1-MCM	ENSMUSG00000003484	Cyp4f18	up	0.506	2.4	2.24583
Moderate Model vs ACTA1-MCM	ENSMUSG00000024640	Psat1	up	1.74	8.25	2.24531
Moderate Model vs ACTA1-MCM	ENSMUSG00000024529	Lox	up	2.83	13.4	2.24336
Moderate Model vs ACTA1-MCM	ENSMUSG00000050071	Bex1	up	12.8	60.6	2.24317
Moderate Model vs ACTA1-MCM	ENSMUSG00000074505	Fat3	up	0.41	1.94	2.24236
Moderate Model vs ACTA1-MCM	ENSMUSG00000026028	Trak2	up	21.5	101	2.23195
Moderate Model vs ACTA1-MCM	ENSMUSG00000001517	Foxm1	up	0.185	0.867	2.22851
Moderate Model vs ACTA1-MCM	ENSMUSG00000029469	Ift81	up	2.03	9.5	2.22645
Moderate Model vs ACTA1-MCM	ENSMUSG00000000290	Itgb2	up	2.38	11.1	2.22153
Moderate Model vs ACTA1-MCM	ENSMUSG00000017146	Brca1	up	0.15	0.697	2.2162
Moderate Model vs ACTA1-MCM	ENSMUSG00000031375	Bgn	up	13	60.4	2.21604
Moderate Model vs ACTA1-MCM	ENSMUSG00000040613	Apobec1	up	2.07	9.61	2.21491
Moderate Model vs ACTA1-MCM	ENSMUSG00000035184	Fam124a	up	1.73	8.02	2.21283
Moderate Model vs ACTA1-MCM	ENSMUSG00000037411	Serpine1	up	3	13.9	2.21205
Moderate Model vs ACTA1-MCM	ENSMUSG00000021998	Lcp1	up	3.77	17.4	2.20645
Moderate Model vs ACTA1-MCM	ENSMUSG00000074802	Gas2l3	up	0.386	1.78	2.2052
Moderate Model vs ACTA1-MCM	ENSMUSG00000079164	Tlr5	up	0.3	1.38	2.20163
Moderate Model vs ACTA1-MCM	ENSMUSG00000035004	Igsf6	up	0.659	3.01	2.19141
Moderate Model vs ACTA1-MCM	ENSMUSG00000024030	Abcg1	up	0.844	3.85	2.18954
Moderate Model vs ACTA1-MCM	ENSMUSG00000030786	Itgam	up	1.72	7.84	2.18845
Moderate Model vs ACTA1-MCM	ENSMUSG00000026979	Psd4	up	0.22	1	2.18442
Moderate Model vs ACTA1-MCM	ENSMUSG00000015340	Cybb	up	2.4	10.9	2.18322
Moderate Model vs ACTA1-MCM	ENSMUSG00000033965	Slc16a2	up	1.25	5.66	2.17887
Moderate Model vs ACTA1-MCM	ENSMUSG00000027533	Fabp5	up	7.06	31.9	2.17582
Moderate Model vs ACTA1-MCM	ENSMUSG00000031962	Cdh15	up	5.58	25.2	2.17509
Moderate Model vs ACTA1-MCM	ENSMUSG00000038305	Spats2l	up	2.46	11.1	2.17383
Moderate Model vs ACTA1-MCM	ENSMUSG00000047414	Flrt2	up	2.51	11.3	2.17056
Moderate Model vs ACTA1-MCM	ENSMUSG00000034652	Cd300a	up	0.687	3.07	2.15986
Moderate Model vs ACTA1-MCM	ENSMUSG00000052160	Pld4	up	1.5	6.69	2.15704
Moderate Model vs ACTA1-MCM	ENSMUSG00000029490	Mfsd7a	up	0.795	3.54	2.15472
Moderate Model vs ACTA1-MCM	ENSMUSG00000032009	Sesn3	up	4.37	19.4	2.15035
Moderate Model vs ACTA1-MCM	ENSMUSG00000028007	Snx7	up	1.96	8.68	2.14684
Moderate Model vs ACTA1-MCM	ENSMUSG00000033220	Rac2	up	0.917	4.06	2.14649
Moderate Model vs ACTA1-MCM	ENSMUSG00000003779	Kif20a	up	0.434	1.92	2.14534
Moderate Model vs ACTA1-MCM	ENSMUSG00000003623	Crot	up	22.4	99	2.14393
Moderate Model vs ACTA1-MCM	ENSMUSG00000063193	Cd300lb	up	0.603	2.66	2.1412
Moderate Model vs ACTA1-MCM	ENSMUSG00000022010	Tsc22d1	up	19.7	86.9	2.14116
Moderate Model vs ACTA1-MCM	ENSMUSG00000029223	Uchl1	up	1.92	8.45	2.13785
Moderate Model vs ACTA1-MCM	ENSMUSG00000017499	Cdc6	up	0.193	0.849	2.13716
Moderate Model vs ACTA1-MCM	ENSMUSG00000005054	Cstb	up	6.11	26.8	2.13299
Moderate Model vs ACTA1-MCM	ENSMUSG00000079227	Ccr5	up	0.821	3.6	2.13254
Moderate Model vs ACTA1-MCM	ENSMUSG00000041594	Tmtc4	up	2	8.76	2.13093
Moderate Model vs ACTA1-MCM	ENSMUSG00000033209	Ttc28	up	1.58	6.9	2.12667
Moderate Model vs ACTA1-MCM	ENSMUSG00000029919	Hpgds	up	0.566	2.47	2.12564
Moderate Model vs ACTA1-MCM	ENSMUSG00000027080	Med19	up	3.6	15.7	2.1247
Moderate Model vs ACTA1-MCM	ENSMUSG00000056124	B4galt6	up	0.881	3.84	2.12389
Moderate Model vs ACTA1-MCM	ENSMUSG00000028572	Hook1	up	10.4	45.3	2.12293
Moderate Model vs ACTA1-MCM	ENSMUSG00000047810	Ccdc88b	up	0.217	0.944	2.12109
Moderate Model vs ACTA1-MCM	ENSMUSG00000026594	Ralgps2	up	1.37	5.94	2.11629
Moderate Model vs ACTA1-MCM	ENSMUSG00000029333	Rasgef1b	up	0.434	1.88	2.11497
Moderate Model vs ACTA1-MCM	ENSMUSG00000022306	Zfpm2	up	0.386	1.67	2.11318
Moderate Model vs ACTA1-MCM	ENSMUSG00000003882	Il7r	up	0.338	1.46	2.11087
Moderate Model vs ACTA1-MCM	ENSMUSG00000026683	Nuf2	up	0.416	1.79	2.1053
Moderate Model vs ACTA1-MCM	ENSMUSG00000001750	Tcirg1	up	3.28	14.1	2.10393
Moderate Model vs ACTA1-MCM	ENSMUSG00000033849	B3galt2	up	3.56	15.3	2.10358
Moderate Model vs ACTA1-MCM	ENSMUSG00000027386	Fbln7	up	1.46	6.26	2.10019
Moderate Model vs ACTA1-MCM	ENSMUSG00000001642	Akr1b3	up	103	441	2.09813
Moderate Model vs ACTA1-MCM	ENSMUSG00000042129	Rassf4	up	1.07	4.58	2.09774
Moderate Model vs ACTA1-MCM	ENSMUSG00000042485	Mustn1	up	42.3	181	2.09726
Moderate Model vs ACTA1-MCM	ENSMUSG00000025355	Mmp19	up	1.19	5.09	2.0967
Moderate Model vs ACTA1-MCM	ENSMUSG00000037966	Ninj1	up	6.71	28.7	2.09667
Moderate Model vs ACTA1-MCM	ENSMUSG00000022404	Slc25a17	up	5.9	25.2	2.09464
Moderate Model vs ACTA1-MCM	ENSMUSG00000035273	Hpse	up	0.434	1.83	2.07608
Moderate Model vs ACTA1-MCM	ENSMUSG00000076431	Sox4	up	1.07	4.5	2.07231
Moderate Model vs ACTA1-MCM	ENSMUSG00000002068	Ccne1	up	0.35	1.47	2.07039
Moderate Model vs ACTA1-MCM	ENSMUSG00000032089	Il10ra	up	0.699	2.93	2.06754
Moderate Model vs ACTA1-MCM	ENSMUSG00000030681	Mvp	up	9.62	40.3	2.06667
Moderate Model vs ACTA1-MCM	ENSMUSG00000026177	Slc11a1	up	1.06	4.44	2.0665
Moderate Model vs ACTA1-MCM	ENSMUSG00000031563	Wwc2	up	1.72	7.2	2.06559
Moderate Model vs ACTA1-MCM	ENSMUSG00000051335	Gfod1	up	1.18	4.93	2.0628
Moderate Model vs ACTA1-MCM	ENSMUSG00000025001	Hells	up	0.312	1.3	2.05889
Moderate Model vs ACTA1-MCM	ENSMUSG00000034040	Wbscr17	up	0.796	3.31	2.05599
Moderate Model vs ACTA1-MCM	ENSMUSG00000026074	Map4k4	up	5.59	23.2	2.0532
Moderate Model vs ACTA1-MCM	ENSMUSG00000057716	Gm5567	up	0.434	1.8	2.05223
Moderate Model vs ACTA1-MCM	ENSMUSG00000026532	Spna1	up	0.0965	0.4	2.0514
Moderate Model vs ACTA1-MCM	ENSMUSG00000046841	Ckap4	up	2.35	9.74	2.05126
Moderate Model vs ACTA1-MCM	ENSMUSG00000039735	Fnbp1l	up	1.33	5.5	2.04801
Moderate Model vs ACTA1-MCM	ENSMUSG00000015355	Cd48	up	1.04	4.3	2.04775
Moderate Model vs ACTA1-MCM	ENSMUSG00000015247	Nipsnap3b	up	1.37	5.66	2.04663
Moderate Model vs ACTA1-MCM	ENSMUSG00000040350	Trim7	up	23.4	96.6	2.04551
Moderate Model vs ACTA1-MCM	ENSMUSG00000004730	Emr1	up	3.24	13.3	2.03736
Moderate Model vs ACTA1-MCM	ENSMUSG00000089942	Pira2	up	0.324	1.33	2.03736
Moderate Model vs ACTA1-MCM	ENSMUSG00000022372	Sla	up	0.855	3.5	2.03336
Moderate Model vs ACTA1-MCM	ENSMUSG00000038530	Rgs4	up	3.42	14	2.03336
Moderate Model vs ACTA1-MCM	ENSMUSG00000041219	Arhgap11a	up	0.324	1.32	2.02647
Moderate Model vs ACTA1-MCM	ENSMUSG00000028312	Smc2	up	0.659	2.68	2.02388
Moderate Model vs ACTA1-MCM	ENSMUSG00000026483	Fam129a	up	5	20.3	2.02148
Moderate Model vs ACTA1-MCM	ENSMUSG00000006519	Cyba	up	7.18	29.1	2.01896
Moderate Model vs ACTA1-MCM	ENSMUSG00000073490	AI607873	up	1.58	6.4	2.01815
Moderate Model vs ACTA1-MCM	ENSMUSG00000028599	Tnfrsf1b	up	2.08	8.41	2.01552
Moderate Model vs ACTA1-MCM	ENSMUSG00000001864	Aif1l	up	3.29	13.3	2.01527
Moderate Model vs ACTA1-MCM	ENSMUSG00000048376	F2r	up	1.87	7.51	2.00577
Moderate Model vs ACTA1-MCM	ENSMUSG00000035725	Prkx	up	2.99	12	2.00482
Moderate Model vs ACTA1-MCM	ENSMUSG00000092035	Peg10	up	0.624	2.5	2.00231
Moderate Model vs ACTA1-MCM	ENSMUSG00000060131	Atp8b4	up	0.422	1.69	2.00171
Moderate Model vs ACTA1-MCM	ENSMUSG00000048163	Selplg	up	1.07	4.28	2
Moderate Model vs ACTA1-MCM	ENSMUSG00000061601	Pclo	up	0.169	0.675	1.99786
Moderate Model vs ACTA1-MCM	ENSMUSG00000024397	Aif1	up	1.06	4.23	1.99659
Moderate Model vs ACTA1-MCM	ENSMUSG00000039109	F13a1	up	8.78	35	1.99506
Moderate Model vs ACTA1-MCM	ENSMUSG00000029925	Tbxas1	up	1.05	4.18	1.99311
Moderate Model vs ACTA1-MCM	ENSMUSG00000040813	Tex264	up	12.4	49.3	1.99125
Moderate Model vs ACTA1-MCM	ENSMUSG00000048126	Col6a3	up	10.7	42.5	1.98985
Moderate Model vs ACTA1-MCM	ENSMUSG00000024754	Tmem2	up	6.28	24.9	1.98731
Moderate Model vs ACTA1-MCM	ENSMUSG00000044042	Fmn1	up	0.265	1.05	1.98633
Moderate Model vs ACTA1-MCM	ENSMUSG00000073489	Ifi204	up	2.34	9.26	1.9845
Moderate Model vs ACTA1-MCM	ENSMUSG00000048482	Bdnf	up	1.22	4.82	1.98215
Moderate Model vs ACTA1-MCM	ENSMUSG00000051650	B3gnt2	up	1.89	7.44	1.97692
Moderate Model vs ACTA1-MCM	ENSMUSG00000032725	Folr2	up	3.79	14.9	1.97504
Moderate Model vs ACTA1-MCM	ENSMUSG00000034593	Myo5a	up	4.05	15.9	1.97303
Moderate Model vs ACTA1-MCM	ENSMUSG00000024556	Me2	up	1.61	6.3	1.96829
Moderate Model vs ACTA1-MCM	ENSMUSG00000054203	Ifi205	up	3.77	14.7	1.96318
Moderate Model vs ACTA1-MCM	ENSMUSG00000038172	Ttc39b	up	2.35	9.16	1.96269
Moderate Model vs ACTA1-MCM	ENSMUSG00000022510	Trp63	up	4.24	16.5	1.96033
Moderate Model vs ACTA1-MCM	ENSMUSG00000021614	Vcan	up	2.36	9.17	1.95813
Moderate Model vs ACTA1-MCM	ENSMUSG00000058793	Cds2	up	8.68	33.7	1.95698
Moderate Model vs ACTA1-MCM	ENSMUSG00000070565	Rasal2	up	3.71	14.4	1.95658
Moderate Model vs ACTA1-MCM	ENSMUSG00000022148	Fyb	up	0.959	3.71	1.95182
Moderate Model vs ACTA1-MCM	ENSMUSG00000021665	Hexb	up	5.17	20	1.95176
Moderate Model vs ACTA1-MCM	ENSMUSG00000040522	Tlr8	up	0.76	2.94	1.95174
Moderate Model vs ACTA1-MCM	ENSMUSG00000028634	Hivep3	up	0.104	0.402	1.95061
Moderate Model vs ACTA1-MCM	ENSMUSG00000032735	Ablim3	up	2.82	10.9	1.95056
Moderate Model vs ACTA1-MCM	ENSMUSG00000024621	Csf1r	up	6.01	23.2	1.94869
Moderate Model vs ACTA1-MCM	ENSMUSG00000028532	Cachd1	up	0.711	2.74	1.94625
Moderate Model vs ACTA1-MCM	ENSMUSG00000019849	Prep	up	5.98	23	1.94342
Moderate Model vs ACTA1-MCM	ENSMUSG00000029373	Pf4	up	7.02	27	1.94342
Moderate Model vs ACTA1-MCM	ENSMUSG00000028883	Sema3a	up	1.52	5.84	1.9419
Moderate Model vs ACTA1-MCM	ENSMUSG00000074403	Hist2h3b	up	6.54	25	1.93457
Moderate Model vs ACTA1-MCM	ENSMUSG00000036768	Kif15	up	0.301	1.15	1.9338
Moderate Model vs ACTA1-MCM	ENSMUSG00000073902	Gm1966	up	0.398	1.52	1.93323
Moderate Model vs ACTA1-MCM	ENSMUSG00000026395	Ptprc	up	2.31	8.8	1.92961
Moderate Model vs ACTA1-MCM	ENSMUSG00000032883	Acsl3	up	6.08	23.1	1.92575
Moderate Model vs ACTA1-MCM	ENSMUSG00000017631	Abr	up	3.58	13.6	1.92558
Moderate Model vs ACTA1-MCM	ENSMUSG00000031824	6430548M08Rik	up	5.35	20.3	1.92387
Moderate Model vs ACTA1-MCM	ENSMUSG00000026355	Mcm6	up	1.45	5.49	1.92075
Moderate Model vs ACTA1-MCM	ENSMUSG00000040212	Emp3	up	6.15	23.2	1.91547
Moderate Model vs ACTA1-MCM	ENSMUSG00000068917	Clk2	up	7.32	27.6	1.91475
Moderate Model vs ACTA1-MCM	ENSMUSG00000021190	Lgmn	up	14.7	55.4	1.91407
Moderate Model vs ACTA1-MCM	ENSMUSG00000033386	Frrs1	up	0.506	1.9	1.90879
Moderate Model vs ACTA1-MCM	ENSMUSG00000002111	Sfpi1	up	1.83	6.86	1.90636
Moderate Model vs ACTA1-MCM	ENSMUSG00000015027	Galns	up	0.647	2.41	1.8972
Moderate Model vs ACTA1-MCM	ENSMUSG00000029554	Mad1l1	up	3.95	14.7	1.89589
Moderate Model vs ACTA1-MCM	ENSMUSG00000030707	Coro1a	up	4.06	15.1	1.895
Moderate Model vs ACTA1-MCM	ENSMUSG00000040751	Lat2	up	1.15	4.26	1.88922
Moderate Model vs ACTA1-MCM	ENSMUSG00000029594	Rbm19	up	3.24	12	1.88897
Moderate Model vs ACTA1-MCM	ENSMUSG00000031983	2310022B05Rik	up	2.18	8.07	1.88824
Moderate Model vs ACTA1-MCM	ENSMUSG00000022360	Atad2	up	0.751	2.78	1.8882
Moderate Model vs ACTA1-MCM	ENSMUSG00000071424	Grid2	up	0.338	1.25	1.88683
Moderate Model vs ACTA1-MCM	ENSMUSG00000026536	Mnda	up	2.3	8.49	1.88413
Moderate Model vs ACTA1-MCM	ENSMUSG00000060594	Layn	up	0.878	3.24	1.8837
Moderate Model vs ACTA1-MCM	ENSMUSG00000018008	Cyth4	up	2.09	7.67	1.87572
Moderate Model vs ACTA1-MCM	ENSMUSG00000048779	P2ry6	up	0.845	3.1	1.87524
Moderate Model vs ACTA1-MCM	ENSMUSG00000090231	Cfb	up	3.38	12.4	1.87524
Moderate Model vs ACTA1-MCM	ENSMUSG00000036908	Unc93b1	up	3.52	12.8	1.8625
Moderate Model vs ACTA1-MCM	ENSMUSG00000028581	Laptm5	up	4.4	16	1.8625
Moderate Model vs ACTA1-MCM	ENSMUSG00000005667	Mthfd2	up	1.45	5.27	1.86175
Moderate Model vs ACTA1-MCM	ENSMUSG00000030208	Emp1	up	11.4	41.4	1.8606
Moderate Model vs ACTA1-MCM	ENSMUSG00000030787	Lyve1	up	2.81	10.2	1.85993
Moderate Model vs ACTA1-MCM	ENSMUSG00000037474	Dtl	up	0.337	1.22	1.85606
Moderate Model vs ACTA1-MCM	ENSMUSG00000026223	Itm2c	up	18.3	66.2	1.85499
Moderate Model vs ACTA1-MCM	ENSMUSG00000028341	Nr4a3	up	0.474	1.71	1.85104
Moderate Model vs ACTA1-MCM	ENSMUSG00000020435	Osbp2	up	1.12	4.03	1.84728
Moderate Model vs ACTA1-MCM	ENSMUSG00000026712	Mrc1	up	6.17	22.2	1.84722
Moderate Model vs ACTA1-MCM	ENSMUSG00000048612	Myof	up	2.17	7.8	1.84578
Moderate Model vs ACTA1-MCM	ENSMUSG00000052837	Junb	up	4.9	17.6	1.84472
Moderate Model vs ACTA1-MCM	ENSMUSG00000001870	Ltbp1	up	3	10.7	1.83458
Moderate Model vs ACTA1-MCM	ENSMUSG00000056069	Fam105a	up	0.772	2.75	1.83276
Moderate Model vs ACTA1-MCM	ENSMUSG00000018983	E2f2	up	0.688	2.45	1.8323
Moderate Model vs ACTA1-MCM	ENSMUSG00000001128	Cfp	up	3.01	10.7	1.82978
Moderate Model vs ACTA1-MCM	ENSMUSG00000018920	Cxcl16	up	1.39	4.94	1.82943
Moderate Model vs ACTA1-MCM	ENSMUSG00000042286	Stab1	up	4.48	15.9	1.82746
Moderate Model vs ACTA1-MCM	ENSMUSG00000040797	Iqsec3	up	0.277	0.983	1.82731
Moderate Model vs ACTA1-MCM	ENSMUSG00000047798	Cd300lf	up	0.358	1.27	1.8268
Moderate Model vs ACTA1-MCM	ENSMUSG00000024781	Lipa	up	3.57	12.6	1.81943
Moderate Model vs ACTA1-MCM	ENSMUSG00000003849	Nqo1	up	14	49.4	1.81908
Moderate Model vs ACTA1-MCM	ENSMUSG00000053687	Dpep2	up	0.74	2.61	1.81845
Moderate Model vs ACTA1-MCM	ENSMUSG00000024795	Kif20b	up	0.231	0.813	1.81536
Moderate Model vs ACTA1-MCM	ENSMUSG00000002985	Apoe	up	97.9	344	1.81303
Moderate Model vs ACTA1-MCM	ENSMUSG00000049303	Syt12	up	1.09	3.83	1.81302
Moderate Model vs ACTA1-MCM	ENSMUSG00000015745	Plekho1	up	7.77	27.2	1.80762
Moderate Model vs ACTA1-MCM	ENSMUSG00000006731	B4galnt1	up	0.615	2.15	1.80568
Moderate Model vs ACTA1-MCM	ENSMUSG00000005233	Spc25	up	1.13	3.95	1.80553
Moderate Model vs ACTA1-MCM	ENSMUSG00000040852	Plekhh2	up	0.651	2.27	1.80196
Moderate Model vs ACTA1-MCM	ENSMUSG00000032374	Plod2	up	1.39	4.84	1.79992
Moderate Model vs ACTA1-MCM	ENSMUSG00000036777	Anln	up	0.627	2.18	1.79779
Moderate Model vs ACTA1-MCM	ENSMUSG00000051579	Tceal8	up	8.66	30.1	1.79732
Moderate Model vs ACTA1-MCM	ENSMUSG00000071713	Csf2rb	up	0.624	2.16	1.79141
Moderate Model vs ACTA1-MCM	ENSMUSG00000026193	Fn1	up	16.3	56.3	1.78826
Moderate Model vs ACTA1-MCM	ENSMUSG00000024042	Sik1	up	1.53	5.28	1.78701
Moderate Model vs ACTA1-MCM	ENSMUSG00000021702	Thbs4	up	21.8	75.2	1.7864
Moderate Model vs ACTA1-MCM	ENSMUSG00000037788	Vopp1	up	1.63	5.62	1.7857
Moderate Model vs ACTA1-MCM	ENSMUSG00000036594	H2-Aa	up	15.9	54.7	1.78251
Moderate Model vs ACTA1-MCM	ENSMUSG00000060586	H2-Eb1	up	13.9	47.7	1.7789
Moderate Model vs ACTA1-MCM	ENSMUSG00000059309	Hist1h3f	up	6.47	22.2	1.77872
Moderate Model vs ACTA1-MCM	ENSMUSG00000044583	Tlr7	up	1.01	3.46	1.77642
Moderate Model vs ACTA1-MCM	ENSMUSG00000058672	Tubb2a	up	5.93	20.3	1.77538
Moderate Model vs ACTA1-MCM	ENSMUSG00000027520	Zdbf2	up	0.386	1.32	1.77387
Moderate Model vs ACTA1-MCM	ENSMUSG00000073418	C4b	up	3.16	10.8	1.77303
Moderate Model vs ACTA1-MCM	ENSMUSG00000031007	Atp6ap2	up	8.35	28.5	1.77111
Moderate Model vs ACTA1-MCM	ENSMUSG00000076617	Ighm	up	11.4	38.7	1.7633
Moderate Model vs ACTA1-MCM	ENSMUSG00000006390	Elovl1	up	2.75	9.31	1.75935
Moderate Model vs ACTA1-MCM	ENSMUSG00000070348	Ccnd1	up	2.33	7.88	1.75787
Moderate Model vs ACTA1-MCM	ENSMUSG00000059182	Skap2	up	2.27	7.67	1.75653
Moderate Model vs ACTA1-MCM	ENSMUSG00000027326	Casc5	up	0.314	1.06	1.75523
Moderate Model vs ACTA1-MCM	ENSMUSG00000042029	Ncapg2	up	0.362	1.22	1.75282
Moderate Model vs ACTA1-MCM	ENSMUSG00000038299	Wdr36	up	9.56	32.1	1.74749
Moderate Model vs ACTA1-MCM	ENSMUSG00000058099	Nfam1	up	1.27	4.26	1.74602
Moderate Model vs ACTA1-MCM	ENSMUSG00000022769	Sdf2l1	up	3.25	10.9	1.74582
Moderate Model vs ACTA1-MCM	ENSMUSG00000030844	Rgs10	up	2.72	9.12	1.74543
Moderate Model vs ACTA1-MCM	ENSMUSG00000028173	Wls	up	8.76	29.3	1.7419
Moderate Model vs ACTA1-MCM	ENSMUSG00000025262	Fam120c	up	3.71	12.4	1.74085
Moderate Model vs ACTA1-MCM	ENSMUSG00000056529	Ptafr	up	1.27	4.24	1.73924
Moderate Model vs ACTA1-MCM	ENSMUSG00000059970	Hspa2	up	2.26	7.54	1.73824
Moderate Model vs ACTA1-MCM	ENSMUSG00000078908	Mon1b	up	1.3	4.32	1.73252
Moderate Model vs ACTA1-MCM	ENSMUSG00000037544	Dlgap5	up	0.53	1.76	1.73151
Moderate Model vs ACTA1-MCM	ENSMUSG00000004317	Clcn5	up	1.42	4.71	1.72984
Moderate Model vs ACTA1-MCM	ENSMUSG00000026837	Col5a1	up	5.48	18.1	1.72374
Moderate Model vs ACTA1-MCM	ENSMUSG00000079017	Ifi27l2a	up	14.4	47.5	1.72186
Moderate Model vs ACTA1-MCM	ENSMUSG00000041859	Mcm3	up	1.04	3.43	1.72163
Moderate Model vs ACTA1-MCM	ENSMUSG00000052727	Mtap1b	up	2.11	6.95	1.71977
Moderate Model vs ACTA1-MCM	ENSMUSG00000040998	Npnt	up	0.76	2.5	1.71786
Moderate Model vs ACTA1-MCM	ENSMUSG00000027331	D2Ertd750e	up	0.989	3.25	1.7164
Moderate Model vs ACTA1-MCM	ENSMUSG00000042050	Wdr60	up	5.46	17.9	1.71299
Moderate Model vs ACTA1-MCM	ENSMUSG00000026321	Tnfrsf11a	up	0.578	1.89	1.70924
Moderate Model vs ACTA1-MCM	ENSMUSG00000040809	Chi3l3	up	0.786	2.57	1.70917
Moderate Model vs ACTA1-MCM	ENSMUSG00000002489	Tiam1	up	2.17	7.09	1.70809
Moderate Model vs ACTA1-MCM	ENSMUSG00000035566	Pcdh17	up	0.337	1.1	1.70668
Moderate Model vs ACTA1-MCM	ENSMUSG00000029638	Glcci1	up	2.01	6.56	1.7065
Moderate Model vs ACTA1-MCM	ENSMUSG00000052889	Prkcb	up	0.518	1.69	1.706
Moderate Model vs ACTA1-MCM	ENSMUSG00000050936	Hist2h2bb	up	15.9	51.7	1.70114
Moderate Model vs ACTA1-MCM	ENSMUSG00000026938	Fcna	up	1.77	5.75	1.69981
Moderate Model vs ACTA1-MCM	ENSMUSG00000028843	Sh3bgrl3	up	5.48	17.8	1.69963
Moderate Model vs ACTA1-MCM	ENSMUSG00000042225	Ammecr1	up	1.35	4.38	1.69797
Moderate Model vs ACTA1-MCM	ENSMUSG00000097239	AARSD1	up	8.11	26.3	1.69729
Moderate Model vs ACTA1-MCM	ENSMUSG00000042453	Reln	up	1.53	4.96	1.69681
Moderate Model vs ACTA1-MCM	ENSMUSG00000040659	Efhd2	up	2.73	8.84	1.69515
Moderate Model vs ACTA1-MCM	ENSMUSG00000052143	Gm9869	up	5.41	17.5	1.69365
Moderate Model vs ACTA1-MCM	ENSMUSG00000031925	Maml2	up	1.42	4.59	1.6926
Moderate Model vs ACTA1-MCM	ENSMUSG00000044080	S100a1	up	85.5	276	1.69067
Moderate Model vs ACTA1-MCM	ENSMUSG00000034330	Plcg2	up	0.555	1.79	1.6894
Moderate Model vs ACTA1-MCM	ENSMUSG00000090946	Ccdc71l	up	3.38	10.9	1.68923
Moderate Model vs ACTA1-MCM	ENSMUSG00000039883	Lrrc17	up	1.98	6.37	1.68579
Moderate Model vs ACTA1-MCM	ENSMUSG00000020121	Srgap1	up	0.482	1.55	1.68516
Moderate Model vs ACTA1-MCM	ENSMUSG00000036606	Plxnb2	up	1.93	6.2	1.68367
Moderate Model vs ACTA1-MCM	ENSMUSG00000008035	Mid1ip1	up	18.5	59.4	1.68294
Moderate Model vs ACTA1-MCM	ENSMUSG00000027175	Tcp11l1	up	3.11	9.98	1.68213
Moderate Model vs ACTA1-MCM	ENSMUSG00000079243	Xirp1	up	17.8	57.1	1.68161
Moderate Model vs ACTA1-MCM	ENSMUSG00000026360	Rgs2	up	4.71	15.1	1.68075
Moderate Model vs ACTA1-MCM	ENSMUSG00000032939	Nup93	up	3.06	9.81	1.68072
Moderate Model vs ACTA1-MCM	ENSMUSG00000026308	Klhl30	up	21.6	69	1.67557
Moderate Model vs ACTA1-MCM	ENSMUSG00000023004	Tuba1b	up	22.1	70.5	1.67358
Moderate Model vs ACTA1-MCM	ENSMUSG00000056515	Rab31	up	3.23	10.3	1.67304
Moderate Model vs ACTA1-MCM	ENSMUSG00000009687	Fxyd5	up	5.49	17.5	1.67248
Moderate Model vs ACTA1-MCM	ENSMUSG00000060036	Rpl3	up	42.4	135	1.67082
Moderate Model vs ACTA1-MCM	ENSMUSG00000049932	H2afx	up	3.1	9.87	1.67078
Moderate Model vs ACTA1-MCM	ENSMUSG00000016239	Lonrf3	up	1.28	4.07	1.66888
Moderate Model vs ACTA1-MCM	ENSMUSG00000032359	Ctsh	up	7.8	24.8	1.66879
Moderate Model vs ACTA1-MCM	ENSMUSG00000041670	Rims1	up	0.652	2.07	1.66669
Moderate Model vs ACTA1-MCM	ENSMUSG00000036242	3632451O06Rik	up	1.39	4.41	1.66569
Moderate Model vs ACTA1-MCM	ENSMUSG00000027712	Anxa5	up	20.9	66.2	1.66333
Moderate Model vs ACTA1-MCM	ENSMUSG00000029769	Ccdc136	up	2.7	8.54	1.66128
Moderate Model vs ACTA1-MCM	ENSMUSG00000035934	Pknox2	up	13	41.1	1.66063
Moderate Model vs ACTA1-MCM	ENSMUSG00000046711	Hmga1	up	15.7	49.6	1.65958
Moderate Model vs ACTA1-MCM	ENSMUSG00000048200	Efcab4a	up	4.18	13.2	1.65896
Moderate Model vs ACTA1-MCM	ENSMUSG00000025877	Hk3	up	0.7	2.21	1.65862
Moderate Model vs ACTA1-MCM	ENSMUSG00000029810	Tmem176b	up	8.37	26.3	1.65176
Moderate Model vs ACTA1-MCM	ENSMUSG00000024610	Cd74	up	30.9	96.8	1.6474
Moderate Model vs ACTA1-MCM	ENSMUSG00000035455	Fignl1	up	0.495	1.55	1.64677
Moderate Model vs ACTA1-MCM	ENSMUSG00000051855	Mest	up	3.02	9.45	1.64577
Moderate Model vs ACTA1-MCM	ENSMUSG00000035578	Iqcg	up	1.71	5.35	1.64554
Moderate Model vs ACTA1-MCM	ENSMUSG00000038936	Sccpdh	up	21.1	66	1.64522
Moderate Model vs ACTA1-MCM	ENSMUSG00000054520	Sh3bp2	up	1.18	3.69	1.64483
Moderate Model vs ACTA1-MCM	ENSMUSG00000017057	Il13ra1	up	1.62	5.05	1.64029
Moderate Model vs ACTA1-MCM	ENSMUSG00000034329	Brip1	up	0.485	1.51	1.63849
Moderate Model vs ACTA1-MCM	ENSMUSG00000026458	Ppfia4	up	0.723	2.25	1.63786
Moderate Model vs ACTA1-MCM	ENSMUSG00000048677	Tpcn2	up	0.67	2.08	1.63435
Moderate Model vs ACTA1-MCM	ENSMUSG00000032300	1700017B05Rik	up	0.959	2.97	1.63086
Moderate Model vs ACTA1-MCM	ENSMUSG00000037902	Sirpa	up	5.62	17.3	1.62213
Moderate Model vs ACTA1-MCM	ENSMUSG00000025268	Maged2	up	7.28	22.4	1.62149
Moderate Model vs ACTA1-MCM	ENSMUSG00000034708	Grn	up	10.6	32.6	1.62081
Moderate Model vs ACTA1-MCM	ENSMUSG00000021895	Arhgef3	up	3.87	11.9	1.62056
Moderate Model vs ACTA1-MCM	ENSMUSG00000019997	Ctgf	up	7.58	23.3	1.62006
Moderate Model vs ACTA1-MCM	ENSMUSG00000072620	Slfn2	up	2.07	6.36	1.6194
Moderate Model vs ACTA1-MCM	ENSMUSG00000038349	Plcl1	up	1.17	3.59	1.61748
Moderate Model vs ACTA1-MCM	ENSMUSG00000027962	Vcam1	up	2.06	6.32	1.61728
Moderate Model vs ACTA1-MCM	ENSMUSG00000025151	Maged1	up	10.6	32.5	1.61638
Moderate Model vs ACTA1-MCM	ENSMUSG00000042349	Ikbke	up	0.398	1.22	1.61604
Moderate Model vs ACTA1-MCM	ENSMUSG00000072964	Bhlhb9	up	1.25	3.83	1.61542
Moderate Model vs ACTA1-MCM	ENSMUSG00000030748	Il4ra	up	2.65	8.1	1.61193
Moderate Model vs ACTA1-MCM	ENSMUSG00000021814	Anxa7	up	27.2	83	1.6095
Moderate Model vs ACTA1-MCM	ENSMUSG00000038515	Grtp1	up	2.07	6.3	1.60572
Moderate Model vs ACTA1-MCM	ENSMUSG00000002055	Spag5	up	0.651	1.98	1.60477
Moderate Model vs ACTA1-MCM	ENSMUSG00000020241	Col6a2	up	14.6	44.3	1.60134
Moderate Model vs ACTA1-MCM	ENSMUSG00000062210	Tnfaip8	up	3.16	9.56	1.59709
Moderate Model vs ACTA1-MCM	ENSMUSG00000050288	Fzd2	up	1	3.02	1.59455
Moderate Model vs ACTA1-MCM	ENSMUSG00000024197	Plin3	up	15	45.2	1.59136
Moderate Model vs ACTA1-MCM	ENSMUSG00000005413	Hmox1	up	2.74	8.24	1.58847
Moderate Model vs ACTA1-MCM	ENSMUSG00000038418	Egr1	up	0.795	2.39	1.58798
Moderate Model vs ACTA1-MCM	ENSMUSG00000034205	Loxl2	up	4.16	12.5	1.58727
Moderate Model vs ACTA1-MCM	ENSMUSG00000043263	Pyhin1	up	0.434	1.3	1.58274
Moderate Model vs ACTA1-MCM	ENSMUSG00000060063	Alox5ap	up	5.01	15	1.58208
Moderate Model vs ACTA1-MCM	ENSMUSG00000034947	Tmem106a	up	1.45	4.34	1.58164
Moderate Model vs ACTA1-MCM	ENSMUSG00000025240	Sacm1l	up	12.8	38.3	1.5812
Moderate Model vs ACTA1-MCM	ENSMUSG00000022663	Atg3	up	9.21	27.5	1.57816
Moderate Model vs ACTA1-MCM	ENSMUSG00000024989	Cep55	up	0.422	1.26	1.57811
Moderate Model vs ACTA1-MCM	ENSMUSG00000060147	Serpinb6a	up	104	310	1.57568
Moderate Model vs ACTA1-MCM	ENSMUSG00000032334	Loxl1	up	4.63	13.8	1.57558
Moderate Model vs ACTA1-MCM	ENSMUSG00000032388	Spg21	up	5	14.9	1.57531
Moderate Model vs ACTA1-MCM	ENSMUSG00000040711	Sh3pxd2b	up	1.04	3.09	1.57102
Moderate Model vs ACTA1-MCM	ENSMUSG00000015396	Cd83	up	0.771	2.29	1.57054
Moderate Model vs ACTA1-MCM	ENSMUSG00000025492	Ifitm3	up	22.7	67.4	1.57006
Moderate Model vs ACTA1-MCM	ENSMUSG00000039270	Megf9	up	1.48	4.39	1.56862
Moderate Model vs ACTA1-MCM	ENSMUSG00000022831	Hcls1	up	1.74	5.13	1.55987
Moderate Model vs ACTA1-MCM	ENSMUSG00000026547	Tagln2	up	10.9	32.1	1.55825
Moderate Model vs ACTA1-MCM	ENSMUSG00000026315	Serpinb8	up	1.27	3.74	1.55821
Moderate Model vs ACTA1-MCM	ENSMUSG00000039005	Tlr4	up	2.79	8.17	1.55007
Moderate Model vs ACTA1-MCM	ENSMUSG00000056201	Cfl1	up	25.7	75.2	1.54896
Moderate Model vs ACTA1-MCM	ENSMUSG00000029468	P2rx7	up	0.989	2.89	1.54703
Moderate Model vs ACTA1-MCM	ENSMUSG00000035021	Baz1a	up	2.4	7.01	1.54638
Moderate Model vs ACTA1-MCM	ENSMUSG00000024660	Incenp	up	0.497	1.45	1.54474
Moderate Model vs ACTA1-MCM	ENSMUSG00000022371	Col14a1	up	4.08	11.9	1.54432
Moderate Model vs ACTA1-MCM	ENSMUSG00000020573	Pik3cg	up	0.458	1.33	1.53801
Moderate Model vs ACTA1-MCM	ENSMUSG00000047246	Hist1h2be	up	9.44	27.4	1.53732
Moderate Model vs ACTA1-MCM	ENSMUSG00000032231	Anxa2	up	26.7	77.4	1.53549
Moderate Model vs ACTA1-MCM	ENSMUSG00000019878	Hsf2	up	11.4	33	1.53343
Moderate Model vs ACTA1-MCM	ENSMUSG00000008822	Acyp1	up	27.7	80.1	1.53192
Moderate Model vs ACTA1-MCM	ENSMUSG00000073421	H2-Ab1	up	16.9	48.8	1.52986
Moderate Model vs ACTA1-MCM	ENSMUSG00000074220	Zfp382	up	0.893	2.57	1.52504
Moderate Model vs ACTA1-MCM	ENSMUSG00000051506	Wdfy4	up	0.977	2.8	1.519
Moderate Model vs ACTA1-MCM	ENSMUSG00000040152	Thbs1	up	4.54	13	1.51775
Moderate Model vs ACTA1-MCM	ENSMUSG00000039062	Anpep	up	1.73	4.93	1.51082
Moderate Model vs ACTA1-MCM	ENSMUSG00000031129	Slc9a9	up	1.4	3.98	1.50734
Moderate Model vs ACTA1-MCM	ENSMUSG00000027496	Aurka	up	3.33	9.46	1.50632
Moderate Model vs ACTA1-MCM	ENSMUSG00000036469	March1	up	1.13	3.21	1.50625
Moderate Model vs ACTA1-MCM	ENSMUSG00000061175	Fnip2	up	1.69	4.8	1.50601
Moderate Model vs ACTA1-MCM	ENSMUSG00000015852	Fcrls	up	2.59	7.33	1.50086
Moderate Model vs ACTA1-MCM	ENSMUSG00000055541	Lair1	up	1.4	3.96	1.50007
Moderate Model vs ACTA1-MCM	ENSMUSG00000034993	Vat1	up	6.34	17.9	1.4974
Moderate Model vs ACTA1-MCM	ENSMUSG00000026728	Vim	up	64.5	182	1.49657
Moderate Model vs ACTA1-MCM	ENSMUSG00000068220	Lgals1	up	185	522	1.49652
Moderate Model vs ACTA1-MCM	ENSMUSG00000015354	Pcolce2	up	6.53	18.4	1.49455
Moderate Model vs ACTA1-MCM	ENSMUSG00000038742	Angptl6	up	2.57	7.24	1.49422
Moderate Model vs ACTA1-MCM	ENSMUSG00000024900	Cpt1a	up	1.64	4.62	1.4942
Moderate Model vs ACTA1-MCM	ENSMUSG00000041268	Dmxl2	up	1.74	4.89	1.49075
Moderate Model vs ACTA1-MCM	ENSMUSG00000024963	Dnajc4	up	13.8	38.7	1.48767
Moderate Model vs ACTA1-MCM	ENSMUSG00000028369	Svep1	up	2.72	7.62	1.48618
Moderate Model vs ACTA1-MCM	ENSMUSG00000056763	Cspp1	up	2.97	8.32	1.48612
Moderate Model vs ACTA1-MCM	ENSMUSG00000034109	Golim4	up	5.36	15	1.48466
Moderate Model vs ACTA1-MCM	ENSMUSG00000026288	Inpp5d	up	2	5.58	1.48027
Moderate Model vs ACTA1-MCM	ENSMUSG00000042489	Clspn	up	0.434	1.21	1.47924
Moderate Model vs ACTA1-MCM	ENSMUSG00000028649	Macf1	up	21.1	58.8	1.47857
Moderate Model vs ACTA1-MCM	ENSMUSG00000022309	Angpt1	up	6.88	19.1	1.47309
Moderate Model vs ACTA1-MCM	ENSMUSG00000017144	Rnd3	up	3.83	10.6	1.46865
Moderate Model vs ACTA1-MCM	ENSMUSG00000026094	Stk17b	up	3.53	9.76	1.46721
Moderate Model vs ACTA1-MCM	ENSMUSG00000020736	Nt5c	up	4.16	11.5	1.46698
Moderate Model vs ACTA1-MCM	ENSMUSG00000022816	Fstl1	up	23.3	64.4	1.46673
Moderate Model vs ACTA1-MCM	ENSMUSG00000001525	Tubb5	up	23.4	64.5	1.46279
Moderate Model vs ACTA1-MCM	ENSMUSG00000027883	Gpsm2	up	1.09	3	1.46063
Moderate Model vs ACTA1-MCM	ENSMUSG00000021047	Nova1	up	1.92	5.27	1.4567
Moderate Model vs ACTA1-MCM	ENSMUSG00000052565	Hist1h1d	up	8.71	23.9	1.45627
Moderate Model vs ACTA1-MCM	ENSMUSG00000016487	Ppfibp1	up	16.9	46.3	1.45399
Moderate Model vs ACTA1-MCM	ENSMUSG00000038457	Fam70b	up	2.24	6.13	1.45239
Moderate Model vs ACTA1-MCM	ENSMUSG00000021624	Cd180	up	1.01	2.75	1.44508
Moderate Model vs ACTA1-MCM	ENSMUSG00000007379	Dennd2c	up	1.8	4.9	1.44478
Moderate Model vs ACTA1-MCM	ENSMUSG00000029994	Anxa4	up	8.71	23.7	1.44414
Moderate Model vs ACTA1-MCM	ENSMUSG00000018507	Trpv2	up	0.941	2.56	1.44388
Moderate Model vs ACTA1-MCM	ENSMUSG00000007041	Clic1	up	7.58	20.6	1.44237
Moderate Model vs ACTA1-MCM	ENSMUSG00000035697	Hmha1	up	1.27	3.45	1.44177
Moderate Model vs ACTA1-MCM	ENSMUSG00000024589	Nedd4l	up	5.68	15.4	1.43897
Moderate Model vs ACTA1-MCM	ENSMUSG00000035354	Uvrag	up	4.39	11.9	1.43867
Moderate Model vs ACTA1-MCM	ENSMUSG00000034457	Eda2r	up	7.05	19.1	1.43788
Moderate Model vs ACTA1-MCM	ENSMUSG00000024691	Fam111a	up	1.52	4.11	1.43507
Moderate Model vs ACTA1-MCM	ENSMUSG00000029163	Emilin1	up	2.09	5.65	1.43475
Moderate Model vs ACTA1-MCM	ENSMUSG00000024659	Anxa1	up	17	45.9	1.43296
Moderate Model vs ACTA1-MCM	ENSMUSG00000066441	Rdh11	up	2.39	6.45	1.43229
Moderate Model vs ACTA1-MCM	ENSMUSG00000022995	Enah	up	7.6	20.5	1.43155
Moderate Model vs ACTA1-MCM	ENSMUSG00000073131	Vma21	up	12.2	32.9	1.43121
Moderate Model vs ACTA1-MCM	ENSMUSG00000036943	Rab8b	up	2.9	7.82	1.43112
Moderate Model vs ACTA1-MCM	ENSMUSG00000023367	Tmem176a	up	4.23	11.4	1.4303
Moderate Model vs ACTA1-MCM	ENSMUSG00000033763	Mtss1l	up	7.2	19.4	1.42999
Moderate Model vs ACTA1-MCM	ENSMUSG00000030342	Cd9	up	15	40.4	1.42939
Moderate Model vs ACTA1-MCM	ENSMUSG00000021311	Mtr	up	5.92	15.9	1.42536
Moderate Model vs ACTA1-MCM	ENSMUSG00000026971	Itgb6	up	17.1	45.9	1.4245
Moderate Model vs ACTA1-MCM	ENSMUSG00000030116	Mfap5	up	17.6	47.2	1.42321
Moderate Model vs ACTA1-MCM	ENSMUSG00000016319	Slc25a5	up	24.6	65.9	1.42162
Moderate Model vs ACTA1-MCM	ENSMUSG00000038312	Edem2	up	2.05	5.49	1.42118
Moderate Model vs ACTA1-MCM	ENSMUSG00000041144	Dnahc7b	up	0.29	0.776	1.42
Moderate Model vs ACTA1-MCM	ENSMUSG00000018800	Abca5	up	4.9	13.1	1.41871
Moderate Model vs ACTA1-MCM	ENSMUSG00000011884	Gltp	up	3.55	9.49	1.41859
Moderate Model vs ACTA1-MCM	ENSMUSG00000021823	Vcl	up	16.7	44.6	1.4172
Moderate Model vs ACTA1-MCM	ENSMUSG00000027035	Lass6	up	1.33	3.54	1.41232
Moderate Model vs ACTA1-MCM	ENSMUSG00000032265	Fam46a	up	1.94	5.14	1.40571
Moderate Model vs ACTA1-MCM	ENSMUSG00000040528	Gm885	up	1.02	2.7	1.40439
Moderate Model vs ACTA1-MCM	ENSMUSG00000028497	Ptplad2	up	1.13	2.99	1.40382
Moderate Model vs ACTA1-MCM	ENSMUSG00000029470	P2rx4	up	2.62	6.93	1.40329
Moderate Model vs ACTA1-MCM	ENSMUSG00000031148	Gpkow	up	5.45	14.4	1.40174
Moderate Model vs ACTA1-MCM	ENSMUSG00000021262	Evl	up	1.42	3.75	1.401
Moderate Model vs ACTA1-MCM	ENSMUSG00000059288	Cdyl	up	3.43	9.05	1.39971
Moderate Model vs ACTA1-MCM	ENSMUSG00000025225	Nfkb2	up	2.72	7.17	1.39837
Moderate Model vs ACTA1-MCM	ENSMUSG00000021388	Aspn	up	7.74	20.4	1.39816
Moderate Model vs ACTA1-MCM	ENSMUSG00000030104	Edem1	up	2.62	6.89	1.39494
Moderate Model vs ACTA1-MCM	ENSMUSG00000069305	Hist1h4n	up	26.5	69.5	1.39102
Moderate Model vs ACTA1-MCM	ENSMUSG00000020326	Ccng1	up	450	1180	1.39079
Moderate Model vs ACTA1-MCM	ENSMUSG00000002265	Peg3	up	3.03	7.94	1.38982
Moderate Model vs ACTA1-MCM	ENSMUSG00000057554	Lgals8	up	14.2	37.2	1.38941
Moderate Model vs ACTA1-MCM	ENSMUSG00000005142	Man2b1	up	5.65	14.8	1.38927
Moderate Model vs ACTA1-MCM	ENSMUSG00000021326	Trim27	up	8.94	23.4	1.38816
Moderate Model vs ACTA1-MCM	ENSMUSG00000033392	Clasp2	up	24.5	63.9	1.38303
Moderate Model vs ACTA1-MCM	ENSMUSG00000031659	Adcy7	up	2.03	5.29	1.38179
Moderate Model vs ACTA1-MCM	ENSMUSG00000096188	Cmtm4	up	2.59	6.74	1.3798
Moderate Model vs ACTA1-MCM	ENSMUSG00000025314	Ptprj	up	1.73	4.49	1.37594
Moderate Model vs ACTA1-MCM	ENSMUSG00000070047	Fat1	up	1.65	4.28	1.37514
Moderate Model vs ACTA1-MCM	ENSMUSG00000030760	Acer3	up	1.91	4.94	1.37094
Moderate Model vs ACTA1-MCM	ENSMUSG00000079037	Prnp	up	65.8	170	1.36938
Moderate Model vs ACTA1-MCM	ENSMUSG00000003812	Dnase2a	up	3.7	9.54	1.36646
Moderate Model vs ACTA1-MCM	ENSMUSG00000027248	Pdia3	up	10.9	28.1	1.36624
Moderate Model vs ACTA1-MCM	ENSMUSG00000027854	Sike1	up	8.5	21.9	1.3654
Moderate Model vs ACTA1-MCM	ENSMUSG00000054843	Atrnl1	up	4.31	11.1	1.3648
Moderate Model vs ACTA1-MCM	ENSMUSG00000026782	Abi2	up	2.19	5.64	1.36476
Moderate Model vs ACTA1-MCM	ENSMUSG00000027293	Ehd4	up	7.48	19.2	1.36
Moderate Model vs ACTA1-MCM	ENSMUSG00000030218	Mgp	up	47.2	121	1.35815
Moderate Model vs ACTA1-MCM	ENSMUSG00000024736	Tmem132a	up	1.28	3.28	1.35755
Moderate Model vs ACTA1-MCM	ENSMUSG00000031583	Wrn	up	2.07	5.3	1.35636
Moderate Model vs ACTA1-MCM	ENSMUSG00000013089	Etv5	up	4.97	12.7	1.35351
Moderate Model vs ACTA1-MCM	ENSMUSG00000024462	Gabbr1	up	1.99	5.08	1.35206
Moderate Model vs ACTA1-MCM	ENSMUSG00000032656	March3	up	1.84	4.69	1.34988
Moderate Model vs ACTA1-MCM	ENSMUSG00000037089	Slc35b2	up	8.33	21.2	1.34768
Moderate Model vs ACTA1-MCM	ENSMUSG00000030917	Tmem159	up	6.8	17.3	1.34717
Moderate Model vs ACTA1-MCM	ENSMUSG00000009621	Vav2	up	0.751	1.91	1.34669
Moderate Model vs ACTA1-MCM	ENSMUSG00000067995	Gtf2f2	up	7.75	19.7	1.34593
Moderate Model vs ACTA1-MCM	ENSMUSG00000060477	Irak2	up	2.77	7.04	1.34569
Moderate Model vs ACTA1-MCM	ENSMUSG00000028068	Iqgap3	up	0.422	1.07	1.3423
Moderate Model vs ACTA1-MCM	ENSMUSG00000017754	Pltp	up	10.1	25.6	1.34179
Moderate Model vs ACTA1-MCM	ENSMUSG00000029622	Arpc1b	up	19.9	50.4	1.34066
Moderate Model vs ACTA1-MCM	ENSMUSG00000038463	Olfml2b	up	2.98	7.54	1.33925
Moderate Model vs ACTA1-MCM	ENSMUSG00000033436	Armcx2	up	1.25	3.16	1.338
Moderate Model vs ACTA1-MCM	ENSMUSG00000028373	Astn2	up	0.567	1.43	1.33459
Moderate Model vs ACTA1-MCM	ENSMUSG00000056737	Capg	up	14	35.3	1.33424
Moderate Model vs ACTA1-MCM	ENSMUSG00000041836	Ptpre	up	0.819	2.06	1.33071
Moderate Model vs ACTA1-MCM	ENSMUSG00000037742	Eef1a1	up	273	685	1.3272
Moderate Model vs ACTA1-MCM	ENSMUSG00000030536	Iqgap1	up	6.91	17.3	1.32401
Moderate Model vs ACTA1-MCM	ENSMUSG00000038943	Prc1	up	2.18	5.45	1.32193
Moderate Model vs ACTA1-MCM	ENSMUSG00000038267	Slc22a23	up	2.57	6.42	1.3208
Moderate Model vs ACTA1-MCM	ENSMUSG00000026796	Fam129b	up	2.13	5.32	1.32057
Moderate Model vs ACTA1-MCM	ENSMUSG00000004266	Ptpn6	up	2.84	7.09	1.31989
Moderate Model vs ACTA1-MCM	ENSMUSG00000025351	Cd63	up	34.4	85.7	1.31689
Moderate Model vs ACTA1-MCM	ENSMUSG00000030534	Vps33b	up	1.54	3.82	1.31064
Moderate Model vs ACTA1-MCM	ENSMUSG00000033596	Rfwd3	up	1.46	3.62	1.31002
Moderate Model vs ACTA1-MCM	ENSMUSG00000031441	Atp11a	up	12.1	30	1.30996
Moderate Model vs ACTA1-MCM	ENSMUSG00000028195	Cyr61	up	6.94	17.2	1.3094
Moderate Model vs ACTA1-MCM	ENSMUSG00000035236	Scai	up	1.95	4.83	1.30855
Moderate Model vs ACTA1-MCM	ENSMUSG00000025534	Gusb	up	4.2	10.4	1.30812
Moderate Model vs ACTA1-MCM	ENSMUSG00000028111	Ctsk	up	4.69	11.6	1.30646
Moderate Model vs ACTA1-MCM	ENSMUSG00000026737	Pip4k2a	up	2.49	6.14	1.30209
Moderate Model vs ACTA1-MCM	ENSMUSG00000035673	Sbno2	up	2.34	5.77	1.30206
Moderate Model vs ACTA1-MCM	ENSMUSG00000010358	Ifi35	up	6.9	17	1.30087
Moderate Model vs ACTA1-MCM	ENSMUSG00000039202	Abhd2	up	2.17	5.34	1.29914
Moderate Model vs ACTA1-MCM	ENSMUSG00000037306	Man1c1	up	1.72	4.23	1.29825
Moderate Model vs ACTA1-MCM	ENSMUSG00000028931	Kcnab2	up	1.45	3.56	1.29582
Moderate Model vs ACTA1-MCM	ENSMUSG00000024270	Slc39a6	up	1.15	2.82	1.29406
Moderate Model vs ACTA1-MCM	ENSMUSG00000024897	Apba1	up	0.543	1.33	1.2924
Moderate Model vs ACTA1-MCM	ENSMUSG00000029108	Pcdh7	up	2.27	5.56	1.29239
Moderate Model vs ACTA1-MCM	ENSMUSG00000001794	Capns1	up	64.5	157	1.28339
Moderate Model vs ACTA1-MCM	ENSMUSG00000020841	Cpd	up	12.7	30.9	1.28278
Moderate Model vs ACTA1-MCM	ENSMUSG00000027699	Ect2	up	0.699	1.7	1.28217
Moderate Model vs ACTA1-MCM	ENSMUSG00000019848	Popdc3	up	25.7	62.5	1.28209
Moderate Model vs ACTA1-MCM	ENSMUSG00000004099	Dnmt1	up	2.83	6.88	1.28161
Moderate Model vs ACTA1-MCM	ENSMUSG00000031608	Galnt7	up	1.52	3.69	1.27955
Moderate Model vs ACTA1-MCM	ENSMUSG00000021701	Plk2	up	4.46	10.8	1.27592
Moderate Model vs ACTA1-MCM	ENSMUSG00000014748	Tex261	up	21.2	51.3	1.27489
Moderate Model vs ACTA1-MCM	ENSMUSG00000028583	Pdpn	up	4.3	10.4	1.27417
Moderate Model vs ACTA1-MCM	ENSMUSG00000028445	Enho	up	6.21	15	1.2723
Moderate Model vs ACTA1-MCM	ENSMUSG00000027254	Mtap1a	up	1.57	3.79	1.27143
Moderate Model vs ACTA1-MCM	ENSMUSG00000000555	Itga5	up	1.66	4	1.26882
Moderate Model vs ACTA1-MCM	ENSMUSG00000009905	Kdsr	up	3.28	7.9	1.26816
Moderate Model vs ACTA1-MCM	ENSMUSG00000075415	Fnbp1	up	3.44	8.28	1.26722
Moderate Model vs ACTA1-MCM	ENSMUSG00000023015	Racgap1	up	1.61	3.86	1.26154
Moderate Model vs ACTA1-MCM	ENSMUSG00000053158	Fes	up	1.46	3.5	1.26139
Moderate Model vs ACTA1-MCM	ENSMUSG00000034854	Mfsd12	up	1.24	2.97	1.26012
Moderate Model vs ACTA1-MCM	ENSMUSG00000038497	Tmco3	up	6.14	14.7	1.25951
Moderate Model vs ACTA1-MCM	ENSMUSG00000025283	Sat1	up	15	35.9	1.25902
Moderate Model vs ACTA1-MCM	ENSMUSG00000041235	Chd7	up	5.48	13.1	1.25732
Moderate Model vs ACTA1-MCM	ENSMUSG00000001555	Fkbp10	up	2.38	5.67	1.25239
Moderate Model vs ACTA1-MCM	ENSMUSG00000001270	Ckb	up	4.5	10.7	1.24961
Moderate Model vs ACTA1-MCM	ENSMUSG00000049119	Fam110b	up	2.64	6.26	1.24562
Moderate Model vs ACTA1-MCM	ENSMUSG00000026956	Uap1l1	up	2.43	5.76	1.24511
Moderate Model vs ACTA1-MCM	ENSMUSG00000030055	Rab43	up	2.35	5.57	1.24502
Moderate Model vs ACTA1-MCM	ENSMUSG00000041736	Tspo	up	21.4	50.7	1.24437
Moderate Model vs ACTA1-MCM	ENSMUSG00000075032	Hist1h3i	up	9.68	22.9	1.24227
Moderate Model vs ACTA1-MCM	ENSMUSG00000022021	Diap3	up	0.651	1.54	1.2422
Moderate Model vs ACTA1-MCM	ENSMUSG00000034656	Cacna1a	up	0.554	1.31	1.24161
Moderate Model vs ACTA1-MCM	ENSMUSG00000041147	Brca2	up	0.405	0.956	1.23909
Moderate Model vs ACTA1-MCM	ENSMUSG00000005514	Por	up	8.23	19.4	1.23709
Moderate Model vs ACTA1-MCM	ENSMUSG00000004626	Stxbp2	up	1.68	3.96	1.23704
Moderate Model vs ACTA1-MCM	ENSMUSG00000020189	Osbpl8	up	8.11	19.1	1.2358
Moderate Model vs ACTA1-MCM	ENSMUSG00000061119	Prcp	up	4.29	10.1	1.23531
Moderate Model vs ACTA1-MCM	ENSMUSG00000030220	Arhgdib	up	5.67	13.3	1.23001
Moderate Model vs ACTA1-MCM	ENSMUSG00000059248	Sept9	up	4	9.37	1.22805
Moderate Model vs ACTA1-MCM	ENSMUSG00000016256	Ctsz	up	14.1	33	1.22677
Moderate Model vs ACTA1-MCM	ENSMUSG00000003316	Glg1	up	7.31	17.1	1.22605
Moderate Model vs ACTA1-MCM	ENSMUSG00000015143	Actn1	up	1.89	4.42	1.22566
Moderate Model vs ACTA1-MCM	ENSMUSG00000031253	Srpx2	up	1.81	4.23	1.22467
Moderate Model vs ACTA1-MCM	ENSMUSG00000026896	Ifih1	up	2.1	4.9	1.22239
Moderate Model vs ACTA1-MCM	ENSMUSG00000026749	Nek6	up	3.52	8.21	1.22181
Moderate Model vs ACTA1-MCM	ENSMUSG00000038732	Mboat1	up	1.18	2.75	1.22064
Moderate Model vs ACTA1-MCM	ENSMUSG00000003363	Pld3	up	5.54	12.9	1.21941
Moderate Model vs ACTA1-MCM	ENSMUSG00000038545	Cul7	up	1.95	4.54	1.21922
Moderate Model vs ACTA1-MCM	ENSMUSG00000041439	Mfsd6	up	1.8	4.19	1.21895
Moderate Model vs ACTA1-MCM	ENSMUSG00000042228	Lyn	up	3.52	8.18	1.21653
Moderate Model vs ACTA1-MCM	ENSMUSG00000020695	Mrc2	up	3.11	7.21	1.21308
Moderate Model vs ACTA1-MCM	ENSMUSG00000020100	Slc29a3	up	1.58	3.66	1.21192
Moderate Model vs ACTA1-MCM	ENSMUSG00000031207	Msn	up	13.6	31.5	1.21175
Moderate Model vs ACTA1-MCM	ENSMUSG00000034675	Dbn1	up	1.81	4.18	1.20751
Moderate Model vs ACTA1-MCM	ENSMUSG00000027803	Wwtr1	up	13.7	31.6	1.20575
Moderate Model vs ACTA1-MCM	ENSMUSG00000039047	Pigk	up	10.5	24.2	1.20462
Moderate Model vs ACTA1-MCM	ENSMUSG00000038141	Tmem181a	up	2.66	6.13	1.20446
Moderate Model vs ACTA1-MCM	ENSMUSG00000040254	Sema3d	up	0.855	1.97	1.2042
Moderate Model vs ACTA1-MCM	ENSMUSG00000006360	Crip1	up	37.9	87.2	1.20213
Moderate Model vs ACTA1-MCM	ENSMUSG00000039497	Dse	up	3.64	8.37	1.20129
Moderate Model vs ACTA1-MCM	ENSMUSG00000040181	Fmo1	up	25.6	58.8	1.19967
Moderate Model vs ACTA1-MCM	ENSMUSG00000035024	Ncapd3	up	3.48	7.99	1.19911
Moderate Model vs ACTA1-MCM	ENSMUSG00000024006	Stk38	up	8.19	18.8	1.1988
Moderate Model vs ACTA1-MCM	ENSMUSG00000036446	Lum	up	21.7	49.7	1.19555
Moderate Model vs ACTA1-MCM	ENSMUSG00000027351	Spred1	up	3.93	9	1.1954
Moderate Model vs ACTA1-MCM	ENSMUSG00000026509	Capn2	up	20.7	47.4	1.19526
Moderate Model vs ACTA1-MCM	ENSMUSG00000008845	Cd163	up	4.16	9.52	1.19438
Moderate Model vs ACTA1-MCM	ENSMUSG00000046186	Cd109	up	0.682	1.56	1.1937
Moderate Model vs ACTA1-MCM	ENSMUSG00000045095	Magi1	up	1.19	2.72	1.19265
Moderate Model vs ACTA1-MCM	ENSMUSG00000056394	Lig1	up	1.16	2.65	1.19187
Moderate Model vs ACTA1-MCM	ENSMUSG00000022892	App	up	32.6	74.4	1.19043
Moderate Model vs ACTA1-MCM	ENSMUSG00000020476	Dbnl	up	4.47	10.2	1.19022
Moderate Model vs ACTA1-MCM	ENSMUSG00000091337	Eid1	up	14.6	33.3	1.18955
Moderate Model vs ACTA1-MCM	ENSMUSG00000029581	Fscn1	up	3.43	7.82	1.18896
Moderate Model vs ACTA1-MCM	ENSMUSG00000029128	Rab28	up	48.7	111	1.18857
Moderate Model vs ACTA1-MCM	ENSMUSG00000036894	Rap2b	up	2.59	5.89	1.18532
Moderate Model vs ACTA1-MCM	ENSMUSG00000023169	Slc38a1	up	1.1	2.5	1.18442
Moderate Model vs ACTA1-MCM	ENSMUSG00000032511	Scn5a	up	0.462	1.05	1.18442
Moderate Model vs ACTA1-MCM	ENSMUSG00000041112	Elmo1	up	1.92	4.36	1.18322
Moderate Model vs ACTA1-MCM	ENSMUSG00000006800	Sulf2	up	2.63	5.97	1.18267
Moderate Model vs ACTA1-MCM	ENSMUSG00000038623	Tm6sf1	up	4.54	10.3	1.18188
Moderate Model vs ACTA1-MCM	ENSMUSG00000029580	Actb	up	224	508	1.18133
Moderate Model vs ACTA1-MCM	ENSMUSG00000003476	Crhr2	up	9	20.4	1.18057
Moderate Model vs ACTA1-MCM	ENSMUSG00000033880	Lgals3bp	up	5.43	12.3	1.17963
Moderate Model vs ACTA1-MCM	ENSMUSG00000067071	Hes6	up	5.08	11.5	1.17873
Moderate Model vs ACTA1-MCM	ENSMUSG00000029860	Zyx	up	4.18	9.46	1.17834
Moderate Model vs ACTA1-MCM	ENSMUSG00000024644	Cndp2	up	5.72	12.9	1.17328
Moderate Model vs ACTA1-MCM	ENSMUSG00000022150	Dab2	up	8.17	18.4	1.1713
Moderate Model vs ACTA1-MCM	ENSMUSG00000052085	Dock8	up	1.13	2.54	1.16851
Moderate Model vs ACTA1-MCM	ENSMUSG00000039234	Sec24d	up	2.59	5.82	1.16807
Moderate Model vs ACTA1-MCM	ENSMUSG00000028456	Unc13b	up	2.28	5.12	1.16711
Moderate Model vs ACTA1-MCM	ENSMUSG00000072941	Sod3	up	4.9	11	1.16665
Moderate Model vs ACTA1-MCM	ENSMUSG00000020844	Nxn	up	16.1	36.1	1.16494
Moderate Model vs ACTA1-MCM	ENSMUSG00000061603	Akap6	up	22.3	50	1.16488
Moderate Model vs ACTA1-MCM	ENSMUSG00000022377	Asap1	up	4.51	10.1	1.16316
Moderate Model vs ACTA1-MCM	ENSMUSG00000028047	Thbs3	up	3.7	8.28	1.16211
Moderate Model vs ACTA1-MCM	ENSMUSG00000038608	Dock10	up	2.28	5.09	1.15863
Moderate Model vs ACTA1-MCM	ENSMUSG00000032575	Manf	up	16.4	36.6	1.15815
Moderate Model vs ACTA1-MCM	ENSMUSG00000052688	5430435G22Rik	up	3.05	6.8	1.15673
Moderate Model vs ACTA1-MCM	ENSMUSG00000002020	Ltbp2	up	0.579	1.29	1.15574
Moderate Model vs ACTA1-MCM	ENSMUSG00000072235	Tuba1a	up	21.8	48.5	1.15366
Moderate Model vs ACTA1-MCM	ENSMUSG00000043067	Dpy19l1	up	2.51	5.56	1.1474
Moderate Model vs ACTA1-MCM	ENSMUSG00000060519	Tor3a	up	2.06	4.56	1.14639
Moderate Model vs ACTA1-MCM	ENSMUSG00000027207	Galk2	up	2.5	5.53	1.14535
Moderate Model vs ACTA1-MCM	ENSMUSG00000022261	Sdc2	up	10.1	22.3	1.14269
Moderate Model vs ACTA1-MCM	ENSMUSG00000074785	Plxnc1	up	0.712	1.57	1.14082
Moderate Model vs ACTA1-MCM	ENSMUSG00000021710	Nln	up	3.33	7.34	1.14026
Moderate Model vs ACTA1-MCM	ENSMUSG00000039697	Ncoa7	up	1.41	3.1	1.13657
Moderate Model vs ACTA1-MCM	ENSMUSG00000028496	Mllt3	up	70.5	155	1.13657
Moderate Model vs ACTA1-MCM	ENSMUSG00000025199	Chuk	up	5.65	12.4	1.13402
Moderate Model vs ACTA1-MCM	ENSMUSG00000032827	Ppp1r9a	up	1.24	2.72	1.13327
Moderate Model vs ACTA1-MCM	ENSMUSG00000032712	2810474O19Rik	up	3.91	8.56	1.13044
Moderate Model vs ACTA1-MCM	ENSMUSG00000021871	Pnp	up	4.89	10.7	1.1297
Moderate Model vs ACTA1-MCM	ENSMUSG00000037348	Paqr7	up	3.62	7.91	1.12769
Moderate Model vs ACTA1-MCM	ENSMUSG00000022443	Myh9	up	10.3	22.5	1.12728
Moderate Model vs ACTA1-MCM	ENSMUSG00000058624	Gda	up	3.98	8.67	1.12326
Moderate Model vs ACTA1-MCM	ENSMUSG00000000693	Loxl3	up	1.74	3.79	1.12311
Moderate Model vs ACTA1-MCM	ENSMUSG00000021218	Gdi2	up	42.3	92.1	1.12254
Moderate Model vs ACTA1-MCM	ENSMUSG00000033066	Gas7	up	5.19	11.3	1.12252
Moderate Model vs ACTA1-MCM	ENSMUSG00000054580	Pla2r1	up	1.47	3.2	1.12226
Moderate Model vs ACTA1-MCM	ENSMUSG00000036390	Gadd45a	up	19.6	42.6	1.12
Moderate Model vs ACTA1-MCM	ENSMUSG00000055632	Hmcn2	up	5.16	11.2	1.11806
Moderate Model vs ACTA1-MCM	ENSMUSG00000008475	Arpc5	up	10.6	23	1.11757
Moderate Model vs ACTA1-MCM	ENSMUSG00000032412	Atp1b3	up	12.6	27.3	1.11548
Moderate Model vs ACTA1-MCM	ENSMUSG00000090100	Ttbk2	up	3.85	8.34	1.11519
Moderate Model vs ACTA1-MCM	ENSMUSG00000061288	Taok3	up	2.23	4.83	1.11498
Moderate Model vs ACTA1-MCM	ENSMUSG00000001025	S100a6	up	56.8	123	1.1147
Moderate Model vs ACTA1-MCM	ENSMUSG00000062933	Gm10123	up	140	303	1.11389
Moderate Model vs ACTA1-MCM	ENSMUSG00000015575	Atp6v0e	up	14	30.3	1.11389
Moderate Model vs ACTA1-MCM	ENSMUSG00000027907	S100a11	up	8.46	18.3	1.11311
Moderate Model vs ACTA1-MCM	ENSMUSG00000028420	Tmem38b	up	20.9	45.2	1.11282
Moderate Model vs ACTA1-MCM	ENSMUSG00000037313	Tacc3	up	1.69	3.65	1.11087
Moderate Model vs ACTA1-MCM	ENSMUSG00000033632	AW554918	up	3.71	8.01	1.11038
Moderate Model vs ACTA1-MCM	ENSMUSG00000029771	Irf5	up	2.53	5.46	1.10976
Moderate Model vs ACTA1-MCM	ENSMUSG00000030680	2900092E17Rik	up	8.63	18.6	1.10787
Moderate Model vs ACTA1-MCM	ENSMUSG00000020778	Ten1	up	6.85	14.7	1.10164
Moderate Model vs ACTA1-MCM	ENSMUSG00000032383	Ppib	up	24.2	51.8	1.09795
Moderate Model vs ACTA1-MCM	ENSMUSG00000041891	Lman1	up	28.7	61.3	1.09484
Moderate Model vs ACTA1-MCM	ENSMUSG00000001552	Jup	up	13.3	28.4	1.09446
Moderate Model vs ACTA1-MCM	ENSMUSG00000034211	Mrps17	up	24.6	52.4	1.09091
Moderate Model vs ACTA1-MCM	ENSMUSG00000029840	Mtpn	up	13.1	27.9	1.0907
Moderate Model vs ACTA1-MCM	ENSMUSG00000030082	Sec61a1	up	8.94	19	1.08765
Moderate Model vs ACTA1-MCM	ENSMUSG00000039529	Atp8b1	up	1.29	2.74	1.0868
Moderate Model vs ACTA1-MCM	ENSMUSG00000034353	Ramp1	up	26.2	55.6	1.08552
Moderate Model vs ACTA1-MCM	ENSMUSG00000026239	Pde6d	up	7.03	14.9	1.08372
Moderate Model vs ACTA1-MCM	ENSMUSG00000050708	Ftl1	up	144	305	1.08274
Moderate Model vs ACTA1-MCM	ENSMUSG00000034430	Zxdc	up	4.53	9.59	1.08202
Moderate Model vs ACTA1-MCM	ENSMUSG00000034165	Ccnd3	up	5.34	11.3	1.08141
Moderate Model vs ACTA1-MCM	ENSMUSG00000028961	Pgd	up	3.12	6.6	1.08092
Moderate Model vs ACTA1-MCM	ENSMUSG00000041959	S100a10	up	29.2	61.7	1.0793
Moderate Model vs ACTA1-MCM	ENSMUSG00000031963	Bmper	up	2.75	5.8	1.07662
Moderate Model vs ACTA1-MCM	ENSMUSG00000044340	Phlpp1	up	2.49	5.25	1.07617
Moderate Model vs ACTA1-MCM	ENSMUSG00000032285	Dnaja4	up	19.4	40.9	1.07604
Moderate Model vs ACTA1-MCM	ENSMUSG00000009647	Ccdc109a	up	16.5	34.7	1.07247
Moderate Model vs ACTA1-MCM	ENSMUSG00000028334	Nans	up	9.18	19.3	1.07203
Moderate Model vs ACTA1-MCM	ENSMUSG00000003873	Bax	up	7.66	16.1	1.07164
Moderate Model vs ACTA1-MCM	ENSMUSG00000046034	Fam105b	up	8.14	17.1	1.0709
Moderate Model vs ACTA1-MCM	ENSMUSG00000024501	Dpysl3	up	3.93	8.24	1.06812
Moderate Model vs ACTA1-MCM	ENSMUSG00000063904	Dpp3	up	6.59	13.8	1.06632
Moderate Model vs ACTA1-MCM	ENSMUSG00000031776	Arl2bp	up	15.3	32	1.06454
Moderate Model vs ACTA1-MCM	ENSMUSG00000049775	Tmsb4x	up	128	267	1.0607
Moderate Model vs ACTA1-MCM	ENSMUSG00000029482	Aacs	up	1.63	3.4	1.06066
Moderate Model vs ACTA1-MCM	ENSMUSG00000049804	Armcx4	up	2.68	5.59	1.06062
Moderate Model vs ACTA1-MCM	ENSMUSG00000059796	Eif4a1	up	39.8	82.9	1.0586
Moderate Model vs ACTA1-MCM	ENSMUSG00000029413	Naaa	up	5	10.4	1.05658
Moderate Model vs ACTA1-MCM	ENSMUSG00000026341	Actr3	up	18.3	38	1.05416
Moderate Model vs ACTA1-MCM	ENSMUSG00000057363	Uxs1	up	4.74	9.84	1.05377
Moderate Model vs ACTA1-MCM	ENSMUSG00000028381	Ugcg	up	3.69	7.66	1.05372
Moderate Model vs ACTA1-MCM	ENSMUSG00000020101	4632428N05Rik	up	5.3	11	1.05344
Moderate Model vs ACTA1-MCM	ENSMUSG00000029718	Pcolce	up	20.1	41.7	1.05285
Moderate Model vs ACTA1-MCM	ENSMUSG00000032353	Tmed3	up	7.72	16	1.0514
Moderate Model vs ACTA1-MCM	ENSMUSG00000052384	Lrrc33	up	3.46	7.16	1.04919
Moderate Model vs ACTA1-MCM	ENSMUSG00000015668	Pdzd11	up	5.8	12	1.04891
Moderate Model vs ACTA1-MCM	ENSMUSG00000025993	Slc40a1	up	7.25	15	1.04891
Moderate Model vs ACTA1-MCM	ENSMUSG00000027864	Ptgfrn	up	4.37	9.02	1.04549
Moderate Model vs ACTA1-MCM	ENSMUSG00000058407	Txndc9	up	18.2	37.5	1.04295
Moderate Model vs ACTA1-MCM	ENSMUSG00000035493	Tgfbi	up	10	20.6	1.04264
Moderate Model vs ACTA1-MCM	ENSMUSG00000027540	Ptpn1	up	5.39	11.1	1.0422
Moderate Model vs ACTA1-MCM	ENSMUSG00000030978	Rrm1	up	11.8	24.3	1.04217
Moderate Model vs ACTA1-MCM	ENSMUSG00000021036	Sptlc2	up	4.25	8.75	1.04182
Moderate Model vs ACTA1-MCM	ENSMUSG00000042312	S100a13	up	9.93	20.4	1.0387
Moderate Model vs ACTA1-MCM	ENSMUSG00000006281	Tep1	up	1.98	4.06	1.03598
Moderate Model vs ACTA1-MCM	ENSMUSG00000002885	Cd97	up	7.42	15.2	1.03458
Moderate Model vs ACTA1-MCM	ENSMUSG00000039787	Cercam	up	2.21	4.52	1.03228
Moderate Model vs ACTA1-MCM	ENSMUSG00000022533	Atp13a3	up	9.83	20.1	1.03193
Moderate Model vs ACTA1-MCM	ENSMUSG00000022912	Pros1	up	5.97	12.2	1.03108
Moderate Model vs ACTA1-MCM	ENSMUSG00000026014	Raph1	up	3.83	7.82	1.02982
Moderate Model vs ACTA1-MCM	ENSMUSG00000043998	Mgat2	up	4.45	9.07	1.0273
Moderate Model vs ACTA1-MCM	ENSMUSG00000027951	Adar	up	1.38	2.81	1.0259
Moderate Model vs ACTA1-MCM	ENSMUSG00000024077	Strn	up	2.8	5.69	1.023
Moderate Model vs ACTA1-MCM	ENSMUSG00000025932	Eya1	up	8.47	17.2	1.02197
Moderate Model vs ACTA1-MCM	ENSMUSG00000039158	Akna	up	0.808	1.64	1.02127
Moderate Model vs ACTA1-MCM	ENSMUSG00000027342	Pcna	up	17.5	35.5	1.02046
Moderate Model vs ACTA1-MCM	ENSMUSG00000026670	Uap1	up	24.8	50.3	1.02022
Moderate Model vs ACTA1-MCM	ENSMUSG00000026107	Nabp1	up	7.65	15.5	1.01874
Moderate Model vs ACTA1-MCM	ENSMUSG00000028692	Akr1a1	up	77.5	157	1.0185
Moderate Model vs ACTA1-MCM	ENSMUSG00000034422	Parp14	up	2.33	4.72	1.01846
Moderate Model vs ACTA1-MCM	ENSMUSG00000035891	Cerk	up	2.14	4.33	1.01676
Moderate Model vs ACTA1-MCM	ENSMUSG00000025823	Pdia4	up	8.76	17.7	1.01475
Moderate Model vs ACTA1-MCM	ENSMUSG00000029657	Hsph1	up	6.88	13.9	1.0146
Moderate Model vs ACTA1-MCM	ENSMUSG00000020160	Meis1	up	2.47	4.99	1.01453
Moderate Model vs ACTA1-MCM	ENSMUSG00000064215	Ifi27l1	up	22.1	44.6	1.013
Moderate Model vs ACTA1-MCM	ENSMUSG00000022329	Stk3	up	2.93	5.91	1.01226
Moderate Model vs ACTA1-MCM	ENSMUSG00000061315	Naca	up	49.5	99.8	1.01161
Moderate Model vs ACTA1-MCM	ENSMUSG00000036461	Elf1	up	2.75	5.54	1.01045
Moderate Model vs ACTA1-MCM	ENSMUSG00000028271	Gtf2b	up	9.88	19.9	1.01019
Moderate Model vs ACTA1-MCM	ENSMUSG00000028399	Ptprd	up	4.27	8.6	1.0101
Moderate Model vs ACTA1-MCM	ENSMUSG00000021939	Ctsb	up	152	306	1.00946
Moderate Model vs ACTA1-MCM	ENSMUSG00000026478	Lamc1	up	17.7	35.6	1.00813
Moderate Model vs ACTA1-MCM	ENSMUSG00000043909	Trp53bp1	up	5.63	11.3	1.00512
Moderate Model vs ACTA1-MCM	ENSMUSG00000048445	Ccdc57	up	1.51	3.03	1.00477
Moderate Model vs ACTA1-MCM	ENSMUSG00000021196	Pfkp	up	4.74	9.51	1.00456
Moderate Model vs ACTA1-MCM	ENSMUSG00000054808	Actn4	up	4.16	8.34	1.00346
Moderate Model vs ACTA1-MCM	ENSMUSG00000041390	Mdfic	up	4.73	9.48	1.00305
Moderate Model vs ACTA1-MCM	ENSMUSG00000019464	Ptger1	up	3.78	7.57	1.00191
Moderate Model vs ACTA1-MCM	ENSMUSG00000017493	Igfbp4	up	17	34	1
Moderate Model vs ACTA1-MCM	ENSMUSG00000027339	Rassf2	up	2.63	5.26	1
Moderate Model vs ACTA1-MCM	ENSMUSG00000005103	Wdr1	up	25.4	50.7	0.997157
Moderate Model vs ACTA1-MCM	ENSMUSG00000037465	Klf10	up	6.19	12.3	0.990647
Moderate Model vs ACTA1-MCM	ENSMUSG00000028164	Manba	up	2.23	4.43	0.990263
Moderate Model vs ACTA1-MCM	ENSMUSG00000041757	Plekha6	up	2.2	4.37	0.99013
Moderate Model vs ACTA1-MCM	ENSMUSG00000021270	Hsp90aa1	up	20	39.7	0.989139
Moderate Model vs ACTA1-MCM	ENSMUSG00000033004	Mycbp2	up	9.07	18	0.988822
Moderate Model vs ACTA1-MCM	ENSMUSG00000000339	Rtcd1	up	12.5	24.8	0.988412
Moderate Model vs ACTA1-MCM	ENSMUSG00000003178	Mical3	up	6.91	13.7	0.987418
Moderate Model vs ACTA1-MCM	ENSMUSG00000033161	Atp1a1	up	28.6	56.7	0.987334
Moderate Model vs ACTA1-MCM	ENSMUSG00000028933	Xrcc2	up	3.35	6.62	0.98267
Moderate Model vs ACTA1-MCM	ENSMUSG00000007440	Pcdha10	up	3.32	6.55	0.980312
Moderate Model vs ACTA1-MCM	ENSMUSG00000021948	Prkcd	up	2.79	5.48	0.973911
Moderate Model vs ACTA1-MCM	ENSMUSG00000031527	Eri1	up	2.89	5.67	0.972279
Moderate Model vs ACTA1-MCM	ENSMUSG00000020627	Klhl29	up	0.821	1.61	0.971607
Moderate Model vs ACTA1-MCM	ENSMUSG00000010936	Vac14	up	4.86	9.51	0.968489
Moderate Model vs ACTA1-MCM	ENSMUSG00000045039	Megf8	up	2.52	4.92	0.965235
Moderate Model vs ACTA1-MCM	ENSMUSG00000066637	Ttc32	up	16.6	32.4	0.964811
Moderate Model vs ACTA1-MCM	ENSMUSG00000052681	Rap1b	up	10.3	20.1	0.964551
Moderate Model vs ACTA1-MCM	ENSMUSG00000018819	Lsp1	up	16.4	32	0.964376
Moderate Model vs ACTA1-MCM	ENSMUSG00000002881	Nab1	up	4.05	7.9	0.963931
Moderate Model vs ACTA1-MCM	ENSMUSG00000025007	Aldh18a1	up	2.61	5.09	0.963616
Moderate Model vs ACTA1-MCM	ENSMUSG00000022840	Adcy5	up	0.795	1.55	0.963241
Moderate Model vs ACTA1-MCM	ENSMUSG00000026342	Slc35f5	up	5.95	11.6	0.963163
Moderate Model vs ACTA1-MCM	ENSMUSG00000037815	Ctnna1	up	16.9	32.9	0.961064
Moderate Model vs ACTA1-MCM	ENSMUSG00000038650	Rnh1	up	22.4	43.6	0.960829
Moderate Model vs ACTA1-MCM	ENSMUSG00000068699	Flnc	up	64.4	125	0.956796
Moderate Model vs ACTA1-MCM	ENSMUSG00000028063	Lmna	up	32.1	62.3	0.956659
Moderate Model vs ACTA1-MCM	ENSMUSG00000031508	Ankrd10	up	10.1	19.6	0.956498
Moderate Model vs ACTA1-MCM	ENSMUSG00000028700	Pomgnt1	up	16.8	32.5	0.951978
Moderate Model vs ACTA1-MCM	ENSMUSG00000031328	Flna	up	14.6	28.2	0.949727
Moderate Model vs ACTA1-MCM	ENSMUSG00000036986	Pml	up	2.3	4.44	0.948926
Moderate Model vs ACTA1-MCM	ENSMUSG00000029388	Eif2b1	up	22.9	44.2	0.948699
Moderate Model vs ACTA1-MCM	ENSMUSG00000022108	Itm2b	up	154	297	0.947533
Moderate Model vs ACTA1-MCM	ENSMUSG00000027087	Itgav	up	10.6	20.4	0.944505
Moderate Model vs ACTA1-MCM	ENSMUSG00000004508	Gab2	up	1.65	3.17	0.942017
Moderate Model vs ACTA1-MCM	ENSMUSG00000004891	Nes	up	7.29	14	0.941436
Moderate Model vs ACTA1-MCM	ENSMUSG00000069094	Pde7a	up	31.8	61	0.939782
Moderate Model vs ACTA1-MCM	ENSMUSG00000024981	Acsl5	up	3.04	5.83	0.939425
Moderate Model vs ACTA1-MCM	ENSMUSG00000029364	Wsb2	up	28.5	54.5	0.935294
Moderate Model vs ACTA1-MCM	ENSMUSG00000055447	Cd47	up	11.3	21.6	0.934709
Moderate Model vs ACTA1-MCM	ENSMUSG00000035158	Mitf	up	5.06	9.67	0.934379
Moderate Model vs ACTA1-MCM	ENSMUSG00000042015	Wdr41	up	8.53	16.3	0.934254
Moderate Model vs ACTA1-MCM	ENSMUSG00000031402	Mpp1	up	11	21	0.932886
Moderate Model vs ACTA1-MCM	ENSMUSG00000060591	Ifitm2	up	23	43.9	0.932587
Moderate Model vs ACTA1-MCM	ENSMUSG00000054277	Arfgap3	up	3.28	6.26	0.932467
Moderate Model vs ACTA1-MCM	ENSMUSG00000008393	Carhsp1	up	5.45	10.4	0.932255
Moderate Model vs ACTA1-MCM	ENSMUSG00000022517	Mgrn1	up	13.5	25.7	0.928809
Moderate Model vs ACTA1-MCM	ENSMUSG00000004319	Clcn3	up	20.7	39.4	0.928565
Moderate Model vs ACTA1-MCM	ENSMUSG00000020571	Pdia6	up	23.7	45.1	0.92824
Moderate Model vs ACTA1-MCM	ENSMUSG00000053819	Camk2d	up	23.5	44.7	0.927614
Moderate Model vs ACTA1-MCM	ENSMUSG00000038507	Parp12	up	2.43	4.62	0.926937
Moderate Model vs ACTA1-MCM	ENSMUSG00000027195	Hsd17b12	up	4.84	9.2	0.926627
Moderate Model vs ACTA1-MCM	ENSMUSG00000021877	Arf4	up	11	20.9	0.925999
Moderate Model vs ACTA1-MCM	ENSMUSG00000026880	Stom	up	15.7	29.8	0.924548
Moderate Model vs ACTA1-MCM	ENSMUSG00000024425	Ndfip1	up	36.1	68.5	0.924105
Moderate Model vs ACTA1-MCM	ENSMUSG00000013846	St3gal1	up	4.29	8.14	0.924051
Moderate Model vs ACTA1-MCM	ENSMUSG00000021242	Npc2	up	19.3	36.6	0.923243
Moderate Model vs ACTA1-MCM	ENSMUSG00000027007	Ssfa2	up	5.16	9.77	0.920987
Moderate Model vs ACTA1-MCM	ENSMUSG00000033039	Micall1	up	2.78	5.26	0.919978
Moderate Model vs ACTA1-MCM	ENSMUSG00000031246	Sh3bgrl	up	6.98	13.2	0.919239
Moderate Model vs ACTA1-MCM	ENSMUSG00000033307	Mif	up	47.2	89.1	0.916639
Moderate Model vs ACTA1-MCM	ENSMUSG00000004677	Myo9b	up	3.65	6.89	0.916608
Moderate Model vs ACTA1-MCM	ENSMUSG00000017929	B4galt5	up	3.05	5.75	0.914753
Moderate Model vs ACTA1-MCM	ENSMUSG00000038271	Iffo1	up	5.36	10.1	0.91405
Moderate Model vs ACTA1-MCM	ENSMUSG00000034484	Snx2	up	13.8	26	0.913843
Moderate Model vs ACTA1-MCM	ENSMUSG00000029465	Arpc3	up	28.8	54.2	0.912224
Moderate Model vs ACTA1-MCM	ENSMUSG00000042712	Wbp5	up	23.8	44.7	0.909313
Moderate Model vs ACTA1-MCM	ENSMUSG00000022637	Cblb	up	4.23	7.94	0.908481
Moderate Model vs ACTA1-MCM	ENSMUSG00000005871	Apc	up	9.88	18.5	0.904942
Moderate Model vs ACTA1-MCM	ENSMUSG00000051695	Pcbp1	up	7.59	14.2	0.903719
Moderate Model vs ACTA1-MCM	ENSMUSG00000035469	Rcbtb1	up	8.89	16.6	0.900928
Moderate Model vs ACTA1-MCM	ENSMUSG00000005873	Reep5	up	39.8	74.3	0.900594
Moderate Model vs ACTA1-MCM	ENSMUSG00000002957	Ap2a2	up	18.6	34.7	0.899633
Moderate Model vs ACTA1-MCM	ENSMUSG00000030759	Far1	up	7.13	13.3	0.899452
Moderate Model vs ACTA1-MCM	ENSMUSG00000048264	Dip2c	up	5.63	10.5	0.899183
Moderate Model vs ACTA1-MCM	ENSMUSG00000057672	Pkn1	up	7.4	13.8	0.899071
Moderate Model vs ACTA1-MCM	ENSMUSG00000036499	Eea1	up	9.71	18.1	0.898446
Moderate Model vs ACTA1-MCM	ENSMUSG00000031490	Eif4ebp1	up	33.3	62	0.896746
Moderate Model vs ACTA1-MCM	ENSMUSG00000020097	Sgpl1	up	8.83	16.4	0.89321
Moderate Model vs ACTA1-MCM	ENSMUSG00000030654	Arl6ip1	up	6.2	11.5	0.891294
Moderate Model vs ACTA1-MCM	ENSMUSG00000041870	Ankrd13a	up	8.68	16.1	0.891294
Moderate Model vs ACTA1-MCM	ENSMUSG00000037852	Cpe	up	124	230	0.891294
Moderate Model vs ACTA1-MCM	ENSMUSG00000053581	Zfand2a	up	4.4	8.16	0.891066
Moderate Model vs ACTA1-MCM	ENSMUSG00000028249	Sdcbp	up	21	38.9	0.889381
Moderate Model vs ACTA1-MCM	ENSMUSG00000034867	Ankrd27	up	4.47	8.28	0.889356
Moderate Model vs ACTA1-MCM	ENSMUSG00000029616	Erp29	up	15.2	28.1	0.886499
Moderate Model vs ACTA1-MCM	ENSMUSG00000031617	Tmem184c	up	4.42	8.17	0.88629
Moderate Model vs ACTA1-MCM	ENSMUSG00000021486	Prelid1	up	10.5	19.4	0.885667
Moderate Model vs ACTA1-MCM	ENSMUSG00000028300	3110043O21Rik	up	6.55	12.1	0.88544
Moderate Model vs ACTA1-MCM	ENSMUSG00000036501	Fam13b	up	3.49	6.44	0.883834
Moderate Model vs ACTA1-MCM	ENSMUSG00000017837	Nkiras2	up	10.1	18.6	0.880947
Moderate Model vs ACTA1-MCM	ENSMUSG00000031078	Cttn	up	6.9	12.7	0.88016
Moderate Model vs ACTA1-MCM	ENSMUSG00000027808	Serp1	up	13.9	25.4	0.869744
Moderate Model vs ACTA1-MCM	ENSMUSG00000026721	Rabgap1l	up	4.73	8.64	0.869191
Moderate Model vs ACTA1-MCM	ENSMUSG00000030084	Plxna1	up	2.69	4.91	0.868117
Moderate Model vs ACTA1-MCM	ENSMUSG00000063524	Eno1	up	36.8	67.1	0.866607
Moderate Model vs ACTA1-MCM	ENSMUSG00000030879	Mrpl17	up	31.5	57.4	0.865699
Moderate Model vs ACTA1-MCM	ENSMUSG00000022500	Litaf	up	4.77	8.68	0.863706
Moderate Model vs ACTA1-MCM	ENSMUSG00000022665	Ccdc80	up	8.74	15.9	0.863322
Moderate Model vs ACTA1-MCM	ENSMUSG00000021068	Nin	up	8.85	16.1	0.863311
Moderate Model vs ACTA1-MCM	ENSMUSG00000041548	Hspb8	up	210	382	0.863183
Moderate Model vs ACTA1-MCM	ENSMUSG00000055172	C1ra	up	7.6	13.8	0.860597
Moderate Model vs ACTA1-MCM	ENSMUSG00000039115	Itga9	up	2.97	5.39	0.859822
Moderate Model vs ACTA1-MCM	ENSMUSG00000028465	Tln1	up	15.6	28.3	0.859256
Moderate Model vs ACTA1-MCM	ENSMUSG00000020152	Actr2	up	14.2	25.7	0.855877
Moderate Model vs ACTA1-MCM	ENSMUSG00000032382	Snx1	up	7.13	12.9	0.855397
Moderate Model vs ACTA1-MCM	ENSMUSG00000037536	Fbxo34	up	3.64	6.58	0.854149
Moderate Model vs ACTA1-MCM	ENSMUSG00000032562	Gnai2	up	18	32.5	0.852443
Moderate Model vs ACTA1-MCM	ENSMUSG00000085208	4632419I22Rik	up	2.45	4.42	0.851265
Moderate Model vs ACTA1-MCM	ENSMUSG00000019979	Apaf1	up	1.63	2.94	0.850944
Moderate Model vs ACTA1-MCM	ENSMUSG00000026790	Odf2	up	7.55	13.6	0.849058
Moderate Model vs ACTA1-MCM	ENSMUSG00000024053	Emilin2	up	2.9	5.22	0.847997
Moderate Model vs ACTA1-MCM	ENSMUSG00000006678	Pola1	up	2.01	3.61	0.844803
Moderate Model vs ACTA1-MCM	ENSMUSG00000054428	Atpif1	up	23	41.3	0.844508
Moderate Model vs ACTA1-MCM	ENSMUSG00000028367	Txn1	up	66.3	119	0.843881
Moderate Model vs ACTA1-MCM	ENSMUSG00000018042	Cyb5r3	up	14.5	26	0.842459
Moderate Model vs ACTA1-MCM	ENSMUSG00000030306	Tmtc1	up	28.4	50.9	0.841775
Moderate Model vs ACTA1-MCM	ENSMUSG00000024835	Coro1b	up	5.86	10.5	0.841417
Moderate Model vs ACTA1-MCM	ENSMUSG00000028478	Clta	up	29.9	53.5	0.839393
Moderate Model vs ACTA1-MCM	ENSMUSG00000022024	Sugt1	up	43.5	77.8	0.838755
Moderate Model vs ACTA1-MCM	ENSMUSG00000028657	Ppt1	up	6.43	11.5	0.838743
Moderate Model vs ACTA1-MCM	ENSMUSG00000037295	Ldlrap1	up	2.49	4.45	0.83766
Moderate Model vs ACTA1-MCM	ENSMUSG00000028646	Rragc	up	5.52	9.85	0.835455
Moderate Model vs ACTA1-MCM	ENSMUSG00000022098	Bmp1	up	4.81	8.58	0.834941
Moderate Model vs ACTA1-MCM	ENSMUSG00000026000	Lancl1	up	20.3	36.2	0.83451
Moderate Model vs ACTA1-MCM	ENSMUSG00000019433	Gipc1	up	7.48	13.3	0.830316
Moderate Model vs ACTA1-MCM	ENSMUSG00000024663	Rab3il1	up	4.03	7.15	0.827163
Moderate Model vs ACTA1-MCM	ENSMUSG00000011179	Odc1	up	29.6	52.5	0.82672
Moderate Model vs ACTA1-MCM	ENSMUSG00000029363	Rfc5	up	4.88	8.64	0.82415
Moderate Model vs ACTA1-MCM	ENSMUSG00000033684	Qsox1	up	5.18	9.15	0.82082
Moderate Model vs ACTA1-MCM	ENSMUSG00000071708	Sms	up	33.1	58.3	0.816665
Moderate Model vs ACTA1-MCM	ENSMUSG00000026864	Hspa5	up	80.8	142	0.813464
Moderate Model vs ACTA1-MCM	ENSMUSG00000025809	Itgb1	up	60.9	107	0.813097
Moderate Model vs ACTA1-MCM	ENSMUSG00000014349	Ube2z	up	7.86	13.8	0.812067
Moderate Model vs ACTA1-MCM	ENSMUSG00000066151	Fkbp15	up	5.81	10.2	0.811959
Moderate Model vs ACTA1-MCM	ENSMUSG00000000392	Fap	up	5.72	10	0.805913
Moderate Model vs ACTA1-MCM	ENSMUSG00000025150	Cbr2	up	13.9	24.3	0.805871
Moderate Model vs ACTA1-MCM	ENSMUSG00000029462	Vps29	up	18.6	32.5	0.805137
Moderate Model vs ACTA1-MCM	ENSMUSG00000028907	Utp11l	up	11.8	20.6	0.803857
Moderate Model vs ACTA1-MCM	ENSMUSG00000017843	Ppp2r5c	up	26.2	45.7	0.802627
Moderate Model vs ACTA1-MCM	ENSMUSG00000025232	Hexa	up	21	36.6	0.801454
Moderate Model vs ACTA1-MCM	ENSMUSG00000026365	Cfh	up	7.13	12.4	0.798366
Moderate Model vs ACTA1-MCM	ENSMUSG00000024085	Man2a1	up	5.04	8.76	0.797507
Moderate Model vs ACTA1-MCM	ENSMUSG00000023861	Mpc1	up	270	469	0.796629
Moderate Model vs ACTA1-MCM	ENSMUSG00000027263	Tubgcp4	up	4.59	7.96	0.794274
Moderate Model vs ACTA1-MCM	ENSMUSG00000035212	Leprot	up	7.33	12.7	0.792943
Moderate Model vs ACTA1-MCM	ENSMUSG00000000278	Scpep1	up	6.47	11.2	0.791661
Moderate Model vs ACTA1-MCM	ENSMUSG00000032504	Pdcd6ip	up	7.23	12.5	0.789861
Moderate Model vs ACTA1-MCM	ENSMUSG00000035776	Cd99l2	up	26.1	45.1	0.789078
Moderate Model vs ACTA1-MCM	ENSMUSG00000025939	Ube2w	up	6.55	11.3	0.786756
Moderate Model vs ACTA1-MCM	ENSMUSG00000043131	Mob1a	up	8	13.8	0.786596
Moderate Model vs ACTA1-MCM	ENSMUSG00000027200	Sema6d	up	5.27	9.09	0.786477
Moderate Model vs ACTA1-MCM	ENSMUSG00000020432	Tcn2	up	7.6	13.1	0.785495
Moderate Model vs ACTA1-MCM	ENSMUSG00000025132	Arhgdia	up	25.2	43.4	0.784271
Moderate Model vs ACTA1-MCM	ENSMUSG00000036940	Kdm1a	up	10.8	18.6	0.784271
Moderate Model vs ACTA1-MCM	ENSMUSG00000032244	Fem1b	up	7.26	12.5	0.783887
Moderate Model vs ACTA1-MCM	ENSMUSG00000046532	Ar	up	6.51	11.2	0.782769
Moderate Model vs ACTA1-MCM	ENSMUSG00000003814	Calr	up	81.5	140	0.780555
Moderate Model vs ACTA1-MCM	ENSMUSG00000018965	Ywhah	up	11.3	19.4	0.779734
Moderate Model vs ACTA1-MCM	ENSMUSG00000026027	Stradb	up	38.1	65.4	0.7795
Moderate Model vs ACTA1-MCM	ENSMUSG00000026238	Ptma	up	60.6	104	0.779194
Moderate Model vs ACTA1-MCM	ENSMUSG00000004530	Coro1c	up	5.53	9.48	0.777608
Moderate Model vs ACTA1-MCM	ENSMUSG00000051853	Arf3	up	3.57	6.12	0.777608
Moderate Model vs ACTA1-MCM	ENSMUSG00000053931	Cnn3	up	9.58	16.4	0.775598
Moderate Model vs ACTA1-MCM	ENSMUSG00000027394	Ttl	up	4.07	6.96	0.774059
Moderate Model vs ACTA1-MCM	ENSMUSG00000023224	Serping1	up	27	46.1	0.771807
Moderate Model vs ACTA1-MCM	ENSMUSG00000025935	Tram1	up	12.6	21.4	0.764187
Moderate Model vs ACTA1-MCM	ENSMUSG00000025027	Xpnpep1	up	11.5	19.5	0.76184
Moderate Model vs ACTA1-MCM	ENSMUSG00000028382	Rod1	up	5.65	9.57	0.760268
Moderate Model vs ACTA1-MCM	ENSMUSG00000025949	Pikfyve	up	5.3	8.97	0.759116
Moderate Model vs ACTA1-MCM	ENSMUSG00000024308	Tapbp	up	9.46	16	0.75816
Moderate Model vs ACTA1-MCM	ENSMUSG00000010095	Slc3a2	up	9.43	15.9	0.753697
Moderate Model vs ACTA1-MCM	ENSMUSG00000057406	Whsc1	up	3.16	5.32	0.751502
Moderate Model vs ACTA1-MCM	ENSMUSG00000028656	Cap1	up	11	18.5	0.750022
Moderate Model vs ACTA1-MCM	ENSMUSG00000035443	Thyn1	up	10.8	18.1	0.744958
Moderate Model vs ACTA1-MCM	ENSMUSG00000032020	Ubash3b	up	1.23	2.06	0.743986
Moderate Model vs ACTA1-MCM	ENSMUSG00000023973	Cnpy3	up	5.32	8.9	0.742379
Moderate Model vs ACTA1-MCM	ENSMUSG00000024164	C3	up	27.3	45.6	0.740133
Moderate Model vs ACTA1-MCM	ENSMUSG00000035299	Mid1	up	2.41	4.02	0.738162
Moderate Model vs ACTA1-MCM	ENSMUSG00000030341	Tnfrsf1a	up	5.92	9.87	0.737453
Moderate Model vs ACTA1-MCM	ENSMUSG00000001729	Akt1	up	14.8	24.6	0.733061
Moderate Model vs ACTA1-MCM	ENSMUSG00000039285	Azi2	up	20.6	34.2	0.731352
Moderate Model vs ACTA1-MCM	ENSMUSG00000027479	Mapre1	up	19.1	31.7	0.73091
Moderate Model vs ACTA1-MCM	ENSMUSG00000021550	2210016F16Rik	up	7.38	12.2	0.725188
Moderate Model vs ACTA1-MCM	ENSMUSG00000000149	Gna12	up	8.41	13.9	0.724907
Moderate Model vs ACTA1-MCM	ENSMUSG00000020048	Hsp90b1	up	42.8	70.7	0.724099
Moderate Model vs ACTA1-MCM	ENSMUSG00000025425	St8sia5	up	16.2	26.7	0.720846
Moderate Model vs ACTA1-MCM	ENSMUSG00000041133	Smc1a	up	9.65	15.9	0.720426
Moderate Model vs ACTA1-MCM	ENSMUSG00000020368	Canx	up	44.2	72.8	0.719892
Moderate Model vs ACTA1-MCM	ENSMUSG00000052957	Gas1	up	7.53	12.4	0.719618
Moderate Model vs ACTA1-MCM	ENSMUSG00000029169	Dhx15	up	19.4	31.9	0.7175
Moderate Model vs ACTA1-MCM	ENSMUSG00000025366	Esyt1	up	8.88	14.6	0.717337
Moderate Model vs ACTA1-MCM	ENSMUSG00000022353	Mtss1	up	3.71	6.09	0.715023
Moderate Model vs ACTA1-MCM	ENSMUSG00000035847	Ids	up	5.65	9.26	0.712761
Moderate Model vs ACTA1-MCM	ENSMUSG00000062075	Lmnb2	up	2.55	4.14	0.699134
Moderate Model vs ACTA1-MCM	ENSMUSG00000031591	Asah1	up	10.5	17	0.695145
Moderate Model vs ACTA1-MCM	ENSMUSG00000039952	Dag1	up	43.7	70.7	0.694077
Moderate Model vs ACTA1-MCM	ENSMUSG00000030374	Strn4	up	4.13	6.68	0.693706
Moderate Model vs ACTA1-MCM	ENSMUSG00000020814	Mxra7	up	5.8	9.36	0.690456
Moderate Model vs ACTA1-MCM	ENSMUSG00000044060	A830010M20Rik	up	8.93	14.4	0.689337
Moderate Model vs ACTA1-MCM	ENSMUSG00000029158	Yipf7	up	54.3	87.4	0.686681
Moderate Model vs ACTA1-MCM	ENSMUSG00000017446	C1qtnf1	up	4.63	7.45	0.686228
Moderate Model vs ACTA1-MCM	ENSMUSG00000032115	Hyou1	up	9.44	15.1	0.67769
Moderate Model vs ACTA1-MCM	ENSMUSG00000024725	Ostf1	up	23.2	37.1	0.677294
Moderate Model vs ACTA1-MCM	ENSMUSG00000018654	Ikzf1	up	1.79	2.86	0.676056
Moderate Model vs ACTA1-MCM	ENSMUSG00000020190	Mknk2	up	47.2	75.3	0.673863
Moderate Model vs ACTA1-MCM	ENSMUSG00000027639	Samhd1	up	6.52	10.4	0.67364
Moderate Model vs ACTA1-MCM	ENSMUSG00000041120	Nbl1	up	12.7	20.2	0.669527
Moderate Model vs ACTA1-MCM	ENSMUSG00000060802	B2m	up	76.1	121	0.669039
Moderate Model vs ACTA1-MCM	ENSMUSG00000044783	Hjurp	up	6.13	9.74	0.668035
Moderate Model vs ACTA1-MCM	ENSMUSG00000001418	0610031J06Rik	up	8.12	12.9	0.667819
Moderate Model vs ACTA1-MCM	ENSMUSG00000075528	Aarsd1	up	36.7	57.9	0.657783
Moderate Model vs ACTA1-MCM	ENSMUSG00000030002	Dusp11	up	9.89	15.6	0.657504
Moderate Model vs ACTA1-MCM	ENSMUSG00000029104	Htt	up	2.08	3.28	0.657112
Moderate Model vs ACTA1-MCM	ENSMUSG00000036087	Slain2	up	41.3	64.9	0.652077
Moderate Model vs ACTA1-MCM	ENSMUSG00000032802	Srxn1	up	9.58	15	0.646865
Moderate Model vs ACTA1-MCM	ENSMUSG00000052144	Ppp4r2	up	18	28.1	0.642573
Moderate Model vs ACTA1-MCM	ENSMUSG00000041084	Ostc	up	17.7	27.6	0.640919
Moderate Model vs ACTA1-MCM	ENSMUSG00000006304	Arpc2	up	35	54.5	0.638901
Moderate Model vs ACTA1-MCM	ENSMUSG00000079426	Arpc4	up	23	35.7	0.63429
Moderate Model vs ACTA1-MCM	ENSMUSG00000062110	Scfd2	up	4.25	6.59	0.632816
Moderate Model vs ACTA1-MCM	ENSMUSG00000005374	Tbl2	up	3.74	5.76	0.623031
Moderate Model vs ACTA1-MCM	ENSMUSG00000020346	Mgat1	up	15.2	23.4	0.622437
Moderate Model vs ACTA1-MCM	ENSMUSG00000003402	Prkcsh	up	9.04	13.9	0.62069
Moderate Model vs ACTA1-MCM	ENSMUSG00000022312	Eif3h	up	54.7	84.1	0.620565
Moderate Model vs ACTA1-MCM	ENSMUSG00000075307	Kbtbd10	up	276	424	0.619396
Moderate Model vs ACTA1-MCM	ENSMUSG00000020790	Ankfy1	up	3.59	5.51	0.618068
Moderate Model vs ACTA1-MCM	ENSMUSG00000064080	Fbln2	up	20.8	31.9	0.616973
Moderate Model vs ACTA1-MCM	ENSMUSG00000061313	Ddhd2	up	5.54	8.42	0.603934
Moderate Model vs ACTA1-MCM	ENSMUSG00000056952	Tatdn2	up	13.6	20.5	0.592017
Moderate Model vs ACTA1-MCM	ENSMUSG00000031166	Wdr13	up	4.89	7.35	0.58791
Moderate Model vs ACTA1-MCM	ENSMUSG00000004040	Stat3	up	14.3	21.4	0.581596
Moderate Model vs ACTA1-MCM	ENSMUSG00000094483	Purb	up	6.14	9.13	0.572376
Moderate Model vs ACTA1-MCM	ENSMUSG00000000078	Klf6	up	12	17.6	0.552541
Moderate Model vs ACTA1-MCM	ENSMUSG00000004056	Akt2	down	90.7	62.8	-0.530338
Moderate Model vs ACTA1-MCM	ENSMUSG00000038845	Phb	down	110	75.1	-0.550619
Moderate Model vs ACTA1-MCM	ENSMUSG00000024941	Scyl1	down	26.6	18.1	-0.555437
Moderate Model vs ACTA1-MCM	ENSMUSG00000038708	Golga4	down	110	74	-0.571906
Moderate Model vs ACTA1-MCM	ENSMUSG00000037373	Ctbp1	down	59.1	39.5	-0.581305
Moderate Model vs ACTA1-MCM	ENSMUSG00000028080	Lrba	down	8.81	5.86	-0.588241
Moderate Model vs ACTA1-MCM	ENSMUSG00000010277	2610507B11Rik	down	62.7	41.6	-0.591882
Moderate Model vs ACTA1-MCM	ENSMUSG00000037174	Elf2	down	24.4	16.1	-0.59982
Moderate Model vs ACTA1-MCM	ENSMUSG00000005981	Trap1	down	53.5	35.2	-0.603963
Moderate Model vs ACTA1-MCM	ENSMUSG00000025579	Gaa	down	49.3	32.4	-0.605594
Moderate Model vs ACTA1-MCM	ENSMUSG00000015749	Anp32e	down	24.5	16	-0.61471
Moderate Model vs ACTA1-MCM	ENSMUSG00000028180	Zranb2	down	34.1	22.2	-0.619212
Moderate Model vs ACTA1-MCM	ENSMUSG00000022677	Fopnl	down	44.7	29.1	-0.619256
Moderate Model vs ACTA1-MCM	ENSMUSG00000018765	Fxr2	down	43.2	28	-0.625604
Moderate Model vs ACTA1-MCM	ENSMUSG00000006676	Usp19	down	19.8	12.8	-0.629357
Moderate Model vs ACTA1-MCM	ENSMUSG00000034295	Fhod3	down	12.9	8.33	-0.630983
Moderate Model vs ACTA1-MCM	ENSMUSG00000044533	Rps2	down	758	489	-0.632363
Moderate Model vs ACTA1-MCM	ENSMUSG00000028639	Ybx1	down	311	200	-0.636915
Moderate Model vs ACTA1-MCM	ENSMUSG00000001983	Taco1	down	26	16.7	-0.638664
Moderate Model vs ACTA1-MCM	ENSMUSG00000034021	Pds5b	down	8.64	5.54	-0.641145
Moderate Model vs ACTA1-MCM	ENSMUSG00000034761	Map4k5	down	14.9	9.55	-0.64174
Moderate Model vs ACTA1-MCM	ENSMUSG00000059119	Nap1l4	down	93.5	59.8	-0.644821
Moderate Model vs ACTA1-MCM	ENSMUSG00000028648	Ndufs5	down	208	133	-0.645157
Moderate Model vs ACTA1-MCM	ENSMUSG00000026604	Ptpn14	down	5.29	3.38	-0.646244
Moderate Model vs ACTA1-MCM	ENSMUSG00000017210	Med24	down	13.7	8.74	-0.648471
Moderate Model vs ACTA1-MCM	ENSMUSG00000010517	Faf1	down	37	23.6	-0.648738
Moderate Model vs ACTA1-MCM	ENSMUSG00000057522	Spop	down	61.7	39.3	-0.650741
Moderate Model vs ACTA1-MCM	ENSMUSG00000039405	Prss23	down	37.4	23.8	-0.652077
Moderate Model vs ACTA1-MCM	ENSMUSG00000036199	Ndufa13	down	326	207	-0.655241
Moderate Model vs ACTA1-MCM	ENSMUSG00000038239	Hrc	down	279	177	-0.656516
Moderate Model vs ACTA1-MCM	ENSMUSG00000006315	Tmem147	down	74.4	47.2	-0.656516
Moderate Model vs ACTA1-MCM	ENSMUSG00000047514	Tspyl1	down	30.6	19.4	-0.657475
Moderate Model vs ACTA1-MCM	ENSMUSG00000030120	Mlf2	down	90.6	57.4	-0.65846
Moderate Model vs ACTA1-MCM	ENSMUSG00000049606	Zfp644	down	32.4	20.5	-0.66037
Moderate Model vs ACTA1-MCM	ENSMUSG00000030850	Ate1	down	17.6	11.1	-0.665016
Moderate Model vs ACTA1-MCM	ENSMUSG00000047388	Atmin	down	6.91	4.35	-0.66767
Moderate Model vs ACTA1-MCM	ENSMUSG00000038615	Nfe2l1	down	145	91.2	-0.668947
Moderate Model vs ACTA1-MCM	ENSMUSG00000013593	Ndufs2	down	318	200	-0.669027
Moderate Model vs ACTA1-MCM	ENSMUSG00000038506	Dcun1d2	down	41.2	25.9	-0.669692
Moderate Model vs ACTA1-MCM	ENSMUSG00000004880	Lbr	down	14.8	9.3	-0.670295
Moderate Model vs ACTA1-MCM	ENSMUSG00000025907	Rb1cc1	down	33.9	21.3	-0.670432
Moderate Model vs ACTA1-MCM	ENSMUSG00000023967	Mrps18a	down	47.6	29.9	-0.670816
Moderate Model vs ACTA1-MCM	ENSMUSG00000021893	Capn7	down	19.9	12.5	-0.67084
Moderate Model vs ACTA1-MCM	ENSMUSG00000022890	Atp5j	down	209	131	-0.673936
Moderate Model vs ACTA1-MCM	ENSMUSG00000029221	Slc30a9	down	43.7	27.3	-0.678732
Moderate Model vs ACTA1-MCM	ENSMUSG00000027679	Dnajc19	down	51.1	31.9	-0.679767
Moderate Model vs ACTA1-MCM	ENSMUSG00000005683	Cs	down	218	136	-0.680721
Moderate Model vs ACTA1-MCM	ENSMUSG00000078622	Ccdc47	down	43.6	27.2	-0.680721
Moderate Model vs ACTA1-MCM	ENSMUSG00000078896	Gm8923	down	23.3	14.5	-0.684277
Moderate Model vs ACTA1-MCM	ENSMUSG00000026678	Rgs5	down	81.8	50.9	-0.684435
Moderate Model vs ACTA1-MCM	ENSMUSG00000021374	Nup153	down	13.1	8.15	-0.684695
Moderate Model vs ACTA1-MCM	ENSMUSG00000021929	Kpna3	down	32	19.9	-0.685303
Moderate Model vs ACTA1-MCM	ENSMUSG00000003068	Stk11	down	42.3	26.3	-0.685595
Moderate Model vs ACTA1-MCM	ENSMUSG00000078919	Dpm1	down	42.8	26.6	-0.686185
Moderate Model vs ACTA1-MCM	ENSMUSG00000013419	Zfp651	down	37.4	23.2	-0.688913
Moderate Model vs ACTA1-MCM	ENSMUSG00000010721	Lmbr1	down	9.91	6.14	-0.690646
Moderate Model vs ACTA1-MCM	ENSMUSG00000044792	Isca1	down	117	72.4	-0.692447
Moderate Model vs ACTA1-MCM	ENSMUSG00000038970	Lmtk2	down	5.61	3.47	-0.693065
Moderate Model vs ACTA1-MCM	ENSMUSG00000005615	Pcyt1a	down	40.6	25.1	-0.693792
Moderate Model vs ACTA1-MCM	ENSMUSG00000022354	Ndufb9	down	453	280	-0.694084
Moderate Model vs ACTA1-MCM	ENSMUSG00000022223	Sdr39u1	down	51.7	31.9	-0.696608
Moderate Model vs ACTA1-MCM	ENSMUSG00000020580	Rock2	down	39.6	24.4	-0.698619
Moderate Model vs ACTA1-MCM	ENSMUSG00000045983	Eif4g1	down	112	69	-0.69883
Moderate Model vs ACTA1-MCM	ENSMUSG00000072720	Myo18b	down	44.8	27.6	-0.69883
Moderate Model vs ACTA1-MCM	ENSMUSG00000031657	Heatr3	down	14.5	8.93	-0.699321
Moderate Model vs ACTA1-MCM	ENSMUSG00000028668	Tceb3	down	29.4	18.1	-0.699826
Moderate Model vs ACTA1-MCM	ENSMUSG00000022965	Ifngr2	down	41.1	25.3	-0.700001
Moderate Model vs ACTA1-MCM	ENSMUSG00000027288	Zfp106	down	208	128	-0.70044
Moderate Model vs ACTA1-MCM	ENSMUSG00000037075	Rnf139	down	23.9	14.7	-0.701194
Moderate Model vs ACTA1-MCM	ENSMUSG00000036309	Skp1a	down	205	126	-0.7022
Moderate Model vs ACTA1-MCM	ENSMUSG00000027010	Slc25a12	down	176	108	-0.704544
Moderate Model vs ACTA1-MCM	ENSMUSG00000039656	Rxrb	down	14.6	8.95	-0.706009
Moderate Model vs ACTA1-MCM	ENSMUSG00000039840	Epg5	down	6.07	3.72	-0.706394
Moderate Model vs ACTA1-MCM	ENSMUSG00000049313	Sorl1	down	9	5.5	-0.710493
Moderate Model vs ACTA1-MCM	ENSMUSG00000044066	Cep68	down	11.8	7.2	-0.712718
Moderate Model vs ACTA1-MCM	ENSMUSG00000048277	Syngr2	down	111	67.7	-0.713332
Moderate Model vs ACTA1-MCM	ENSMUSG00000027942	4933434E20Rik	down	56.3	34.3	-0.714926
Moderate Model vs ACTA1-MCM	ENSMUSG00000024442	0610009O20Rik	down	29.4	17.9	-0.715857
Moderate Model vs ACTA1-MCM	ENSMUSG00000066571	4931406P16Rik	down	12	7.3	-0.717066
Moderate Model vs ACTA1-MCM	ENSMUSG00000031782	Coq9	down	181	110	-0.718486
Moderate Model vs ACTA1-MCM	ENSMUSG00000031633	Slc25a4	down	2650	1610	-0.718932
Moderate Model vs ACTA1-MCM	ENSMUSG00000060913	Trim55	down	21.4	13	-0.719099
Moderate Model vs ACTA1-MCM	ENSMUSG00000001508	Sgca	down	99.3	60.2	-0.72203
Moderate Model vs ACTA1-MCM	ENSMUSG00000037152	Ndufc1	down	231	140	-0.722466
Moderate Model vs ACTA1-MCM	ENSMUSG00000026466	Tor1aip1	down	41.1	24.9	-0.722993
Moderate Model vs ACTA1-MCM	ENSMUSG00000037622	Wdtc1	down	14.9	9.02	-0.724113
Moderate Model vs ACTA1-MCM	ENSMUSG00000022848	Dirc2	down	27.1	16.4	-0.724597
Moderate Model vs ACTA1-MCM	ENSMUSG00000002767	Mrpl2	down	56.9	34.4	-0.72602
Moderate Model vs ACTA1-MCM	ENSMUSG00000025651	Uqcrc1	down	232	140	-0.728698
Moderate Model vs ACTA1-MCM	ENSMUSG00000073557	Ppp1r12b	down	41.1	24.8	-0.728798
Moderate Model vs ACTA1-MCM	ENSMUSG00000023460	Rab12	down	60.9	36.7	-0.730662
Moderate Model vs ACTA1-MCM	ENSMUSG00000001774	Chordc1	down	27.9	16.8	-0.731804
Moderate Model vs ACTA1-MCM	ENSMUSG00000021470	0610007P08Rik	down	8.57	5.16	-0.731924
Moderate Model vs ACTA1-MCM	ENSMUSG00000020882	Cacnb1	down	74.5	44.8	-0.733742
Moderate Model vs ACTA1-MCM	ENSMUSG00000038132	Rbm24	down	47.1	28.3	-0.734925
Moderate Model vs ACTA1-MCM	ENSMUSG00000021578	Ccdc127	down	25.8	15.5	-0.735103
Moderate Model vs ACTA1-MCM	ENSMUSG00000067719	Gm10221	down	230	138	-0.736966
Moderate Model vs ACTA1-MCM	ENSMUSG00000029056	Pank4	down	10.1	6.06	-0.736966
Moderate Model vs ACTA1-MCM	ENSMUSG00000022200	Golph3	down	40.4	24.2	-0.739348
Moderate Model vs ACTA1-MCM	ENSMUSG00000056602	Fry	down	14	8.38	-0.740405
Moderate Model vs ACTA1-MCM	ENSMUSG00000034354	Mtmr3	down	16.4	9.78	-0.745789
Moderate Model vs ACTA1-MCM	ENSMUSG00000027406	Idh3b	down	188	112	-0.747234
Moderate Model vs ACTA1-MCM	ENSMUSG00000032652	Crebl2	down	6.35	3.78	-0.74837
Moderate Model vs ACTA1-MCM	ENSMUSG00000022905	Kpna1	down	70.5	41.9	-0.750673
Moderate Model vs ACTA1-MCM	ENSMUSG00000032547	Ryk	down	27.1	16.1	-0.751232
Moderate Model vs ACTA1-MCM	ENSMUSG00000028710	Atpaf1	down	33	19.6	-0.751612
Moderate Model vs ACTA1-MCM	ENSMUSG00000020657	Dnajc27	down	20.9	12.4	-0.753163
Moderate Model vs ACTA1-MCM	ENSMUSG00000022195	6030458C11Rik	down	13.6	8.06	-0.754755
Moderate Model vs ACTA1-MCM	ENSMUSG00000019916	P4ha1	down	26.9	15.9	-0.758579
Moderate Model vs ACTA1-MCM	ENSMUSG00000047746	Fbxo40	down	95.3	56.3	-0.759341
Moderate Model vs ACTA1-MCM	ENSMUSG00000029190	D5Ertd579e	down	28.8	17	-0.760534
Moderate Model vs ACTA1-MCM	ENSMUSG00000033044	Dhrs7c	down	178	105	-0.761488
Moderate Model vs ACTA1-MCM	ENSMUSG00000021606	Ndufs6	down	173	102	-0.762203
Moderate Model vs ACTA1-MCM	ENSMUSG00000031791	Tmem38a	down	482	284	-0.763142
Moderate Model vs ACTA1-MCM	ENSMUSG00000036833	Pnpla7	down	14.5	8.54	-0.763745
Moderate Model vs ACTA1-MCM	ENSMUSG00000025764	Phf17	down	9.41	5.54	-0.764309
Moderate Model vs ACTA1-MCM	ENSMUSG00000025451	Paip1	down	53.6	31.5	-0.766881
Moderate Model vs ACTA1-MCM	ENSMUSG00000030256	Bhlhe41	down	20.1	11.8	-0.768409
Moderate Model vs ACTA1-MCM	ENSMUSG00000027618	Nfs1	down	47.2	27.7	-0.768901
Moderate Model vs ACTA1-MCM	ENSMUSG00000026305	Lrrfip1	down	71.1	41.7	-0.769802
Moderate Model vs ACTA1-MCM	ENSMUSG00000030983	Bccip	down	44.2	25.9	-0.771094
Moderate Model vs ACTA1-MCM	ENSMUSG00000040006	Ginm1	down	49.9	29.2	-0.773071
Moderate Model vs ACTA1-MCM	ENSMUSG00000016252	Atp5e	down	802	469	-0.774014
Moderate Model vs ACTA1-MCM	ENSMUSG00000038025	Phf2	down	6.96	4.06	-0.777608
Moderate Model vs ACTA1-MCM	ENSMUSG00000006435	Neurl1a	down	31.9	18.6	-0.778254
Moderate Model vs ACTA1-MCM	ENSMUSG00000040459	Arglu1	down	29.5	17.2	-0.778306
Moderate Model vs ACTA1-MCM	ENSMUSG00000021460	Auh	down	52.6	30.6	-0.781531
Moderate Model vs ACTA1-MCM	ENSMUSG00000030357	Fkbp4	down	74.5	43.3	-0.782873
Moderate Model vs ACTA1-MCM	ENSMUSG00000030609	Aen	down	21	12.2	-0.783508
Moderate Model vs ACTA1-MCM	ENSMUSG00000020366	Mapk9	down	21.7	12.6	-0.784271
Moderate Model vs ACTA1-MCM	ENSMUSG00000030802	Bckdk	down	61.7	35.8	-0.785311
Moderate Model vs ACTA1-MCM	ENSMUSG00000030861	Acadsb	down	49.3	28.6	-0.785572
Moderate Model vs ACTA1-MCM	ENSMUSG00000025204	Ndufb8	down	376	218	-0.786405
Moderate Model vs ACTA1-MCM	ENSMUSG00000025237	Parp6	down	10.5	6.08	-0.788246
Moderate Model vs ACTA1-MCM	ENSMUSG00000027782	Kpna4	down	51.4	29.7	-0.791305
Moderate Model vs ACTA1-MCM	ENSMUSG00000033423	Eri3	down	39.5	22.8	-0.792819
Moderate Model vs ACTA1-MCM	ENSMUSG00000028986	Klhl7	down	23.4	13.5	-0.793549
Moderate Model vs ACTA1-MCM	ENSMUSG00000020022	Ndufa12	down	215	124	-0.793997
Moderate Model vs ACTA1-MCM	ENSMUSG00000023055	Calcoco1	down	32.6	18.8	-0.794139
Moderate Model vs ACTA1-MCM	ENSMUSG00000020124	Usp15	down	74.4	42.9	-0.794325
Moderate Model vs ACTA1-MCM	ENSMUSG00000064360	mt-Nd3	down	3510	2020	-0.797116
Moderate Model vs ACTA1-MCM	ENSMUSG00000009863	Sdhb	down	301	173	-0.798991
Moderate Model vs ACTA1-MCM	ENSMUSG00000045973	Mcart1	down	30.1	17.3	-0.798991
Moderate Model vs ACTA1-MCM	ENSMUSG00000042406	Atf4	down	94.4	54.2	-0.800494
Moderate Model vs ACTA1-MCM	ENSMUSG00000006818	Sod2	down	143	82.1	-0.800561
Moderate Model vs ACTA1-MCM	ENSMUSG00000063235	Ptpmt1	down	24.3	13.9	-0.805871
Moderate Model vs ACTA1-MCM	ENSMUSG00000024695	Zfp91	down	63.8	36.4	-0.809618
Moderate Model vs ACTA1-MCM	ENSMUSG00000062070	Pgk1	down	312	178	-0.809669
Moderate Model vs ACTA1-MCM	ENSMUSG00000021738	Atxn7	down	5.54	3.16	-0.809961
Moderate Model vs ACTA1-MCM	ENSMUSG00000021096	Ppm1a	down	90.5	51.6	-0.810547
Moderate Model vs ACTA1-MCM	ENSMUSG00000022307	Oxr1	down	29.3	16.7	-0.811053
Moderate Model vs ACTA1-MCM	ENSMUSG00000026457	Adipor1	down	158	90	-0.811928
Moderate Model vs ACTA1-MCM	ENSMUSG00000021699	Pde4d	down	69.4	39.5	-0.813083
Moderate Model vs ACTA1-MCM	ENSMUSG00000022151	Ttc33	down	34.8	19.8	-0.813587
Moderate Model vs ACTA1-MCM	ENSMUSG00000056492	Gpr116	down	17.6	10	-0.815575
Moderate Model vs ACTA1-MCM	ENSMUSG00000009535	Rnmt	down	21.3	12.1	-0.815846
Moderate Model vs ACTA1-MCM	ENSMUSG00000074238	Ap1ar	down	16.8	9.54	-0.8164
Moderate Model vs ACTA1-MCM	ENSMUSG00000027984	Hadh	down	65	36.9	-0.816819
Moderate Model vs ACTA1-MCM	ENSMUSG00000028245	Nsmaf	down	21.5	12.2	-0.817456
Moderate Model vs ACTA1-MCM	ENSMUSG00000056692	D17Wsu92e	down	68.4	38.8	-0.81794
Moderate Model vs ACTA1-MCM	ENSMUSG00000022957	Itsn1	down	28.4	16.1	-0.81883
Moderate Model vs ACTA1-MCM	ENSMUSG00000035642	1810020D17Rik	down	110	62.3	-0.820199
Moderate Model vs ACTA1-MCM	ENSMUSG00000022867	Usp25	down	43.1	24.4	-0.820807
Moderate Model vs ACTA1-MCM	ENSMUSG00000043140	Tmem186	down	9.71	5.49	-0.822665
Moderate Model vs ACTA1-MCM	ENSMUSG00000049106	Dcaf5	down	10.4	5.88	-0.822695
Moderate Model vs ACTA1-MCM	ENSMUSG00000031708	Tecr	down	156	88.1	-0.824332
Moderate Model vs ACTA1-MCM	ENSMUSG00000018415	Gid4	down	35.8	20.2	-0.825604
Moderate Model vs ACTA1-MCM	ENSMUSG00000032340	Neo1	down	9.56	5.39	-0.826725
Moderate Model vs ACTA1-MCM	ENSMUSG00000032279	Idh3a	down	220	124	-0.827163
Moderate Model vs ACTA1-MCM	ENSMUSG00000027374	Mrps5	down	18.1	10.2	-0.827421
Moderate Model vs ACTA1-MCM	ENSMUSG00000025816	Sec61a2	down	12.8	7.21	-0.828073
Moderate Model vs ACTA1-MCM	ENSMUSG00000024208	2900010M23Rik	down	270	152	-0.828888
Moderate Model vs ACTA1-MCM	ENSMUSG00000036737	Oxsr1	down	25.8	14.5	-0.831318
Moderate Model vs ACTA1-MCM	ENSMUSG00000001036	Epn2	down	9.56	5.37	-0.832089
Moderate Model vs ACTA1-MCM	ENSMUSG00000056121	Fez2	down	37.4	21	-0.832649
Moderate Model vs ACTA1-MCM	ENSMUSG00000032523	Hhatl	down	66.7	37.4	-0.834648
Moderate Model vs ACTA1-MCM	ENSMUSG00000041733	Coq5	down	37.5	21	-0.836501
Moderate Model vs ACTA1-MCM	ENSMUSG00000027102	Hoxd8	down	20.9	11.7	-0.836994
Moderate Model vs ACTA1-MCM	ENSMUSG00000029071	Dvl1	down	52.9	29.6	-0.837671
Moderate Model vs ACTA1-MCM	ENSMUSG00000035941	Ibtk	down	24.5	13.7	-0.838606
Moderate Model vs ACTA1-MCM	ENSMUSG00000006494	Pdk1	down	22.2	12.4	-0.84022
Moderate Model vs ACTA1-MCM	ENSMUSG00000019944	Rhobtb1	down	10.5	5.86	-0.841417
Moderate Model vs ACTA1-MCM	ENSMUSG00000030249	Abcc9	down	59.5	33.2	-0.841706
Moderate Model vs ACTA1-MCM	ENSMUSG00000003813	Rad23a	down	65.6	36.6	-0.841852
Moderate Model vs ACTA1-MCM	ENSMUSG00000067833	2900097C17Rik	down	130	72.5	-0.842459
Moderate Model vs ACTA1-MCM	ENSMUSG00000024359	Hspa9	down	158	88.1	-0.842711
Moderate Model vs ACTA1-MCM	ENSMUSG00000046798	Cldn12	down	8.81	4.91	-0.843419
Moderate Model vs ACTA1-MCM	ENSMUSG00000040591	1110051M20Rik	down	14.9	8.3	-0.844129
Moderate Model vs ACTA1-MCM	ENSMUSG00000024997	Prdx3	down	107	59.6	-0.844227
Moderate Model vs ACTA1-MCM	ENSMUSG00000032306	Mpi	down	33.4	18.6	-0.844545
Moderate Model vs ACTA1-MCM	ENSMUSG00000028953	Abcf2	down	60	33.4	-0.845114
Moderate Model vs ACTA1-MCM	ENSMUSG00000039263	Npepl1	down	20.3	11.3	-0.845157
Moderate Model vs ACTA1-MCM	ENSMUSG00000023089	Ndufa5	down	320	178	-0.846195
Moderate Model vs ACTA1-MCM	ENSMUSG00000018547	Pip4k2b	down	18.7	10.4	-0.846455
Moderate Model vs ACTA1-MCM	ENSMUSG00000040584	Abcb1a	down	4.22	2.34	-0.850734
Moderate Model vs ACTA1-MCM	ENSMUSG00000060098	Prmt7	down	20.4	11.3	-0.852246
Moderate Model vs ACTA1-MCM	ENSMUSG00000024712	Rfk	down	39.2	21.7	-0.853159
Moderate Model vs ACTA1-MCM	ENSMUSG00000043241	Upf2	down	6.62	3.66	-0.854988
Moderate Model vs ACTA1-MCM	ENSMUSG00000022265	Ank	down	44.5	24.6	-0.855147
Moderate Model vs ACTA1-MCM	ENSMUSG00000059920	4930453N24Rik	down	38	21	-0.85561
Moderate Model vs ACTA1-MCM	ENSMUSG00000052155	Acvr2a	down	14.9	8.23	-0.856348
Moderate Model vs ACTA1-MCM	ENSMUSG00000053898	Ech1	down	92.6	51	-0.860515
Moderate Model vs ACTA1-MCM	ENSMUSG00000021767	Myst4	down	7.41	4.08	-0.860904
Moderate Model vs ACTA1-MCM	ENSMUSG00000030091	Nup210	down	5.7	3.13	-0.864799
Moderate Model vs ACTA1-MCM	ENSMUSG00000022214	Dcaf11	down	47.8	26.2	-0.867444
Moderate Model vs ACTA1-MCM	ENSMUSG00000029189	Sel1l3	down	18.8	10.3	-0.868088
Moderate Model vs ACTA1-MCM	ENSMUSG00000029020	Mfn2	down	106	58	-0.869939
Moderate Model vs ACTA1-MCM	ENSMUSG00000031403	Dkc1	down	13	7.1	-0.872621
Moderate Model vs ACTA1-MCM	ENSMUSG00000055027	Smyd1	down	185	101	-0.87317
Moderate Model vs ACTA1-MCM	ENSMUSG00000038844	Kif16b	down	17.4	9.48	-0.876128
Moderate Model vs ACTA1-MCM	ENSMUSG00000008226	Scrn3	down	25.9	14.1	-0.877257
Moderate Model vs ACTA1-MCM	ENSMUSG00000021577	Sdha	down	248	135	-0.877381
Moderate Model vs ACTA1-MCM	ENSMUSG00000039345	Mettl22	down	50	27.2	-0.878321
Moderate Model vs ACTA1-MCM	ENSMUSG00000027668	Mfn1	down	69	37.5	-0.879706
Moderate Model vs ACTA1-MCM	ENSMUSG00000047187	Rab2a	down	136	73.9	-0.87996
Moderate Model vs ACTA1-MCM	ENSMUSG00000035606	Ky	down	34.1	18.5	-0.882246
Moderate Model vs ACTA1-MCM	ENSMUSG00000004069	Dnaja3	down	39.2	21.2	-0.886789
Moderate Model vs ACTA1-MCM	ENSMUSG00000024302	Dtna	down	47.1	25.4	-0.890899
Moderate Model vs ACTA1-MCM	ENSMUSG00000059447	Hadhb	down	156	84.1	-0.891368
Moderate Model vs ACTA1-MCM	ENSMUSG00000028229	Fam82b	down	22.1	11.9	-0.893085
Moderate Model vs ACTA1-MCM	ENSMUSG00000051367	Six1	down	26.8	14.4	-0.896164
Moderate Model vs ACTA1-MCM	ENSMUSG00000003360	Ddx23	down	30.9	16.6	-0.896424
Moderate Model vs ACTA1-MCM	ENSMUSG00000061838	Suclg2	down	38.4	20.6	-0.898462
Moderate Model vs ACTA1-MCM	ENSMUSG00000040269	Mrps28	down	53.7	28.8	-0.898853
Moderate Model vs ACTA1-MCM	ENSMUSG00000015337	Endog	down	25.4	13.6	-0.901222
Moderate Model vs ACTA1-MCM	ENSMUSG00000021820	Camk2g	down	52.3	28	-0.901384
Moderate Model vs ACTA1-MCM	ENSMUSG00000004085	B230120H23Rik	down	133	71.2	-0.901477
Moderate Model vs ACTA1-MCM	ENSMUSG00000025488	Cox8b	down	847	453	-0.902851
Moderate Model vs ACTA1-MCM	ENSMUSG00000021993	Mipep	down	20.2	10.8	-0.903324
Moderate Model vs ACTA1-MCM	ENSMUSG00000020954	Strn3	down	76.3	40.7	-0.906654
Moderate Model vs ACTA1-MCM	ENSMUSG00000029319	Coq2	down	45	24	-0.906891
Moderate Model vs ACTA1-MCM	ENSMUSG00000041650	Pcca	down	13	6.93	-0.907584
Moderate Model vs ACTA1-MCM	ENSMUSG00000001127	Araf	down	43.4	23.1	-0.909802
Moderate Model vs ACTA1-MCM	ENSMUSG00000026853	Crat	down	121	64.4	-0.909874
Moderate Model vs ACTA1-MCM	ENSMUSG00000034617	Mtrr	down	8.64	4.59	-0.912537
Moderate Model vs ACTA1-MCM	ENSMUSG00000047454	Gphn	down	16.7	8.86	-0.914469
Moderate Model vs ACTA1-MCM	ENSMUSG00000022553	Maf1	down	63.9	33.9	-0.914531
Moderate Model vs ACTA1-MCM	ENSMUSG00000031536	Polb	down	31.5	16.7	-0.915504
Moderate Model vs ACTA1-MCM	ENSMUSG00000039159	Ube2h	down	16.4	8.69	-0.916268
Moderate Model vs ACTA1-MCM	ENSMUSG00000052698	Tln2	down	28.4	15	-0.920928
Moderate Model vs ACTA1-MCM	ENSMUSG00000028559	Osbpl9	down	46.1	24.3	-0.92381
Moderate Model vs ACTA1-MCM	ENSMUSG00000037851	Iars	down	24.7	13	-0.925999
Moderate Model vs ACTA1-MCM	ENSMUSG00000014956	Ppp1cb	down	108	56.8	-0.927068
Moderate Model vs ACTA1-MCM	ENSMUSG00000033917	Gde1	down	29.1	15.3	-0.927488
Moderate Model vs ACTA1-MCM	ENSMUSG00000031770	Herpud1	down	64.3	33.8	-0.927795
Moderate Model vs ACTA1-MCM	ENSMUSG00000015605	Srf	down	27.4	14.4	-0.928107
Moderate Model vs ACTA1-MCM	ENSMUSG00000028514	Usp24	down	21.7	11.4	-0.928661
Moderate Model vs ACTA1-MCM	ENSMUSG00000030967	Zranb1	down	30.1	15.8	-0.929839
Moderate Model vs ACTA1-MCM	ENSMUSG00000020925	Ccdc43	down	42.7	22.4	-0.930737
Moderate Model vs ACTA1-MCM	ENSMUSG00000062981	Mrpl42	down	206	108	-0.931613
Moderate Model vs ACTA1-MCM	ENSMUSG00000049091	Sephs2	down	22.7	11.9	-0.931731
Moderate Model vs ACTA1-MCM	ENSMUSG00000021666	Gfm2	down	27.3	14.3	-0.932886
Moderate Model vs ACTA1-MCM	ENSMUSG00000042608	Stk40	down	27.9	14.6	-0.934297
Moderate Model vs ACTA1-MCM	ENSMUSG00000036241	Ube2r2	down	105	54.9	-0.935511
Moderate Model vs ACTA1-MCM	ENSMUSG00000026203	Dnajb2	down	24.1	12.6	-0.935609
Moderate Model vs ACTA1-MCM	ENSMUSG00000040596	Pogk	down	5.49	2.87	-0.935755
Moderate Model vs ACTA1-MCM	ENSMUSG00000022407	Adsl	down	66.2	34.6	-0.936059
Moderate Model vs ACTA1-MCM	ENSMUSG00000002409	Dyrk1b	down	10.6	5.54	-0.936106
Moderate Model vs ACTA1-MCM	ENSMUSG00000029246	Ppat	down	19.9	10.4	-0.936185
Moderate Model vs ACTA1-MCM	ENSMUSG00000002763	Pex6	down	6.23	3.25	-0.938792
Moderate Model vs ACTA1-MCM	ENSMUSG00000051285	Pcmtd1	down	36.5	19	-0.941897
Moderate Model vs ACTA1-MCM	ENSMUSG00000053799	Exoc6	down	33.1	17.2	-0.944423
Moderate Model vs ACTA1-MCM	ENSMUSG00000026950	Neb	down	1280	665	-0.944718
Moderate Model vs ACTA1-MCM	ENSMUSG00000030057	Cnbp	down	360	187	-0.944959
Moderate Model vs ACTA1-MCM	ENSMUSG00000030103	Bhlhe40	down	44.5	23.1	-0.945912
Moderate Model vs ACTA1-MCM	ENSMUSG00000027165	B230118H07Rik	down	56.1	29.1	-0.946982
Moderate Model vs ACTA1-MCM	ENSMUSG00000039652	Cpeb3	down	8.45	4.38	-0.94802
Moderate Model vs ACTA1-MCM	ENSMUSG00000024236	Svil	down	65.9	34.1	-0.950507
Moderate Model vs ACTA1-MCM	ENSMUSG00000026811	St6galnac6	down	29	15	-0.95109
Moderate Model vs ACTA1-MCM	ENSMUSG00000037151	Lrrc20	down	31.9	16.5	-0.95109
Moderate Model vs ACTA1-MCM	ENSMUSG00000021768	Dusp13	down	62.7	32.4	-0.952472
Moderate Model vs ACTA1-MCM	ENSMUSG00000032705	Exd2	down	16.4	8.47	-0.953262
Moderate Model vs ACTA1-MCM	ENSMUSG00000002222	Rmnd5a	down	32.2	16.6	-0.955877
Moderate Model vs ACTA1-MCM	ENSMUSG00000022940	Pigp	down	85	43.8	-0.956532
Moderate Model vs ACTA1-MCM	ENSMUSG00000026492	Tfb2m	down	20.2	10.4	-0.957772
Moderate Model vs ACTA1-MCM	ENSMUSG00000004032	Gstm5	down	48.6	25	-0.959028
Moderate Model vs ACTA1-MCM	ENSMUSG00000048249	A930001N09Rik	down	16.2	8.32	-0.961338
Moderate Model vs ACTA1-MCM	ENSMUSG00000027259	Adal	down	12.1	6.21	-0.962342
Moderate Model vs ACTA1-MCM	ENSMUSG00000037916	Ndufv1	down	230	118	-0.962847
Moderate Model vs ACTA1-MCM	ENSMUSG00000025025	Mxi1	down	23	11.8	-0.962847
Moderate Model vs ACTA1-MCM	ENSMUSG00000019558	Slc6a8	down	24.6	12.6	-0.965235
Moderate Model vs ACTA1-MCM	ENSMUSG00000025423	Pias2	down	20.9	10.7	-0.965892
Moderate Model vs ACTA1-MCM	ENSMUSG00000072704	2700089E24Rik	down	79.2	40.5	-0.967579
Moderate Model vs ACTA1-MCM	ENSMUSG00000008892	Vdac3	down	317	162	-0.968489
Moderate Model vs ACTA1-MCM	ENSMUSG00000022186	Oxct1	down	109	55.7	-0.968579
Moderate Model vs ACTA1-MCM	ENSMUSG00000033065	Pfkm	down	1350	689	-0.970384
Moderate Model vs ACTA1-MCM	ENSMUSG00000062980	A430107O13Rik	down	19.1	9.74	-0.971579
Moderate Model vs ACTA1-MCM	ENSMUSG00000026211	Obsl1	down	9.59	4.89	-0.971696
Moderate Model vs ACTA1-MCM	ENSMUSG00000060152	Pop5	down	30.8	15.7	-0.972166
Moderate Model vs ACTA1-MCM	ENSMUSG00000067787	Blcap	down	11.8	6.01	-0.97335
Moderate Model vs ACTA1-MCM	ENSMUSG00000031432	Prps1	down	15.3	7.79	-0.973836
Moderate Model vs ACTA1-MCM	ENSMUSG00000042010	Acacb	down	22.2	11.3	-0.974237
Moderate Model vs ACTA1-MCM	ENSMUSG00000041528	Rnf123	down	23.2	11.8	-0.975338
Moderate Model vs ACTA1-MCM	ENSMUSG00000024924	Vldlr	down	40.9	20.8	-0.975517
Moderate Model vs ACTA1-MCM	ENSMUSG00000018599	Smcr7	down	41.9	21.3	-0.976097
Moderate Model vs ACTA1-MCM	ENSMUSG00000021772	Nkiras1	down	30.1	15.3	-0.976232
Moderate Model vs ACTA1-MCM	ENSMUSG00000053329	D10Jhu81e	down	113	57.4	-0.9772
Moderate Model vs ACTA1-MCM	ENSMUSG00000005510	Ndufs3	down	207	105	-0.979241
Moderate Model vs ACTA1-MCM	ENSMUSG00000022433	Csnk1e	down	22.1	11.2	-0.980548
Moderate Model vs ACTA1-MCM	ENSMUSG00000020859	Spag9	down	67.2	34	-0.982926
Moderate Model vs ACTA1-MCM	ENSMUSG00000061462	Obscn	down	102	51.6	-0.983126
Moderate Model vs ACTA1-MCM	ENSMUSG00000067873	Htatsf1	down	42.9	21.7	-0.983283
Moderate Model vs ACTA1-MCM	ENSMUSG00000020949	Fkbp3	down	126	63.6	-0.986325
Moderate Model vs ACTA1-MCM	ENSMUSG00000037656	Slc20a2	down	19.1	9.64	-0.986468
Moderate Model vs ACTA1-MCM	ENSMUSG00000048578	Mlec	down	56.5	28.5	-0.987289
Moderate Model vs ACTA1-MCM	ENSMUSG00000041571	Sepw1	down	1140	575	-0.9874
Moderate Model vs ACTA1-MCM	ENSMUSG00000060600	Eno3	down	4860	2450	-0.988175
Moderate Model vs ACTA1-MCM	ENSMUSG00000021816	Ppp3cb	down	54.3	27.3	-0.992051
Moderate Model vs ACTA1-MCM	ENSMUSG00000049134	Nrap	down	400	201	-0.992804
Moderate Model vs ACTA1-MCM	ENSMUSG00000048701	Ccdc6	down	21.5	10.8	-0.993305
Moderate Model vs ACTA1-MCM	ENSMUSG00000027022	Xirp2	down	466	234	-0.993821
Moderate Model vs ACTA1-MCM	ENSMUSG00000036570	Fxyd1	down	305	153	-0.995278
Moderate Model vs ACTA1-MCM	ENSMUSG00000026393	Nek7	down	64.1	32.1	-0.997751
Moderate Model vs ACTA1-MCM	ENSMUSG00000027255	Arfgap2	down	72.3	36.2	-0.998006
Moderate Model vs ACTA1-MCM	ENSMUSG00000029472	Anapc5	down	266	133	-1
Moderate Model vs ACTA1-MCM	ENSMUSG00000075595	Zfp652	down	26.2	13.1	-1
Moderate Model vs ACTA1-MCM	ENSMUSG00000032294	Pkm	down	2260	1130	-1
Moderate Model vs ACTA1-MCM	ENSMUSG00000057181	5730455P16Rik	down	29.4	14.7	-1
Moderate Model vs ACTA1-MCM	ENSMUSG00000014496	Ankrd28	down	13.1	6.54	-1.0022
Moderate Model vs ACTA1-MCM	ENSMUSG00000062901	Klhl24	down	77.6	38.7	-1.00372
Moderate Model vs ACTA1-MCM	ENSMUSG00000026095	Asnsd1	down	59.8	29.8	-1.00483
Moderate Model vs ACTA1-MCM	ENSMUSG00000022629	Kif21a	down	8.45	4.21	-1.00513
Moderate Model vs ACTA1-MCM	ENSMUSG00000022758	P2rx6	down	7.59	3.78	-1.00571
Moderate Model vs ACTA1-MCM	ENSMUSG00000031561	Tenm3	down	4.45	2.21	-1.00976
Moderate Model vs ACTA1-MCM	ENSMUSG00000074264	Amy1	down	15.6	7.74	-1.01114
Moderate Model vs ACTA1-MCM	ENSMUSG00000058013	Sept11	down	30.5	15.1	-1.01426
Moderate Model vs ACTA1-MCM	ENSMUSG00000051747	Ttn	down	1520	752	-1.01527
Moderate Model vs ACTA1-MCM	ENSMUSG00000040433	Zbtb38	down	19.9	9.84	-1.01604
Moderate Model vs ACTA1-MCM	ENSMUSG00000021482	1110018J18Rik	down	27.1	13.4	-1.01606
Moderate Model vs ACTA1-MCM	ENSMUSG00000028737	Aldh4a1	down	33	16.3	-1.01759
Moderate Model vs ACTA1-MCM	ENSMUSG00000029776	Hibadh	down	46.2	22.8	-1.01886
Moderate Model vs ACTA1-MCM	ENSMUSG00000031987	Egln1	down	47.6	23.4	-1.02445
Moderate Model vs ACTA1-MCM	ENSMUSG00000015846	Rxra	down	32.8	16.1	-1.02664
Moderate Model vs ACTA1-MCM	ENSMUSG00000048897	Zfp710	down	6.42	3.15	-1.02722
Moderate Model vs ACTA1-MCM	ENSMUSG00000038028	9630033F20Rik	down	51.8	25.4	-1.02812
Moderate Model vs ACTA1-MCM	ENSMUSG00000066839	Ecsit	down	41.4	20.3	-1.02815
Moderate Model vs ACTA1-MCM	ENSMUSG00000028838	Extl1	down	7.22	3.54	-1.02825
Moderate Model vs ACTA1-MCM	ENSMUSG00000073002	Vamp5	down	77.3	37.9	-1.02827
Moderate Model vs ACTA1-MCM	ENSMUSG00000034801	Sos2	down	14.6	7.15	-1.02995
Moderate Model vs ACTA1-MCM	ENSMUSG00000020153	Ndufs7	down	284	139	-1.03081
Moderate Model vs ACTA1-MCM	ENSMUSG00000078937	Cpt1b	down	100	48.9	-1.03209
Moderate Model vs ACTA1-MCM	ENSMUSG00000032456	Nmnat3	down	6.75	3.3	-1.03242
Moderate Model vs ACTA1-MCM	ENSMUSG00000022723	Crybg3	down	10.5	5.13	-1.03336
Moderate Model vs ACTA1-MCM	ENSMUSG00000073139	BC023829	down	11.3	5.52	-1.03358
Moderate Model vs ACTA1-MCM	ENSMUSG00000074656	Eif2s2	down	89.8	43.8	-1.03578
Moderate Model vs ACTA1-MCM	ENSMUSG00000078862	Gm14326	down	23.8	11.6	-1.03684
Moderate Model vs ACTA1-MCM	ENSMUSG00000047466	8030462N17Rik	down	27.5	13.4	-1.0372
Moderate Model vs ACTA1-MCM	ENSMUSG00000028518	Prkaa2	down	50.3	24.5	-1.03778
Moderate Model vs ACTA1-MCM	ENSMUSG00000026004	Kansl1l	down	16.8	8.17	-1.04005
Moderate Model vs ACTA1-MCM	ENSMUSG00000044252	Osbpl1a	down	21.8	10.6	-1.04026
Moderate Model vs ACTA1-MCM	ENSMUSG00000040653	Ppp1r14c	down	54.1	26.3	-1.04057
Moderate Model vs ACTA1-MCM	ENSMUSG00000037712	Fermt2	down	64	31.1	-1.04116
Moderate Model vs ACTA1-MCM	ENSMUSG00000028788	Ptp4a2	down	319	155	-1.04129
Moderate Model vs ACTA1-MCM	ENSMUSG00000020032	Nuak1	down	5.95	2.89	-1.04182
Moderate Model vs ACTA1-MCM	ENSMUSG00000078566	Bnip3	down	118	57.2	-1.0447
Moderate Model vs ACTA1-MCM	ENSMUSG00000049553	Polr1a	down	9.96	4.82	-1.04711
Moderate Model vs ACTA1-MCM	ENSMUSG00000027589	Pcmtd2	down	21.5	10.4	-1.04775
Moderate Model vs ACTA1-MCM	ENSMUSG00000002781	Tmem143	down	27.3	13.2	-1.04836
Moderate Model vs ACTA1-MCM	ENSMUSG00000031666	Rbl2	down	15.5	7.48	-1.05116
Moderate Model vs ACTA1-MCM	ENSMUSG00000021930	Spryd7	down	28.6	13.8	-1.05135
Moderate Model vs ACTA1-MCM	ENSMUSG00000026554	Dcaf8	down	91.4	44.1	-1.05142
Moderate Model vs ACTA1-MCM	ENSMUSG00000038086	Hspb2	down	64.3	31	-1.05255
Moderate Model vs ACTA1-MCM	ENSMUSG00000022817	Itgb5	down	25.1	12.1	-1.05268
Moderate Model vs ACTA1-MCM	ENSMUSG00000059263	Usp47	down	119	57.3	-1.05435
Moderate Model vs ACTA1-MCM	ENSMUSG00000024914	Drap1	down	428	206	-1.05497
Moderate Model vs ACTA1-MCM	ENSMUSG00000045975	C2cd2	down	47.2	22.7	-1.05609
Moderate Model vs ACTA1-MCM	ENSMUSG00000058756	Thra	down	35	16.8	-1.05889
Moderate Model vs ACTA1-MCM	ENSMUSG00000025241	Fyco1	down	59.1	28.3	-1.06236
Moderate Model vs ACTA1-MCM	ENSMUSG00000022698	Naa50	down	68.2	32.6	-1.0649
Moderate Model vs ACTA1-MCM	ENSMUSG00000021796	Bmpr1a	down	36	17.2	-1.06559
Moderate Model vs ACTA1-MCM	ENSMUSG00000003031	Cdkn1b	down	25.8	12.3	-1.06871
Moderate Model vs ACTA1-MCM	ENSMUSG00000028949	Smarcd3	down	88.6	42.2	-1.07006
Moderate Model vs ACTA1-MCM	ENSMUSG00000039496	Cdnf	down	23.1	11	-1.07039
Moderate Model vs ACTA1-MCM	ENSMUSG00000021067	Sav1	down	22.9	10.9	-1.07102
Moderate Model vs ACTA1-MCM	ENSMUSG00000030421	C80913	down	15.2	7.23	-1.072
Moderate Model vs ACTA1-MCM	ENSMUSG00000029270	Fam69a	down	13.1	6.23	-1.07226
Moderate Model vs ACTA1-MCM	ENSMUSG00000030753	Prkrir	down	66.9	31.8	-1.07298
Moderate Model vs ACTA1-MCM	ENSMUSG00000024789	Jak2	down	17.2	8.17	-1.074
Moderate Model vs ACTA1-MCM	ENSMUSG00000053436	Mapk14	down	37.7	17.9	-1.0746
Moderate Model vs ACTA1-MCM	ENSMUSG00000027742	Cog6	down	29.5	14	-1.07529
Moderate Model vs ACTA1-MCM	ENSMUSG00000022820	Ndufb4	down	133	63.1	-1.07571
Moderate Model vs ACTA1-MCM	ENSMUSG00000035296	Sgcg	down	95.7	45.4	-1.07583
Moderate Model vs ACTA1-MCM	ENSMUSG00000025790	Slco3a1	down	7.55	3.58	-1.07652
Moderate Model vs ACTA1-MCM	ENSMUSG00000028348	Murc	down	51.7	24.5	-1.07738
Moderate Model vs ACTA1-MCM	ENSMUSG00000054640	Slc8a1	down	7.81	3.7	-1.0778
Moderate Model vs ACTA1-MCM	ENSMUSG00000033713	Foxn3	down	53	25.1	-1.0783
Moderate Model vs ACTA1-MCM	ENSMUSG00000043683	Fem1a	down	155	73.3	-1.08038
Moderate Model vs ACTA1-MCM	ENSMUSG00000063954	Hist2h2aa1	down	102	48.2	-1.08146
Moderate Model vs ACTA1-MCM	ENSMUSG00000024735	Prpf19	down	59	27.8	-1.08563
Moderate Model vs ACTA1-MCM	ENSMUSG00000049550	Clip1	down	95.1	44.8	-1.08595
Moderate Model vs ACTA1-MCM	ENSMUSG00000021061	Spnb1	down	32.7	15.4	-1.08636
Moderate Model vs ACTA1-MCM	ENSMUSG00000046668	Cxxc5	down	9.98	4.7	-1.08638
Moderate Model vs ACTA1-MCM	ENSMUSG00000049327	Setd8	down	75.2	35.4	-1.08698
Moderate Model vs ACTA1-MCM	ENSMUSG00000052738	Suclg1	down	126	58.9	-1.09708
Moderate Model vs ACTA1-MCM	ENSMUSG00000027499	Pkia	down	190	88.8	-1.09737
Moderate Model vs ACTA1-MCM	ENSMUSG00000028104	Polr3gl	down	27.2	12.7	-1.09878
Moderate Model vs ACTA1-MCM	ENSMUSG00000058254	Tspan7	down	37.7	17.6	-1.09899
Moderate Model vs ACTA1-MCM	ENSMUSG00000039763	Dnajc28	down	11.3	5.25	-1.10593
Moderate Model vs ACTA1-MCM	ENSMUSG00000038195	Rilp	down	15.4	7.15	-1.10692
Moderate Model vs ACTA1-MCM	ENSMUSG00000023809	Rps6ka2	down	42	19.5	-1.10692
Moderate Model vs ACTA1-MCM	ENSMUSG00000049858	Suox	down	16.8	7.79	-1.10877
Moderate Model vs ACTA1-MCM	ENSMUSG00000002007	Srpk3	down	20	9.26	-1.11092
Moderate Model vs ACTA1-MCM	ENSMUSG00000020475	Pgam2	down	1850	856	-1.11184
Moderate Model vs ACTA1-MCM	ENSMUSG00000030301	Ccdc91	down	62.3	28.8	-1.11316
Moderate Model vs ACTA1-MCM	ENSMUSG00000060376	Bckdha	down	67.1	31	-1.11404
Moderate Model vs ACTA1-MCM	ENSMUSG00000020821	Kif1c	down	204	94.2	-1.11477
Moderate Model vs ACTA1-MCM	ENSMUSG00000001027	Scn4a	down	54.6	25.2	-1.11548
Moderate Model vs ACTA1-MCM	ENSMUSG00000015357	Clpx	down	37.7	17.4	-1.11548
Moderate Model vs ACTA1-MCM	ENSMUSG00000029059	2810405K02Rik	down	104	48	-1.11548
Moderate Model vs ACTA1-MCM	ENSMUSG00000029610	Aimp2	down	105	48.3	-1.12029
Moderate Model vs ACTA1-MCM	ENSMUSG00000025477	Inpp5a	down	12	5.51	-1.12291
Moderate Model vs ACTA1-MCM	ENSMUSG00000022215	Fitm1	down	155	71.1	-1.12435
Moderate Model vs ACTA1-MCM	ENSMUSG00000023074	Mospd1	down	51.5	23.6	-1.12579
Moderate Model vs ACTA1-MCM	ENSMUSG00000063576	Klhdc3	down	22.5	10.3	-1.12728
Moderate Model vs ACTA1-MCM	ENSMUSG00000090150	Acad11	down	22.5	10.3	-1.12728
Moderate Model vs ACTA1-MCM	ENSMUSG00000046727	0610010O12Rik	down	127	58.1	-1.12822
Moderate Model vs ACTA1-MCM	ENSMUSG00000045103	Dmd	down	62.6	28.6	-1.13015
Moderate Model vs ACTA1-MCM	ENSMUSG00000054027	Nt5dc3	down	13.9	6.35	-1.13026
Moderate Model vs ACTA1-MCM	ENSMUSG00000019838	Slc16a10	down	19.5	8.9	-1.1316
Moderate Model vs ACTA1-MCM	ENSMUSG00000050592	Fam78a	down	7.41	3.38	-1.13245
Moderate Model vs ACTA1-MCM	ENSMUSG00000022803	Popdc2	down	32.9	15	-1.13313
Moderate Model vs ACTA1-MCM	ENSMUSG00000044477	Zfand3	down	28.3	12.9	-1.13343
Moderate Model vs ACTA1-MCM	ENSMUSG00000034875	Nudt19	down	20.6	9.39	-1.13345
Moderate Model vs ACTA1-MCM	ENSMUSG00000018566	Slc2a4	down	183	83.4	-1.13372
Moderate Model vs ACTA1-MCM	ENSMUSG00000038495	Otud7b	down	22.4	10.2	-1.13493
Moderate Model vs ACTA1-MCM	ENSMUSG00000038582	Pptc7	down	39.1	17.8	-1.13529
Moderate Model vs ACTA1-MCM	ENSMUSG00000034460	Six4	down	7.83	3.56	-1.13714
Moderate Model vs ACTA1-MCM	ENSMUSG00000028906	Epb4.1	down	30.8	14	-1.1375
Moderate Model vs ACTA1-MCM	ENSMUSG00000020534	Shmt1	down	6.28	2.85	-1.1398
Moderate Model vs ACTA1-MCM	ENSMUSG00000062960	Kdr	down	7.02	3.18	-1.14244
Moderate Model vs ACTA1-MCM	ENSMUSG00000032601	Prkar2a	down	80.3	36.3	-1.14543
Moderate Model vs ACTA1-MCM	ENSMUSG00000031204	Asb12	down	29	13.1	-1.14649
Moderate Model vs ACTA1-MCM	ENSMUSG00000019689	1110001J03Rik	down	73.5	33.2	-1.14656
Moderate Model vs ACTA1-MCM	ENSMUSG00000020067	Mypn	down	50.3	22.7	-1.14787
Moderate Model vs ACTA1-MCM	ENSMUSG00000047747	Rnf150	down	13.2	5.95	-1.14958
Moderate Model vs ACTA1-MCM	ENSMUSG00000015755	Tab2	down	26	11.7	-1.152
Moderate Model vs ACTA1-MCM	ENSMUSG00000036533	Cdc42ep3	down	22	9.89	-1.15346
Moderate Model vs ACTA1-MCM	ENSMUSG00000020307	Cdc34	down	152	68.3	-1.15411
Moderate Model vs ACTA1-MCM	ENSMUSG00000027177	Hipk3	down	111	49.8	-1.15634
Moderate Model vs ACTA1-MCM	ENSMUSG00000079508	Apoo	down	117	52.4	-1.15887
Moderate Model vs ACTA1-MCM	ENSMUSG00000050821	Fam131a	down	25.7	11.5	-1.16013
Moderate Model vs ACTA1-MCM	ENSMUSG00000040666	Sh3bgr	down	389	174	-1.16068
Moderate Model vs ACTA1-MCM	ENSMUSG00000038967	Pdk2	down	90.4	40.4	-1.16197
Moderate Model vs ACTA1-MCM	ENSMUSG00000060923	Acyp2	down	140	62.5	-1.1635
Moderate Model vs ACTA1-MCM	ENSMUSG00000030672	Mylpf	down	10900	4860	-1.1653
Moderate Model vs ACTA1-MCM	ENSMUSG00000038170	Pde4dip	down	445	198	-1.1683
Moderate Model vs ACTA1-MCM	ENSMUSG00000026778	Prkcq	down	24.1	10.7	-1.17142
Moderate Model vs ACTA1-MCM	ENSMUSG00000051351	Zfp46	down	13.7	6.08	-1.17203
Moderate Model vs ACTA1-MCM	ENSMUSG00000033365	Ipo13	down	37.5	16.6	-1.17571
Moderate Model vs ACTA1-MCM	ENSMUSG00000026207	Speg	down	38	16.8	-1.17754
Moderate Model vs ACTA1-MCM	ENSMUSG00000036561	Ppp6r2	down	28.5	12.6	-1.17754
Moderate Model vs ACTA1-MCM	ENSMUSG00000025340	Rabgef1	down	35.1	15.5	-1.1792
Moderate Model vs ACTA1-MCM	ENSMUSG00000037071	Scd1	down	88.1	38.9	-1.17937
Moderate Model vs ACTA1-MCM	ENSMUSG00000024074	Crim1	down	11.4	5.03	-1.1804
Moderate Model vs ACTA1-MCM	ENSMUSG00000042717	Ppp1r3a	down	165	72.8	-1.18046
Moderate Model vs ACTA1-MCM	ENSMUSG00000026817	Ak1	down	918	405	-1.18057
Moderate Model vs ACTA1-MCM	ENSMUSG00000033088	Triobp	down	22.2	9.79	-1.18118
Moderate Model vs ACTA1-MCM	ENSMUSG00000000340	Dbt	down	15.7	6.91	-1.18401
Moderate Model vs ACTA1-MCM	ENSMUSG00000019927	Ube2d1	down	87.5	38.5	-1.18442
Moderate Model vs ACTA1-MCM	ENSMUSG00000022357	Klhl38	down	7.78	3.42	-1.18577
Moderate Model vs ACTA1-MCM	ENSMUSG00000042810	Krba1	down	9.68	4.25	-1.18754
Moderate Model vs ACTA1-MCM	ENSMUSG00000020029	Nudt4	down	146	64.1	-1.18757
Moderate Model vs ACTA1-MCM	ENSMUSG00000055782	Abcd2	down	21.6	9.48	-1.18807
Moderate Model vs ACTA1-MCM	ENSMUSG00000028964	Park7	down	504	221	-1.18938
Moderate Model vs ACTA1-MCM	ENSMUSG00000019194	Scn1b	down	235	103	-1.19002
Moderate Model vs ACTA1-MCM	ENSMUSG00000034614	Pik3ip1	down	20.4	8.94	-1.19022
Moderate Model vs ACTA1-MCM	ENSMUSG00000030247	Kcnj8	down	8.77	3.84	-1.19147
Moderate Model vs ACTA1-MCM	ENSMUSG00000003948	Mmd	down	10.5	4.59	-1.19382
Moderate Model vs ACTA1-MCM	ENSMUSG00000068823	Csde1	down	547	239	-1.19453
Moderate Model vs ACTA1-MCM	ENSMUSG00000023456	Tpi1	down	1800	786	-1.1954
Moderate Model vs ACTA1-MCM	ENSMUSG00000048486	Fitm2	down	37.8	16.5	-1.19592
Moderate Model vs ACTA1-MCM	ENSMUSG00000034930	Rtkn	down	5.8	2.53	-1.19692
Moderate Model vs ACTA1-MCM	ENSMUSG00000049791	Fzd4	down	13.3	5.8	-1.1973
Moderate Model vs ACTA1-MCM	ENSMUSG00000021646	Mccc2	down	18.3	7.96	-1.201
Moderate Model vs ACTA1-MCM	ENSMUSG00000032527	Pccb	down	29.9	13	-1.20163
Moderate Model vs ACTA1-MCM	ENSMUSG00000007097	Atp1a2	down	359	156	-1.20244
Moderate Model vs ACTA1-MCM	ENSMUSG00000020415	Pttg1	down	55.5	24.1	-1.20345
Moderate Model vs ACTA1-MCM	ENSMUSG00000029861	Fam131b	down	2.33	1.01	-1.20597
Moderate Model vs ACTA1-MCM	ENSMUSG00000030714	Ccdc101	down	11.3	4.89	-1.20842
Moderate Model vs ACTA1-MCM	ENSMUSG00000004610	Etfb	down	159	68.7	-1.21064
Moderate Model vs ACTA1-MCM	ENSMUSG00000025129	Ppp1r27	down	89.8	38.8	-1.21066
Moderate Model vs ACTA1-MCM	ENSMUSG00000026672	Optn	down	30.8	13.3	-1.2115
Moderate Model vs ACTA1-MCM	ENSMUSG00000039478	Efha2	down	9.73	4.2	-1.21205
Moderate Model vs ACTA1-MCM	ENSMUSG00000038764	Ptpn3	down	9.95	4.29	-1.21372
Moderate Model vs ACTA1-MCM	ENSMUSG00000000056	Narf	down	79.8	34.4	-1.21398
Moderate Model vs ACTA1-MCM	ENSMUSG00000047343	Mettl21c	down	33	14.2	-1.21658
Moderate Model vs ACTA1-MCM	ENSMUSG00000031376	Atp2b3	down	4.52	1.94	-1.22027
Moderate Model vs ACTA1-MCM	ENSMUSG00000006542	Prkag3	down	63.9	27.4	-1.22164
Moderate Model vs ACTA1-MCM	ENSMUSG00000057469	E2f6	down	63.7	27.3	-1.22239
Moderate Model vs ACTA1-MCM	ENSMUSG00000042650	Alkbh5	down	43.9	18.8	-1.22349
Moderate Model vs ACTA1-MCM	ENSMUSG00000040287	Stac3	down	134	57.3	-1.22563
Moderate Model vs ACTA1-MCM	ENSMUSG00000008658	Rbfox1	down	87.5	37.4	-1.22624
Moderate Model vs ACTA1-MCM	ENSMUSG00000020402	Vdac1	down	542	231	-1.2304
Moderate Model vs ACTA1-MCM	ENSMUSG00000002500	Rpl3l	down	138	58.8	-1.23078
Moderate Model vs ACTA1-MCM	ENSMUSG00000079055	Slc8a3	down	21.8	9.28	-1.23213
Moderate Model vs ACTA1-MCM	ENSMUSG00000025538	Sumf2	down	37.6	16	-1.23266
Moderate Model vs ACTA1-MCM	ENSMUSG00000020173	Cobl	down	48.2	20.5	-1.23341
Moderate Model vs ACTA1-MCM	ENSMUSG00000040723	Rcsd1	down	60.9	25.9	-1.23349
Moderate Model vs ACTA1-MCM	ENSMUSG00000032042	Srpr	down	85.8	36.4	-1.23704
Moderate Model vs ACTA1-MCM	ENSMUSG00000036879	Phkb	down	138	58.5	-1.23816
Moderate Model vs ACTA1-MCM	ENSMUSG00000024617	Camk2a	down	84.5	35.8	-1.23899
Moderate Model vs ACTA1-MCM	ENSMUSG00000046876	Atxn1	down	10.6	4.49	-1.23928
Moderate Model vs ACTA1-MCM	ENSMUSG00000007617	Homer1	down	59.5	25.2	-1.23947
Moderate Model vs ACTA1-MCM	ENSMUSG00000038393	Txnip	down	248	105	-1.23995
Moderate Model vs ACTA1-MCM	ENSMUSG00000029862	Clcn1	down	41.1	17.4	-1.24005
Moderate Model vs ACTA1-MCM	ENSMUSG00000020473	Aebp1	down	28.4	12	-1.24286
Moderate Model vs ACTA1-MCM	ENSMUSG00000047412	Zbtb44	down	19.6	8.27	-1.24489
Moderate Model vs ACTA1-MCM	ENSMUSG00000023921	Mut	down	30.1	12.7	-1.24493
Moderate Model vs ACTA1-MCM	ENSMUSG00000031097	Tnni2	down	13300	5610	-1.24535
Moderate Model vs ACTA1-MCM	ENSMUSG00000026198	Abcb6	down	10.6	4.47	-1.24572
Moderate Model vs ACTA1-MCM	ENSMUSG00000042686	Jph1	down	157	66.2	-1.24586
Moderate Model vs ACTA1-MCM	ENSMUSG00000036278	Macrod1	down	135	56.9	-1.24646
Moderate Model vs ACTA1-MCM	ENSMUSG00000024750	Zfand5	down	127	53.5	-1.24722
Moderate Model vs ACTA1-MCM	ENSMUSG00000042359	Osbpl6	down	13.3	5.6	-1.24793
Moderate Model vs ACTA1-MCM	ENSMUSG00000033182	Kbtbd12	down	15.5	6.52	-1.24932
Moderate Model vs ACTA1-MCM	ENSMUSG00000021579	Lrrc14b	down	34	14.3	-1.24952
Moderate Model vs ACTA1-MCM	ENSMUSG00000020061	Mybpc1	down	554	233	-1.24956
Moderate Model vs ACTA1-MCM	ENSMUSG00000028525	Pde4b	down	22	9.25	-1.24998
Moderate Model vs ACTA1-MCM	ENSMUSG00000045896	Paip2b	down	35.7	15	-1.25096
Moderate Model vs ACTA1-MCM	ENSMUSG00000033124	Atg9a	down	25.5	10.7	-1.25289
Moderate Model vs ACTA1-MCM	ENSMUSG00000018411	Mapt	down	13.4	5.62	-1.25359
Moderate Model vs ACTA1-MCM	ENSMUSG00000034659	Tmem109	down	110	46.1	-1.25466
Moderate Model vs ACTA1-MCM	ENSMUSG00000004558	Ndrg2	down	721	302	-1.25545
Moderate Model vs ACTA1-MCM	ENSMUSG00000043336	Filip1l	down	38	15.9	-1.25697
Moderate Model vs ACTA1-MCM	ENSMUSG00000020794	Ube2g1	down	70.3	29.4	-1.25771
Moderate Model vs ACTA1-MCM	ENSMUSG00000040128	Pnrc1	down	61.3	25.6	-1.25974
Moderate Model vs ACTA1-MCM	ENSMUSG00000026249	Serpine2	down	29.7	12.4	-1.26012
Moderate Model vs ACTA1-MCM	ENSMUSG00000055435	Maf	down	53.2	22.2	-1.26087
Moderate Model vs ACTA1-MCM	ENSMUSG00000000934	Top1mt	down	5.4	2.25	-1.26303
Moderate Model vs ACTA1-MCM	ENSMUSG00000047139	Cd24a	down	92.9	38.7	-1.26335
Moderate Model vs ACTA1-MCM	ENSMUSG00000054659	Pm20d2	down	13.7	5.7	-1.26514
Moderate Model vs ACTA1-MCM	ENSMUSG00000020300	Cpeb4	down	32.5	13.5	-1.26748
Moderate Model vs ACTA1-MCM	ENSMUSG00000051910	Sox6	down	41.9	17.4	-1.26786
Moderate Model vs ACTA1-MCM	ENSMUSG00000031626	Sorbs2	down	23.1	9.59	-1.26829
Moderate Model vs ACTA1-MCM	ENSMUSG00000044224	Dnajc21	down	38.3	15.9	-1.26832
Moderate Model vs ACTA1-MCM	ENSMUSG00000042404	Dennd4b	down	15.5	6.41	-1.27387
Moderate Model vs ACTA1-MCM	ENSMUSG00000038248	Sobp	down	5.57	2.3	-1.27604
Moderate Model vs ACTA1-MCM	ENSMUSG00000022748	Cmss1	down	21.7	8.93	-1.28096
Moderate Model vs ACTA1-MCM	ENSMUSG00000027378	Nphp1	down	13.2	5.43	-1.28151
Moderate Model vs ACTA1-MCM	ENSMUSG00000022022	Mtrf1	down	7.64	3.14	-1.28281
Moderate Model vs ACTA1-MCM	ENSMUSG00000027763	Mbnl1	down	190	77.9	-1.2863
Moderate Model vs ACTA1-MCM	ENSMUSG00000021589	Rhobtb3	down	11.4	4.67	-1.28754
Moderate Model vs ACTA1-MCM	ENSMUSG00000026730	Pter	down	9.67	3.95	-1.29166
Moderate Model vs ACTA1-MCM	ENSMUSG00000078815	Cacng6	down	44.1	18	-1.29278
Moderate Model vs ACTA1-MCM	ENSMUSG00000071540	3425401B19Rik	down	51.7	21.1	-1.29292
Moderate Model vs ACTA1-MCM	ENSMUSG00000038663	Fsd2	down	151	61.6	-1.29355
Moderate Model vs ACTA1-MCM	ENSMUSG00000027424	8430406I07Rik	down	7.63	3.11	-1.29477
Moderate Model vs ACTA1-MCM	ENSMUSG00000019787	Trdn	down	503	205	-1.29493
Moderate Model vs ACTA1-MCM	ENSMUSG00000027868	Tbx15	down	47.2	19.2	-1.29768
Moderate Model vs ACTA1-MCM	ENSMUSG00000025035	Arl3	down	42.8	17.4	-1.29852
Moderate Model vs ACTA1-MCM	ENSMUSG00000025656	Arhgef9	down	5.07	2.06	-1.29934
Moderate Model vs ACTA1-MCM	ENSMUSG00000052934	Fbxo31	down	26.6	10.8	-1.30039
Moderate Model vs ACTA1-MCM	ENSMUSG00000041471	Fam35a	down	5.08	2.06	-1.30218
Moderate Model vs ACTA1-MCM	ENSMUSG00000034055	Phka1	down	226	91.5	-1.30448
Moderate Model vs ACTA1-MCM	ENSMUSG00000020390	Ube2b	down	191	77.3	-1.30503
Moderate Model vs ACTA1-MCM	ENSMUSG00000020248	Nfyb	down	19.1	7.72	-1.3069
Moderate Model vs ACTA1-MCM	ENSMUSG00000039960	Rhou	down	9.89	3.98	-1.3132
Moderate Model vs ACTA1-MCM	ENSMUSG00000044968	Napepld	down	7.03	2.82	-1.31783
Moderate Model vs ACTA1-MCM	ENSMUSG00000000628	Hk2	down	58.9	23.6	-1.31948
Moderate Model vs ACTA1-MCM	ENSMUSG00000039395	Mreg	down	18.3	7.32	-1.32193
Moderate Model vs ACTA1-MCM	ENSMUSG00000024132	Eci1	down	69.1	27.6	-1.32402
Moderate Model vs ACTA1-MCM	ENSMUSG00000031543	Ank1	down	318	127	-1.3242
Moderate Model vs ACTA1-MCM	ENSMUSG00000024654	Asrgl1	down	30.3	12.1	-1.32431
Moderate Model vs ACTA1-MCM	ENSMUSG00000018334	Ksr1	down	39.4	15.7	-1.32743
Moderate Model vs ACTA1-MCM	ENSMUSG00000033152	Podxl2	down	32.9	13.1	-1.32852
Moderate Model vs ACTA1-MCM	ENSMUSG00000028033	Kcnq5	down	5.48	2.17	-1.33648
Moderate Model vs ACTA1-MCM	ENSMUSG00000093593	Gm20683	down	5.51	2.18	-1.33772
Moderate Model vs ACTA1-MCM	ENSMUSG00000055912	Tmem150a	down	8.24	3.26	-1.33777
Moderate Model vs ACTA1-MCM	ENSMUSG00000020634	Ubxn2a	down	80.8	31.9	-1.3408
Moderate Model vs ACTA1-MCM	ENSMUSG00000047419	Cmya5	down	462	182	-1.34395
Moderate Model vs ACTA1-MCM	ENSMUSG00000043079	Synpo	down	16	6.3	-1.34465
Moderate Model vs ACTA1-MCM	ENSMUSG00000024726	2410127L17Rik	down	86.2	33.8	-1.35066
Moderate Model vs ACTA1-MCM	ENSMUSG00000024247	Pkdcc	down	46.2	18.1	-1.3519
Moderate Model vs ACTA1-MCM	ENSMUSG00000062077	Trim54	down	145	56.8	-1.35209
Moderate Model vs ACTA1-MCM	ENSMUSG00000057003	Myh4	down	16700	6540	-1.35249
Moderate Model vs ACTA1-MCM	ENSMUSG00000050812	AI314180	down	88.4	34.6	-1.35327
Moderate Model vs ACTA1-MCM	ENSMUSG00000027784	Ppm1l	down	27.6	10.8	-1.35364
Moderate Model vs ACTA1-MCM	ENSMUSG00000015711	Prune	down	22.8	8.91	-1.35554
Moderate Model vs ACTA1-MCM	ENSMUSG00000071342	Gm889	down	26.9	10.5	-1.35722
Moderate Model vs ACTA1-MCM	ENSMUSG00000020392	Cdkn2aipnl	down	22.4	8.74	-1.35779
Moderate Model vs ACTA1-MCM	ENSMUSG00000042066	Tmcc2	down	15.4	5.99	-1.3623
Moderate Model vs ACTA1-MCM	ENSMUSG00000032380	Dapk2	down	14	5.41	-1.37173
Moderate Model vs ACTA1-MCM	ENSMUSG00000036052	Dnajb5	down	48.7	18.8	-1.37319
Moderate Model vs ACTA1-MCM	ENSMUSG00000025141	Myadml2	down	54	20.8	-1.37638
Moderate Model vs ACTA1-MCM	ENSMUSG00000042903	Foxo4	down	30.9	11.9	-1.37665
Moderate Model vs ACTA1-MCM	ENSMUSG00000013076	Amotl1	down	89.9	34.6	-1.37755
Moderate Model vs ACTA1-MCM	ENSMUSG00000048910	2810453I06Rik	down	30.4	11.7	-1.37756
Moderate Model vs ACTA1-MCM	ENSMUSG00000039873	Neurl2	down	18.3	7.04	-1.3782
Moderate Model vs ACTA1-MCM	ENSMUSG00000050945	Zfp438	down	3.84	1.47	-1.38529
Moderate Model vs ACTA1-MCM	ENSMUSG00000021221	Dpf3	down	11.2	4.28	-1.38782
Moderate Model vs ACTA1-MCM	ENSMUSG00000021182	Ccdc88c	down	12.5	4.77	-1.38987
Moderate Model vs ACTA1-MCM	ENSMUSG00000039987	Phtf2	down	74.3	28.3	-1.39256
Moderate Model vs ACTA1-MCM	ENSMUSG00000061751	Kalrn	down	8.23	3.13	-1.39473
Moderate Model vs ACTA1-MCM	ENSMUSG00000003809	Gcdh	down	21.9	8.32	-1.39628
Moderate Model vs ACTA1-MCM	ENSMUSG00000038949	Cnst	down	20.9	7.93	-1.39811
Moderate Model vs ACTA1-MCM	ENSMUSG00000035637	Grhpr	down	16.2	6.14	-1.39968
Moderate Model vs ACTA1-MCM	ENSMUSG00000050860	Phospho1	down	51.5	19.5	-1.4011
Moderate Model vs ACTA1-MCM	ENSMUSG00000047591	Mafa	down	21.5	8.13	-1.40301
Moderate Model vs ACTA1-MCM	ENSMUSG00000002908	Kcnn1	down	7.86	2.97	-1.40407
Moderate Model vs ACTA1-MCM	ENSMUSG00000042524	Sun2	down	39.5	14.9	-1.40654
Moderate Model vs ACTA1-MCM	ENSMUSG00000026571	Dcaf6	down	63.1	23.8	-1.40668
Moderate Model vs ACTA1-MCM	ENSMUSG00000068874	Selenbp1	down	17.1	6.41	-1.4156
Moderate Model vs ACTA1-MCM	ENSMUSG00000021798	Ldb3	down	562	210	-1.42018
Moderate Model vs ACTA1-MCM	ENSMUSG00000031808	Slc27a1	down	22.3	8.33	-1.42066
Moderate Model vs ACTA1-MCM	ENSMUSG00000019990	Pde7b	down	9.24	3.43	-1.42968
Moderate Model vs ACTA1-MCM	ENSMUSG00000030592	Ryr1	down	251	93	-1.43238
Moderate Model vs ACTA1-MCM	ENSMUSG00000031700	Gpt2	down	89.9	33.3	-1.4328
Moderate Model vs ACTA1-MCM	ENSMUSG00000030826	Bcat2	down	34.3	12.7	-1.43338
Moderate Model vs ACTA1-MCM	ENSMUSG00000019933	2310015B20Rik	down	103	38.1	-1.43478
Moderate Model vs ACTA1-MCM	ENSMUSG00000021258	Ccnk	down	14.1	5.21	-1.43634
Moderate Model vs ACTA1-MCM	ENSMUSG00000001604	Tcea3	down	124	45.8	-1.43692
Moderate Model vs ACTA1-MCM	ENSMUSG00000031519	Asb5	down	114	42.1	-1.43714
Moderate Model vs ACTA1-MCM	ENSMUSG00000045667	Smtnl2	down	111	40.9	-1.44039
Moderate Model vs ACTA1-MCM	ENSMUSG00000071711	Mpst	down	30.5	11.2	-1.44531
Moderate Model vs ACTA1-MCM	ENSMUSG00000017692	Rhbdl3	down	2.92	1.07	-1.44836
Moderate Model vs ACTA1-MCM	ENSMUSG00000023019	Gpd1	down	303	111	-1.44876
Moderate Model vs ACTA1-MCM	ENSMUSG00000033863	Klf9	down	48.6	17.8	-1.44908
Moderate Model vs ACTA1-MCM	ENSMUSG00000055493	Epm2a	down	37.2	13.6	-1.4517
Moderate Model vs ACTA1-MCM	ENSMUSG00000029174	Tbc1d1	down	14.6	5.33	-1.45376
Moderate Model vs ACTA1-MCM	ENSMUSG00000022419	Deptor	down	16.3	5.94	-1.45634
Moderate Model vs ACTA1-MCM	ENSMUSG00000025537	Phkg1	down	238	86.6	-1.45852
Moderate Model vs ACTA1-MCM	ENSMUSG00000030399	Ckm	down	17600	6390	-1.46169
Moderate Model vs ACTA1-MCM	ENSMUSG00000062797	l7Rn6	down	49.6	18	-1.46234
Moderate Model vs ACTA1-MCM	ENSMUSG00000036867	Smad6	down	2.66	0.965	-1.46283
Moderate Model vs ACTA1-MCM	ENSMUSG00000025791	Pgm2	down	622	225	-1.46699
Moderate Model vs ACTA1-MCM	ENSMUSG00000017300	Tnnc2	down	14400	5190	-1.47226
Moderate Model vs ACTA1-MCM	ENSMUSG00000042363	Lgalsl	down	41.7	15	-1.47508
Moderate Model vs ACTA1-MCM	ENSMUSG00000025735	Rhbdl1	down	15.8	5.68	-1.47596
Moderate Model vs ACTA1-MCM	ENSMUSG00000036856	Wnt4	down	8.99	3.22	-1.48126
Moderate Model vs ACTA1-MCM	ENSMUSG00000043154	Ppp2r3a	down	106	37.9	-1.48379
Moderate Model vs ACTA1-MCM	ENSMUSG00000031885	Cbfb	down	64.7	23.1	-1.48587
Moderate Model vs ACTA1-MCM	ENSMUSG00000053192	Mllt11	down	34.5	12.3	-1.48794
Moderate Model vs ACTA1-MCM	ENSMUSG00000030701	Plekhb1	down	39.7	14	-1.50371
Moderate Model vs ACTA1-MCM	ENSMUSG00000031382	Asb11	down	96.7	34.1	-1.50374
Moderate Model vs ACTA1-MCM	ENSMUSG00000090066	1110002E22Rik	down	22.7	7.99	-1.50642
Moderate Model vs ACTA1-MCM	ENSMUSG00000030785	Cox6a2	down	841	296	-1.50651
Moderate Model vs ACTA1-MCM	ENSMUSG00000061723	Tnnt3	down	21000	7370	-1.51065
Moderate Model vs ACTA1-MCM	ENSMUSG00000032402	Smad3	down	17.9	6.28	-1.51112
Moderate Model vs ACTA1-MCM	ENSMUSG00000078486	2310042D19Rik	down	41.1	14.4	-1.51307
Moderate Model vs ACTA1-MCM	ENSMUSG00000048416	Mlf1	down	157	55	-1.51326
Moderate Model vs ACTA1-MCM	ENSMUSG00000030401	Rtn2	down	580	203	-1.51457
Moderate Model vs ACTA1-MCM	ENSMUSG00000096210	H1f0	down	68.2	23.8	-1.51881
Moderate Model vs ACTA1-MCM	ENSMUSG00000045776	Lrtm1	down	20.3	7.08	-1.51966
Moderate Model vs ACTA1-MCM	ENSMUSG00000044768	D1Ertd622e	down	9.28	3.23	-1.52259
Moderate Model vs ACTA1-MCM	ENSMUSG00000022610	Mapk12	down	46	16	-1.52356
Moderate Model vs ACTA1-MCM	ENSMUSG00000029575	Mmab	down	11.1	3.84	-1.53138
Moderate Model vs ACTA1-MCM	ENSMUSG00000037490	Slc2a12	down	6.28	2.17	-1.53307
Moderate Model vs ACTA1-MCM	ENSMUSG00000057897	Camk2b	down	25.7	8.88	-1.53314
Moderate Model vs ACTA1-MCM	ENSMUSG00000026471	Mr1	down	10.8	3.73	-1.53378
Moderate Model vs ACTA1-MCM	ENSMUSG00000020593	Lpin1	down	59.8	20.6	-1.5375
Moderate Model vs ACTA1-MCM	ENSMUSG00000038204	Asb10	down	38.9	13.4	-1.53754
Moderate Model vs ACTA1-MCM	ENSMUSG00000041075	Fzd7	down	12.9	4.4	-1.5518
Moderate Model vs ACTA1-MCM	ENSMUSG00000026915	Strbp	down	11.2	3.82	-1.55185
Moderate Model vs ACTA1-MCM	ENSMUSG00000018377	Vezf1	down	34.9	11.9	-1.55227
Moderate Model vs ACTA1-MCM	ENSMUSG00000045838	A430105I19Rik	down	7.29	2.48	-1.55558
Moderate Model vs ACTA1-MCM	ENSMUSG00000050315	Synpo2	down	63.5	21.6	-1.55573
Moderate Model vs ACTA1-MCM	ENSMUSG00000059895	Ptp4a3	down	145	49.1	-1.56226
Moderate Model vs ACTA1-MCM	ENSMUSG00000023175	Bsg	down	526	178	-1.56319
Moderate Model vs ACTA1-MCM	ENSMUSG00000030695	Aldoa	down	14300	4830	-1.56592
Moderate Model vs ACTA1-MCM	ENSMUSG00000040118	Cacna2d1	down	77	26	-1.56635
Moderate Model vs ACTA1-MCM	ENSMUSG00000067081	Asb18	down	12.8	4.32	-1.56704
Moderate Model vs ACTA1-MCM	ENSMUSG00000060961	Slc4a4	down	17.9	6.04	-1.56734
Moderate Model vs ACTA1-MCM	ENSMUSG00000050628	Fam100b	down	12.9	4.35	-1.56828
Moderate Model vs ACTA1-MCM	ENSMUSG00000034842	Art3	down	162	54.6	-1.56902
Moderate Model vs ACTA1-MCM	ENSMUSG00000050199	Lgr4	down	13.5	4.55	-1.56902
Moderate Model vs ACTA1-MCM	ENSMUSG00000023927	Satb1	down	22	7.41	-1.56996
Moderate Model vs ACTA1-MCM	ENSMUSG00000032348	Gsta4	down	11	3.7	-1.57191
Moderate Model vs ACTA1-MCM	ENSMUSG00000000253	Gmpr	down	91.5	30.7	-1.57553
Moderate Model vs ACTA1-MCM	ENSMUSG00000023336	Wfdc1	down	58	19.4	-1.58
Moderate Model vs ACTA1-MCM	ENSMUSG00000021792	5730469M10Rik	down	17.9	5.98	-1.58174
Moderate Model vs ACTA1-MCM	ENSMUSG00000024059	Clip4	down	16.2	5.39	-1.58764
Moderate Model vs ACTA1-MCM	ENSMUSG00000023990	Tfeb	down	33.1	11	-1.58933
Moderate Model vs ACTA1-MCM	ENSMUSG00000028328	Tmod1	down	90.1	29.9	-1.59138
Moderate Model vs ACTA1-MCM	ENSMUSG00000075232	Amd1	down	78.4	26	-1.59234
Moderate Model vs ACTA1-MCM	ENSMUSG00000073700	Klhl21	down	28.2	9.34	-1.5942
Moderate Model vs ACTA1-MCM	ENSMUSG00000021493	Pdlim7	down	251	83.1	-1.59477
Moderate Model vs ACTA1-MCM	ENSMUSG00000007122	Casq1	down	1800	595	-1.59704
Moderate Model vs ACTA1-MCM	ENSMUSG00000058070	Eml1	down	34.3	11.3	-1.60189
Moderate Model vs ACTA1-MCM	ENSMUSG00000038201	Kcna7	down	46.5	15.3	-1.6037
Moderate Model vs ACTA1-MCM	ENSMUSG00000000532	Acvr1b	down	15.8	5.19	-1.60612
Moderate Model vs ACTA1-MCM	ENSMUSG00000068697	Myoz1	down	1080	354	-1.60921
Moderate Model vs ACTA1-MCM	ENSMUSG00000028396	2310002L09Rik	down	64.1	21	-1.60994
Moderate Model vs ACTA1-MCM	ENSMUSG00000050323	Ndufaf6	down	25.8	8.43	-1.61377
Moderate Model vs ACTA1-MCM	ENSMUSG00000011148	Adssl1	down	294	95.6	-1.62073
Moderate Model vs ACTA1-MCM	ENSMUSG00000027805	Pfn2	down	82.9	26.9	-1.62377
Moderate Model vs ACTA1-MCM	ENSMUSG00000031461	Myom2	down	339	110	-1.62378
Moderate Model vs ACTA1-MCM	ENSMUSG00000051984	Sec31b	down	6.12	1.98	-1.62803
Moderate Model vs ACTA1-MCM	ENSMUSG00000051373	Ppapdc3	down	51	16.4	-1.6368
Moderate Model vs ACTA1-MCM	ENSMUSG00000030499	Kctd15	down	28.1	9.01	-1.64097
Moderate Model vs ACTA1-MCM	ENSMUSG00000049225	Pdp1	down	56.8	18.2	-1.64195
Moderate Model vs ACTA1-MCM	ENSMUSG00000044951	Mylk4	down	147	47.1	-1.64202
Moderate Model vs ACTA1-MCM	ENSMUSG00000030934	Oat	down	119	38.1	-1.6431
Moderate Model vs ACTA1-MCM	ENSMUSG00000038526	Car14	down	28.4	9.07	-1.64672
Moderate Model vs ACTA1-MCM	ENSMUSG00000021273	Fdft1	down	34.2	10.9	-1.64967
Moderate Model vs ACTA1-MCM	ENSMUSG00000043795	Gm14492	down	63.4	20.2	-1.65013
Moderate Model vs ACTA1-MCM	ENSMUSG00000038871	Bpgm	down	51.4	16.3	-1.6569
Moderate Model vs ACTA1-MCM	ENSMUSG00000026603	Smyd2	down	119	37.7	-1.65833
Moderate Model vs ACTA1-MCM	ENSMUSG00000035172	Plekhh3	down	14.5	4.59	-1.65949
Moderate Model vs ACTA1-MCM	ENSMUSG00000059811	Atl2	down	51.5	16.3	-1.6597
Moderate Model vs ACTA1-MCM	ENSMUSG00000038777	Sema6c	down	16.2	5.11	-1.6646
Moderate Model vs ACTA1-MCM	ENSMUSG00000023153	Tmem52	down	59	18.6	-1.66541
Moderate Model vs ACTA1-MCM	ENSMUSG00000039197	Adk	down	44.2	13.9	-1.66896
Moderate Model vs ACTA1-MCM	ENSMUSG00000075289	Carns1	down	5.67	1.78	-1.67147
Moderate Model vs ACTA1-MCM	ENSMUSG00000005716	Pvalb	down	14200	4450	-1.67401
[truncated: 148 more rows]

## Sheet: Severe vs ACTA1
Model	Mouse Ensembl gene ID	Mouse gene name	Direction	MCM gene expression (TPM)	FLExDUX4 induced gene expression (TPM)	Log2 fold change
Severe Model vs ACTA1-MCM	ENSMUSG00000002992	Apoc2	up	0	3.73	Inf
Severe Model vs ACTA1-MCM	ENSMUSG00000009670	Tex11	up	0	0.76	Inf
Severe Model vs ACTA1-MCM	ENSMUSG00000015652	Steap1	up	0	2.19	Inf
Severe Model vs ACTA1-MCM	ENSMUSG00000020912	Krt12	up	0	0.983	Inf
Severe Model vs ACTA1-MCM	ENSMUSG00000024791	Cdca5	up	0	1.64	Inf
Severe Model vs ACTA1-MCM	ENSMUSG00000025500	1600016N20Rik	up	0	2.09	Inf
Severe Model vs ACTA1-MCM	ENSMUSG00000025582	Nptx1	up	0	0.623	Inf
Severe Model vs ACTA1-MCM	ENSMUSG00000025789	St8sia2	up	0	2.15	Inf
Severe Model vs ACTA1-MCM	ENSMUSG00000026734	4921504E06Rik	up	0	2.65	Inf
Severe Model vs ACTA1-MCM	ENSMUSG00000026955	2010317E24Rik	up	0	1.32	Inf
Severe Model vs ACTA1-MCM	ENSMUSG00000027761	Aadac	up	0	7.74	Inf
Severe Model vs ACTA1-MCM	ENSMUSG00000028255	Clca3	up	0	0.694	Inf
Severe Model vs ACTA1-MCM	ENSMUSG00000028327	1300002K09Rik	up	0	1.36	Inf
Severe Model vs ACTA1-MCM	ENSMUSG00000028678	Kif2c	up	0	3.99	Inf
Severe Model vs ACTA1-MCM	ENSMUSG00000029378	Areg	up	0	2.24	Inf
Severe Model vs ACTA1-MCM	ENSMUSG00000030142	Clec4e	up	0	1.13	Inf
Severe Model vs ACTA1-MCM	ENSMUSG00000030641	4632434I11Rik	up	0	0.772	Inf
Severe Model vs ACTA1-MCM	ENSMUSG00000031383	Dusp9	up	0	0.934	Inf
Severe Model vs ACTA1-MCM	ENSMUSG00000031443	F7	up	0	1.7	Inf
Severe Model vs ACTA1-MCM	ENSMUSG00000031957	Ctrb1	up	0	2.69	Inf
Severe Model vs ACTA1-MCM	ENSMUSG00000032532	Cck	up	0	5.03	Inf
Severe Model vs ACTA1-MCM	ENSMUSG00000035352	Ccl12	up	0	4.86	Inf
Severe Model vs ACTA1-MCM	ENSMUSG00000035365	Parpbp	up	0	2.13	Inf
Severe Model vs ACTA1-MCM	ENSMUSG00000035683	Melk	up	0	3.78	Inf
Severe Model vs ACTA1-MCM	ENSMUSG00000036699	Zcchc12	up	0	1.02	Inf
Severe Model vs ACTA1-MCM	ENSMUSG00000038094	Atp13a4	up	0	0.839	Inf
Severe Model vs ACTA1-MCM	ENSMUSG00000038379	Ttk	up	0	1.73	Inf
Severe Model vs ACTA1-MCM	ENSMUSG00000041064	Pif1	up	0	1.71	Inf
Severe Model vs ACTA1-MCM	ENSMUSG00000044201	Cdc25c	up	0	1.65	Inf
Severe Model vs ACTA1-MCM	ENSMUSG00000045273	Cenph	up	0	1.96	Inf
Severe Model vs ACTA1-MCM	ENSMUSG00000049382	Krt8	up	0	1.77	Inf
Severe Model vs ACTA1-MCM	ENSMUSG00000049493	Pls1	up	0	0.831	Inf
Severe Model vs ACTA1-MCM	ENSMUSG00000050824	Sstr5	up	0	2.42	Inf
Severe Model vs ACTA1-MCM	ENSMUSG00000050994	9130014G24Rik	up	0	0.623	Inf
Severe Model vs ACTA1-MCM	ENSMUSG00000054409	Tmem74	up	0	1.15	Inf
Severe Model vs ACTA1-MCM	ENSMUSG00000055298	Ctsj	up	0	1.78	Inf
Severe Model vs ACTA1-MCM	ENSMUSG00000068744	Psrc1	up	0	1.73	Inf
Severe Model vs ACTA1-MCM	ENSMUSG00000078949	R3hdml	up	0	3.76	Inf
Severe Model vs ACTA1-MCM	ENSMUSG00000081225	Cyp2j12	up	0	2.91	Inf
Severe Model vs ACTA1-MCM	ENSMUSG00000090461	Iltifb	up	0	7.68	Inf
Severe Model vs ACTA1-MCM	ENSMUSG00000076434	Wfdc3	up	0.446	145	8.34479
Severe Model vs ACTA1-MCM	ENSMUSG00000069310	Hist1h3c	up	0.231	57.5	7.95953
Severe Model vs ACTA1-MCM	ENSMUSG00000026253	Chrng	up	0.0964	19.5	7.66023
Severe Model vs ACTA1-MCM	ENSMUSG00000068122	Agtr2	up	0.133	25.9	7.60538
Severe Model vs ACTA1-MCM	ENSMUSG00000062727	Hist1h2bk	up	0.543	101	7.53919
Severe Model vs ACTA1-MCM	ENSMUSG00000009214	Tmem8c	up	0.193	29.2	7.24122
Severe Model vs ACTA1-MCM	ENSMUSG00000069302	Hist1h2ah	up	0.278	39.8	7.16154
Severe Model vs ACTA1-MCM	ENSMUSG00000031004	Mki67	up	0.0965	11.2	6.85875
Severe Model vs ACTA1-MCM	ENSMUSG00000041608	Entpd3	up	0.0845	8.54	6.65914
Severe Model vs ACTA1-MCM	ENSMUSG00000020908	Myh3	up	2.25	218	6.59826
Severe Model vs ACTA1-MCM	ENSMUSG00000096807	Hist1h2bm	up	0.494	46.7	6.56277
Severe Model vs ACTA1-MCM	ENSMUSG00000064168	Hist1h2bh	up	0.52	46.7	6.48877
Severe Model vs ACTA1-MCM	ENSMUSG00000094777	Hist1h2ap	up	1.21	106	6.45291
Severe Model vs ACTA1-MCM	ENSMUSG00000069309	Hist1h2an	up	0.567	46.5	6.35774
Severe Model vs ACTA1-MCM	ENSMUSG00000042045	Sln	up	4.07	314	6.26959
Severe Model vs ACTA1-MCM	ENSMUSG00000023992	Trem2	up	0.393	29.6	6.23492
Severe Model vs ACTA1-MCM	ENSMUSG00000029304	Spp1	up	1.81	135	6.22083
Severe Model vs ACTA1-MCM	ENSMUSG00000058914	C1qtnf3	up	0.543	39.9	6.19929
Severe Model vs ACTA1-MCM	ENSMUSG00000027750	Postn	up	5.06	355	6.13254
Severe Model vs ACTA1-MCM	ENSMUSG00000069268	Hist1h2bf	up	1.07	73.3	6.09813
Severe Model vs ACTA1-MCM	ENSMUSG00000020914	Top2a	up	0.326	22	6.07649
Severe Model vs ACTA1-MCM	ENSMUSG00000009185	Ccl8	up	0.711	46.8	6.04052
Severe Model vs ACTA1-MCM	ENSMUSG00000062417	Hist1h3g	up	0.434	28.1	6.01673
Severe Model vs ACTA1-MCM	ENSMUSG00000019942	Cdk1	up	0.229	14.7	6.00432
Severe Model vs ACTA1-MCM	ENSMUSG00000058773	Hist1h1b	up	1.37	85.1	5.95691
Severe Model vs ACTA1-MCM	ENSMUSG00000069267	Hist1h3b	up	0.94	53.1	5.81991
Severe Model vs ACTA1-MCM	ENSMUSG00000067608	Pcna-ps2	up	0.109	5.9	5.75831
Severe Model vs ACTA1-MCM	ENSMUSG00000024907	Gal	up	0.157	8.44	5.74841
Severe Model vs ACTA1-MCM	ENSMUSG00000049539	Hist1h1a	up	1.34	70.2	5.71117
Severe Model vs ACTA1-MCM	ENSMUSG00000001131	Timp1	up	1	52.2	5.70598
Severe Model vs ACTA1-MCM	ENSMUSG00000036832	Lpar3	up	0.133	6.88	5.69291
Severe Model vs ACTA1-MCM	ENSMUSG00000061615	Hist1h2ab	up	1.14	58.9	5.69116
Severe Model vs ACTA1-MCM	ENSMUSG00000069266	Hist1h4b	up	0.988	50	5.66127
Severe Model vs ACTA1-MCM	ENSMUSG00000069312	Hist1h3h	up	2.05	103	5.65088
Severe Model vs ACTA1-MCM	ENSMUSG00000046805	Mpeg1	up	0.795	39.4	5.6311
Severe Model vs ACTA1-MCM	ENSMUSG00000033777	Tlr13	up	0.169	8.29	5.61628
Severe Model vs ACTA1-MCM	ENSMUSG00000027071	P2rx3	up	0.231	11.2	5.59946
Severe Model vs ACTA1-MCM	ENSMUSG00000029414	Kntc1	up	0.0462	2.18	5.56029
Severe Model vs ACTA1-MCM	ENSMUSG00000079471	Gm7325	up	0.531	25	5.55707
Severe Model vs ACTA1-MCM	ENSMUSG00000061991	Hist1h2af	up	1.05	49.1	5.54726
Severe Model vs ACTA1-MCM	ENSMUSG00000055775	Myh8	up	1.94	90.2	5.539
Severe Model vs ACTA1-MCM	ENSMUSG00000022899	Slc15a2	up	1.11	51.1	5.52469
Severe Model vs ACTA1-MCM	ENSMUSG00000095217	Hist1h2bn	up	1.36	62.4	5.51987
Severe Model vs ACTA1-MCM	ENSMUSG00000063632	Sox11	up	0.0693	3.17	5.51548
Severe Model vs ACTA1-MCM	ENSMUSG00000027715	Ccna2	up	0.313	14.1	5.49339
Severe Model vs ACTA1-MCM	ENSMUSG00000032218	Ccnb2	up	0.208	9.22	5.47011
Severe Model vs ACTA1-MCM	ENSMUSG00000052336	Cx3cr1	up	0.116	5.13	5.46676
Severe Model vs ACTA1-MCM	ENSMUSG00000015880	Ncapg	up	0.0845	3.67	5.44068
Severe Model vs ACTA1-MCM	ENSMUSG00000027171	Prrg4	up	0.229	9.79	5.41789
Severe Model vs ACTA1-MCM	ENSMUSG00000032122	Slc37a2	up	0.422	17.9	5.40657
Severe Model vs ACTA1-MCM	ENSMUSG00000026414	Tnnt2	up	2.5	105	5.39232
Severe Model vs ACTA1-MCM	ENSMUSG00000059089	Fcgr4	up	0.109	4.5	5.36752
Severe Model vs ACTA1-MCM	ENSMUSG00000068011	2510049J12Rik	up	0.519	20.8	5.32471
Severe Model vs ACTA1-MCM	ENSMUSG00000045328	Cenpe	up	0.0693	2.77	5.32089
Severe Model vs ACTA1-MCM	ENSMUSG00000067455	Hist1h4j	up	1.95	77.5	5.31265
Severe Model vs ACTA1-MCM	ENSMUSG00000069792	Wfdc17	up	0.964	38.1	5.30461
Severe Model vs ACTA1-MCM	ENSMUSG00000038642	Ctss	up	5.56	219	5.2997
Severe Model vs ACTA1-MCM	ENSMUSG00000070802	Pnmal2	up	0.169	6.65	5.29826
Severe Model vs ACTA1-MCM	ENSMUSG00000064288	Hist1h4k	up	2.99	115	5.26534
Severe Model vs ACTA1-MCM	ENSMUSG00000037725	Ckap2	up	0.109	4.15	5.25071
Severe Model vs ACTA1-MCM	ENSMUSG00000058385	Hist1h2bg	up	1.51	57.1	5.24087
Severe Model vs ACTA1-MCM	ENSMUSG00000041431	Ccnb1	up	0.326	12.2	5.22587
Severe Model vs ACTA1-MCM	ENSMUSG00000071516	Hist1h2ai	up	1.19	44.5	5.22477
Severe Model vs ACTA1-MCM	ENSMUSG00000063011	Msln	up	0.145	5.34	5.20271
Severe Model vs ACTA1-MCM	ENSMUSG00000089929	Bcl2a1b	up	0.253	9.28	5.19692
Severe Model vs ACTA1-MCM	ENSMUSG00000060093	Hist1h4a	up	2.09	76.2	5.18822
Severe Model vs ACTA1-MCM	ENSMUSG00000018774	Cd68	up	2.15	78.1	5.18291
Severe Model vs ACTA1-MCM	ENSMUSG00000069300	Hist1h2bj	up	1.83	65	5.15052
Severe Model vs ACTA1-MCM	ENSMUSG00000024672	Ms4a7	up	1.04	36.9	5.14897
Severe Model vs ACTA1-MCM	ENSMUSG00000031762	Mt2	up	4.33	152	5.13356
Severe Model vs ACTA1-MCM	ENSMUSG00000012443	Kif11	up	0.193	6.74	5.12608
Severe Model vs ACTA1-MCM	ENSMUSG00000038112	AW551984	up	0.797	27.5	5.10871
Severe Model vs ACTA1-MCM	ENSMUSG00000037855	Zfp365	up	0.312	10.6	5.08637
Severe Model vs ACTA1-MCM	ENSMUSG00000045136	Tubb2b	up	1.15	39	5.08377
Severe Model vs ACTA1-MCM	ENSMUSG00000062184	Hs6st2	up	1.29	43.7	5.08219
Severe Model vs ACTA1-MCM	ENSMUSG00000069272	Hist1h2ae	up	0.567	19.2	5.08161
Severe Model vs ACTA1-MCM	ENSMUSG00000035385	Ccl2	up	0.337	11.4	5.08014
Severe Model vs ACTA1-MCM	ENSMUSG00000021886	Gpr65	up	0.0965	3.18	5.04235
Severe Model vs ACTA1-MCM	ENSMUSG00000024679	Ms4a6d	up	0.868	27.9	5.00643
Severe Model vs ACTA1-MCM	ENSMUSG00000094338	Hist1h2bl	up	0.735	23.6	5.0049
Severe Model vs ACTA1-MCM	ENSMUSG00000050335	Lgals3	up	3.55	113	4.99236
Severe Model vs ACTA1-MCM	ENSMUSG00000025044	Msr1	up	0.485	15.4	4.9888
Severe Model vs ACTA1-MCM	ENSMUSG00000030789	Itgax	up	0.196	6.22	4.98799
Severe Model vs ACTA1-MCM	ENSMUSG00000063021	Hist1h2ak	up	1.66	51.3	4.9497
Severe Model vs ACTA1-MCM	ENSMUSG00000069308	Hist1h2bp	up	1.05	32	4.92961
Severe Model vs ACTA1-MCM	ENSMUSG00000044811	AF251705	up	0.422	12.8	4.92276
Severe Model vs ACTA1-MCM	ENSMUSG00000078763	Slfn1	up	0.0844	2.55	4.91711
Severe Model vs ACTA1-MCM	ENSMUSG00000069301	Hist1h2ag	up	2.56	77.1	4.91252
Severe Model vs ACTA1-MCM	ENSMUSG00000062248	Cks2	up	0.302	8.99	4.8957
Severe Model vs ACTA1-MCM	ENSMUSG00000064325	Hhip	up	0.241	7.13	4.8868
Severe Model vs ACTA1-MCM	ENSMUSG00000069265	Hist1h3a	up	1.46	43	4.8803
Severe Model vs ACTA1-MCM	ENSMUSG00000029436	Mmp17	up	0.15	4.28	4.83458
Severe Model vs ACTA1-MCM	ENSMUSG00000030867	Plk1	up	0.121	3.45	4.83352
Severe Model vs ACTA1-MCM	ENSMUSG00000071478	Hist1h2ad	up	0.821	23.4	4.83298
Severe Model vs ACTA1-MCM	ENSMUSG00000022322	Shcbp1	up	0.108	3.07	4.82914
Severe Model vs ACTA1-MCM	ENSMUSG00000046179	E2f8	up	0.121	3.35	4.79108
Severe Model vs ACTA1-MCM	ENSMUSG00000054196	Cthrc1	up	0.566	15.6	4.7846
Severe Model vs ACTA1-MCM	ENSMUSG00000044827	Tlr1	up	0.121	3.31	4.77375
Severe Model vs ACTA1-MCM	ENSMUSG00000045871	Slitrk6	up	0.0964	2.58	4.74219
Severe Model vs ACTA1-MCM	ENSMUSG00000002289	Angptl4	up	0.771	20.6	4.73977
Severe Model vs ACTA1-MCM	ENSMUSG00000075031	Hist1h2bb	up	3.56	94.2	4.72578
Severe Model vs ACTA1-MCM	ENSMUSG00000020649	Rrm2	up	0.821	21.7	4.72417
Severe Model vs ACTA1-MCM	ENSMUSG00000026459	Myog	up	4.05	107	4.72355
Severe Model vs ACTA1-MCM	ENSMUSG00000022636	Alcam	up	0.763	20	4.71217
Severe Model vs ACTA1-MCM	ENSMUSG00000015947	Fcgr1	up	0.506	13	4.68323
Severe Model vs ACTA1-MCM	ENSMUSG00000040552	C3ar1	up	0.994	25.5	4.68111
Severe Model vs ACTA1-MCM	ENSMUSG00000039126	Prune2	up	1.39	35.5	4.67466
Severe Model vs ACTA1-MCM	ENSMUSG00000017716	Birc5	up	0.422	10.7	4.66422
Severe Model vs ACTA1-MCM	ENSMUSG00000001228	Uhrf1	up	0.347	8.78	4.66121
Severe Model vs ACTA1-MCM	ENSMUSG00000027379	Bub1	up	0.121	3.06	4.66045
Severe Model vs ACTA1-MCM	ENSMUSG00000051378	Kif18b	up	0.0603	1.51	4.64625
Severe Model vs ACTA1-MCM	ENSMUSG00000034311	Kif4	up	0.133	3.31	4.63733
Severe Model vs ACTA1-MCM	ENSMUSG00000027199	Gatm	up	2.12	52.7	4.63567
Severe Model vs ACTA1-MCM	ENSMUSG00000040084	Bub1b	up	0.254	6.23	4.61633
Severe Model vs ACTA1-MCM	ENSMUSG00000033952	Aspm	up	0.104	2.55	4.61584
Severe Model vs ACTA1-MCM	ENSMUSG00000025804	Ccr1	up	0.326	7.97	4.61164
Severe Model vs ACTA1-MCM	ENSMUSG00000029816	Gpnmb	up	2.2	53.5	4.60396
Severe Model vs ACTA1-MCM	ENSMUSG00000079523	Tmsb10	up	13.4	324	4.59569
Severe Model vs ACTA1-MCM	ENSMUSG00000026251	Chrnd	up	0.601	14.1	4.55219
Severe Model vs ACTA1-MCM	ENSMUSG00000024803	Ankrd1	up	5.47	127	4.53714
Severe Model vs ACTA1-MCM	ENSMUSG00000049723	Mmp12	up	1.56	36	4.52838
Severe Model vs ACTA1-MCM	ENSMUSG00000062380	Tubb3	up	0.0925	2.12	4.51847
Severe Model vs ACTA1-MCM	ENSMUSG00000071547	Nt5dc2	up	0.416	9.4	4.49801
Severe Model vs ACTA1-MCM	ENSMUSG00000091747	D17H6S56E-5	up	1.12	25.1	4.48612
Severe Model vs ACTA1-MCM	ENSMUSG00000040010	Slc7a5	up	0.362	8.1	4.48386
Severe Model vs ACTA1-MCM	ENSMUSG00000022686	B3gnt5	up	0.173	3.84	4.47226
Severe Model vs ACTA1-MCM	ENSMUSG00000006398	Cdc20	up	0.41	9.1	4.47217
Severe Model vs ACTA1-MCM	ENSMUSG00000006403	Adamts4	up	0.0965	2.14	4.47094
Severe Model vs ACTA1-MCM	ENSMUSG00000024677	Ms4a6b	up	1.1	24.1	4.45346
Severe Model vs ACTA1-MCM	ENSMUSG00000049866	Arl4c	up	0.542	11.8	4.44435
Severe Model vs ACTA1-MCM	ENSMUSG00000025059	Gyk	up	0.759	16.5	4.44222
Severe Model vs ACTA1-MCM	ENSMUSG00000040204	2810417H13Rik	up	0.763	16.5	4.43464
Severe Model vs ACTA1-MCM	ENSMUSG00000048327	Ckap2l	up	0.157	3.36	4.41962
Severe Model vs ACTA1-MCM	ENSMUSG00000024521	Pmaip1	up	0.181	3.87	4.41827
Severe Model vs ACTA1-MCM	ENSMUSG00000022034	Esco2	up	0.0844	1.79	4.40657
Severe Model vs ACTA1-MCM	ENSMUSG00000024056	Ndc80	up	0.157	3.32	4.40235
Severe Model vs ACTA1-MCM	ENSMUSG00000038011	Dnahc10	up	0.127	2.68	4.39933
Severe Model vs ACTA1-MCM	ENSMUSG00000027797	Dclk1	up	1.45	30.2	4.38042
Severe Model vs ACTA1-MCM	ENSMUSG00000067276	Capn6	up	1.37	28.2	4.36345
Severe Model vs ACTA1-MCM	ENSMUSG00000069307	Hist1h2bq	up	1.25	25.4	4.34483
Severe Model vs ACTA1-MCM	ENSMUSG00000047786	Lix1	up	0.121	2.41	4.31595
Severe Model vs ACTA1-MCM	ENSMUSG00000020598	Nrcam	up	0.555	10.8	4.2824
Severe Model vs ACTA1-MCM	ENSMUSG00000037568	Vash2	up	0.326	6.28	4.26782
Severe Model vs ACTA1-MCM	ENSMUSG00000068196	Col8a1	up	1.51	29	4.26343
Severe Model vs ACTA1-MCM	ENSMUSG00000036905	C1qb	up	8.1	155	4.2582
Severe Model vs ACTA1-MCM	ENSMUSG00000027322	Siglec1	up	0.518	9.86	4.25056
Severe Model vs ACTA1-MCM	ENSMUSG00000047592	Nxpe5	up	0.205	3.9	4.24978
Severe Model vs ACTA1-MCM	ENSMUSG00000032530	Lyzl4	up	0.676	12.7	4.23166
Severe Model vs ACTA1-MCM	ENSMUSG00000033722	BC034090	up	0.169	3.15	4.22026
Severe Model vs ACTA1-MCM	ENSMUSG00000048502	Duxbl	up	0.326	6.05	4.21399
Severe Model vs ACTA1-MCM	ENSMUSG00000020865	Abcc3	up	0.181	3.35	4.2101
Severe Model vs ACTA1-MCM	ENSMUSG00000022033	Pbk	up	0.41	7.56	4.20469
Severe Model vs ACTA1-MCM	ENSMUSG00000091455	Otogl	up	0.0845	1.53	4.17844
Severe Model vs ACTA1-MCM	ENSMUSG00000062593	Lilrb4	up	1.36	24.5	4.1711
Severe Model vs ACTA1-MCM	ENSMUSG00000069274	Hist1h4f	up	6.73	121	4.16826
Severe Model vs ACTA1-MCM	ENSMUSG00000069607	Cd300lh	up	0.711	12.7	4.15884
Severe Model vs ACTA1-MCM	ENSMUSG00000028364	Tnc	up	1.85	32.8	4.1481
Severe Model vs ACTA1-MCM	ENSMUSG00000043091	Tuba1c	up	2.21	38.9	4.13765
Severe Model vs ACTA1-MCM	ENSMUSG00000079419	Ms4a6c	up	1.65	28.8	4.12553
Severe Model vs ACTA1-MCM	ENSMUSG00000015950	Ncf1	up	0.941	16.3	4.11453
Severe Model vs ACTA1-MCM	ENSMUSG00000029762	Akr1b8	up	0.867	14.9	4.10314
Severe Model vs ACTA1-MCM	ENSMUSG00000024526	Cidea	up	0.324	5.47	4.07748
Severe Model vs ACTA1-MCM	ENSMUSG00000028832	Stmn1	up	2.34	39.5	4.07727
Severe Model vs ACTA1-MCM	ENSMUSG00000004707	Ly9	up	0.22	3.71	4.07584
Severe Model vs ACTA1-MCM	ENSMUSG00000025473	Adam8	up	0.855	14.4	4.074
Severe Model vs ACTA1-MCM	ENSMUSG00000021678	F2rl1	up	0.157	2.63	4.06623
Severe Model vs ACTA1-MCM	ENSMUSG00000003779	Kif20a	up	0.434	7.26	4.0642
Severe Model vs ACTA1-MCM	ENSMUSG00000039629	Fam40b	up	0.59	9.86	4.0628
Severe Model vs ACTA1-MCM	ENSMUSG00000036887	C1qa	up	12	200	4.05889
Severe Model vs ACTA1-MCM	ENSMUSG00000069303	Hist1h2br	up	1.13	18.6	4.04091
Severe Model vs ACTA1-MCM	ENSMUSG00000040274	Cdk6	up	0.35	5.75	4.03814
Severe Model vs ACTA1-MCM	ENSMUSG00000039323	Igfbp2	up	0.205	3.35	4.03047
Severe Model vs ACTA1-MCM	ENSMUSG00000000682	Cd52	up	1.44	23.5	4.02852
Severe Model vs ACTA1-MCM	ENSMUSG00000041498	Kif14	up	0.0723	1.17	4.01637
Severe Model vs ACTA1-MCM	ENSMUSG00000052776	Oas1a	up	0.434	7.02	4.0157
Severe Model vs ACTA1-MCM	ENSMUSG00000013584	Aldh1a2	up	1.24	19.7	3.98978
Severe Model vs ACTA1-MCM	ENSMUSG00000038147	Cd84	up	1.18	18.7	3.98618
Severe Model vs ACTA1-MCM	ENSMUSG00000027107	Chrna1	up	5.61	88.9	3.98611
Severe Model vs ACTA1-MCM	ENSMUSG00000022385	Gtse1	up	0.108	1.7	3.97643
Severe Model vs ACTA1-MCM	ENSMUSG00000058715	Fcer1g	up	2.06	32.4	3.97528
Severe Model vs ACTA1-MCM	ENSMUSG00000042254	Cilp	up	9.11	143	3.97242
Severe Model vs ACTA1-MCM	ENSMUSG00000020437	Myo1g	up	1.22	19.1	3.96862
Severe Model vs ACTA1-MCM	ENSMUSG00000070287	Tmem22	up	0.47	7.34	3.96505
Severe Model vs ACTA1-MCM	ENSMUSG00000058290	Espl1	up	0.0964	1.5	3.95979
Severe Model vs ACTA1-MCM	ENSMUSG00000028238	Atp6v0d2	up	0.266	4.11	3.94964
Severe Model vs ACTA1-MCM	ENSMUSG00000024529	Lox	up	2.83	43.7	3.94876
Severe Model vs ACTA1-MCM	ENSMUSG00000042109	Csdc2	up	0.324	4.99	3.94497
Severe Model vs ACTA1-MCM	ENSMUSG00000022952	Runx1	up	0.988	15.2	3.94342
Severe Model vs ACTA1-MCM	ENSMUSG00000051220	Ercc6l	up	0.104	1.6	3.94342
Severe Model vs ACTA1-MCM	ENSMUSG00000091649	Gm4902	up	0.181	2.78	3.94102
Severe Model vs ACTA1-MCM	ENSMUSG00000039748	Exo1	up	0.0724	1.11	3.93843
Severe Model vs ACTA1-MCM	ENSMUSG00000081058	Hist2h3c2	up	2.56	39.1	3.93295
Severe Model vs ACTA1-MCM	ENSMUSG00000005410	Mcm5	up	0.627	9.5	3.92139
Severe Model vs ACTA1-MCM	ENSMUSG00000021423	Ly86	up	1.17	17.7	3.91917
Severe Model vs ACTA1-MCM	ENSMUSG00000037280	Galnt6	up	0.157	2.36	3.90995
Severe Model vs ACTA1-MCM	ENSMUSG00000024737	Slc15a3	up	0.253	3.79	3.90499
Severe Model vs ACTA1-MCM	ENSMUSG00000056888	Glipr1	up	0.613	9.14	3.89824
Severe Model vs ACTA1-MCM	ENSMUSG00000035373	Ccl7	up	0.458	6.81	3.89424
Severe Model vs ACTA1-MCM	ENSMUSG00000061086	Myl4	up	15	223	3.89401
Severe Model vs ACTA1-MCM	ENSMUSG00000040747	Cd53	up	1.76	26	3.88486
Severe Model vs ACTA1-MCM	ENSMUSG00000003051	Elf3	up	0.22	3.24	3.88042
Severe Model vs ACTA1-MCM	ENSMUSG00000024593	Megf10	up	0.229	3.36	3.87504
Severe Model vs ACTA1-MCM	ENSMUSG00000021091	Serpina3n	up	2.23	32.7	3.87418
Severe Model vs ACTA1-MCM	ENSMUSG00000030579	Tyrobp	up	5.37	78.5	3.8697
Severe Model vs ACTA1-MCM	ENSMUSG00000024304	Cdh2	up	0.567	8.27	3.86647
Severe Model vs ACTA1-MCM	ENSMUSG00000069516	Lyz2	up	45.4	659	3.85951
Severe Model vs ACTA1-MCM	ENSMUSG00000032261	Sh3bgrl2	up	0.532	7.72	3.8591
Severe Model vs ACTA1-MCM	ENSMUSG00000024696	Lpxn	up	0.422	6.09	3.85113
Severe Model vs ACTA1-MCM	ENSMUSG00000024087	Cyp1b1	up	0.208	2.98	3.84066
Severe Model vs ACTA1-MCM	ENSMUSG00000051855	Mest	up	3.02	43.1	3.83507
Severe Model vs ACTA1-MCM	ENSMUSG00000028175	Depdc1a	up	0.145	2.06	3.82852
Severe Model vs ACTA1-MCM	ENSMUSG00000043613	Mmp3	up	0.591	8.36	3.82227
Severe Model vs ACTA1-MCM	ENSMUSG00000003283	Hck	up	0.41	5.79	3.81987
Severe Model vs ACTA1-MCM	ENSMUSG00000020120	Plek	up	1.25	17.6	3.81558
Severe Model vs ACTA1-MCM	ENSMUSG00000020399	Havcr2	up	0.229	3.22	3.81364
Severe Model vs ACTA1-MCM	ENSMUSG00000052397	Ezr	up	0.89	12.5	3.81198
Severe Model vs ACTA1-MCM	ENSMUSG00000031827	Cotl1	up	3.06	42.7	3.80263
Severe Model vs ACTA1-MCM	ENSMUSG00000089672	Gp49a	up	1.52	21.2	3.80192
Severe Model vs ACTA1-MCM	ENSMUSG00000040322	Slc25a24	up	2.47	34.3	3.79563
Severe Model vs ACTA1-MCM	ENSMUSG00000024675	Ms4a4c	up	0.439	6.07	3.7894
Severe Model vs ACTA1-MCM	ENSMUSG00000026980	Ly75	up	0.0964	1.33	3.78625
Severe Model vs ACTA1-MCM	ENSMUSG00000040809	Chi3l3	up	0.786	10.7	3.76694
Severe Model vs ACTA1-MCM	ENSMUSG00000028873	Cdca8	up	0.374	5.09	3.76656
Severe Model vs ACTA1-MCM	ENSMUSG00000019773	Fbxo5	up	0.253	3.44	3.7652
Severe Model vs ACTA1-MCM	ENSMUSG00000036777	Anln	up	0.627	8.51	3.76262
Severe Model vs ACTA1-MCM	ENSMUSG00000046223	Plaur	up	0.52	6.95	3.74043
Severe Model vs ACTA1-MCM	ENSMUSG00000024598	Fbn2	up	0.0483	0.643	3.73472
Severe Model vs ACTA1-MCM	ENSMUSG00000021569	Trip13	up	0.217	2.88	3.7303
Severe Model vs ACTA1-MCM	ENSMUSG00000040675	Mthfd1l	up	0.325	4.31	3.72918
Severe Model vs ACTA1-MCM	ENSMUSG00000026548	Slamf9	up	0.507	6.71	3.72626
Severe Model vs ACTA1-MCM	ENSMUSG00000053063	Clec12a	up	1.13	14.9	3.72092
Severe Model vs ACTA1-MCM	ENSMUSG00000022488	Nckap1l	up	1.22	16	3.71312
Severe Model vs ACTA1-MCM	ENSMUSG00000030745	Il21r	up	0.127	1.66	3.70828
Severe Model vs ACTA1-MCM	ENSMUSG00000036896	C1qc	up	10.1	132	3.70811
Severe Model vs ACTA1-MCM	ENSMUSG00000034116	Vav1	up	0.53	6.91	3.70462
Severe Model vs ACTA1-MCM	ENSMUSG00000026043	Col3a1	up	54.2	706	3.7033
Severe Model vs ACTA1-MCM	ENSMUSG00000056055	Sag	up	0.615	8.01	3.70314
Severe Model vs ACTA1-MCM	ENSMUSG00000044206	Vsig4	up	0.3	3.89	3.69674
Severe Model vs ACTA1-MCM	ENSMUSG00000056069	Fam105a	up	0.772	10	3.69526
Severe Model vs ACTA1-MCM	ENSMUSG00000026656	Fcgr2b	up	2.35	30.4	3.69334
Severe Model vs ACTA1-MCM	ENSMUSG00000036768	Kif15	up	0.301	3.89	3.69193
Severe Model vs ACTA1-MCM	ENSMUSG00000026600	Soat1	up	1.16	14.8	3.6734
Severe Model vs ACTA1-MCM	ENSMUSG00000059498	Fcgr3	up	3.05	38.9	3.67289
Severe Model vs ACTA1-MCM	ENSMUSG00000039542	Ncam1	up	2	25.5	3.67243
Severe Model vs ACTA1-MCM	ENSMUSG00000027555	Car13	up	0.711	9.06	3.67159
Severe Model vs ACTA1-MCM	ENSMUSG00000026622	Nek2	up	0.289	3.68	3.67056
Severe Model vs ACTA1-MCM	ENSMUSG00000094248	Hist1h2ao	up	0.89	11.3	3.66637
Severe Model vs ACTA1-MCM	ENSMUSG00000035004	Igsf6	up	0.659	8.35	3.66343
Severe Model vs ACTA1-MCM	ENSMUSG00000033350	Chst2	up	0.494	6.23	3.65665
Severe Model vs ACTA1-MCM	ENSMUSG00000069910	Ccdc99	up	0.205	2.58	3.65368
Severe Model vs ACTA1-MCM	ENSMUSG00000069609	Gm11710	up	0.398	5	3.65109
Severe Model vs ACTA1-MCM	ENSMUSG00000043157	Arl11	up	0.229	2.87	3.64763
Severe Model vs ACTA1-MCM	ENSMUSG00000001473	Tubb6	up	8.78	110	3.64714
Severe Model vs ACTA1-MCM	ENSMUSG00000054717	Hmgb2	up	2.46	30.8	3.6462
Severe Model vs ACTA1-MCM	ENSMUSG00000033685	Ucp2	up	3.55	44.3	3.64142
Severe Model vs ACTA1-MCM	ENSMUSG00000023243	Kcnk5	up	0.337	4.2	3.63957
Severe Model vs ACTA1-MCM	ENSMUSG00000031765	Mt1	up	15.5	193	3.63826
Severe Model vs ACTA1-MCM	ENSMUSG00000034652	Cd300a	up	0.687	8.55	3.63754
Severe Model vs ACTA1-MCM	ENSMUSG00000026480	Ncf2	up	1.08	13.3	3.62232
Severe Model vs ACTA1-MCM	ENSMUSG00000073678	Pgap1	up	1.39	17.1	3.62084
Severe Model vs ACTA1-MCM	ENSMUSG00000020897	Aurkb	up	0.381	4.67	3.61556
Severe Model vs ACTA1-MCM	ENSMUSG00000049130	C5ar1	up	1.02	12.5	3.61529
Severe Model vs ACTA1-MCM	ENSMUSG00000001020	S100a4	up	11.1	136	3.61498
Severe Model vs ACTA1-MCM	ENSMUSG00000050107	Gsg2	up	0.0723	0.88	3.60544
Severe Model vs ACTA1-MCM	ENSMUSG00000004730	Emr1	up	3.24	39.3	3.60046
Severe Model vs ACTA1-MCM	ENSMUSG00000000204	Slfn4	up	0.173	2.09	3.59466
Severe Model vs ACTA1-MCM	ENSMUSG00000017499	Cdc6	up	0.193	2.32	3.58745
Severe Model vs ACTA1-MCM	ENSMUSG00000038859	Baiap2l1	up	0.243	2.92	3.58694
Severe Model vs ACTA1-MCM	ENSMUSG00000026042	Col5a2	up	10	120	3.58496
Severe Model vs ACTA1-MCM	ENSMUSG00000031647	Mfap3l	up	2.74	32.6	3.57262
Severe Model vs ACTA1-MCM	ENSMUSG00000024640	Psat1	up	1.74	20.7	3.57247
Severe Model vs ACTA1-MCM	ENSMUSG00000065480	Mir133b	up	1.27	15.1	3.57165
Severe Model vs ACTA1-MCM	ENSMUSG00000026683	Nuf2	up	0.416	4.93	3.56693
Severe Model vs ACTA1-MCM	ENSMUSG00000026605	Cenpf	up	0.451	5.33	3.56294
Severe Model vs ACTA1-MCM	ENSMUSG00000089960	Ugt1a1	up	0.0965	1.14	3.56236
Severe Model vs ACTA1-MCM	ENSMUSG00000024397	Aif1	up	1.06	12.5	3.55979
Severe Model vs ACTA1-MCM	ENSMUSG00000032763	Ilvbl	up	2.87	33.8	3.5579
Severe Model vs ACTA1-MCM	ENSMUSG00000001517	Foxm1	up	0.185	2.17	3.5521
Severe Model vs ACTA1-MCM	ENSMUSG00000042029	Ncapg2	up	0.362	4.22	3.54318
Severe Model vs ACTA1-MCM	ENSMUSG00000027224	Duoxa1	up	0.759	8.83	3.54024
Severe Model vs ACTA1-MCM	ENSMUSG00000026833	Olfm1	up	2.15	25	3.53952
Severe Model vs ACTA1-MCM	ENSMUSG00000079293	Clec7a	up	1.12	13	3.53694
Severe Model vs ACTA1-MCM	ENSMUSG00000004317	Clcn5	up	1.42	16.3	3.52091
Severe Model vs ACTA1-MCM	ENSMUSG00000058818	Lilrb3	up	1.16	13.3	3.51923
Severe Model vs ACTA1-MCM	ENSMUSG00000002076	Hsf2bp	up	0.335	3.83	3.51511
Severe Model vs ACTA1-MCM	ENSMUSG00000048583	Igf2	up	4.97	56.8	3.51457
Severe Model vs ACTA1-MCM	ENSMUSG00000049932	H2afx	up	3.1	35.4	3.51341
Severe Model vs ACTA1-MCM	ENSMUSG00000019889	Ptprk	up	2.15	24.4	3.50447
Severe Model vs ACTA1-MCM	ENSMUSG00000021676	Iqgap2	up	0.723	8.2	3.50356
Severe Model vs ACTA1-MCM	ENSMUSG00000035273	Hpse	up	0.434	4.91	3.49996
Severe Model vs ACTA1-MCM	ENSMUSG00000018920	Cxcl16	up	1.39	15.7	3.49761
Severe Model vs ACTA1-MCM	ENSMUSG00000079227	Ccr5	up	0.821	9.23	3.49088
Severe Model vs ACTA1-MCM	ENSMUSG00000016206	H2-M3	up	1.56	17.5	3.48774
Severe Model vs ACTA1-MCM	ENSMUSG00000034641	Cd300ld	up	0.471	5.28	3.48674
Severe Model vs ACTA1-MCM	ENSMUSG00000026068	Il18rap	up	0.116	1.3	3.48631
Severe Model vs ACTA1-MCM	ENSMUSG00000043832	Clec4a3	up	0.878	9.77	3.47607
Severe Model vs ACTA1-MCM	ENSMUSG00000047534	Mis18bp1	up	0.229	2.54	3.47141
Severe Model vs ACTA1-MCM	ENSMUSG00000017146	Brca1	up	0.15	1.66	3.46815
Severe Model vs ACTA1-MCM	ENSMUSG00000019122	Ccl9	up	3.1	34.3	3.46787
Severe Model vs ACTA1-MCM	ENSMUSG00000028312	Smc2	up	0.659	7.27	3.4636
Severe Model vs ACTA1-MCM	ENSMUSG00000025017	Pik3ap1	up	0.555	6.09	3.45588
Severe Model vs ACTA1-MCM	ENSMUSG00000045322	Tlr9	up	0.0925	1.01	3.44876
Severe Model vs ACTA1-MCM	ENSMUSG00000024795	Kif20b	up	0.231	2.52	3.44746
Severe Model vs ACTA1-MCM	ENSMUSG00000043760	Pkhd1	up	0.121	1.32	3.44746
Severe Model vs ACTA1-MCM	ENSMUSG00000034959	5031414D18Rik	up	0.0844	0.916	3.44003
Severe Model vs ACTA1-MCM	ENSMUSG00000021728	Emb	up	1.43	15.5	3.43818
Severe Model vs ACTA1-MCM	ENSMUSG00000027368	Dusp2	up	0.374	4.04	3.43325
Severe Model vs ACTA1-MCM	ENSMUSG00000052504	Epha3	up	0.37	3.99	3.43079
Severe Model vs ACTA1-MCM	ENSMUSG00000026669	Mcm10	up	0.185	1.99	3.42717
Severe Model vs ACTA1-MCM	ENSMUSG00000030786	Itgam	up	1.72	18.5	3.42704
Severe Model vs ACTA1-MCM	ENSMUSG00000029333	Rasgef1b	up	0.434	4.66	3.42456
Severe Model vs ACTA1-MCM	ENSMUSG00000024300	Myo1f	up	0.971	10.4	3.42097
Severe Model vs ACTA1-MCM	ENSMUSG00000033450	Tagap	up	0.15	1.6	3.41504
Severe Model vs ACTA1-MCM	ENSMUSG00000036353	P2ry12	up	0.507	5.38	3.40755
Severe Model vs ACTA1-MCM	ENSMUSG00000032089	Il10ra	up	0.699	7.41	3.40611
Severe Model vs ACTA1-MCM	ENSMUSG00000040797	Iqsec3	up	0.277	2.93	3.40294
Severe Model vs ACTA1-MCM	ENSMUSG00000049988	Lrrc25	up	0.554	5.85	3.40048
Severe Model vs ACTA1-MCM	ENSMUSG00000023349	Clec4n	up	0.591	6.22	3.39568
Severe Model vs ACTA1-MCM	ENSMUSG00000027533	Fabp5	up	7.06	74.3	3.39562
Severe Model vs ACTA1-MCM	ENSMUSG00000026039	Sgol2	up	0.229	2.41	3.39561
Severe Model vs ACTA1-MCM	ENSMUSG00000092083	Kcnb2	up	0.0809	0.85	3.39325
Severe Model vs ACTA1-MCM	ENSMUSG00000048388	Fam171b	up	0.772	8.1	3.39125
Severe Model vs ACTA1-MCM	ENSMUSG00000020098	Pcbd1	up	0.509	5.34	3.3911
Severe Model vs ACTA1-MCM	ENSMUSG00000074403	Hist2h3b	up	6.54	68.6	3.39085
Severe Model vs ACTA1-MCM	ENSMUSG00000024965	Fermt3	up	0.795	8.32	3.38756
Severe Model vs ACTA1-MCM	ENSMUSG00000003484	Cyp4f18	up	0.506	5.27	3.38059
Severe Model vs ACTA1-MCM	ENSMUSG00000054342	Kcnn4	up	0.434	4.52	3.38056
Severe Model vs ACTA1-MCM	ENSMUSG00000005087	Cd44	up	3.23	33.6	3.37886
Severe Model vs ACTA1-MCM	ENSMUSG00000030677	Kif22	up	0.35	3.64	3.37851
Severe Model vs ACTA1-MCM	ENSMUSG00000005124	Wisp1	up	0.567	5.87	3.37194
Severe Model vs ACTA1-MCM	ENSMUSG00000021190	Lgmn	up	14.7	152	3.37018
Severe Model vs ACTA1-MCM	ENSMUSG00000032661	Oas3	up	0.121	1.25	3.36885
Severe Model vs ACTA1-MCM	ENSMUSG00000027326	Casc5	up	0.314	3.24	3.36716
Severe Model vs ACTA1-MCM	ENSMUSG00000029919	Hpgds	up	0.566	5.83	3.36462
Severe Model vs ACTA1-MCM	ENSMUSG00000015340	Cybb	up	2.4	24.7	3.3634
Severe Model vs ACTA1-MCM	ENSMUSG00000030793	Pycard	up	0.905	9.26	3.35502
Severe Model vs ACTA1-MCM	ENSMUSG00000002068	Ccne1	up	0.35	3.58	3.35453
Severe Model vs ACTA1-MCM	ENSMUSG00000023505	Cdca3	up	0.833	8.5	3.35107
Severe Model vs ACTA1-MCM	ENSMUSG00000052160	Pld4	up	1.5	15.3	3.3505
Severe Model vs ACTA1-MCM	ENSMUSG00000054115	Skp2	up	0.506	5.13	3.34175
Severe Model vs ACTA1-MCM	ENSMUSG00000021998	Lcp1	up	3.77	38.2	3.34094
Severe Model vs ACTA1-MCM	ENSMUSG00000000290	Itgb2	up	2.38	24.1	3.34
Severe Model vs ACTA1-MCM	ENSMUSG00000026458	Ppfia4	up	0.723	7.31	3.3378
Severe Model vs ACTA1-MCM	ENSMUSG00000033192	Lpcat2	up	0.589	5.95	3.33655
Severe Model vs ACTA1-MCM	ENSMUSG00000040229	Gpr34	up	0.808	8.1	3.32549
Severe Model vs ACTA1-MCM	ENSMUSG00000031880	Rrad	up	1.98	19.8	3.32193
Severe Model vs ACTA1-MCM	ENSMUSG00000041219	Arhgap11a	up	0.324	3.24	3.32193
Severe Model vs ACTA1-MCM	ENSMUSG00000019139	Isyna1	up	1.47	14.7	3.32193
Severe Model vs ACTA1-MCM	ENSMUSG00000038843	Gcnt1	up	0.398	3.97	3.3183
Severe Model vs ACTA1-MCM	ENSMUSG00000049625	Tifab	up	0.358	3.57	3.31789
Severe Model vs ACTA1-MCM	ENSMUSG00000058672	Tubb2a	up	5.93	59.1	3.31705
Severe Model vs ACTA1-MCM	ENSMUSG00000054555	Adam12	up	0.519	5.15	3.31077
Severe Model vs ACTA1-MCM	ENSMUSG00000053687	Dpep2	up	0.74	7.34	3.31018
Severe Model vs ACTA1-MCM	ENSMUSG00000020143	Dock2	up	1.21	12	3.30996
Severe Model vs ACTA1-MCM	ENSMUSG00000062082	Cd200r4	up	0.196	1.93	3.29968
Severe Model vs ACTA1-MCM	ENSMUSG00000006519	Cyba	up	7.18	70.6	3.29761
Severe Model vs ACTA1-MCM	ENSMUSG00000093938	EVI2B	up	0.265	2.6	3.29445
Severe Model vs ACTA1-MCM	ENSMUSG00000025001	Hells	up	0.312	3.06	3.29391
Severe Model vs ACTA1-MCM	ENSMUSG00000048895	Cdk5r1	up	0.393	3.85	3.29226
Severe Model vs ACTA1-MCM	ENSMUSG00000051048	P4ha3	up	0.312	3.05	3.28919
Severe Model vs ACTA1-MCM	ENSMUSG00000031375	Bgn	up	13	127	3.28824
Severe Model vs ACTA1-MCM	ENSMUSG00000024660	Incenp	up	0.497	4.85	3.28667
Severe Model vs ACTA1-MCM	ENSMUSG00000026981	Il1rn	up	0.67	6.53	3.28485
Severe Model vs ACTA1-MCM	ENSMUSG00000028864	Hgf	up	0.495	4.82	3.28353
Severe Model vs ACTA1-MCM	ENSMUSG00000020901	Pik3r5	up	0.381	3.7	3.27966
Severe Model vs ACTA1-MCM	ENSMUSG00000034848	Ttc21b	up	1.33	12.9	3.27787
Severe Model vs ACTA1-MCM	ENSMUSG00000001750	Tcirg1	up	3.28	31.7	3.27272
Severe Model vs ACTA1-MCM	ENSMUSG00000060131	Atp8b4	up	0.422	4.07	3.26971
Severe Model vs ACTA1-MCM	ENSMUSG00000034685	Fam171a2	up	0.699	6.73	3.26724
Severe Model vs ACTA1-MCM	ENSMUSG00000050936	Hist2h2bb	up	15.9	153	3.26643
Severe Model vs ACTA1-MCM	ENSMUSG00000018927	Ccl6	up	7	67.2	3.26303
Severe Model vs ACTA1-MCM	ENSMUSG00000023067	Cdkn1a	up	2.21	21.2	3.26195
Severe Model vs ACTA1-MCM	ENSMUSG00000028007	Snx7	up	1.96	18.8	3.26181
Severe Model vs ACTA1-MCM	ENSMUSG00000071203	Naip5	up	0.217	2.08	3.26082
Severe Model vs ACTA1-MCM	ENSMUSG00000031838	Ifi30	up	5.36	51.3	3.25865
Severe Model vs ACTA1-MCM	ENSMUSG00000040998	Npnt	up	0.76	7.27	3.25788
Severe Model vs ACTA1-MCM	ENSMUSG00000040613	Apobec1	up	2.07	19.8	3.2578
Severe Model vs ACTA1-MCM	ENSMUSG00000022148	Fyb	up	0.959	9.17	3.25732
Severe Model vs ACTA1-MCM	ENSMUSG00000005320	Fgfr4	up	0.422	4.02	3.25188
Severe Model vs ACTA1-MCM	ENSMUSG00000021485	Mxd3	up	0.314	2.99	3.25131
Severe Model vs ACTA1-MCM	ENSMUSG00000022360	Atad2	up	0.751	7.15	3.25106
Severe Model vs ACTA1-MCM	ENSMUSG00000021665	Hexb	up	5.17	49.1	3.24749
Severe Model vs ACTA1-MCM	ENSMUSG00000021322	Aoah	up	0.416	3.95	3.2472
Severe Model vs ACTA1-MCM	ENSMUSG00000029321	Slc10a6	up	0.47	4.46	3.24631
Severe Model vs ACTA1-MCM	ENSMUSG00000005470	Asf1b	up	0.506	4.8	3.24583
Severe Model vs ACTA1-MCM	ENSMUSG00000041859	Mcm3	up	1.04	9.86	3.245
Severe Model vs ACTA1-MCM	ENSMUSG00000037544	Dlgap5	up	0.53	5.02	3.24362
Severe Model vs ACTA1-MCM	ENSMUSG00000029373	Pf4	up	7.02	66.4	3.24164
Severe Model vs ACTA1-MCM	ENSMUSG00000078945	Naip2	up	0.278	2.62	3.23641
Severe Model vs ACTA1-MCM	ENSMUSG00000001864	Aif1l	up	3.29	31	3.23611
Severe Model vs ACTA1-MCM	ENSMUSG00000002699	Lcp2	up	0.458	4.3	3.23092
Severe Model vs ACTA1-MCM	ENSMUSG00000027215	Cd82	up	4.83	45.3	3.22942
Severe Model vs ACTA1-MCM	ENSMUSG00000024989	Cep55	up	0.422	3.95	3.22654
Severe Model vs ACTA1-MCM	ENSMUSG00000044042	Fmn1	up	0.265	2.48	3.22628
Severe Model vs ACTA1-MCM	ENSMUSG00000069305	Hist1h4n	up	26.5	248	3.22628
Severe Model vs ACTA1-MCM	ENSMUSG00000001270	Ckb	up	4.5	42.1	3.22582
Severe Model vs ACTA1-MCM	ENSMUSG00000032783	Troap	up	0.181	1.68	3.2144
Severe Model vs ACTA1-MCM	ENSMUSG00000040522	Tlr8	up	0.76	7.04	3.2115
Severe Model vs ACTA1-MCM	ENSMUSG00000078453	3110003A17Rik	up	2.11	19.5	3.20816
Severe Model vs ACTA1-MCM	ENSMUSG00000047945	Marcksl1	up	0.832	7.67	3.20457
Severe Model vs ACTA1-MCM	ENSMUSG00000048612	Myof	up	2.17	20	3.20423
Severe Model vs ACTA1-MCM	ENSMUSG00000027469	Tpx2	up	0.855	7.85	3.1987
Severe Model vs ACTA1-MCM	ENSMUSG00000024180	Tmem8	up	0.41	3.76	3.19704
Severe Model vs ACTA1-MCM	ENSMUSG00000052565	Hist1h1d	up	8.71	79.8	3.19564
Severe Model vs ACTA1-MCM	ENSMUSG00000001403	Ube2c	up	1.01	9.25	3.1951
Severe Model vs ACTA1-MCM	ENSMUSG00000048865	Arhgap30	up	0.7	6.41	3.1949
Severe Model vs ACTA1-MCM	ENSMUSG00000069270	Hist1h2ac	up	3.7	33.8	3.19143
Severe Model vs ACTA1-MCM	ENSMUSG00000018166	Erbb3	up	0.699	6.37	3.18793
Severe Model vs ACTA1-MCM	ENSMUSG00000026355	Mcm6	up	1.45	13.2	3.18641
Severe Model vs ACTA1-MCM	ENSMUSG00000002297	Dbf4	up	0.53	4.8	3.17897
Severe Model vs ACTA1-MCM	ENSMUSG00000041827	Oasl1	up	0.254	2.3	3.17873
Severe Model vs ACTA1-MCM	ENSMUSG00000059326	Csf2ra	up	1.16	10.5	3.17819
Severe Model vs ACTA1-MCM	ENSMUSG00000022651	Retnlg	up	0.483	4.37	3.17754
Severe Model vs ACTA1-MCM	ENSMUSG00000002985	Apoe	up	97.9	885	3.1763
Severe Model vs ACTA1-MCM	ENSMUSG00000029553	Tfec	up	0.205	1.85	3.17383
Severe Model vs ACTA1-MCM	ENSMUSG00000030222	Rerg	up	0.53	4.78	3.17295
Severe Model vs ACTA1-MCM	ENSMUSG00000013707	Tnfaip8l2	up	0.928	8.36	3.17131
Severe Model vs ACTA1-MCM	ENSMUSG00000027408	Cpxm1	up	1.11	9.95	3.16414
Severe Model vs ACTA1-MCM	ENSMUSG00000024885	Aldh3b1	up	0.751	6.73	3.16372
Severe Model vs ACTA1-MCM	ENSMUSG00000051439	Cd14	up	1.13	10.1	3.15996
Severe Model vs ACTA1-MCM	ENSMUSG00000089722	Gm11711	up	1.17	10.4	3.152
Severe Model vs ACTA1-MCM	ENSMUSG00000053398	Phgdh	up	2.57	22.8	3.14919
Severe Model vs ACTA1-MCM	ENSMUSG00000036304	Zdhhc23	up	1.23	10.9	3.1476
Severe Model vs ACTA1-MCM	ENSMUSG00000056124	B4galt6	up	0.881	7.78	3.14256
Severe Model vs ACTA1-MCM	ENSMUSG00000026196	Bard1	up	0.145	1.28	3.14202
Severe Model vs ACTA1-MCM	ENSMUSG00000020140	Lgr5	up	0.37	3.26	3.13927
Severe Model vs ACTA1-MCM	ENSMUSG00000030144	Clec4d	up	0.386	3.4	3.13886
Severe Model vs ACTA1-MCM	ENSMUSG00000036814	Slc6a20a	up	0.208	1.83	3.13719
Severe Model vs ACTA1-MCM	ENSMUSG00000035232	Pdk3	up	0.736	6.47	3.13599
Severe Model vs ACTA1-MCM	ENSMUSG00000029322	Plac8	up	1.37	12	3.13079
Severe Model vs ACTA1-MCM	ENSMUSG00000045659	Plekha7	up	0.416	3.64	3.12928
Severe Model vs ACTA1-MCM	ENSMUSG00000027520	Zdbf2	up	0.386	3.36	3.12179
Severe Model vs ACTA1-MCM	ENSMUSG00000025757	Hspa4l	up	3.28	28.5	3.11919
Severe Model vs ACTA1-MCM	ENSMUSG00000039883	Lrrc17	up	1.98	17.2	3.11884
Severe Model vs ACTA1-MCM	ENSMUSG00000048779	P2ry6	up	0.845	7.34	3.11876
Severe Model vs ACTA1-MCM	ENSMUSG00000040907	Atp1a3	up	0.205	1.77	3.11005
Severe Model vs ACTA1-MCM	ENSMUSG00000059901	Adamts14	up	0.278	2.4	3.10988
Severe Model vs ACTA1-MCM	ENSMUSG00000015027	Galns	up	0.647	5.57	3.10584
Severe Model vs ACTA1-MCM	ENSMUSG00000056130	Ticam2	up	0.193	1.66	3.10451
Severe Model vs ACTA1-MCM	ENSMUSG00000005054	Cstb	up	6.11	52.5	3.10307
Severe Model vs ACTA1-MCM	ENSMUSG00000031673	Cdh11	up	0.868	7.44	3.09954
Severe Model vs ACTA1-MCM	ENSMUSG00000045382	Cxcr4	up	1.87	16	3.09696
Severe Model vs ACTA1-MCM	ENSMUSG00000038179	Slamf7	up	0.434	3.71	3.09565
Severe Model vs ACTA1-MCM	ENSMUSG00000039193	Nlrc4	up	0.0925	0.79	3.09433
Severe Model vs ACTA1-MCM	ENSMUSG00000074802	Gas2l3	up	0.386	3.29	3.09141
Severe Model vs ACTA1-MCM	ENSMUSG00000032725	Folr2	up	3.79	32.3	3.09126
Severe Model vs ACTA1-MCM	ENSMUSG00000022014	Epsti1	up	0.676	5.76	3.09097
Severe Model vs ACTA1-MCM	ENSMUSG00000046186	Cd109	up	0.682	5.81	3.09069
Severe Model vs ACTA1-MCM	ENSMUSG00000002265	Peg3	up	3.03	25.8	3.08998
Severe Model vs ACTA1-MCM	ENSMUSG00000022372	Sla	up	0.855	7.27	3.08796
Severe Model vs ACTA1-MCM	ENSMUSG00000042734	Ttc9	up	1.68	14.2	3.07936
Severe Model vs ACTA1-MCM	ENSMUSG00000027995	Tlr2	up	0.578	4.87	3.07478
Severe Model vs ACTA1-MCM	ENSMUSG00000031662	Snx20	up	0.416	3.5	3.0727
Severe Model vs ACTA1-MCM	ENSMUSG00000043263	Pyhin1	up	0.434	3.65	3.07213
Severe Model vs ACTA1-MCM	ENSMUSG00000036908	Unc93b1	up	3.52	29.4	3.06217
Severe Model vs ACTA1-MCM	ENSMUSG00000028581	Laptm5	up	4.4	36.7	3.0602
Severe Model vs ACTA1-MCM	ENSMUSG00000020407	Upp1	up	0.736	6.08	3.04629
Severe Model vs ACTA1-MCM	ENSMUSG00000029204	Rhoh	up	0.217	1.78	3.03611
Severe Model vs ACTA1-MCM	ENSMUSG00000090124	Ugt1a7c	up	0.856	7	3.03167
Severe Model vs ACTA1-MCM	ENSMUSG00000035455	Fignl1	up	0.495	4.04	3.02885
Severe Model vs ACTA1-MCM	ENSMUSG00000033220	Rac2	up	0.917	7.48	3.02804
Severe Model vs ACTA1-MCM	ENSMUSG00000059309	Hist1h3f	up	6.47	52.6	3.02323
Severe Model vs ACTA1-MCM	ENSMUSG00000002111	Sfpi1	up	1.83	14.8	3.01568
Severe Model vs ACTA1-MCM	ENSMUSG00000044447	Dock5	up	0.439	3.55	3.01553
Severe Model vs ACTA1-MCM	ENSMUSG00000041132	N4bp2l1	up	1.98	16	3.0145
Severe Model vs ACTA1-MCM	ENSMUSG00000024030	Abcg1	up	0.844	6.81	3.01234
Severe Model vs ACTA1-MCM	ENSMUSG00000037318	Traf3ip3	up	0.693	5.59	3.01192
Severe Model vs ACTA1-MCM	ENSMUSG00000028874	Fgr	up	0.362	2.92	3.01191
Severe Model vs ACTA1-MCM	ENSMUSG00000052727	Mtap1b	up	2.11	17	3.01022
Severe Model vs ACTA1-MCM	ENSMUSG00000035274	Tpbg	up	0.358	2.88	3.00804
Severe Model vs ACTA1-MCM	ENSMUSG00000029161	Cgref1	up	0.566	4.55	3.00699
Severe Model vs ACTA1-MCM	ENSMUSG00000042286	Stab1	up	4.48	36	3.00643
Severe Model vs ACTA1-MCM	ENSMUSG00000024621	Csf1r	up	6.01	48.1	3.0006
Severe Model vs ACTA1-MCM	ENSMUSG00000037466	4930427A07Rik	up	0.145	1.16	3
Severe Model vs ACTA1-MCM	ENSMUSG00000039055	Eme1	up	0.15	1.2	3
Severe Model vs ACTA1-MCM	ENSMUSG00000045404	Kcnk13	up	0.335	2.68	3
Severe Model vs ACTA1-MCM	ENSMUSG00000040605	Bace2	up	0.844	6.75	2.99957
Severe Model vs ACTA1-MCM	ENSMUSG00000063193	Cd300lb	up	0.603	4.81	2.99581
Severe Model vs ACTA1-MCM	ENSMUSG00000032221	Mns1	up	0.217	1.73	2.99501
Severe Model vs ACTA1-MCM	ENSMUSG00000027962	Vcam1	up	2.06	16.4	2.99298
Severe Model vs ACTA1-MCM	ENSMUSG00000031628	Casp3	up	1.24	9.81	2.98391
Severe Model vs ACTA1-MCM	ENSMUSG00000037664	Cdkn1c	up	8.44	66.7	2.98237
Severe Model vs ACTA1-MCM	ENSMUSG00000029664	Tfpi2	up	0.289	2.28	2.97989
Severe Model vs ACTA1-MCM	ENSMUSG00000026938	Fcna	up	1.77	13.9	2.97326
Severe Model vs ACTA1-MCM	ENSMUSG00000040212	Emp3	up	6.15	47.7	2.95533
Severe Model vs ACTA1-MCM	ENSMUSG00000050064	Zfp697	up	0.196	1.52	2.95515
Severe Model vs ACTA1-MCM	ENSMUSG00000053825	Ppfia2	up	0.253	1.96	2.95364
Severe Model vs ACTA1-MCM	ENSMUSG00000026979	Psd4	up	0.22	1.7	2.94996
Severe Model vs ACTA1-MCM	ENSMUSG00000015968	Cacna1d	up	0.29	2.24	2.94937
Severe Model vs ACTA1-MCM	ENSMUSG00000018008	Cyth4	up	2.09	16.1	2.94549
Severe Model vs ACTA1-MCM	ENSMUSG00000040345	Arhgap9	up	0.774	5.95	2.94248
Severe Model vs ACTA1-MCM	ENSMUSG00000062116	Zfp954	up	1.98	15.2	2.9405
Severe Model vs ACTA1-MCM	ENSMUSG00000032322	Pstpip1	up	0.603	4.62	2.93766
Severe Model vs ACTA1-MCM	ENSMUSG00000040751	Lat2	up	1.15	8.8	2.93587
Severe Model vs ACTA1-MCM	ENSMUSG00000009487	Otog	up	0.0603	0.461	2.93454
[truncated: 4,004 more rows]
