# Supplementary material for: Transgenic mice expressing tunable levels of DUX4 develop characteristic facioscapulohumeral muscular dystrophy-like pathophysiology ranging in severity
Source: Skelet Muscle. 2020 Apr 11;10:8. doi: 10.1186/s13395-020-00227-4 (PMC7149937; doi:10.1186/s13395-020-00227-4)
Supplement: Supplementary file 4 — Additional file 4: Table S3. Intersection of misregulated genes in models with FSHD patients [file 13395_2020_227_MOESM4_ESM.xlsx]

## Sheet: Sheet1
Model	Mouse Ensembl gene ID	Mouse gene name	Gene description	MCM gene expression (TPM)	FLExDUX4 induced gene expression (TPM)	Log2 fold change (mouse model)	Human Ensembl gene ID	Human gene name	Control muscle median gene expression (TPM)	FSHD I muscle median gene expression (TPM)	Log2 fold change (FSHD I patients)
Mild Model vs ACTA1-MCM	ENSMUSG00000020908	Myh3	myosin, heavy polypeptide 3, skeletal muscle, embryonic	1.92	17.1	3.15482	ENSG00000109063	MYH3	3.62	6.13	0.759897
Mild Model vs ACTA1-MCM	ENSMUSG00000023067	Cdkn1a	cyclin-dependent kinase inhibitor 1A (P21)	3.2	13.7	2.09803	ENSG00000124762	CDKN1A	3.76	9.87	1.39232
Mild Model vs ACTA1-MCM	ENSMUSG00000042485	Mustn1	musculoskeletal, embryonic nuclear protein 1	21.6	52.8	1.28951	ENSG00000243696	MUSTN1	516	947	0.875993
Moderate Model vs ACTA1-MCM	ENSMUSG00000020908	Myh3	myosin, heavy polypeptide 3, skeletal muscle, embryonic	2.25	41.9	4.21895	ENSG00000109063	MYH3	3.62	6.13	0.759897
Moderate Model vs ACTA1-MCM	ENSMUSG00000028364	Tnc	tenascin C	1.85	13.8	2.89907	ENSG00000041982	TNC	0.53	0.961	0.858544
Moderate Model vs ACTA1-MCM	ENSMUSG00000023067	Cdkn1a	cyclin-dependent kinase inhibitor 1A (P21)	2.21	15.1	2.77243	ENSG00000124762	CDKN1A	3.76	9.87	1.39232
Moderate Model vs ACTA1-MCM	ENSMUSG00000023905	Tnfrsf12a	tumor necrosis factor receptor superfamily, member 12a	15.1	79.2	2.39095	ENSG00000006327	TNFRSF12A	14.4	29.4	1.02975
Moderate Model vs ACTA1-MCM	ENSMUSG00000042485	Mustn1	musculoskeletal, embryonic nuclear protein 1	42.3	181	2.09726	ENSG00000243696	MUSTN1	516	947	0.875993
Moderate Model vs ACTA1-MCM	ENSMUSG00000001025	S100a6	S100 calcium binding protein A6 (calcyclin)	56.8	123	1.1147	ENSG00000197956	S100A6	88.4	172	0.96029
Moderate Model vs ACTA1-MCM	ENSMUSG00000026773	Pfkfb3	6-phosphofructo-2-kinase/fructose-2,6-biphosphatase 3	57	7.38	-2.94927	ENSG00000170525	PFKFB3	30.1	15.3	-0.976232
Severe Model vs ACTA1-MCM	ENSMUSG00000020908	Myh3	myosin, heavy polypeptide 3, skeletal muscle, embryonic	2.25	218	6.59826	ENSG00000109063	MYH3	3.62	6.13	0.759897
Severe Model vs ACTA1-MCM	ENSMUSG00000028364	Tnc	tenascin C	1.85	32.8	4.1481	ENSG00000041982	TNC	0.53	0.961	0.858544
Severe Model vs ACTA1-MCM	ENSMUSG00000023067	Cdkn1a	cyclin-dependent kinase inhibitor 1A (P21)	2.21	21.2	3.26195	ENSG00000124762	CDKN1A	3.76	9.87	1.39232
Severe Model vs ACTA1-MCM	ENSMUSG00000023905	Tnfrsf12a	tumor necrosis factor receptor superfamily, member 12a	15.1	67.3	2.15606	ENSG00000006327	TNFRSF12A	14.4	29.4	1.02975
Severe Model vs ACTA1-MCM	ENSMUSG00000042485	Mustn1	musculoskeletal, embryonic nuclear protein 1	42.3	139	1.71636	ENSG00000243696	MUSTN1	516	947	0.875993
Severe Model vs ACTA1-MCM	ENSMUSG00000001025	S100a6	S100 calcium binding protein A6 (calcyclin)	56.8	186	1.71134	ENSG00000197956	S100A6	88.4	172	0.96029
Severe Model vs ACTA1-MCM	ENSMUSG00000021250	Fos	FBJ osteosarcoma oncogene	1.88	4.17	1.14931	ENSG00000170345	FOS	5.9	13.1	1.15078
Severe Model vs ACTA1-MCM	ENSMUSG00000026773	Pfkfb3	6-phosphofructo-2-kinase/fructose-2,6-biphosphatase 3	57	5.5	-3.37346	ENSG00000170525	PFKFB3	30.1	15.3	-0.976232
Severe Model vs ACTA1-MCM	ENSMUSG00000069917	Hba-a2	hemoglobin alpha, adult chain 2	340	29.9	-3.50732	ENSG00000206172	HBA1	212	85.8	-1.30501
Severe Model vs ACTA1-MCM	ENSMUSG00000069919	Hba-a1	hemoglobin alpha, adult chain 1	79.9	6.38	-3.64657	ENSG00000206172	HBA1	212	85.8	-1.30501
