# Supplementary material for: Transgenic mice expressing tunable levels of DUX4 develop characteristic facioscapulohumeral muscular dystrophy-like pathophysiology ranging in severity
Source: Skelet Muscle. 2020 Apr 11;10:8. doi: 10.1186/s13395-020-00227-4 (PMC7149937; doi:10.1186/s13395-020-00227-4)
Supplement: Supplementary file 5 — Additional file 5: Table S4. GO term superterms [file 13395_2020_227_MOESM5_ESM.xlsx]

## Sheet: GO_term_superterm
GO ID	Ontology	GO Term	GO SUperterm
GO:0006915	BP	apoptotic process	Apoptosis
GO:0008219	BP	cell death	Apoptosis
GO:0071887	BP	leukocyte apoptotic process	Apoptosis
GO:0001909	BP	leukocyte mediated cytotoxicity	Apoptosis
GO:0070227	BP	lymphocyte apoptotic process	Apoptosis
GO:0043066	BP	negative regulation of apoptotic process	Apoptosis
GO:0060548	BP	negative regulation of cell death	Apoptosis
GO:0043069	BP	negative regulation of programmed cell death	Apoptosis
GO:0001912	BP	positive regulation of leukocyte mediated cytotoxicity	Apoptosis
GO:0012501	BP	programmed cell death	Apoptosis
GO:0070269	BP	pyroptosis	Apoptosis
GO:0042981	BP	regulation of apoptotic process	Apoptosis
GO:0010941	BP	regulation of cell death	Apoptosis
GO:0031341	BP	regulation of cell killing	Apoptosis
GO:2000106	BP	regulation of leukocyte apoptotic process	Apoptosis
GO:0001910	BP	regulation of leukocyte mediated cytotoxicity	Apoptosis
GO:0070228	BP	regulation of lymphocyte apoptotic process	Apoptosis
GO:0043067	BP	regulation of programmed cell death	Apoptosis
GO:0001914	BP	regulation of T cell mediated cytotoxicity	Apoptosis
GO:0001913	BP	T cell mediated cytotoxicity	Apoptosis
GO:0046633	BP	alpha-beta T cell proliferation	Cell cycle
GO:0008608	BP	attachment of spindle microtubules to kinetochore	Cell cycle
GO:0042100	BP	B cell proliferation	Cell cycle
GO:0007049	BP	cell cycle	Cell cycle
GO:0000075	BP	cell cycle checkpoint	Cell cycle
GO:0044786	BP	cell cycle DNA replication	Cell cycle
GO:0044843	BP	cell cycle G1/S phase transition	Cell cycle
GO:0044839	BP	cell cycle G2/M phase transition	Cell cycle
GO:0044770	BP	cell cycle phase transition	Cell cycle
GO:0022402	BP	cell cycle process	Cell cycle
GO:0051301	BP	cell division	Cell cycle
GO:0007098	BP	centrosome cycle	Cell cycle
GO:0051299	BP	centrosome separation	Cell cycle
GO:0030261	BP	chromosome condensation	Cell cycle
GO:0070192	BP	chromosome organization involved in meiotic cell cycle	Cell cycle
GO:0007059	BP	chromosome segregation	Cell cycle
GO:0051304	BP	chromosome separation	Cell cycle
GO:0000910	BP	cytokinesis	Cell cycle
GO:0061640	BP	cytoskeleton-dependent cytokinesis	Cell cycle
GO:0000076	BP	DNA replication checkpoint	Cell cycle
GO:0050673	BP	epithelial cell proliferation	Cell cycle
GO:0007143	BP	female meiotic nuclear division	Cell cycle
GO:0000082	BP	G1/S transition of mitotic cell cycle	Cell cycle
GO:0000086	BP	G2/M transition of mitotic cell cycle	Cell cycle
GO:0051383	BP	kinetochore organization	Cell cycle
GO:0070661	BP	leukocyte proliferation	Cell cycle
GO:0046651	BP	lymphocyte proliferation	Cell cycle
GO:0007127	BP	meiosis I	Cell cycle
GO:0061982	BP	meiosis I cell cycle process	Cell cycle
GO:0051321	BP	meiotic cell cycle	Cell cycle
GO:1903046	BP	meiotic cell cycle process	Cell cycle
GO:0045132	BP	meiotic chromosome segregation	Cell cycle
GO:0140013	BP	meiotic nuclear division	Cell cycle
GO:0051310	BP	metaphase plate congression	Cell cycle
GO:0044784	BP	metaphase/anaphase transition of cell cycle	Cell cycle
GO:0007091	BP	metaphase/anaphase transition of mitotic cell cycle	Cell cycle
GO:1902850	BP	microtubule cytoskeleton organization involved in mitosis	Cell cycle
GO:0000278	BP	mitotic cell cycle	Cell cycle
GO:0007093	BP	mitotic cell cycle checkpoint	Cell cycle
GO:0044772	BP	mitotic cell cycle phase transition	Cell cycle
GO:1903047	BP	mitotic cell cycle process	Cell cycle
GO:0007100	BP	mitotic centrosome separation	Cell cycle
GO:0007076	BP	mitotic chromosome condensation	Cell cycle
GO:0000281	BP	mitotic cytokinesis	Cell cycle
GO:1902969	BP	mitotic DNA replication	Cell cycle
GO:0007080	BP	mitotic metaphase plate congression	Cell cycle
GO:0140014	BP	mitotic nuclear division	Cell cycle
GO:0000070	BP	mitotic sister chromatid segregation	Cell cycle
GO:0051306	BP	mitotic sister chromatid separation	Cell cycle
GO:0090307	BP	mitotic spindle assembly	Cell cycle
GO:0007094	BP	mitotic spindle assembly checkpoint	Cell cycle
GO:0071174	BP	mitotic spindle checkpoint	Cell cycle
GO:0007052	BP	mitotic spindle organization	Cell cycle
GO:0032943	BP	mononuclear cell proliferation	Cell cycle
GO:0045786	BP	negative regulation of cell cycle	Cell cycle
GO:1901988	BP	negative regulation of cell cycle phase transition	Cell cycle
GO:0010948	BP	negative regulation of cell cycle process	Cell cycle
GO:0008285	BP	negative regulation of cell proliferation	Cell cycle
GO:0051985	BP	negative regulation of chromosome segregation	Cell cycle
GO:1905819	BP	negative regulation of chromosome separation	Cell cycle
GO:0070664	BP	negative regulation of leukocyte proliferation	Cell cycle
GO:0050672	BP	negative regulation of lymphocyte proliferation	Cell cycle
GO:1902100	BP	negative regulation of metaphase/anaphase transition of cell cycle	Cell cycle
GO:0045930	BP	negative regulation of mitotic cell cycle	Cell cycle
GO:1901991	BP	negative regulation of mitotic cell cycle phase transition	Cell cycle
GO:0045841	BP	negative regulation of mitotic metaphase/anaphase transition	Cell cycle
GO:0045839	BP	negative regulation of mitotic nuclear division	Cell cycle
GO:0033048	BP	negative regulation of mitotic sister chromatid segregation	Cell cycle
GO:2000816	BP	negative regulation of mitotic sister chromatid separation	Cell cycle
GO:0032945	BP	negative regulation of mononuclear cell proliferation	Cell cycle
GO:0051784	BP	negative regulation of nuclear division	Cell cycle
GO:0033046	BP	negative regulation of sister chromatid segregation	Cell cycle
GO:0042130	BP	negative regulation of T cell proliferation	Cell cycle
GO:0098813	BP	nuclear chromosome segregation	Cell cycle
GO:0000280	BP	nuclear division	Cell cycle
GO:0033260	BP	nuclear DNA replication	Cell cycle
GO:0030890	BP	positive regulation of B cell proliferation	Cell cycle
GO:0045787	BP	positive regulation of cell cycle	Cell cycle
GO:1902751	BP	positive regulation of cell cycle G2/M phase transition	Cell cycle
GO:1901989	BP	positive regulation of cell cycle phase transition	Cell cycle
GO:0090068	BP	positive regulation of cell cycle process	Cell cycle
GO:0051781	BP	positive regulation of cell division	Cell cycle
GO:0008284	BP	positive regulation of cell proliferation	Cell cycle
GO:0032467	BP	positive regulation of cytokinesis	Cell cycle
GO:0031536	BP	positive regulation of exit from mitosis	Cell cycle
GO:0010971	BP	positive regulation of G2/M transition of mitotic cell cycle	Cell cycle
GO:0070665	BP	positive regulation of leukocyte proliferation	Cell cycle
GO:0050671	BP	positive regulation of lymphocyte proliferation	Cell cycle
GO:0045931	BP	positive regulation of mitotic cell cycle	Cell cycle
GO:1901992	BP	positive regulation of mitotic cell cycle phase transition	Cell cycle
GO:0032946	BP	positive regulation of mononuclear cell proliferation	Cell cycle
GO:0042102	BP	positive regulation of T cell proliferation	Cell cycle
GO:0034501	BP	protein localization to kinetochore	Cell cycle
GO:0046640	BP	regulation of alpha-beta T cell proliferation	Cell cycle
GO:0051988	BP	regulation of attachment of spindle microtubules to kinetochore	Cell cycle
GO:0030888	BP	regulation of B cell proliferation	Cell cycle
GO:0051726	BP	regulation of cell cycle	Cell cycle
GO:1902749	BP	regulation of cell cycle G2/M phase transition	Cell cycle
GO:1901987	BP	regulation of cell cycle phase transition	Cell cycle
GO:0010564	BP	regulation of cell cycle process	Cell cycle
GO:0051302	BP	regulation of cell division	Cell cycle
GO:0042127	BP	regulation of cell proliferation	Cell cycle
GO:0051983	BP	regulation of chromosome segregation	Cell cycle
GO:1905818	BP	regulation of chromosome separation	Cell cycle
GO:0032465	BP	regulation of cytokinesis	Cell cycle
GO:0050678	BP	regulation of epithelial cell proliferation	Cell cycle
GO:0010389	BP	regulation of G2/M transition of mitotic cell cycle	Cell cycle
GO:0070663	BP	regulation of leukocyte proliferation	Cell cycle
GO:0050670	BP	regulation of lymphocyte proliferation	Cell cycle
GO:1902099	BP	regulation of metaphase/anaphase transition of cell cycle	Cell cycle
GO:0007346	BP	regulation of mitotic cell cycle	Cell cycle
GO:1901990	BP	regulation of mitotic cell cycle phase transition	Cell cycle
GO:0030071	BP	regulation of mitotic metaphase/anaphase transition	Cell cycle
GO:0007088	BP	regulation of mitotic nuclear division	Cell cycle
GO:0033047	BP	regulation of mitotic sister chromatid segregation	Cell cycle
GO:0010965	BP	regulation of mitotic sister chromatid separation	Cell cycle
GO:0032944	BP	regulation of mononuclear cell proliferation	Cell cycle
GO:0051783	BP	regulation of nuclear division	Cell cycle
GO:0033045	BP	regulation of sister chromatid segregation	Cell cycle
GO:0042129	BP	regulation of T cell proliferation	Cell cycle
GO:0007062	BP	sister chromatid cohesion	Cell cycle
GO:0000819	BP	sister chromatid segregation	Cell cycle
GO:0051225	BP	spindle assembly	Cell cycle
GO:0071173	BP	spindle assembly checkpoint	Cell cycle
GO:0031577	BP	spindle checkpoint	Cell cycle
GO:0007051	BP	spindle organization	Cell cycle
GO:0042098	BP	T cell proliferation	Cell cycle
GO:0000777	CC	condensed chromosome kinetochore	Cell cycle
GO:0000940	CC	condensed chromosome outer kinetochore	Cell cycle
GO:0000778	CC	condensed nuclear chromosome kinetochore	Cell cycle
GO:0000942	CC	condensed nuclear chromosome outer kinetochore	Cell cycle
GO:0097125	CC	cyclin B1-CDK1 complex	Cell cycle
GO:0000307	CC	cyclin-dependent protein kinase holoenzyme complex	Cell cycle
GO:0000776	CC	kinetochore	Cell cycle
GO:0072686	CC	mitotic spindle	Cell cycle
GO:1990023	CC	mitotic spindle midzone	Cell cycle
GO:0031262	CC	Ndc80 complex	Cell cycle
GO:0005819	CC	spindle	Cell cycle
GO:0005876	CC	spindle microtubule	Cell cycle
GO:0051233	CC	spindle midzone	Cell cycle
GO:0000922	CC	spindle pole	Cell cycle
GO:0043515	MF	kinetochore binding	Cell cycle
GO:0002253	BP	activation of immune response	Immune
GO:0002218	BP	activation of innate immune response	Immune
GO:0002526	BP	acute inflammatory response	Immune
GO:0002438	BP	acute inflammatory response to antigenic stimulus	Immune
GO:0006953	BP	acute-phase response	Immune
GO:0002250	BP	adaptive immune response	Immune
GO:0002460	BP	adaptive immune response based on somatic recombination of immune receptors built from immunoglobulin superfamily domains	Immune
GO:0046631	BP	alpha-beta T cell activation	Immune
GO:0046633	BP	alpha-beta T cell proliferation	Immune
GO:0019882	BP	antigen processing and presentation	Immune
GO:0019884	BP	antigen processing and presentation of exogenous antigen	Immune
GO:0002478	BP	antigen processing and presentation of exogenous peptide antigen	Immune
GO:0042590	BP	antigen processing and presentation of exogenous peptide antigen via MHC class I	Immune
GO:0019886	BP	antigen processing and presentation of exogenous peptide antigen via MHC class II	Immune
GO:0048002	BP	antigen processing and presentation of peptide antigen	Immune
GO:0002495	BP	antigen processing and presentation of peptide antigen via MHC class II	Immune
GO:0002504	BP	antigen processing and presentation of peptide or polysaccharide antigen via MHC class II	Immune
GO:0042113	BP	B cell activation	Immune
GO:0002312	BP	B cell activation involved in immune response	Immune
GO:0030183	BP	B cell differentiation	Immune
GO:0019724	BP	B cell mediated immunity	Immune
GO:0042100	BP	B cell proliferation	Immune
GO:0050853	BP	B cell receptor signaling pathway	Immune
GO:0007596	BP	blood coagulation	Immune
GO:0002263	BP	cell activation involved in immune response	Immune
GO:0071345	BP	cellular response to cytokine stimulus	Immune
GO:0071346	BP	cellular response to interferon-gamma	Immune
GO:0071222	BP	cellular response to lipopolysaccharide	Immune
GO:0071219	BP	cellular response to molecule of bacterial origin	Immune
GO:0071357	BP	cellular response to type I interferon	Immune
GO:0032602	BP	chemokine production	Immune
GO:0090195	BP	chemokine secretion	Immune
GO:0070098	BP	chemokine-mediated signaling pathway	Immune
GO:0001816	BP	cytokine production	Immune
GO:0050663	BP	cytokine secretion	Immune
GO:0019221	BP	cytokine-mediated signaling pathway	Immune
GO:0006952	BP	defense response	Immune
GO:0042742	BP	defense response to bacterium	Immune
GO:0050830	BP	defense response to Gram-positive bacterium	Immune
GO:0098542	BP	defense response to other organism	Immune
GO:0051607	BP	defense response to virus	Immune
GO:0016045	BP	detection of bacterium	Immune
GO:0048245	BP	eosinophil chemotaxis	Immune
GO:0072677	BP	eosinophil migration	Immune
GO:0001660	BP	fever generation	Immune
GO:0036230	BP	granulocyte activation	Immune
GO:0071621	BP	granulocyte chemotaxis	Immune
GO:0097530	BP	granulocyte migration	Immune
GO:0048534	BP	hematopoietic or lymphoid organ development	Immune
GO:0030097	BP	hemopoiesis	Immune
GO:0006959	BP	humoral immune response	Immune
GO:0002455	BP	humoral immune response mediated by circulating immunoglobulin	Immune
GO:0002524	BP	hypersensitivity	Immune
GO:0002434	BP	immune complex clearance	Immune
GO:0002252	BP	immune effector process	Immune
GO:0006955	BP	immune response	Immune
GO:0002429	BP	immune response-activating cell surface receptor signaling pathway	Immune
GO:0002757	BP	immune response-activating signal transduction	Immune
GO:0002768	BP	immune response-regulating cell surface receptor signaling pathway	Immune
GO:0002764	BP	immune response-regulating signaling pathway	Immune
GO:0002520	BP	immune system development	Immune
GO:0016064	BP	immunoglobulin mediated immune response	Immune
GO:0006954	BP	inflammatory response	Immune
GO:0045087	BP	innate immune response	Immune
GO:0002758	BP	innate immune response-activating signal transduction	Immune
GO:0032607	BP	interferon-alpha production	Immune
GO:0032609	BP	interferon-gamma production	Immune
GO:0032611	BP	interleukin-1 beta production	Immune
GO:0050702	BP	interleukin-1 beta secretion	Immune
GO:0032612	BP	interleukin-1 production	Immune
GO:0050701	BP	interleukin-1 secretion	Immune
GO:0032613	BP	interleukin-10 production	Immune
GO:0032615	BP	interleukin-12 production	Immune
GO:0042226	BP	interleukin-6 biosynthetic process	Immune
GO:0032635	BP	interleukin-6 production	Immune
GO:0032637	BP	interleukin-8 production	Immune
GO:0072606	BP	interleukin-8 secretion	Immune
GO:0045321	BP	leukocyte activation	Immune
GO:0002366	BP	leukocyte activation involved in immune response	Immune
GO:0071887	BP	leukocyte apoptotic process	Immune
GO:0007159	BP	leukocyte cell-cell adhesion	Immune
GO:0030595	BP	leukocyte chemotaxis	Immune
GO:0043299	BP	leukocyte degranulation	Immune
GO:0002521	BP	leukocyte differentiation	Immune
GO:0001776	BP	leukocyte homeostasis	Immune
GO:0001909	BP	leukocyte mediated cytotoxicity	Immune
GO:0002443	BP	leukocyte mediated immunity	Immune
GO:0050900	BP	leukocyte migration	Immune
GO:0070661	BP	leukocyte proliferation	Immune
GO:0046649	BP	lymphocyte activation	Immune
GO:0002285	BP	lymphocyte activation involved in immune response	Immune
GO:0070227	BP	lymphocyte apoptotic process	Immune
GO:0048247	BP	lymphocyte chemotaxis	Immune
GO:0030098	BP	lymphocyte differentiation	Immune
GO:0002449	BP	lymphocyte mediated immunity	Immune
GO:0072676	BP	lymphocyte migration	Immune
GO:0046651	BP	lymphocyte proliferation	Immune
GO:0042116	BP	macrophage activation	Immune
GO:0048246	BP	macrophage chemotaxis	Immune
GO:1905517	BP	macrophage migration	Immune
GO:0045576	BP	mast cell activation	Immune
GO:0002279	BP	mast cell activation involved in immune response	Immune
GO:0043303	BP	mast cell degranulation	Immune
GO:0002448	BP	mast cell mediated immunity	Immune
GO:0030219	BP	megakaryocyte differentiation	Immune
GO:0001774	BP	microglial cell activation	Immune
GO:0002548	BP	monocyte chemotaxis	Immune
GO:0071674	BP	mononuclear cell migration	Immune
GO:0032943	BP	mononuclear cell proliferation	Immune
GO:0002755	BP	MyD88-dependent toll-like receptor signaling pathway	Immune
GO:0002275	BP	myeloid cell activation involved in immune response	Immune
GO:0030099	BP	myeloid cell differentiation	Immune
GO:0002274	BP	myeloid leukocyte activation	Immune
GO:0002573	BP	myeloid leukocyte differentiation	Immune
GO:0002444	BP	myeloid leukocyte mediated immunity	Immune
GO:0097529	BP	myeloid leukocyte migration	Immune
GO:0002820	BP	negative regulation of adaptive immune response	Immune
GO:0002823	BP	negative regulation of adaptive immune response based on somatic recombination of immune receptors built from immunoglobulin superfamily domains	Immune
GO:0001818	BP	negative regulation of cytokine production	Immune
GO:1903707	BP	negative regulation of hemopoiesis	Immune
GO:0002924	BP	negative regulation of humoral immune response mediated by circulating immunoglobulin	Immune
GO:0002698	BP	negative regulation of immune effector process	Immune
GO:0050777	BP	negative regulation of immune response	Immune
GO:0002683	BP	negative regulation of immune system process	Immune
GO:0032715	BP	negative regulation of interleukin-6 production	Immune
GO:0002695	BP	negative regulation of leukocyte activation	Immune
GO:1903038	BP	negative regulation of leukocyte cell-cell adhesion	Immune
GO:0043301	BP	negative regulation of leukocyte degranulation	Immune
GO:0002704	BP	negative regulation of leukocyte mediated immunity	Immune
GO:0070664	BP	negative regulation of leukocyte proliferation	Immune
GO:0051250	BP	negative regulation of lymphocyte activation	Immune
GO:0002707	BP	negative regulation of lymphocyte mediated immunity	Immune
GO:0050672	BP	negative regulation of lymphocyte proliferation	Immune
GO:0033004	BP	negative regulation of mast cell activation	Immune
GO:0045653	BP	negative regulation of megakaryocyte differentiation	Immune
GO:0032945	BP	negative regulation of mononuclear cell proliferation	Immune
GO:0045638	BP	negative regulation of myeloid cell differentiation	Immune
GO:0002887	BP	negative regulation of myeloid leukocyte mediated immunity	Immune
GO:0050868	BP	negative regulation of T cell activation	Immune
GO:0042130	BP	negative regulation of T cell proliferation	Immune
GO:0034122	BP	negative regulation of toll-like receptor signaling pathway	Immune
GO:0045071	BP	negative regulation of viral genome replication	Immune
GO:1903901	BP	negative regulation of viral life cycle	Immune
GO:0048525	BP	negative regulation of viral process	Immune
GO:0042119	BP	neutrophil activation	Immune
GO:0002283	BP	neutrophil activation involved in immune response	Immune
GO:0030593	BP	neutrophil chemotaxis	Immune
GO:0043312	BP	neutrophil degranulation	Immune
GO:0002446	BP	neutrophil mediated immunity	Immune
GO:1990266	BP	neutrophil migration	Immune
GO:0002221	BP	pattern recognition receptor signaling pathway	Immune
GO:0030168	BP	platelet activation	Immune
GO:0070527	BP	platelet aggregation	Immune
GO:0002675	BP	positive regulation of acute inflammatory response	Immune
GO:0002821	BP	positive regulation of adaptive immune response	Immune
GO:0002824	BP	positive regulation of adaptive immune response based on somatic recombination of immune receptors built from immunoglobulin superfamily domains	Immune
GO:0046635	BP	positive regulation of alpha-beta T cell activation	Immune
GO:0002579	BP	positive regulation of antigen processing and presentation	Immune
GO:0050871	BP	positive regulation of B cell activation	Immune
GO:0030890	BP	positive regulation of B cell proliferation	Immune
GO:0030194	BP	positive regulation of blood coagulation	Immune
GO:0032722	BP	positive regulation of chemokine production	Immune
GO:0042108	BP	positive regulation of cytokine biosynthetic process	Immune
GO:0001819	BP	positive regulation of cytokine production	Immune
GO:0050715	BP	positive regulation of cytokine secretion	Immune
GO:0031349	BP	positive regulation of defense response	Immune
GO:1903708	BP	positive regulation of hemopoiesis	Immune
GO:0002699	BP	positive regulation of immune effector process	Immune
GO:0050778	BP	positive regulation of immune response	Immune
GO:0002684	BP	positive regulation of immune system process	Immune
GO:0002639	BP	positive regulation of immunoglobulin production	Immune
GO:0050729	BP	positive regulation of inflammatory response	Immune
GO:0045089	BP	positive regulation of innate immune response	Immune
GO:0032727	BP	positive regulation of interferon-alpha production	Immune
GO:0032729	BP	positive regulation of interferon-gamma production	Immune
GO:0032731	BP	positive regulation of interleukin-1 beta production	Immune
GO:0050718	BP	positive regulation of interleukin-1 beta secretion	Immune
GO:0032732	BP	positive regulation of interleukin-1 production	Immune
GO:0050716	BP	positive regulation of interleukin-1 secretion	Immune
GO:0032733	BP	positive regulation of interleukin-10 production	Immune
GO:0032755	BP	positive regulation of interleukin-6 production	Immune
GO:0032757	BP	positive regulation of interleukin-8 production	Immune
GO:2000484	BP	positive regulation of interleukin-8 secretion	Immune
GO:0002696	BP	positive regulation of leukocyte activation	Immune
GO:1903039	BP	positive regulation of leukocyte cell-cell adhesion	Immune
GO:0002690	BP	positive regulation of leukocyte chemotaxis	Immune
GO:0043302	BP	positive regulation of leukocyte degranulation	Immune
GO:1902107	BP	positive regulation of leukocyte differentiation	Immune
GO:0001912	BP	positive regulation of leukocyte mediated cytotoxicity	Immune
GO:0002705	BP	positive regulation of leukocyte mediated immunity	Immune
GO:0002687	BP	positive regulation of leukocyte migration	Immune
GO:0070665	BP	positive regulation of leukocyte proliferation	Immune
GO:0051251	BP	positive regulation of lymphocyte activation	Immune
GO:0045621	BP	positive regulation of lymphocyte differentiation	Immune
GO:0002708	BP	positive regulation of lymphocyte mediated immunity	Immune
GO:0050671	BP	positive regulation of lymphocyte proliferation	Immune
GO:0043032	BP	positive regulation of macrophage activation	Immune
GO:0033005	BP	positive regulation of mast cell activation	Immune
GO:0032946	BP	positive regulation of mononuclear cell proliferation	Immune
GO:0002888	BP	positive regulation of myeloid leukocyte mediated immunity	Immune
GO:0002702	BP	positive regulation of production of molecular mediator of immune response	Immune
GO:0060760	BP	positive regulation of response to cytokine stimulus	Immune
GO:0050870	BP	positive regulation of T cell activation	Immune
GO:0045582	BP	positive regulation of T cell differentiation	Immune
GO:0042102	BP	positive regulation of T cell proliferation	Immune
GO:0034165	BP	positive regulation of toll-like receptor 9 signaling pathway	Immune
GO:0034123	BP	positive regulation of toll-like receptor signaling pathway	Immune
GO:0042535	BP	positive regulation of tumor necrosis factor biosynthetic process	Immune
GO:0032760	BP	positive regulation of tumor necrosis factor production	Immune
GO:1903557	BP	positive regulation of tumor necrosis factor superfamily cytokine production	Immune
GO:0032481	BP	positive regulation of type I interferon production	Immune
GO:0001805	BP	positive regulation of type III hypersensitivity	Immune
GO:0002532	BP	production of molecular mediator involved in inflammatory response	Immune
GO:0002440	BP	production of molecular mediator of immune response	Immune
GO:0002673	BP	regulation of acute inflammatory response	Immune
GO:0002864	BP	regulation of acute inflammatory response to antigenic stimulus	Immune
GO:0002819	BP	regulation of adaptive immune response	Immune
GO:0002822	BP	regulation of adaptive immune response based on somatic recombination of immune receptors built from immunoglobulin superfamily domains	Immune
GO:0046634	BP	regulation of alpha-beta T cell activation	Immune
GO:0046640	BP	regulation of alpha-beta T cell proliferation	Immune
GO:0050854	BP	regulation of antigen receptor-mediated signaling pathway	Immune
GO:0050864	BP	regulation of B cell activation	Immune
GO:0045577	BP	regulation of B cell differentiation	Immune
GO:0030888	BP	regulation of B cell proliferation	Immune
GO:0050855	BP	regulation of B cell receptor signaling pathway	Immune
GO:0030193	BP	regulation of blood coagulation	Immune
GO:0032642	BP	regulation of chemokine production	Immune
GO:0042035	BP	regulation of cytokine biosynthetic process	Immune
GO:0001817	BP	regulation of cytokine production	Immune
GO:0050707	BP	regulation of cytokine secretion	Immune
GO:0031347	BP	regulation of defense response	Immune
GO:0031620	BP	regulation of fever generation	Immune
GO:1903706	BP	regulation of hemopoiesis	Immune
GO:0002883	BP	regulation of hypersensitivity	Immune
GO:0002697	BP	regulation of immune effector process	Immune
GO:0050776	BP	regulation of immune response	Immune
GO:0002682	BP	regulation of immune system process	Immune
GO:0050727	BP	regulation of inflammatory response	Immune
GO:0045088	BP	regulation of innate immune response	Immune
GO:0032647	BP	regulation of interferon-alpha production	Immune
GO:0032649	BP	regulation of interferon-gamma production	Immune
GO:0032651	BP	regulation of interleukin-1 beta production	Immune
GO:0050706	BP	regulation of interleukin-1 beta secretion	Immune
GO:0032652	BP	regulation of interleukin-1 production	Immune
GO:0050704	BP	regulation of interleukin-1 secretion	Immune
GO:0032653	BP	regulation of interleukin-10 production	Immune
GO:0032655	BP	regulation of interleukin-12 production	Immune
GO:0045408	BP	regulation of interleukin-6 biosynthetic process	Immune
GO:0032675	BP	regulation of interleukin-6 production	Immune
GO:0032677	BP	regulation of interleukin-8 production	Immune
GO:2000482	BP	regulation of interleukin-8 secretion	Immune
GO:0002694	BP	regulation of leukocyte activation	Immune
GO:2000106	BP	regulation of leukocyte apoptotic process	Immune
GO:1903037	BP	regulation of leukocyte cell-cell adhesion	Immune
GO:0002688	BP	regulation of leukocyte chemotaxis	Immune
GO:0043300	BP	regulation of leukocyte degranulation	Immune
GO:1902105	BP	regulation of leukocyte differentiation	Immune
GO:0001910	BP	regulation of leukocyte mediated cytotoxicity	Immune
GO:0002703	BP	regulation of leukocyte mediated immunity	Immune
GO:0002685	BP	regulation of leukocyte migration	Immune
GO:0070663	BP	regulation of leukocyte proliferation	Immune
GO:0051249	BP	regulation of lymphocyte activation	Immune
GO:0070228	BP	regulation of lymphocyte apoptotic process	Immune
GO:0045619	BP	regulation of lymphocyte differentiation	Immune
GO:0002706	BP	regulation of lymphocyte mediated immunity	Immune
GO:2000401	BP	regulation of lymphocyte migration	Immune
GO:0050670	BP	regulation of lymphocyte proliferation	Immune
GO:0033003	BP	regulation of mast cell activation	Immune
GO:0033006	BP	regulation of mast cell activation involved in immune response	Immune
GO:0043304	BP	regulation of mast cell degranulation	Immune
GO:0045652	BP	regulation of megakaryocyte differentiation	Immune
GO:0071675	BP	regulation of mononuclear cell migration	Immune
GO:0032944	BP	regulation of mononuclear cell proliferation	Immune
GO:0045637	BP	regulation of myeloid cell differentiation	Immune
GO:0002761	BP	regulation of myeloid leukocyte differentiation	Immune
GO:0002886	BP	regulation of myeloid leukocyte mediated immunity	Immune
GO:1902563	BP	regulation of neutrophil activation	Immune
GO:0043313	BP	regulation of neutrophil degranulation	Immune
GO:0010543	BP	regulation of platelet activation	Immune
GO:0002700	BP	regulation of production of molecular mediator of immune response	Immune
GO:1903034	BP	regulation of response to wounding	Immune
GO:0050863	BP	regulation of T cell activation	Immune
GO:0045580	BP	regulation of T cell differentiation	Immune
GO:0001914	BP	regulation of T cell mediated cytotoxicity	Immune
GO:0002709	BP	regulation of T cell mediated immunity	Immune
GO:0042129	BP	regulation of T cell proliferation	Immune
GO:0034163	BP	regulation of toll-like receptor 9 signaling pathway	Immune
GO:0034121	BP	regulation of toll-like receptor signaling pathway	Immune
GO:0042534	BP	regulation of tumor necrosis factor biosynthetic process	Immune
GO:0032680	BP	regulation of tumor necrosis factor production	Immune
GO:1903555	BP	regulation of tumor necrosis factor superfamily cytokine production	Immune
GO:0032479	BP	regulation of type I interferon production	Immune
GO:0001803	BP	regulation of type III hypersensitivity	Immune
GO:0010574	BP	regulation of vascular endothelial growth factor production	Immune
GO:0045069	BP	regulation of viral genome replication	Immune
GO:1903900	BP	regulation of viral life cycle	Immune
GO:0050792	BP	regulation of viral process	Immune
GO:0061041	BP	regulation of wound healing	Immune
GO:0009617	BP	response to bacterium	Immune
GO:0035455	BP	response to interferon-alpha	Immune
GO:0035456	BP	response to interferon-beta	Immune
GO:0034341	BP	response to interferon-gamma	Immune
GO:0032496	BP	response to lipopolysaccharide	Immune
GO:0002237	BP	response to molecule of bacterial origin	Immune
GO:0009615	BP	response to virus	Immune
GO:0009611	BP	response to wounding	Immune
GO:0042110	BP	T cell activation	Immune
GO:0002286	BP	T cell activation involved in immune response	Immune
GO:0002291	BP	T cell activation via T cell receptor contact with antigen bound to MHC molecule on antigen presenting cell	Immune
GO:0030217	BP	T cell differentiation	Immune
GO:0001913	BP	T cell mediated cytotoxicity	Immune
GO:0002456	BP	T cell mediated immunity	Immune
GO:0072678	BP	T cell migration	Immune
GO:0042098	BP	T cell proliferation	Immune
GO:0034134	BP	toll-like receptor 2 signaling pathway	Immune
GO:0034154	BP	toll-like receptor 7 signaling pathway	Immune
GO:0034162	BP	toll-like receptor 9 signaling pathway	Immune
GO:0002224	BP	toll-like receptor signaling pathway	Immune
GO:0042533	BP	tumor necrosis factor biosynthetic process	Immune
GO:0032640	BP	tumor necrosis factor production	Immune
GO:0071706	BP	tumor necrosis factor superfamily cytokine production	Immune
GO:0032606	BP	type I interferon production	Immune
GO:0060337	BP	type I interferon signaling pathway	Immune
GO:0001802	BP	type III hypersensitivity	Immune
GO:0010573	BP	vascular endothelial growth factor production	Immune
GO:0042060	BP	wound healing	Immune
GO:0001772	CC	immunological synapse	Immune
GO:0061702	CC	inflammasome complex	Immune
GO:0072557	CC	IPAF inflammasome complex	Immune
GO:0042613	CC	MHC class II protein complex	Immune
GO:0042611	CC	MHC protein complex	Immune
GO:0008009	MF	chemokine activity	Immune
GO:0005125	MF	cytokine activity	Immune
GO:0019955	MF	cytokine binding	Immune
GO:0004896	MF	cytokine receptor activity	Immune
GO:0019864	MF	IgG binding	Immune
GO:0019865	MF	immunoglobulin binding	Immune
GO:0019763	MF	immunoglobulin receptor activity	Immune
GO:0034987	MF	immunoglobulin receptor binding	Immune
GO:0055001	BP	muscle cell development	Muscle
GO:0042692	BP	muscle cell differentiation	Muscle
GO:0006936	BP	muscle contraction	Muscle
GO:0061061	BP	muscle structure development	Muscle
GO:0003012	BP	muscle system process	Muscle
GO:0060537	BP	muscle tissue development	Muscle
GO:0007520	BP	myoblast fusion	Muscle
GO:0055002	BP	striated muscle cell development	Muscle
GO:0051146	BP	striated muscle cell differentiation	Muscle
GO:0006941	BP	striated muscle contraction	Muscle
GO:0014706	BP	striated muscle tissue development	Muscle
GO:0031674	CC	I band	Muscle
GO:0030016	CC	myofibril	Muscle
GO:0042383	CC	sarcolemma	Muscle
GO:0030017	CC	sarcomere	Muscle
GO:0016528	CC	sarcoplasm	Muscle
GO:0016529	CC	sarcoplasmic reticulum	Muscle
GO:0030315	CC	T-tubule	Muscle
GO:0030018	CC	Z disc	Muscle
GO:0006103	BP	2-oxoglutarate metabolic process	NA
GO:0051764	BP	actin crosslink formation	NA
GO:0030036	BP	actin cytoskeleton organization	NA
GO:0031532	BP	actin cytoskeleton reorganization	NA
GO:0051017	BP	actin filament bundle assembly	NA
GO:0061572	BP	actin filament bundle organization	NA
GO:0007015	BP	actin filament organization	NA
GO:0030041	BP	actin filament polymerization	NA
GO:0030029	BP	actin filament-based process	NA
GO:0045010	BP	actin nucleation	NA
GO:0008154	BP	actin polymerization or depolymerization	NA
GO:0032147	BP	activation of protein kinase activity	NA
GO:0007188	BP	adenylate cyclase-modulating G-protein coupled receptor signaling pathway	NA
GO:0046031	BP	ADP metabolic process	NA
GO:0009060	BP	aerobic respiration	NA
GO:1901606	BP	alpha-amino acid catabolic process	NA
GO:1901605	BP	alpha-amino acid metabolic process	NA
GO:0048856	BP	anatomical structure development	NA
GO:0048646	BP	anatomical structure formation involved in morphogenesis	NA
GO:0009653	BP	anatomical structure morphogenesis	NA
GO:0001525	BP	angiogenesis	NA
GO:0048513	BP	animal organ development	NA
GO:0009887	BP	animal organ morphogenesis	NA
GO:0006820	BP	anion transport	NA
GO:0016999	BP	antibiotic metabolic process	NA
GO:0034314	BP	Arp2/3 complex-mediated actin nucleation	NA
GO:0006531	BP	aspartate metabolic process	NA
GO:0043615	BP	astrocyte cell migration	NA
GO:0006754	BP	ATP biosynthetic process	NA
GO:0006757	BP	ATP generation from ADP	NA
GO:0046034	BP	ATP metabolic process	NA
GO:0042773	BP	ATP synthesis coupled electron transport	NA
GO:0061564	BP	axon development	NA
GO:0007409	BP	axonogenesis	NA
GO:0006284	BP	base-excision repair	NA
GO:0008015	BP	blood circulation	NA
GO:0001568	BP	blood vessel development	NA
GO:0048514	BP	blood vessel morphogenesis	NA
GO:0009083	BP	branched-chain amino acid catabolic process	NA
GO:0009081	BP	branched-chain amino acid metabolic process	NA
GO:0016052	BP	carbohydrate catabolic process	NA
GO:1901136	BP	carbohydrate derivative catabolic process	NA
GO:1901135	BP	carbohydrate derivative metabolic process	NA
GO:0005975	BP	carbohydrate metabolic process	NA
GO:0046395	BP	carboxylic acid catabolic process	NA
GO:0019752	BP	carboxylic acid metabolic process	NA
GO:0046942	BP	carboxylic acid transport	NA
GO:0072358	BP	cardiovascular system development	NA
GO:0060351	BP	cartilage development involved in endochondral bone morphogenesis	NA
GO:0098655	BP	cation transmembrane transport	NA
GO:0006812	BP	cation transport	NA
GO:0001775	BP	cell activation	NA
GO:0007155	BP	cell adhesion	NA
GO:0033627	BP	cell adhesion mediated by integrin	NA
GO:0060326	BP	cell chemotaxis	NA
GO:0007154	BP	cell communication	NA
GO:0048468	BP	cell development	NA
GO:0030154	BP	cell differentiation	NA
GO:0034330	BP	cell junction organization	NA
GO:0016477	BP	cell migration	NA
GO:0000902	BP	cell morphogenesis	NA
GO:0000904	BP	cell morphogenesis involved in differentiation	NA
GO:0048870	BP	cell motility	NA
GO:0032990	BP	cell part morphogenesis	NA
GO:0048858	BP	cell projection morphogenesis	NA
GO:0030030	BP	cell projection organization	NA
GO:0007166	BP	cell surface receptor signaling pathway	NA
GO:0098609	BP	cell-cell adhesion	NA
GO:0007267	BP	cell-cell signaling	NA
GO:0007160	BP	cell-matrix adhesion	NA
GO:0031589	BP	cell-substrate adhesion	NA
GO:0009063	BP	cellular amino acid catabolic process	NA
GO:0006520	BP	cellular amino acid metabolic process	NA
GO:0044262	BP	cellular carbohydrate metabolic process	NA
GO:0032989	BP	cellular component morphogenesis	NA
GO:0016043	BP	cellular component organization	NA
GO:0048869	BP	cellular developmental process	NA
GO:0042180	BP	cellular ketone metabolic process	NA
GO:0045333	BP	cellular respiration	NA
GO:0071216	BP	cellular response to biotic stimulus	NA
GO:0070887	BP	cellular response to chemical stimulus	NA
GO:0006974	BP	cellular response to DNA damage stimulus	NA
GO:0071310	BP	cellular response to organic substance	NA
GO:1901701	BP	cellular response to oxygen-containing compound	NA
GO:0051716	BP	cellular response to stimulus	NA
GO:0033554	BP	cellular response to stress	NA
GO:0034508	BP	centromere complex assembly	NA
GO:0048878	BP	chemical homeostasis	NA
GO:0006935	BP	chemotaxis	NA
GO:0003433	BP	chondrocyte development involved in endochondral bone morphogenesis	NA
GO:0031497	BP	chromatin assembly	NA
GO:0006333	BP	chromatin assembly or disassembly	NA
GO:0006342	BP	chromatin silencing	NA
GO:0050000	BP	chromosome localization	NA
GO:0051276	BP	chromosome organization	NA
GO:0072359	BP	circulatory system development	NA
GO:0003013	BP	circulatory system process	NA
GO:0006101	BP	citrate metabolic process	NA
GO:0050817	BP	coagulation	NA
GO:0009108	BP	coenzyme biosynthetic process	NA
GO:0006732	BP	coenzyme metabolic process	NA
GO:0051188	BP	cofactor biosynthetic process	NA
GO:0051186	BP	cofactor metabolic process	NA
GO:0032964	BP	collagen biosynthetic process	NA
GO:0032963	BP	collagen metabolic process	NA
GO:0007010	BP	cytoskeleton organization	NA
GO:0009595	BP	detection of biotic stimulus	NA
GO:0098581	BP	detection of external biotic stimulus	NA
GO:0098543	BP	detection of other organism	NA
GO:0048588	BP	developmental cell growth	NA
GO:0060560	BP	developmental growth involved in morphogenesis	NA
GO:0043648	BP	dicarboxylic acid metabolic process	NA
GO:0071897	BP	DNA biosynthetic process	NA
GO:0071103	BP	DNA conformation change	NA
GO:0032508	BP	DNA duplex unwinding	NA
GO:0032392	BP	DNA geometric change	NA
GO:0006259	BP	DNA metabolic process	NA
GO:0006323	BP	DNA packaging	NA
GO:0006310	BP	DNA recombination	NA
GO:0006281	BP	DNA repair	NA
GO:0006260	BP	DNA replication	NA
GO:0006270	BP	DNA replication initiation	NA
GO:0006335	BP	DNA replication-dependent nucleosome assembly	NA
GO:0034723	BP	DNA replication-dependent nucleosome organization	NA
GO:0006336	BP	DNA replication-independent nucleosome assembly	NA
GO:0034724	BP	DNA replication-independent nucleosome organization	NA
GO:0006268	BP	DNA unwinding involved in DNA replication	NA
GO:0006261	BP	DNA-dependent DNA replication	NA
GO:0006302	BP	double-strand break repair	NA
GO:0000724	BP	double-strand break repair via homologous recombination	NA
GO:0017144	BP	drug metabolic process	NA
GO:0022900	BP	electron transport chain	NA
GO:0060350	BP	endochondral bone morphogenesis	NA
GO:0006897	BP	endocytosis	NA
GO:0015980	BP	energy derivation by oxidation of organic compounds	NA
GO:0070371	BP	ERK1 and ERK2 cascade	NA
GO:0030010	BP	establishment of cell polarity	NA
GO:0051303	BP	establishment of chromosome localization	NA
GO:0051234	BP	establishment of localization	NA
GO:0051656	BP	establishment of organelle localization	NA
GO:0007163	BP	establishment or maintenance of cell polarity	NA
GO:0006887	BP	exocytosis	NA
GO:0030198	BP	extracellular matrix organization	NA
GO:0043062	BP	extracellular structure organization	NA
GO:0006631	BP	fatty acid metabolic process	NA
GO:0007187	BP	G-protein coupled receptor signaling pathway, coupled to cyclic nucleotide second messenger	NA
GO:0048699	BP	generation of neurons	NA
GO:0006091	BP	generation of precursor metabolites and energy	NA
GO:0061900	BP	glial cell activation	NA
GO:0008347	BP	glial cell migration	NA
GO:0072012	BP	glomerulus vasculature development	NA
GO:0006096	BP	glycolytic process	NA
GO:0046479	BP	glycosphingolipid catabolic process	NA
GO:0006687	BP	glycosphingolipid metabolic process	NA
GO:0007599	BP	hemostasis	NA
GO:0048872	BP	homeostasis of number of cells	NA
GO:0042592	BP	homeostatic process	NA
GO:0034109	BP	homotypic cell-cell adhesion	NA
GO:0042445	BP	hormone metabolic process	NA
GO:0007249	BP	I-kappaB kinase/NF-kappaB signaling	NA
GO:0098657	BP	import into cell	NA
GO:0098662	BP	inorganic cation transmembrane transport	NA
GO:0098660	BP	inorganic ion transmembrane transport	NA
GO:0007229	BP	integrin-mediated signaling pathway	NA
GO:0044419	BP	interspecies interaction between organisms	NA
GO:0035556	BP	intracellular signal transduction	NA
GO:0034220	BP	ion transmembrane transport	NA
GO:0006811	BP	ion transport	NA
GO:0001822	BP	kidney development	NA
GO:0061440	BP	kidney vasculature development	NA
GO:0072673	BP	lamellipodium morphogenesis	NA
GO:0097581	BP	lamellipodium organization	NA
GO:0006691	BP	leukotriene metabolic process	NA
GO:0010876	BP	lipid localization	NA
GO:0006869	BP	lipid transport	NA
GO:0051674	BP	localization of cell	NA
GO:0032418	BP	lysosome localization	NA
GO:0051235	BP	maintenance of location	NA
GO:0000165	BP	MAPK cascade	NA
GO:0010324	BP	membrane invagination	NA
GO:0000226	BP	microtubule cytoskeleton organization	NA
GO:0031023	BP	microtubule organizing center organization	NA
GO:0007017	BP	microtubule-based process	NA
GO:0042775	BP	mitochondrial ATP synthesis coupled electron transport	NA
GO:0006120	BP	mitochondrial electron transport, NADH to ubiquinone	NA
GO:0033108	BP	mitochondrial respiratory chain complex assembly	NA
GO:0032981	BP	mitochondrial respiratory chain complex I assembly	NA
GO:0007005	BP	mitochondrion organization	NA
GO:0032787	BP	monocarboxylic acid metabolic process	NA
GO:0006928	BP	movement of cell or subcellular component	NA
GO:0007275	BP	multicellular organism development	NA
GO:0048871	BP	multicellular organismal homeostasis	NA
GO:0019674	BP	NAD metabolic process	NA
GO:0010257	BP	NADH dehydrogenase complex assembly	NA
GO:0006734	BP	NADH metabolic process	NA
GO:0048519	BP	negative regulation of biological process	NA
GO:0050866	BP	negative regulation of cell activation	NA
GO:0007162	BP	negative regulation of cell adhesion	NA
GO:0010648	BP	negative regulation of cell communication	NA
GO:0045596	BP	negative regulation of cell differentiation	NA
GO:2000146	BP	negative regulation of cell motility	NA
GO:0022408	BP	negative regulation of cell-cell adhesion	NA
GO:0051271	BP	negative regulation of cellular component movement	NA
GO:0051129	BP	negative regulation of cellular component organization	NA
GO:0048523	BP	negative regulation of cellular process	NA
GO:2001251	BP	negative regulation of chromosome organization	NA
GO:0051494	BP	negative regulation of cytoskeleton organization	NA
GO:0051093	BP	negative regulation of developmental process	NA
GO:0045814	BP	negative regulation of gene expression, epigenetic	NA
GO:0043901	BP	negative regulation of multi-organism process	NA
GO:0051241	BP	negative regulation of multicellular organismal process	NA
GO:0010639	BP	negative regulation of organelle organization	NA
GO:1903753	BP	negative regulation of p38MAPK cascade	NA
GO:0050765	BP	negative regulation of phagocytosis	NA
GO:0048585	BP	negative regulation of response to stimulus	NA
GO:0051048	BP	negative regulation of secretion	NA
GO:1903531	BP	negative regulation of secretion by cell	NA
GO:0009968	BP	negative regulation of signal transduction	NA
GO:0023057	BP	negative regulation of signaling	NA
GO:1902904	BP	negative regulation of supramolecular fiber organization	NA
GO:0051051	BP	negative regulation of transport	NA
GO:0007399	BP	nervous system development	NA
GO:0022008	BP	neurogenesis	NA
GO:0048666	BP	neuron development	NA
GO:0030182	BP	neuron differentiation	NA
GO:0031175	BP	neuron projection development	NA
GO:1990138	BP	neuron projection extension	NA
GO:0048812	BP	neuron projection morphogenesis	NA
GO:0042136	BP	neurotransmitter biosynthetic process	NA
GO:0019359	BP	nicotinamide nucleotide biosynthetic process	NA
GO:0046496	BP	nicotinamide nucleotide metabolic process	NA
GO:0006809	BP	nitric oxide biosynthetic process	NA
GO:0046209	BP	nitric oxide metabolic process	NA
GO:0034404	BP	nucleobase-containing small molecule biosynthetic process	NA
GO:0055086	BP	nucleobase-containing small molecule metabolic process	NA
GO:0006165	BP	nucleoside diphosphate phosphorylation	NA
GO:0009124	BP	nucleoside monophosphate biosynthetic process	NA
GO:0009123	BP	nucleoside monophosphate metabolic process	NA
GO:1901293	BP	nucleoside phosphate biosynthetic process	NA
GO:1901292	BP	nucleoside phosphate catabolic process	NA
GO:0006753	BP	nucleoside phosphate metabolic process	NA
GO:0009142	BP	nucleoside triphosphate biosynthetic process	NA
GO:0009141	BP	nucleoside triphosphate metabolic process	NA
GO:0006334	BP	nucleosome assembly	NA
GO:0034728	BP	nucleosome organization	NA
GO:0009165	BP	nucleotide biosynthetic process	NA
GO:0009166	BP	nucleotide catabolic process	NA
GO:0009117	BP	nucleotide metabolic process	NA
GO:0009311	BP	oligosaccharide metabolic process	NA
GO:0048285	BP	organelle fission	NA
GO:0051640	BP	organelle localization	NA
GO:0006996	BP	organelle organization	NA
GO:0016054	BP	organic acid catabolic process	NA
GO:0006082	BP	organic acid metabolic process	NA
GO:0015711	BP	organic anion transport	NA
GO:0015850	BP	organic hydroxy compound transport	NA
GO:0071702	BP	organic substance transport	NA
GO:0046434	BP	organophosphate catabolic process	NA
GO:0019637	BP	organophosphate metabolic process	NA
GO:0006107	BP	oxaloacetate metabolic process	NA
GO:0055114	BP	oxidation-reduction process	NA
GO:0006119	BP	oxidative phosphorylation	NA
GO:0006733	BP	oxidoreduction coenzyme metabolic process	NA
GO:0043436	BP	oxoacid metabolic process	NA
GO:0018149	BP	peptide cross-linking	NA
GO:0002790	BP	peptide secretion	NA
GO:0018212	BP	peptidyl-tyrosine modification	NA
GO:0018108	BP	peptidyl-tyrosine phosphorylation	NA
GO:0006909	BP	phagocytosis	NA
GO:0006911	BP	phagocytosis, engulfment	NA
GO:0006796	BP	phosphate-containing compound metabolic process	NA
GO:0006793	BP	phosphorus metabolic process	NA
GO:0016310	BP	phosphorylation	NA
GO:0120039	BP	plasma membrane bounded cell projection morphogenesis	NA
GO:0120036	BP	plasma membrane bounded cell projection organization	NA
GO:0099024	BP	plasma membrane invagination	NA
GO:0030838	BP	positive regulation of actin filament polymerization	NA
GO:0045766	BP	positive regulation of angiogenesis	NA
GO:0048518	BP	positive regulation of biological process	NA
GO:0043085	BP	positive regulation of catalytic activity	NA
GO:0050867	BP	positive regulation of cell activation	NA
GO:0045785	BP	positive regulation of cell adhesion	NA
GO:0033630	BP	positive regulation of cell adhesion mediated by integrin	NA
GO:0010647	BP	positive regulation of cell communication	NA
GO:0045597	BP	positive regulation of cell differentiation	NA
GO:0030335	BP	positive regulation of cell migration	NA
GO:2000147	BP	positive regulation of cell motility	NA
GO:0022409	BP	positive regulation of cell-cell adhesion	NA
GO:0044089	BP	positive regulation of cellular component biogenesis	NA
GO:0051272	BP	positive regulation of cellular component movement	NA
GO:0051130	BP	positive regulation of cellular component organization	NA
GO:0031325	BP	positive regulation of cellular metabolic process	NA
GO:0048522	BP	positive regulation of cellular process	NA
GO:0032270	BP	positive regulation of cellular protein metabolic process	NA
GO:0050921	BP	positive regulation of chemotaxis	NA
GO:0050820	BP	positive regulation of coagulation	NA
GO:0032967	BP	positive regulation of collagen biosynthetic process	NA
GO:0010714	BP	positive regulation of collagen metabolic process	NA
GO:0051495	BP	positive regulation of cytoskeleton organization	NA
GO:0051094	BP	positive regulation of developmental process	NA
GO:0051054	BP	positive regulation of DNA metabolic process	NA
GO:0045740	BP	positive regulation of DNA replication	NA
GO:0045807	BP	positive regulation of endocytosis	NA
GO:0070374	BP	positive regulation of ERK1 and ERK2 cascade	NA
GO:1904951	BP	positive regulation of establishment of protein localization	NA
GO:1900048	BP	positive regulation of hemostasis	NA
GO:0043123	BP	positive regulation of I-kappaB kinase/NF-kappaB signaling	NA
GO:1902533	BP	positive regulation of intracellular signal transduction	NA
GO:0043270	BP	positive regulation of ion transport	NA
GO:0046330	BP	positive regulation of JNK cascade	NA
GO:0033674	BP	positive regulation of kinase activity	NA
GO:0040017	BP	positive regulation of locomotion	NA
GO:0043406	BP	positive regulation of MAP kinase activity	NA
GO:0043410	BP	positive regulation of MAPK cascade	NA
GO:0009893	BP	positive regulation of metabolic process	NA
GO:0044093	BP	positive regulation of molecular function	NA
GO:0051240	BP	positive regulation of multicellular organismal process	NA
GO:0051092	BP	positive regulation of NF-kappaB transcription factor activity	NA
GO:0045429	BP	positive regulation of nitric oxide biosynthetic process	NA
GO:1904407	BP	positive regulation of nitric oxide metabolic process	NA
GO:0010638	BP	positive regulation of organelle organization	NA
GO:0002793	BP	positive regulation of peptide secretion	NA
GO:0050766	BP	positive regulation of phagocytosis	NA
GO:0045937	BP	positive regulation of phosphate metabolic process	NA
GO:0010562	BP	positive regulation of phosphorus metabolic process	NA
GO:0042327	BP	positive regulation of phosphorylation	NA
GO:0031334	BP	positive regulation of protein complex assembly	NA
GO:0045860	BP	positive regulation of protein kinase activity	NA
GO:0051247	BP	positive regulation of protein metabolic process	NA
GO:0031401	BP	positive regulation of protein modification process	NA
GO:0001934	BP	positive regulation of protein phosphorylation	NA
GO:0032273	BP	positive regulation of protein polymerization	NA
GO:0050714	BP	positive regulation of protein secretion	NA
GO:0071902	BP	positive regulation of protein serine/threonine kinase activity	NA
GO:0051222	BP	positive regulation of protein transport	NA
GO:0061098	BP	positive regulation of protein tyrosine kinase activity	NA
GO:1903428	BP	positive regulation of reactive oxygen species biosynthetic process	NA
GO:2000379	BP	positive regulation of reactive oxygen species metabolic process	NA
GO:0032103	BP	positive regulation of response to external stimulus	NA
GO:0048584	BP	positive regulation of response to stimulus	NA
GO:0051047	BP	positive regulation of secretion	NA
GO:1903532	BP	positive regulation of secretion by cell	NA
GO:0009967	BP	positive regulation of signal transduction	NA
GO:0023056	BP	positive regulation of signaling	NA
GO:0070304	BP	positive regulation of stress-activated protein kinase signaling cascade	NA
GO:1902905	BP	positive regulation of supramolecular fiber organization	NA
GO:0051347	BP	positive regulation of transferase activity	NA
GO:0051050	BP	positive regulation of transport	NA
GO:0072376	BP	protein activation cascade	NA
GO:0051261	BP	protein depolymerization	NA
GO:0051291	BP	protein heterooligomerization	NA
GO:0051290	BP	protein heterotetramerization	NA
GO:0034502	BP	protein localization to chromosome	NA
GO:0071459	BP	protein localization to chromosome, centromeric region	NA
GO:0006468	BP	protein phosphorylation	NA
GO:0051258	BP	protein polymerization	NA
GO:0009306	BP	protein secretion	NA
GO:0043933	BP	protein-containing complex subunit organization	NA
GO:0065004	BP	protein-DNA complex assembly	NA
GO:0071824	BP	protein-DNA complex subunit organization	NA
GO:0009135	BP	purine nucleoside diphosphate metabolic process	NA
GO:0009127	BP	purine nucleoside monophosphate biosynthetic process	NA
GO:0009126	BP	purine nucleoside monophosphate metabolic process	NA
GO:0009145	BP	purine nucleoside triphosphate biosynthetic process	NA
GO:0009144	BP	purine nucleoside triphosphate metabolic process	NA
GO:0006164	BP	purine nucleotide biosynthetic process	NA
GO:0006163	BP	purine nucleotide metabolic process	NA
GO:0009179	BP	purine ribonucleoside diphosphate metabolic process	NA
GO:0009168	BP	purine ribonucleoside monophosphate biosynthetic process	NA
GO:0009167	BP	purine ribonucleoside monophosphate metabolic process	NA
GO:0009206	BP	purine ribonucleoside triphosphate biosynthetic process	NA
GO:0009205	BP	purine ribonucleoside triphosphate metabolic process	NA
GO:0009152	BP	purine ribonucleotide biosynthetic process	NA
GO:0009150	BP	purine ribonucleotide metabolic process	NA
GO:0072522	BP	purine-containing compound biosynthetic process	NA
GO:0072521	BP	purine-containing compound metabolic process	NA
GO:0019363	BP	pyridine nucleotide biosynthetic process	NA
GO:0019362	BP	pyridine nucleotide metabolic process	NA
GO:0072525	BP	pyridine-containing compound biosynthetic process	NA
GO:0072524	BP	pyridine-containing compound metabolic process	NA
GO:0042866	BP	pyruvate biosynthetic process	NA
GO:0006090	BP	pyruvate metabolic process	NA
GO:2001057	BP	reactive nitrogen species metabolic process	NA
GO:1903409	BP	reactive oxygen species biosynthetic process	NA
GO:0072593	BP	reactive oxygen species metabolic process	NA
GO:0000725	BP	recombinational repair	NA
GO:0045055	BP	regulated exocytosis	NA
GO:0032956	BP	regulation of actin cytoskeleton organization	NA
GO:2000249	BP	regulation of actin cytoskeleton reorganization	NA
GO:0030834	BP	regulation of actin filament depolymerization	NA
GO:0030832	BP	regulation of actin filament length	NA
GO:0110053	BP	regulation of actin filament organization	NA
GO:0030833	BP	regulation of actin filament polymerization	NA
GO:0032970	BP	regulation of actin filament-based process	NA
GO:0008064	BP	regulation of actin polymerization or depolymerization	NA
GO:0022603	BP	regulation of anatomical structure morphogenesis	NA
GO:0090066	BP	regulation of anatomical structure size	NA
GO:0045765	BP	regulation of angiogenesis	NA
GO:0050789	BP	regulation of biological process	NA
GO:0065008	BP	regulation of biological quality	NA
GO:0097746	BP	regulation of blood vessel diameter	NA
GO:0050878	BP	regulation of body fluid levels	NA
GO:0051924	BP	regulation of calcium ion transport	NA
GO:0050790	BP	regulation of catalytic activity	NA
GO:0050865	BP	regulation of cell activation	NA
GO:0030155	BP	regulation of cell adhesion	NA
GO:0033628	BP	regulation of cell adhesion mediated by integrin	NA
GO:0010646	BP	regulation of cell communication	NA
GO:0060284	BP	regulation of cell development	NA
GO:0045595	BP	regulation of cell differentiation	NA
GO:0030334	BP	regulation of cell migration	NA
GO:0022604	BP	regulation of cell morphogenesis	NA
GO:2000145	BP	regulation of cell motility	NA
GO:0031344	BP	regulation of cell projection organization	NA
GO:0008360	BP	regulation of cell shape	NA
GO:0022407	BP	regulation of cell-cell adhesion	NA
GO:0010810	BP	regulation of cell-substrate adhesion	NA
GO:0044087	BP	regulation of cellular component biogenesis	NA
GO:0051270	BP	regulation of cellular component movement	NA
GO:0051128	BP	regulation of cellular component organization	NA
GO:0032535	BP	regulation of cellular component size	NA
GO:0050794	BP	regulation of cellular process	NA
GO:0032268	BP	regulation of cellular protein metabolic process	NA
GO:0050920	BP	regulation of chemotaxis	NA
GO:0033044	BP	regulation of chromosome organization	NA
GO:0050818	BP	regulation of coagulation	NA
GO:0032965	BP	regulation of collagen biosynthetic process	NA
GO:0010712	BP	regulation of collagen metabolic process	NA
GO:0051493	BP	regulation of cytoskeleton organization	NA
GO:0050793	BP	regulation of developmental process	NA
GO:0051052	BP	regulation of DNA metabolic process	NA
GO:0000018	BP	regulation of DNA recombination	NA
GO:0006275	BP	regulation of DNA replication	NA
GO:0090329	BP	regulation of DNA-dependent DNA replication	NA
GO:2000779	BP	regulation of double-strand break repair	NA
GO:0010569	BP	regulation of double-strand break repair via homologous recombination	NA
GO:0030100	BP	regulation of endocytosis	NA
GO:0070372	BP	regulation of ERK1 and ERK2 cascade	NA
GO:0070201	BP	regulation of establishment of protein localization	NA
GO:0017157	BP	regulation of exocytosis	NA
GO:1900046	BP	regulation of hemostasis	NA
GO:0010817	BP	regulation of hormone levels	NA
GO:0051336	BP	regulation of hydrolase activity	NA
GO:1902531	BP	regulation of intracellular signal transduction	NA
GO:0034765	BP	regulation of ion transmembrane transport	NA
GO:0043269	BP	regulation of ion transport	NA
GO:0043549	BP	regulation of kinase activity	NA
GO:0032879	BP	regulation of localization	NA
GO:0040012	BP	regulation of locomotion	NA
GO:0043405	BP	regulation of MAP kinase activity	NA
GO:0043408	BP	regulation of MAPK cascade	NA
GO:0070507	BP	regulation of microtubule cytoskeleton organization	NA
GO:0065009	BP	regulation of molecular function	NA
GO:0043900	BP	regulation of multi-organism process	NA
GO:2000026	BP	regulation of multicellular organismal development	NA
GO:0051239	BP	regulation of multicellular organismal process	NA
GO:0010975	BP	regulation of neuron projection development	NA
GO:0045428	BP	regulation of nitric oxide biosynthetic process	NA
GO:0032069	BP	regulation of nuclease activity	NA
GO:2000027	BP	regulation of organ morphogenesis	NA
GO:0033043	BP	regulation of organelle organization	NA
GO:0002791	BP	regulation of peptide secretion	NA
GO:0090087	BP	regulation of peptide transport	NA
GO:0050730	BP	regulation of peptidyl-tyrosine phosphorylation	NA
GO:0050764	BP	regulation of phagocytosis	NA
GO:0019220	BP	regulation of phosphate metabolic process	NA
GO:0051174	BP	regulation of phosphorus metabolic process	NA
GO:0042325	BP	regulation of phosphorylation	NA
GO:0120035	BP	regulation of plasma membrane bounded cell projection organization	NA
GO:0043254	BP	regulation of protein complex assembly	NA
GO:1901879	BP	regulation of protein depolymerization	NA
GO:0045859	BP	regulation of protein kinase activity	NA
GO:0032880	BP	regulation of protein localization	NA
GO:0051246	BP	regulation of protein metabolic process	NA
GO:0031399	BP	regulation of protein modification process	NA
GO:0001932	BP	regulation of protein phosphorylation	NA
GO:0032271	BP	regulation of protein polymerization	NA
GO:0050708	BP	regulation of protein secretion	NA
GO:0071900	BP	regulation of protein serine/threonine kinase activity	NA
GO:0090313	BP	regulation of protein targeting to membrane	NA
GO:0051223	BP	regulation of protein transport	NA
GO:2000377	BP	regulation of reactive oxygen species metabolic process	NA
GO:1903305	BP	regulation of regulated secretory pathway	NA
GO:0032101	BP	regulation of response to external stimulus	NA
GO:0048583	BP	regulation of response to stimulus	NA
GO:0080134	BP	regulation of response to stress	NA
GO:0060700	BP	regulation of ribonuclease activity	NA
GO:0051046	BP	regulation of secretion	NA
GO:1903530	BP	regulation of secretion by cell	NA
GO:0009966	BP	regulation of signal transduction	NA
GO:0023051	BP	regulation of signaling	NA
GO:0032872	BP	regulation of stress-activated MAPK cascade	NA
GO:0070302	BP	regulation of stress-activated protein kinase signaling cascade	NA
GO:1902903	BP	regulation of supramolecular fiber organization	NA
GO:0043903	BP	regulation of symbiosis, encompassing mutualism through parasitism	NA
GO:0051338	BP	regulation of transferase activity	NA
GO:0034762	BP	regulation of transmembrane transport	NA
GO:0051049	BP	regulation of transport	NA
GO:0035296	BP	regulation of tube diameter	NA
GO:1901342	BP	regulation of vasculature development	NA
GO:0060627	BP	regulation of vesicle-mediated transport	NA
GO:0097205	BP	renal filtration	NA
GO:0072001	BP	renal system development	NA
GO:0061437	BP	renal system vasculature development	NA
GO:0061971	BP	replacement bone morphogenesis	NA
GO:0022414	BP	reproductive process	NA
GO:0045730	BP	respiratory burst	NA
GO:0022904	BP	respiratory electron transport chain	NA
GO:0009607	BP	response to biotic stimulus	NA
GO:0042221	BP	response to chemical	NA
GO:0034097	BP	response to cytokine	NA
GO:0042493	BP	response to drug	NA
GO:0009719	BP	response to endogenous stimulus	NA
GO:0043207	BP	response to external biotic stimulus	NA
GO:0009605	BP	response to external stimulus	NA
GO:0033993	BP	response to lipid	NA
GO:0010038	BP	response to metal ion	NA
GO:0010033	BP	response to organic substance	NA
GO:0051707	BP	response to other organism	NA
GO:1901700	BP	response to oxygen-containing compound	NA
GO:0006950	BP	response to stress	NA
GO:0034612	BP	response to tumor necrosis factor	NA
GO:0009185	BP	ribonucleoside diphosphate metabolic process	NA
GO:0009156	BP	ribonucleoside monophosphate biosynthetic process	NA
GO:0009161	BP	ribonucleoside monophosphate metabolic process	NA
GO:0009201	BP	ribonucleoside triphosphate biosynthetic process	NA
GO:0009199	BP	ribonucleoside triphosphate metabolic process	NA
GO:0009260	BP	ribonucleotide biosynthetic process	NA
GO:0009259	BP	ribonucleotide metabolic process	NA
GO:0046390	BP	ribose phosphate biosynthetic process	NA
GO:0019693	BP	ribose phosphate metabolic process	NA
GO:0046903	BP	secretion	NA
GO:0032940	BP	secretion by cell	NA
GO:0007165	BP	signal transduction	NA
GO:0023014	BP	signal transduction by protein phosphorylation	NA
GO:0048705	BP	skeletal system morphogenesis	NA
GO:0044283	BP	small molecule biosynthetic process	NA
GO:0044282	BP	small molecule catabolic process	NA
GO:0044281	BP	small molecule metabolic process	NA
GO:0006790	BP	sulfur compound metabolic process	NA
GO:0042554	BP	superoxide anion generation	NA
GO:0006801	BP	superoxide metabolic process	NA
GO:0097435	BP	supramolecular fiber organization	NA
GO:0044403	BP	symbiont process	NA
GO:0006949	BP	syncytium formation	NA
GO:0000768	BP	syncytium formation by plasma membrane fusion	NA
GO:0048731	BP	system development	NA
GO:0042330	BP	taxis	NA
GO:0009888	BP	tissue development	NA
GO:0001894	BP	tissue homeostasis	NA
GO:0007169	BP	transmembrane receptor protein tyrosine kinase signaling pathway	NA
GO:0055085	BP	transmembrane transport	NA
GO:0006810	BP	transport	NA
GO:0006099	BP	tricarboxylic acid cycle	NA
GO:0072350	BP	tricarboxylic acid metabolic process	NA
GO:0035295	BP	tube development	NA
GO:0035239	BP	tube morphogenesis	NA
GO:0001944	BP	vasculature development	NA
GO:0016192	BP	vesicle-mediated transport	NA
GO:0015629	CC	actin cytoskeleton	NA
GO:0005884	CC	actin filament	NA
GO:0032432	CC	actin filament bundle	NA
GO:0098858	CC	actin-based cell projection	NA
GO:0042641	CC	actomyosin	NA
GO:0005912	CC	adherens junction	NA
GO:0031225	CC	anchored component of membrane	NA
GO:0070161	CC	anchoring junction	NA
GO:0045177	CC	apical part of cell	NA
GO:0016324	CC	apical plasma membrane	NA
GO:0005885	CC	Arp2/3 protein complex	NA
GO:0030424	CC	axon	NA
GO:0098643	CC	banded collagen fibril	NA
GO:0005604	CC	basement membrane	NA
GO:0034703	CC	cation channel complex	NA
GO:0044297	CC	cell body	NA
GO:0031252	CC	cell leading edge	NA
GO:0044464	CC	cell part	NA
GO:0071944	CC	cell periphery	NA
GO:0042995	CC	cell projection	NA
GO:0044463	CC	cell projection part	NA
GO:0009986	CC	cell surface	NA
GO:0031254	CC	cell trailing edge	NA
GO:0005911	CC	cell-cell junction	NA
GO:0005813	CC	centrosome	NA
GO:0000785	CC	chromatin	NA
GO:0010369	CC	chromocenter	NA
GO:0044427	CC	chromosomal part	NA
GO:0098687	CC	chromosomal region	NA
GO:0005694	CC	chromosome	NA
GO:0032133	CC	chromosome passenger complex	NA
GO:0000775	CC	chromosome, centromeric region	NA
GO:0005581	CC	collagen trimer	NA
GO:0098644	CC	complex of collagen trimers	NA
GO:0000793	CC	condensed chromosome	NA
GO:0000779	CC	condensed chromosome, centromeric region	NA
GO:0000794	CC	condensed nuclear chromosome	NA
GO:0000780	CC	condensed nuclear chromosome, centromeric region	NA
GO:0000796	CC	condensin complex	NA
GO:0097517	CC	contractile actin filament bundle	NA
GO:0043292	CC	contractile fiber	NA
GO:0044449	CC	contractile fiber part	NA
GO:0031410	CC	cytoplasmic vesicle	NA
GO:0044430	CC	cytoskeletal part	NA
GO:0005856	CC	cytoskeleton	NA
GO:0030425	CC	dendrite	NA
GO:0097447	CC	dendritic tree	NA
GO:0044815	CC	DNA packaging complex	NA
GO:0012505	CC	endomembrane system	NA
GO:0031975	CC	envelope	NA
GO:0009897	CC	external side of plasma membrane	NA
GO:0031012	CC	extracellular matrix	NA
GO:0044420	CC	extracellular matrix component	NA
GO:0044421	CC	extracellular region part	NA
GO:0005615	CC	extracellular space	NA
GO:0005583	CC	fibrillar collagen trimer	NA
GO:0030175	CC	filopodium	NA
GO:0098800	CC	inner mitochondrial membrane protein complex	NA
GO:0016021	CC	integral component of membrane	NA
GO:0005887	CC	integral component of plasma membrane	NA
GO:0043232	CC	intracellular non-membrane-bounded organelle	NA
GO:0097708	CC	intracellular vesicle	NA
GO:0031224	CC	intrinsic component of membrane	NA
GO:0031226	CC	intrinsic component of plasma membrane	NA
GO:0034702	CC	ion channel complex	NA
GO:0005871	CC	kinesin complex	NA
GO:0030027	CC	lamellipodium	NA
GO:0031256	CC	leading edge membrane	NA
GO:0005764	CC	lysosome	NA
GO:0000323	CC	lytic vacuole	NA
GO:0042555	CC	MCM complex	NA
GO:0098857	CC	membrane microdomain	NA
GO:0044425	CC	membrane part	NA
GO:0098796	CC	membrane protein complex	NA
GO:0045121	CC	membrane raft	NA
GO:0098589	CC	membrane region	NA
GO:0005874	CC	microtubule	NA
GO:0005875	CC	microtubule associated complex	NA
GO:0015630	CC	microtubule cytoskeleton	NA
GO:0030496	CC	midbody	NA
GO:0005740	CC	mitochondrial envelope	NA
GO:0005743	CC	mitochondrial inner membrane	NA
GO:0031966	CC	mitochondrial membrane	NA
GO:0044455	CC	mitochondrial membrane part	NA
GO:0044429	CC	mitochondrial part	NA
GO:0098798	CC	mitochondrial protein complex	NA
GO:0005746	CC	mitochondrial respiratory chain	NA
GO:0005747	CC	mitochondrial respiratory chain complex I	NA
GO:0005739	CC	mitochondrion	NA
GO:0030964	CC	NADH dehydrogenase complex	NA
GO:0043020	CC	NADPH oxidase complex	NA
GO:0097458	CC	neuron part	NA
GO:0043005	CC	neuron projection	NA
GO:0043025	CC	neuronal cell body	NA
GO:0043228	CC	non-membrane-bounded organelle	NA
GO:0000228	CC	nuclear chromosome	NA
GO:0044454	CC	nuclear chromosome part	NA
GO:0000788	CC	nuclear nucleosome	NA
GO:0000786	CC	nucleosome	NA
GO:0031967	CC	organelle envelope	NA
GO:0019866	CC	organelle inner membrane	NA
GO:0031090	CC	organelle membrane	NA
GO:1990204	CC	oxidoreductase complex	NA
GO:0048471	CC	perinuclear region of cytoplasm	NA
GO:0045335	CC	phagocytic vesicle	NA
GO:0005886	CC	plasma membrane	NA
GO:0120025	CC	plasma membrane bounded cell projection	NA
GO:0120038	CC	plasma membrane bounded cell projection part	NA
GO:0044459	CC	plasma membrane part	NA
GO:0098797	CC	plasma membrane protein complex	NA
GO:0098802	CC	plasma membrane receptor complex	NA
GO:0098590	CC	plasma membrane region	NA
GO:0002102	CC	podosome	NA
GO:0099513	CC	polymeric cytoskeletal fiber	NA
GO:0098793	CC	presynapse	NA
GO:0032993	CC	protein-DNA complex	NA
GO:0005578	CC	proteinaceous extracellular matrix	NA
GO:0043235	CC	receptor complex	NA
GO:0005657	CC	replication fork	NA
GO:0031298	CC	replication fork protection complex	NA
GO:0070469	CC	respiratory chain	NA
GO:0098803	CC	respiratory chain complex	NA
GO:0045271	CC	respiratory chain complex I	NA
GO:0001726	CC	ruffle	NA
GO:0032587	CC	ruffle membrane	NA
GO:0098552	CC	side of membrane	NA
GO:0036477	CC	somatodendritic compartment	NA
GO:0001725	CC	stress fiber	NA
GO:0099512	CC	supramolecular fiber	NA
GO:0099081	CC	supramolecular polymer	NA
GO:0044456	CC	synapse part	NA
GO:1902495	CC	transmembrane transporter complex	NA
GO:1990351	CC	transporter complex	NA
GO:0001931	CC	uropod	NA
GO:0005773	CC	vacuole	NA
GO:0031982	CC	vesicle	NA
GO:0012506	CC	vesicle membrane	NA
GO:0098805	CC	whole membrane	NA
GO:0001730	MF	2'-5'-oligoadenylate synthetase activity	NA
GO:0003779	MF	actin binding	NA
GO:0051015	MF	actin filament binding	NA
GO:0022804	MF	active transmembrane transporter activity	NA
GO:0043168	MF	anion binding	NA
GO:0043492	MF	ATPase activity, coupled to movement of substances	NA
GO:0045296	MF	cadherin binding	NA
GO:0005509	MF	calcium ion binding	NA
GO:0030246	MF	carbohydrate binding	NA
GO:0097367	MF	carbohydrate derivative binding	NA
GO:0140097	MF	catalytic activity, acting on DNA	NA
GO:0005261	MF	cation channel activity	NA
GO:0008324	MF	cation transmembrane transporter activity	NA
GO:0050839	MF	cell adhesion molecule binding	NA
GO:0015267	MF	channel activity	NA
GO:0003682	MF	chromatin binding	NA
GO:0016421	MF	CoA carboxylase activity	NA
GO:0050662	MF	coenzyme binding	NA
GO:0048037	MF	cofactor binding	NA
GO:0004197	MF	cysteine-type endopeptidase activity	NA
GO:0008092	MF	cytoskeletal protein binding	NA
GO:0003677	MF	DNA binding	NA
GO:0003678	MF	DNA helicase activity	NA
GO:0008094	MF	DNA-dependent ATPase activity	NA
GO:0008144	MF	drug binding	NA
GO:0008047	MF	enzyme activator activity	NA
GO:0030234	MF	enzyme regulator activity	NA
GO:0005231	MF	excitatory extracellular ligand-gated ion channel activity	NA
GO:0050840	MF	extracellular matrix binding	NA
GO:0022836	MF	gated channel activity	NA
GO:0005539	MF	glycosaminoglycan binding	NA
GO:0019838	MF	growth factor binding	NA
GO:0070851	MF	growth factor receptor binding	NA
GO:0008201	MF	heparin binding	NA
GO:0035173	MF	histone kinase activity	NA
GO:0005540	MF	hyaluronic acid binding	NA
GO:0016798	MF	hydrolase activity, acting on glycosyl bonds	NA
GO:0004553	MF	hydrolase activity, hydrolyzing O-glycosyl compounds	NA
GO:0042802	MF	identical protein binding	NA
GO:0015318	MF	inorganic molecular entity transmembrane transporter activity	NA
GO:0005178	MF	integrin binding	NA
GO:0005216	MF	ion channel activity	NA
GO:0022839	MF	ion gated channel activity	NA
GO:0015075	MF	ion transmembrane transporter activity	NA
GO:0016885	MF	ligase activity, forming carbon-carbon bonds	NA
GO:0008289	MF	lipid binding	NA
GO:0016829	MF	lyase activity	NA
GO:0008017	MF	microtubule binding	NA
GO:0003777	MF	microtubule motor activity	NA
GO:0060089	MF	molecular transducer activity	NA
GO:0003774	MF	motor activity	NA
GO:0051287	MF	NAD binding	NA
GO:0050136	MF	NADH dehydrogenase (quinone) activity	NA
GO:0008137	MF	NADH dehydrogenase (ubiquinone) activity	NA
GO:0003954	MF	NADH dehydrogenase activity	NA
GO:0017111	MF	nucleoside-triphosphatase activity	NA
GO:0031492	MF	nucleosomal DNA binding	NA
GO:0016502	MF	nucleotide receptor activity	NA
GO:0016491	MF	oxidoreductase activity	NA
GO:0016614	MF	oxidoreductase activity, acting on CH-OH group of donors	NA
GO:0016651	MF	oxidoreductase activity, acting on NAD(P)H	NA
GO:0016655	MF	oxidoreductase activity, acting on NAD(P)H, quinone or similar compound as acceptor	NA
GO:0016616	MF	oxidoreductase activity, acting on the CH-OH group of donors, NAD or NADP as acceptor	NA
GO:0022803	MF	passive transmembrane transporter activity	NA
GO:0061134	MF	peptidase regulator activity	NA
GO:0048407	MF	platelet-derived growth factor binding	NA
GO:0005267	MF	potassium channel activity	NA
GO:0005515	MF	protein binding	NA
GO:0046983	MF	protein dimerization activity	NA
GO:0019904	MF	protein domain specific binding	NA
GO:0019901	MF	protein kinase binding	NA
GO:0043539	MF	protein serine/threonine kinase activator activity	NA
GO:0044877	MF	protein-containing complex binding	NA
GO:0043394	MF	proteoglycan binding	NA
GO:0001614	MF	purinergic nucleotide receptor activity	NA
GO:0016462	MF	pyrophosphatase activity	NA
GO:0048365	MF	Rac GTPase binding	NA
GO:0048018	MF	receptor ligand activity	NA
GO:0038023	MF	signaling receptor activity	NA
GO:0005102	MF	signaling receptor binding	NA
GO:0043142	MF	single-stranded DNA-dependent ATPase activity	NA
GO:0005200	MF	structural constituent of cytoskeleton	NA
GO:0022838	MF	substrate-specific channel activity	NA
GO:1901681	MF	sulfur compound binding	NA
GO:0016175	MF	superoxide-generating NADPH oxidase activity	NA
GO:0004888	MF	transmembrane signaling receptor activity	NA
GO:0022857	MF	transmembrane transporter activity	NA
GO:0015631	MF	tubulin binding	NA
GO:0022843	MF	voltage-gated cation channel activity	NA
GO:0022832	MF	voltage-gated channel activity	NA
GO:0005244	MF	voltage-gated ion channel activity	NA
