# Supplementary material for: Transgenic mice expressing tunable levels of DUX4 develop characteristic facioscapulohumeral muscular dystrophy-like pathophysiology ranging in severity
Source: Skelet Muscle. 2020 Apr 11;10:8. doi: 10.1186/s13395-020-00227-4 (PMC7149937; doi:10.1186/s13395-020-00227-4)
Supplement: Supplementary file 6 — Additional file 6: Table S5. GO superterm genes [file 13395_2020_227_MOESM6_ESM.xlsx]

## Sheet: GO_superterm_genes_0.5
Comparison	Status	GO Superterm	Percentage of differentially-expressed genes associated with GO superterm	Gene Names
iDUX4 Dox vs veh	up	Cell cycle	11.5432	Ace, Adamts1, Agtr2, Akirin1, Akr1b3, Aldh3a1, Apc, Arnt2, Arrb1, Atf3, Atp7a, Bcl6, Bdnf, Btg2, Camk2d, Cask, Casr, Ccnd2, Ccng1, Ccno, Ccpg1, Cd109, Cd81, Cdk6, Cdkn1a, Cdon, Ceacam1, Cflar, Cib1, Cnot7, Cntfr, Cox17, Cpeb1, Csf1r, Cth, Dab2, Dab2ip, Ddah1, Derl2, Dhps, Dll1, Dusp10, Efnb2, Eps15, Erbb3, Esr1, Esrp1, Etv5, Eya1, Fas, Fgf1, Figf, Fndc3b, Fnta, Foxo3, Foxo4, Fzd5, Gab2, Gak, Gata…
iDUX4 Dox vs veh	down	Cell cycle	33.3791	1110012J17Rik, 2010317E24Rik, 2810417H13Rik, 3200002M19Rik, 4632434I11Rik, 4930503L19Rik, Adarb1, Adk, Afap1l2, Ahctf1, Aimp2, Akt1, Anln, Anp32b, Anxa1, Apex1, Apitd1, Apobec1, Aqp1, Arhgef10, Aspm, Atad5, Atp2b4, Atp5a1, Atxn1, Aunip, Aurka, Aurkb, B230120H23Rik, Bid, Birc5, Blm, Bmp4, Bora, Brca1, Brca2, Brip1, Bub1b, Bub3, C330027C09Rik, Calm2, Carm1, Casc5, Casp2, Cbx3, Cbx5, Ccdc21, Ccdc99,…
iDUX4 Dox vs veh	down	Immune	13.1181	4632434I11Rik, 5430435G22Rik, Acta2, Adcy7, Adk, Afap1l2, Ahctf1, Ahcy, Akt1, Ankle1, Anln, Anxa1, Anxa8, Aqp1, Atad5, Aurka, Axl, Bcl9, Blm, Bmp4, Brca2, C1qtnf3, C1ra, C1s, Ccl2, Ccnb2, Cd248, Cd276, Cd9, Chst1, Clcf1, Cmklr1, Cnn2, Col1a1, Col3a1, Col5a1, Crip2, Cspg4, Ctnnbip1, Cx3cl1, Cxcr4, Cxcr6, Ddr1, Dhfr, Dock1, Ebp, Ecm1, Egr1, Egr3, Eml1, Enpp3, Ephb3, Erbb2, Ercc1, Esco2, Ets1, Exo1,…
iDUX4 Dox vs veh	down	Muscle	7.3489	Acta1, Adarb1, Akt1, Ankrd1, Bcl9, Bcl9l, Bhlhe41, Bmp4, Cacna2d2, Ccnb1, Cdk1, Cenpf, Chrnb1, Cnn1, Col3a1, Ctnnbip1, Cx3cl1, Cxcl12, Des, Dmpk, Dnmt1, Egln1, Egr1, Egr2, Ehd2, Ereg, Ezh2, Fdps, Fgfr1, Fhl2, Fhod3, Foxn2, Foxp1, Fzd2, Fzd7, Gja1, Gjc1, Gli1, Gpc1, Hdac7, Heg1, Hes1, Hmgcr, Hnrnpu, Id3, Igf1, Igfbp5, Il4ra, Il6ra, Jph2, Kat2a, Kcnk2, Lama5, Lgals1, Lmna, Mbnl1, Mbnl3, Megf10, Mkl…
Mild Model vs ACTA1-MCM	up	Immune	16.8992	5430435G22Rik, Abr, Agtr2, Alcam, Angpt1, Anxa4, Apoe, Aqp4, Atp6ap2, Btnl2, C1qa, C1qb, C1qc, C1qtnf3, C1ra, Ccl6, Ccl8, Ccl9, Ccr2, Cd163, Cd59a, Cd84, Cfb, Chst2, Chuk, Cidea, Clec12a, Cotl1, Crhr2, Csf1r, Ctss, Cxadr, Cybb, Dock10, Eif2b1, Emr1, Erap1, Ezr, F2r, Fas, Fcgr3, Gas6, Ggt5, Gm4841, Gsdmd, H2-Aa, H2-Ab1, H2-Eb1, H2-M3, Hist1h2bk, Hmgb2, Ifih1, Ifitm3, Iigp1, Il17rc, Il20rb, Itgam, …
Moderate Model vs ACTA1-MCM	up	Immune	30.5071	2810474O19Rik, 4632428N05Rik, 4933415F23Rik, 5430435G22Rik, Abhd2, Abr, Actn1, Actr2, Actr3, Adam8, Adar, Adcy7, AF251705, Agtr2, Aif1, Akap6, Akt1, Alcam, Alox5ap, Angpt1, Ankrd1, Anln, Anxa1, Anxa2, Anxa4, Anxa5, Ap2a2, Apc, Apobec1, Apoe, App, Aqp4, Arhgdia, Atp6ap2, Atpif1, Aurka, Azi2, B2m, B3gnt2, Bax, Bdnf, Bex1, C1qa, C1qb, C1qc, C1qtnf1, C1qtnf3, C1ra, C3, C3ar1, C4b, C5ar1, Calr, Capg, …
Moderate Model vs ACTA1-MCM	up	Cell cycle	20.1268	4632428N05Rik, Acer3, Agtr2, Aif1, Akr1b3, Akt1, Aldh1a2, Aldh3a1, Angpt1, Anln, Anxa1, Anxa2, Apc, Apobec1, Apoe, App, Ar, Areg, Atf3, Atpif1, Aurka, Azi2, Bax, Bdnf, Bex1, Brip1, Bub1b, C3ar1, C5ar1, Calr, Camk2d, Casr, Cblb, Cck, Ccl2, Ccna2, Ccnb1, Ccnb2, Ccnd1, Ccnd3, Ccng1, Ccr2, Ccr5, Cd109, Cd180, Cd300a, Cd44, Cd47, Cd74, Cd9, Cdc20, Cdh2, Cdk1, Cdk6, Cdkn1a, Cenpf, Cep192, Cfl1, Cib1, C…
Moderate Model vs ACTA1-MCM	up	Apoptosis	16.2441	Ache, Acsl5, Actn4, Adam8, Adar, Agtr2, Aif1, Akr1b3, Akt1, Aldh1a2, Angpt1, Angptl4, Ankrd1, Anxa1, Anxa5, Apaf1, Apc, Apoe, App, Ar, Arf4, Arl6ip1, Atf3, Atg3, Atpif1, Aurka, Bax, Bcl2a1b, Bdnf, Bhlhb9, Bub1b, C5ar1, Camk2d, Cck, Ccng1, Ccr5, Cd44, Cd74, Cdk1, Cdkn1a, Cib1, Cidea, Coro1a, Crip1, Csf1r, Ctgf, Ctnna1, Ctsb, Ctsh, Ctsz, Cttn, Cul7, Cyr61, Dab2, Dnase2a, Dnmt1, Dock8, E2f2, Ect2, E…
Moderate Model vs ACTA1-MCM	up	Muscle	1.66403	Aif1, Anxa1, Arpc2, Arpc5, Camk2d, Coro1b, Dock5, Egr1, Iqgap1, Mif, Myo5a, Naca, Nr4a3, P2ry6, Plekho1, Plxna1, Postn, Sema6d, Serpine1, Thbs4, Tmsb4x
Moderate Model vs ACTA1-MCM	down	Muscle	16.25	2310015B20Rik, 2900010M23Rik, 3425401B19Rik, Abcc9, Acta1, Actn3, Ak1, Akt2, Aldoa, Ank1, Ankrd23, Art1, Asb2, Atp1a2, Atp2a1, Bhlhe41, Bmpr1a, Bsg, Cacna1s, Cacna2d1, Cacnb1, Cacng6, Camk2b, Camk2g, Capn3, Casq1, Cib2, Clcn1, Cmya5, Cth, Dhrs7c, Dmd, Dtna, Dyrk1b, Egln1, Esr1, Fbxo40, Fhod3, Foxo4, Fxyd1, Fzd7, Gpcpd1, Hk2, Homer1, Hrc, Hspb2, Jph1, Jph2, Kcnj11, Kcnj12, Kcnj8, Ky, Ldb3, Lmod1, …
Severe Model vs ACTA1-MCM	up	Immune	29.846	1200014J11Rik, 2810474O19Rik, 4632428N05Rik, 5430435G22Rik, 9930111J21Rik1, Abca1, Abhd2, Abi1, Abr, Acp5, Acta2, Actg1, Actn1, Actr2, Actr3, Ada, Adam10, Adam15, Adam17, Adam8, Adamts12, Adamts4, Adar, Adcy7, AF251705, Agtr2, Ahcy, Aif1, Aim2, Akt1, Alcam, Alox5, Alox5ap, Angpt1, Ankrd1, Anln, Anxa1, Anxa2, Anxa3, Anxa4, Anxa5, Aoah, Ap2a2, Apbb1ip, Apc, Apobec1, Apobec3, Apoe, App, Aqp4, Arf6, …
Severe Model vs ACTA1-MCM	up	Cell cycle	24.8717	2410042D21Rik, 2810417H13Rik, 4632428N05Rik, 4930503L19Rik, Acer3, Actb, Actr2, Actr3, Ada, Adam10, Adam17, Agtr2, Aif1, Akr1b3, Akt1, Aldh1a2, Ang, Angpt1, Anln, Anxa1, Anxa2, Apbb1, Apc, Apobec1, Apoe, App, Areg, Arf6, Arhgef2, Asns, Aspm, Atad5, Atf3, Atp7a, Atpif1, Aurka, Aurkb, B4galt1, Bax, Bdnf, Bex1, Bid, Bin3, Birc5, Blm, Bok, Brca1, Brca2, Brip1, Brk1, Bst1, Btg1, Btg3, Btk, Bub1, Bub1b…
Severe Model vs ACTA1-MCM	up	Apoptosis	16.3048	1190002N15Rik, Ache, Acsl5, Actn4, Ada, Adam10, Adam17, Adam8, Adar, Agtr2, Ahi1, Aif1, Aim2, Akr1b3, Akt1, Aldh1a2, Angpt1, Angptl4, Ankrd1, Anxa1, Anxa5, Apaf1, Apbb1, Apc, Api5, Apoe, App, Arf4, Arf6, Arl6ip1, Armc10, Arrb2, Asns, Atad5, Atf3, Atf6, Atg3, Atp7a, Atpif1, Aurka, Aurkb, Axl, B2m, B4galt1, Bax, Bcl2a1b, Bcl3, Bdnf, Bhlhb9, Bid, Birc5, Blm, Bmf, Bok, Brca1, Brca2, Btg1, Btk, Bub1, …
Severe Model vs ACTA1-MCM	down	Muscle	5.18591	2310015B20Rik, 3425401B19Rik, Abcc9, Ablim2, Acta1, Actn3, Agl, Ak1, Akt2, Aldoa, Ank1, Ankrd23, Art1, Asph, Atp2a1, Cacna1s, Cacna2d1, Cacnb1, Camk2b, Camk2g, Capn3, Capzb, Casq1, Cfl2, Cmya5, Cryab, Des, Dhrs7c, Dmd, Dmpk, Fbxo32, Fhl3, Fhod3, Fxr1, Glrx3, Hdac4, Hk2, Homer1, Hrc, Jph1, Jph2, Jsrp1, Kbtbd5, Kcnj8, Ky, Ldb3, Lmod1, Lmod3, Mef2c, Murc, Mybpc1, Mybpc2, Myh1, Myh2, Myh4, Myh7, Myl1…
