# Supplementary material for: Transgenic mice expressing tunable levels of DUX4 develop characteristic facioscapulohumeral muscular dystrophy-like pathophysiology ranging in severity
Source: Skelet Muscle. 2020 Apr 11;10:8. doi: 10.1186/s13395-020-00227-4 (PMC7149937; doi:10.1186/s13395-020-00227-4)
Supplement: Supplementary file 7 — Additional file 7: Table S6. MISO alternative splicing analysis for SE and RI [file 13395_2020_227_MOESM7_ESM.zip]

Archive with 1 entries (1 files):
- Table S6-Additional file 7/Table S6 MISO analysis for SE and RI.xlsx
