# Supplementary material for: Transgenic mice expressing tunable levels of DUX4 develop characteristic facioscapulohumeral muscular dystrophy-like pathophysiology ranging in severity
Source: Skelet Muscle. 2020 Apr 11;10:8. doi: 10.1186/s13395-020-00227-4 (PMC7149937; doi:10.1186/s13395-020-00227-4)
Supplement: Supplementary file 7 — Additional file 7: Table S6. MISO alternative splicing analysis for SE and RI [file 13395_2020_227_MOESM7_ESM.zip › Table S6-Additional file 7/Table S6 MISO analysis for SE and RI.xlsx]

## Sheet: ACTA MCM-1127
Splice type	Gene symbol	Event name	Miso posterior mean (PSI)	Ci low	Ci high	Isoforms	Counts	Assigned counts	Chromosome	Strand	mRNA starts	mRNA ends
SE	NA	chr19:40513671:40513812:-@chr19:40501449:40501585:-@chr19:40451314:40451398:-	0.39	0.03	0.85	'chr19:40513671:40513812:-@chr19:40501449:40501585:-@chr19:40451314:40451398:-.A.dn_chr19:40513671:40513812:-@chr19:40501449:40501585:-@chr19:40451314:40451398:-.A.se_chr19:40513671:40513812:-@chr19:40501449:40501585:-@chr19:40451314:40451398:-.A.up':'chr19:40513671:40513812:-@chr19:40501449:40501585:-@chr19:40451314:40451398:-.B.dn_chr19:40513671:40513812:-@chr19:40501449:40501585:-@chr19:404513…	(0:0):115:(1:1):6	0:2:1:4	chr19	-	40451314:40451314	40513812:40513812
SE	Mark2	chr19:7280998:7281255:-@chr19:7279111:7279278:-@chr19:7278042:7278086:-	0.34	0.07	0.7	'chr19:7280998:7281255:-@chr19:7279111:7279278:-@chr19:7278042:7278086:-.A.dn_chr19:7280998:7281255:-@chr19:7279111:7279278:-@chr19:7278042:7278086:-.A.se_chr19:7280998:7281255:-@chr19:7279111:7279278:-@chr19:7278042:7278086:-.A.up':'chr19:7280998:7281255:-@chr19:7279111:7279278:-@chr19:7278042:7278086:-.B.dn_chr19:7280998:7281255:-@chr19:7279111:7279278:-@chr19:7278042:7278086:-.B.up'	(0:0):29:(0:1):1:(1:0):3:(1:1):15	0:8:1:11	chr19	-	7278042:7278042	7281255:7281255
SE	NA	chr19:4811172:4811634:-@chr19:4793926:4794009:-@chr19:4792398:4792820:-	0.62	0.4	0.87	'chr19:4811172:4811634:-@chr19:4793926:4794009:-@chr19:4792398:4792820:-.A.dn_chr19:4811172:4811634:-@chr19:4793926:4794009:-@chr19:4792398:4792820:-.A.se_chr19:4811172:4811634:-@chr19:4793926:4794009:-@chr19:4792398:4792820:-.A.up':'chr19:4811172:4811634:-@chr19:4793926:4794009:-@chr19:4792398:4792820:-.B.dn_chr19:4811172:4811634:-@chr19:4793926:4794009:-@chr19:4792398:4792820:-.B.up'	(0:0):422:(1:0):20:(1:1):330	0:260:1:90	chr19	-	4792398:4792398	4811634:4811634
SE	Sfxn2	chr19:46587935:46588010:+@chr19:46588224:46588309:+@chr19:46590141:46590201:+	0.7	0.21	1	'chr19:46587935:46588010:+@chr19:46588224:46588309:+@chr19:46590141:46590201:+.A.up_chr19:46587935:46588010:+@chr19:46588224:46588309:+@chr19:46590141:46590201:+.A.se_chr19:46587935:46588010:+@chr19:46588224:46588309:+@chr19:46590141:46590201:+.A.dn':'chr19:46587935:46588010:+@chr19:46588224:46588309:+@chr19:46590141:46590201:+.B.up_chr19:46587935:46588010:+@chr19:46588224:46588309:+@chr19:465901…	(0:0):57:(1:0):2:(1:1):1	0.00208333	chr19	+	46587935:46587935	46590201:46590201
SE	A930001C03Rik	chr19:4444003:4444038:+@chr19:4447297:4447426:+@chr19:4447525:4448325:+	0.54	0.14	0.91	'chr19:4444003:4444038:+@chr19:4447297:4447426:+@chr19:4447525:4448325:+.A.up_chr19:4444003:4444038:+@chr19:4447297:4447426:+@chr19:4447525:4448325:+.A.se_chr19:4444003:4444038:+@chr19:4447297:4447426:+@chr19:4447525:4448325:+.A.dn':'chr19:4444003:4444038:+@chr19:4447297:4447426:+@chr19:4447525:4448325:+.B.up_chr19:4444003:4444038:+@chr19:4447297:4447426:+@chr19:4447525:4448325:+.B.dn'	(0:0):170:(1:1):3	0:2:1:1	chr19	+	4444003:4444003	4448325:4448325
SE	Dpf2	chr19:5904240:5904318:-@chr19:5903731:5903772:-@chr19:5902631:5902768:-	0.87	0.74	0.96	'chr19:5904240:5904318:-@chr19:5903731:5903772:-@chr19:5902631:5902768:-.A.dn_chr19:5904240:5904318:-@chr19:5903731:5903772:-@chr19:5902631:5902768:-.A.se_chr19:5904240:5904318:-@chr19:5903731:5903772:-@chr19:5902631:5902768:-.A.up':'chr19:5904240:5904318:-@chr19:5903731:5903772:-@chr19:5902631:5902768:-.B.dn_chr19:5904240:5904318:-@chr19:5903731:5903772:-@chr19:5902631:5902768:-.B.up'	(0:0):90:(0:1):3:(1:0):42:(1:1):50	0:85:1:10	chr19	-	5902631:5902631	5904318:5904318
SE	Adrbk1	chr19:4305902:4305955:-@chr19:4305122:4305193:-@chr19:4294850:4294926:-	0.06	0.01	0.21	'chr19:4305902:4305955:-@chr19:4305122:4305193:-@chr19:4294850:4294926:-.A.dn_chr19:4305902:4305955:-@chr19:4305122:4305193:-@chr19:4294850:4294926:-.A.se_chr19:4305902:4305955:-@chr19:4305122:4305193:-@chr19:4294850:4294926:-.A.up':'chr19:4305902:4305955:-@chr19:4305122:4305193:-@chr19:4294850:4294926:-.B.dn_chr19:4305902:4305955:-@chr19:4305122:4305193:-@chr19:4294850:4294926:-.B.up'	(0:0):68:(0:1):9:(1:1):9	0:0:1:18	chr19	-	4294850:4294850	4305955:4305955
SE	Fbxw4	chr19:45591729:45591794:-@chr19:45582716:45582801:-@chr19:45579653:45579793:-	0.16	0.02	0.38	'chr19:45591729:45591794:-@chr19:45582716:45582801:-@chr19:45579653:45579793:-.A.dn_chr19:45591729:45591794:-@chr19:45582716:45582801:-@chr19:45579653:45579793:-.A.se_chr19:45591729:45591794:-@chr19:45582716:45582801:-@chr19:45579653:45579793:-.A.up':'chr19:45591729:45591794:-@chr19:45582716:45582801:-@chr19:45579653:45579793:-.B.dn_chr19:45591729:45591794:-@chr19:45582716:45582801:-@chr19:455796…	(0:0):38:(0:1):6:(1:0):1:(1:1):7	0:2:1:12	chr19	-	45579653:45579653	45591794:45591794
SE	Hectd2	chr19:36599596:36599719:+@chr19:36601432:36601528:+@chr19:36604250:36604357:+	0.67	0.36	0.92	'chr19:36599596:36599719:+@chr19:36601432:36601528:+@chr19:36604250:36604357:+.A.up_chr19:36599596:36599719:+@chr19:36601432:36601528:+@chr19:36604250:36604357:+.A.se_chr19:36599596:36599719:+@chr19:36601432:36601528:+@chr19:36604250:36604357:+.A.dn':'chr19:36599596:36599719:+@chr19:36601432:36601528:+@chr19:36604250:36604357:+.B.up_chr19:36599596:36599719:+@chr19:36601432:36601528:+@chr19:366042…	(0:0):50:(0:1):1:(1:0):8:(1:1):9	0:15:1:3	chr19	+	36599596:36599596	36604357:36604357
SE	Efemp2	chr19:5475408:5475456:+@chr19:5476066:5476272:+@chr19:5477927:5478043:+	0.67	0.25	0.99	'chr19:5475408:5475456:+@chr19:5476066:5476272:+@chr19:5477927:5478043:+.A.up_chr19:5475408:5475456:+@chr19:5476066:5476272:+@chr19:5477927:5478043:+.A.se_chr19:5475408:5475456:+@chr19:5476066:5476272:+@chr19:5477927:5478043:+.A.dn':'chr19:5475408:5475456:+@chr19:5476066:5476272:+@chr19:5477927:5478043:+.B.up_chr19:5475408:5475456:+@chr19:5476066:5476272:+@chr19:5477927:5478043:+.B.dn'	(0:0):20:(1:0):6:(1:1):3	0:8:1:1	chr19	+	5475408:5475408	5478043:5478043
SE	1110059E24Rik	chr19:21652607:21652917:-@chr19:21630510:21630796:-@chr19:21598755:21598868:-	0.12	0.02	0.36	'chr19:21652607:21652917:-@chr19:21630510:21630796:-@chr19:21598755:21598868:-.A.dn_chr19:21652607:21652917:-@chr19:21630510:21630796:-@chr19:21598755:21598868:-.A.se_chr19:21652607:21652917:-@chr19:21630510:21630796:-@chr19:21598755:21598868:-.A.up':'chr19:21652607:21652917:-@chr19:21630510:21630796:-@chr19:21598755:21598868:-.B.dn_chr19:21652607:21652917:-@chr19:21630510:21630796:-@chr19:215987…	(0:0):232:(0:1):1:(1:0):1:(1:1):23	0:2:1:23	chr19	-	21598755:21598755	21652917:21652917
SE	Sorbs1	chr19:40327450:40327622:-@chr19:40325471:40326937:-@chr19:40324747:40324832:-	0.01	0	0.02	'chr19:40327450:40327622:-@chr19:40325471:40326937:-@chr19:40324747:40324832:-.A.dn_chr19:40327450:40327622:-@chr19:40325471:40326937:-@chr19:40324747:40324832:-.A.se_chr19:40327450:40327622:-@chr19:40325471:40326937:-@chr19:40324747:40324832:-.A.up':'chr19:40327450:40327622:-@chr19:40325471:40326937:-@chr19:40324747:40324832:-.B.dn_chr19:40327450:40327622:-@chr19:40325471:40326937:-@chr19:403247…	(0:0):32:(0:1):14:(1:0):1:(1:1):36	0:1:1:50	chr19	-	40324747:40324747	40327622:40327622
SE	Kat5	chr19:5609236:5609372:-@chr19:5608802:5608957:-@chr19:5608638:5608712:-	0.79	0.43	0.98	'chr19:5609236:5609372:-@chr19:5608802:5608957:-@chr19:5608638:5608712:-.A.dn_chr19:5609236:5609372:-@chr19:5608802:5608957:-@chr19:5608638:5608712:-.A.se_chr19:5609236:5609372:-@chr19:5608802:5608957:-@chr19:5608638:5608712:-.A.up':'chr19:5609236:5609372:-@chr19:5608802:5608957:-@chr19:5608638:5608712:-.B.dn_chr19:5609236:5609372:-@chr19:5608802:5608957:-@chr19:5608638:5608712:-.B.up'	(0:0):21:(1:0):16:(1:1):16	0:30:1:2	chr19	-	5608638:5608638	5609372:5609372
SE	1110059E24Rik	chr19:21652607:21652917:-@chr19:21619109:21619215:-@chr19:21615265:21615445:-	0.83	0.35	0.98	'chr19:21652607:21652917:-@chr19:21619109:21619215:-@chr19:21615265:21615445:-.A.dn_chr19:21652607:21652917:-@chr19:21619109:21619215:-@chr19:21615265:21615445:-.A.se_chr19:21652607:21652917:-@chr19:21619109:21619215:-@chr19:21615265:21615445:-.A.up':'chr19:21652607:21652917:-@chr19:21619109:21619215:-@chr19:21615265:21615445:-.B.dn_chr19:21652607:21652917:-@chr19:21619109:21619215:-@chr19:216152…	(0:0):169:(1:0):8:(1:1):16	0:22:1:2	chr19	-	21615265:21615265	21652917:21652917
SE	NA	chr19:55923896:55923944:+@chr19:55925977:55926049:+@chr19:55931434:55933655:+	0.58	0.22	0.87	'chr19:55923896:55923944:+@chr19:55925977:55926049:+@chr19:55931434:55933655:+.A.up_chr19:55923896:55923944:+@chr19:55925977:55926049:+@chr19:55931434:55933655:+.A.se_chr19:55923896:55923944:+@chr19:55925977:55926049:+@chr19:55931434:55933655:+.A.dn':'chr19:55923896:55923944:+@chr19:55925977:55926049:+@chr19:55931434:55933655:+.B.up_chr19:55923896:55923944:+@chr19:55925977:55926049:+@chr19:559314…	(0:0):8:(1:0):1:(1:1):27	0:18:1:10	chr19	+	55923896:55923896	55933655:55933655
SE	Ablim1	chr19:57049462:57049509:-@chr19:57046925:57047065:-@chr19:57044881:57044972:-	0.56	0.35	0.79	'chr19:57049462:57049509:-@chr19:57046925:57047065:-@chr19:57044881:57044972:-.A.dn_chr19:57049462:57049509:-@chr19:57046925:57047065:-@chr19:57044881:57044972:-.A.se_chr19:57049462:57049509:-@chr19:57046925:57047065:-@chr19:57044881:57044972:-.A.up':'chr19:57049462:57049509:-@chr19:57046925:57047065:-@chr19:57044881:57044972:-.B.dn_chr19:57049462:57049509:-@chr19:57046925:57047065:-@chr19:570448…	(0:0):80:(0:1):4:(1:0):27:(1:1):14	0:31:1:14	chr19	-	57044881:57044881	57049509:57049509
SE	Mark2	chr19:7280998:7281255:-@chr19:7279986:7280012:-@chr19:7278042:7278086:-	0.43	0.1	0.9	'chr19:7280998:7281255:-@chr19:7279986:7280012:-@chr19:7278042:7278086:-.A.dn_chr19:7280998:7281255:-@chr19:7279986:7280012:-@chr19:7278042:7278086:-.A.se_chr19:7280998:7281255:-@chr19:7279986:7280012:-@chr19:7278042:7278086:-.A.up':'chr19:7280998:7281255:-@chr19:7279986:7280012:-@chr19:7278042:7278086:-.B.dn_chr19:7280998:7281255:-@chr19:7279986:7280012:-@chr19:7278042:7278086:-.B.up'	(0:0):31:(0:1):1:(1:0):1:(1:1):15	0:9:1:8	chr19	-	7278042:7278042	7281255:7281255
SE	Rab3il1	chr19:10015231:10015285:+@chr19:10026380:10026440:+@chr19:10026530:10026785:+	0.3	0.04	0.77	'chr19:10015231:10015285:+@chr19:10026380:10026440:+@chr19:10026530:10026785:+.A.up_chr19:10015231:10015285:+@chr19:10026380:10026440:+@chr19:10026530:10026785:+.A.se_chr19:10015231:10015285:+@chr19:10026380:10026440:+@chr19:10026530:10026785:+.A.dn':'chr19:10015231:10015285:+@chr19:10026380:10026440:+@chr19:10026530:10026785:+.B.up_chr19:10015231:10015285:+@chr19:10026380:10026440:+@chr19:100265…	(0:0):50:(1:1):14	0:2:1:12	chr19	+	10015231:10015231	10026785:10026785
SE	Cuedc2	chr19:46338569:46338660:-@chr19:46338313:46338411:-@chr19:46332618:46332701:-	0.11	0.05	0.2	'chr19:46338569:46338660:-@chr19:46338313:46338411:-@chr19:46332618:46332701:-.A.dn_chr19:46338569:46338660:-@chr19:46338313:46338411:-@chr19:46332618:46332701:-.A.se_chr19:46338569:46338660:-@chr19:46338313:46338411:-@chr19:46332618:46332701:-.A.up':'chr19:46338569:46338660:-@chr19:46338313:46338411:-@chr19:46332618:46332701:-.B.dn_chr19:46338569:46338660:-@chr19:46338313:46338411:-@chr19:463326…	(0:0):39:(0:1):22:(1:0):5:(1:1):17	0:5:1:39	chr19	-	46332618:46332618	46338660:46338660
SE	Fam45a	chr19:60814612:60814808:+@chr19:60817531:60817610:+@chr19:60821207:60821355:+	0.55	0.26	0.86	'chr19:60814612:60814808:+@chr19:60817531:60817610:+@chr19:60821207:60821355:+.A.up_chr19:60814612:60814808:+@chr19:60817531:60817610:+@chr19:60821207:60821355:+.A.se_chr19:60814612:60814808:+@chr19:60817531:60817610:+@chr19:60821207:60821355:+.A.dn':'chr19:60814612:60814808:+@chr19:60817531:60817610:+@chr19:60821207:60821355:+.B.up_chr19:60814612:60814808:+@chr19:60817531:60817610:+@chr19:608212…	(0:0):63:(0:1):3:(1:0):7:(1:1):26	0:19:1:17	chr19	+	60814612:60814612	60821355:60821355
SE	Rtn3	chr19:7482939:7483289:-@chr19:7467811:7467867:-@chr19:7456300:7458423:-	0.78	0.39	0.98	'chr19:7482939:7483289:-@chr19:7467811:7467867:-@chr19:7456300:7458423:-.A.dn_chr19:7482939:7483289:-@chr19:7467811:7467867:-@chr19:7456300:7458423:-.A.se_chr19:7482939:7483289:-@chr19:7467811:7467867:-@chr19:7456300:7458423:-.A.up':'chr19:7482939:7483289:-@chr19:7467811:7467867:-@chr19:7456300:7458423:-.B.dn_chr19:7482939:7483289:-@chr19:7467811:7467867:-@chr19:7456300:7458423:-.B.up'	(0:0):312:(1:0):5:(1:1):127	0:80:1:52	chr19	-	7456300:7456300	7483289:7483289
SE	Got1	chr19:43506922:43507026:-@chr19:43504776:43504926:-@chr19:43504522:43504687:-	0.92	0.82	0.98	'chr19:43506922:43507026:-@chr19:43504776:43504926:-@chr19:43504522:43504687:-.A.dn_chr19:43506922:43507026:-@chr19:43504776:43504926:-@chr19:43504522:43504687:-.A.se_chr19:43506922:43507026:-@chr19:43504776:43504926:-@chr19:43504522:43504687:-.A.up':'chr19:43506922:43507026:-@chr19:43504776:43504926:-@chr19:43504522:43504687:-.B.dn_chr19:43506922:43507026:-@chr19:43504776:43504926:-@chr19:435045…	(0:0):288:(0:1):1:(1:0):395:(1:1):578	0:955:1:19	chr19	-	43504522:43504522	43507026:43507026
SE	Stx5a	chr19:8741413:8741575:+@chr19:8742254:8742497:+@chr19:8742854:8742924:+	0.92	0.76	0.99	'chr19:8741413:8741575:+@chr19:8742254:8742497:+@chr19:8742854:8742924:+.A.up_chr19:8741413:8741575:+@chr19:8742254:8742497:+@chr19:8742854:8742924:+.A.se_chr19:8741413:8741575:+@chr19:8742254:8742497:+@chr19:8742854:8742924:+.A.dn':'chr19:8741413:8741575:+@chr19:8742254:8742497:+@chr19:8742854:8742924:+.B.up_chr19:8741413:8741575:+@chr19:8742254:8742497:+@chr19:8742854:8742924:+.B.dn'	(0:0):38:(1:0):42:(1:1):11	0:52:1:1	chr19	+	8741413:8741413	8742924:8742924
SE	Sipa1	chr19:5663604:5663707:-@chr19:5662588:5662841:-@chr19:5661596:5661626:-	0.28	0.05	0.62	'chr19:5663604:5663707:-@chr19:5662588:5662841:-@chr19:5661596:5661626:-.A.dn_chr19:5663604:5663707:-@chr19:5662588:5662841:-@chr19:5661596:5661626:-.A.se_chr19:5663604:5663707:-@chr19:5662588:5662841:-@chr19:5661596:5661626:-.A.up':'chr19:5663604:5663707:-@chr19:5662588:5662841:-@chr19:5661596:5661626:-.B.dn_chr19:5663604:5663707:-@chr19:5662588:5662841:-@chr19:5661596:5661626:-.B.up'	(0:0):31:(0:1):1:(1:0):2:(1:1):3	0:2:1:4	chr19	-	5661596:5661596	5663707:5663707
SE	Vldlr	chr19:27239622:27239741:+@chr19:27239845:27239970:+@chr19:27240466:27240637:+	0.97	0.91	0.99	'chr19:27239622:27239741:+@chr19:27239845:27239970:+@chr19:27240466:27240637:+.A.up_chr19:27239622:27239741:+@chr19:27239845:27239970:+@chr19:27240466:27240637:+.A.se_chr19:27239622:27239741:+@chr19:27239845:27239970:+@chr19:27240466:27240637:+.A.dn':'chr19:27239622:27239741:+@chr19:27239845:27239970:+@chr19:27240466:27240637:+.B.up_chr19:27239622:27239741:+@chr19:27239845:27239970:+@chr19:272404…	(0:0):75:(0:1):1:(1:0):176:(1:1):152	0:325:1:4	chr19	+	27239622:27239622	27240637:27240637
SE	Sufu	chr19:46396918:46397284:+@chr19:46401124:46401258:+@chr19:46424999:46425135:+	0.79	0.43	0.98	'chr19:46396918:46397284:+@chr19:46401124:46401258:+@chr19:46424999:46425135:+.A.up_chr19:46396918:46397284:+@chr19:46401124:46401258:+@chr19:46424999:46425135:+.A.se_chr19:46396918:46397284:+@chr19:46401124:46401258:+@chr19:46424999:46425135:+.A.dn':'chr19:46396918:46397284:+@chr19:46401124:46401258:+@chr19:46424999:46425135:+.B.up_chr19:46396918:46397284:+@chr19:46401124:46401258:+@chr19:464249…	(0:0):29:(1:0):3:(1:1):7	0:9:1:1	chr19	+	46396918:46396918	46425135:46425135
SE	Gbf1	chr19:46280538:46280731:+@chr19:46283035:46283185:+@chr19:46283320:46283450:+	0.85	0.65	0.99	'chr19:46280538:46280731:+@chr19:46283035:46283185:+@chr19:46283320:46283450:+.A.up_chr19:46280538:46280731:+@chr19:46283035:46283185:+@chr19:46283320:46283450:+.A.se_chr19:46280538:46280731:+@chr19:46283035:46283185:+@chr19:46283320:46283450:+.A.dn':'chr19:46280538:46280731:+@chr19:46283035:46283185:+@chr19:46283320:46283450:+.B.up_chr19:46280538:46280731:+@chr19:46283035:46283185:+@chr19:462833…	(0:0):38:(1:0):29:(1:1):50	0:77:1:2	chr19	+	46280538:46280538	46283450:46283450
SE	Tm7sf2	chr19:6067123:6067319:-@chr19:6066968:6067022:-@chr19:6066499:6066693:-	0.63	0.19	0.96	'chr19:6067123:6067319:-@chr19:6066968:6067022:-@chr19:6066499:6066693:-.A.dn_chr19:6067123:6067319:-@chr19:6066968:6067022:-@chr19:6066499:6066693:-.A.se_chr19:6067123:6067319:-@chr19:6066968:6067022:-@chr19:6066499:6066693:-.A.up':'chr19:6067123:6067319:-@chr19:6066968:6067022:-@chr19:6066499:6066693:-.B.dn_chr19:6067123:6067319:-@chr19:6066968:6067022:-@chr19:6066499:6066693:-.B.up'	(0:0):7:(1:0):2:(1:1):12	0:13:1:1	chr19	-	6066499:6066499	6067319:6067319
SE	Ptar1	chr19:23708754:23708967:+@chr19:23717813:23718102:+@chr19:23720058:23721129:+	0.93	0.78	1	'chr19:23708754:23708967:+@chr19:23717813:23718102:+@chr19:23720058:23721129:+.A.up_chr19:23708754:23708967:+@chr19:23717813:23718102:+@chr19:23720058:23721129:+.A.se_chr19:23708754:23708967:+@chr19:23717813:23718102:+@chr19:23720058:23721129:+.A.dn':'chr19:23708754:23708967:+@chr19:23717813:23718102:+@chr19:23720058:23721129:+.B.up_chr19:23708754:23708967:+@chr19:23717813:23718102:+@chr19:237200…	(0:0):66:(1:0):37:(1:1):100	0:129:1:8	chr19	+	23708754:23708754	23721129:23721129
SE	Gpr137	chr19:6940352:6940482:-@chr19:6939529:6939754:-@chr19:6939261:6939410:-	0.67	0.35	0.9	'chr19:6940352:6940482:-@chr19:6939529:6939754:-@chr19:6939261:6939410:-.A.dn_chr19:6940352:6940482:-@chr19:6939529:6939754:-@chr19:6939261:6939410:-.A.se_chr19:6940352:6940482:-@chr19:6939529:6939754:-@chr19:6939261:6939410:-.A.up':'chr19:6940352:6940482:-@chr19:6939529:6939754:-@chr19:6939261:6939410:-.B.dn_chr19:6940352:6940482:-@chr19:6939529:6939754:-@chr19:6939261:6939410:-.B.up'	(0:0):8:(0:1):1:(1:0):11:(1:1):11	0:21:1:2	chr19	-	6939261:6939261	6940482:6940482
SE	Jak2	chr19:29251828:29252118:+@chr19:29252437:29252519:+@chr19:29262183:29262433:+	0.86	0.6	0.99	'chr19:29251828:29252118:+@chr19:29252437:29252519:+@chr19:29262183:29262433:+.A.up_chr19:29251828:29252118:+@chr19:29252437:29252519:+@chr19:29262183:29262433:+.A.se_chr19:29251828:29252118:+@chr19:29252437:29252519:+@chr19:29262183:29262433:+.A.dn':'chr19:29251828:29252118:+@chr19:29252437:29252519:+@chr19:29262183:29262433:+.B.up_chr19:29251828:29252118:+@chr19:29252437:29252519:+@chr19:292621…	(0:0):63:(1:0):18:(1:1):68	0:76:1:10	chr19	+	29251828:29251828	29262433:29262433
SE	Tmem134	chr19:4127550:4127639:+@chr19:4127760:4127836:+@chr19:4131031:4131075:+	0.96	0.88	1	'chr19:4127550:4127639:+@chr19:4127760:4127836:+@chr19:4131031:4131075:+.A.up_chr19:4127550:4127639:+@chr19:4127760:4127836:+@chr19:4131031:4131075:+.A.se_chr19:4127550:4127639:+@chr19:4127760:4127836:+@chr19:4131031:4131075:+.A.dn':'chr19:4127550:4127639:+@chr19:4127760:4127836:+@chr19:4131031:4131075:+.B.up_chr19:4127550:4127639:+@chr19:4127760:4127836:+@chr19:4131031:4131075:+.B.dn'	(0:0):208:(1:0):81:(1:1):31	0:109:1:3	chr19	+	4127550:4127550	4131075:4131075
SE	Ermp1	chr19:29645967:29646268:-@chr19:29639857:29639984:-@chr19:29637291:29637396:-	0.9	0.7	0.99	'chr19:29645967:29646268:-@chr19:29639857:29639984:-@chr19:29637291:29637396:-.A.dn_chr19:29645967:29646268:-@chr19:29639857:29639984:-@chr19:29637291:29637396:-.A.se_chr19:29645967:29646268:-@chr19:29639857:29639984:-@chr19:29637291:29637396:-.A.up':'chr19:29645967:29646268:-@chr19:29639857:29639984:-@chr19:29637291:29637396:-.B.dn_chr19:29645967:29646268:-@chr19:29639857:29639984:-@chr19:296372…	(0:0):11:(1:0):16:(1:1):15	0:29:1:2	chr19	-	29637291:29637291	29646268:29646268
SE	NA	chr19:4811172:4811634:-@chr19:4792398:4792820:-@chr19:4787361:4788042:-	0.98	0.96	1	'chr19:4811172:4811634:-@chr19:4792398:4792820:-@chr19:4787361:4788042:-.A.dn_chr19:4811172:4811634:-@chr19:4792398:4792820:-@chr19:4787361:4788042:-.A.se_chr19:4811172:4811634:-@chr19:4792398:4792820:-@chr19:4787361:4788042:-.A.up':'chr19:4811172:4811634:-@chr19:4792398:4792820:-@chr19:4787361:4788042:-.B.dn_chr19:4811172:4811634:-@chr19:4792398:4792820:-@chr19:4787361:4788042:-.B.up'	(0:0):610:(0:1):1:(1:0):288:(1:1):118	0:406:1:1	chr19	-	4787361:4787361	4811634:4811634
SE	Tmem134	chr19:4127760:4127836:+@chr19:4131031:4131075:+@chr19:4131229:4131282:+	0.07	0.03	0.13	'chr19:4127760:4127836:+@chr19:4131031:4131075:+@chr19:4131229:4131282:+.A.up_chr19:4127760:4127836:+@chr19:4131031:4131075:+@chr19:4131229:4131282:+.A.se_chr19:4127760:4127836:+@chr19:4131031:4131075:+@chr19:4131229:4131282:+.A.dn':'chr19:4127760:4127836:+@chr19:4131031:4131075:+@chr19:4131229:4131282:+.B.up_chr19:4127760:4127836:+@chr19:4131031:4131075:+@chr19:4131229:4131282:+.B.dn'	(0:0):195:(0:1):46:(1:0):6:(1:1):31	0:9:1:74	chr19	+	4127760:4127760	4131282:4131282
SE	Sec31b	chr19:44543701:44543812:-@chr19:44543266:44543389:-@chr19:44536058:44536253:-	0.85	0.64	0.98	'chr19:44543701:44543812:-@chr19:44543266:44543389:-@chr19:44536058:44536253:-.A.dn_chr19:44543701:44543812:-@chr19:44543266:44543389:-@chr19:44536058:44536253:-.A.se_chr19:44543701:44543812:-@chr19:44543266:44543389:-@chr19:44536058:44536253:-.A.up':'chr19:44543701:44543812:-@chr19:44543266:44543389:-@chr19:44536058:44536253:-.B.dn_chr19:44543701:44543812:-@chr19:44543266:44543389:-@chr19:445360…	(0:0):43:(1:0):24:(1:1):35	0:47:1:12	chr19	-	44536058:44536058	44543812:44543812
SE	Uhrf2	chr19:30039064:30039297:+@chr19:30056235:30056494:+@chr19:30071243:30071461:+	0.76	0.54	0.96	'chr19:30039064:30039297:+@chr19:30056235:30056494:+@chr19:30071243:30071461:+.A.up_chr19:30039064:30039297:+@chr19:30056235:30056494:+@chr19:30071243:30071461:+.A.se_chr19:30039064:30039297:+@chr19:30056235:30056494:+@chr19:30071243:30071461:+.A.dn':'chr19:30039064:30039297:+@chr19:30056235:30056494:+@chr19:30071243:30071461:+.B.up_chr19:30039064:30039297:+@chr19:30056235:30056494:+@chr19:300712…	(0:0):408:(0:1):1:(1:0):26:(1:1):41	0:61:1:7	chr19	+	30039064:30039064	30071461:30071461
SE	NA	chr19:55925977:55926049:+@chr19:55926682:55926756:+@chr19:55931434:55933655:+	0.34	0.06	0.72	'chr19:55925977:55926049:+@chr19:55926682:55926756:+@chr19:55931434:55933655:+.A.up_chr19:55925977:55926049:+@chr19:55926682:55926756:+@chr19:55931434:55933655:+.A.se_chr19:55925977:55926049:+@chr19:55926682:55926756:+@chr19:55931434:55933655:+.A.dn':'chr19:55925977:55926049:+@chr19:55926682:55926756:+@chr19:55931434:55933655:+.B.up_chr19:55925977:55926049:+@chr19:55926682:55926756:+@chr19:559314…	(0:0):4:(1:1):28	0:23:1:5	chr19	+	55925977:55925977	55933655:55933655
SE	1110059E24Rik	chr19:21652607:21652917:-@chr19:21619109:21619215:-@chr19:21598755:21598868:-	0.75	0.42	0.98	'chr19:21652607:21652917:-@chr19:21619109:21619215:-@chr19:21598755:21598868:-.A.dn_chr19:21652607:21652917:-@chr19:21619109:21619215:-@chr19:21598755:21598868:-.A.se_chr19:21652607:21652917:-@chr19:21619109:21619215:-@chr19:21598755:21598868:-.A.up':'chr19:21652607:21652917:-@chr19:21619109:21619215:-@chr19:21598755:21598868:-.B.dn_chr19:21652607:21652917:-@chr19:21619109:21619215:-@chr19:215987…	(0:0):223:(0:1):1:(1:0):10:(1:1):23	0:31:1:3	chr19	-	21598755:21598755	21652917:21652917
SE	Btrc	chr19:45471015:45471104:+@chr19:45502932:45503163:+@chr19:45507684:45507870:+	0.86	0.65	1	'chr19:45471015:45471104:+@chr19:45502932:45503163:+@chr19:45507684:45507870:+.A.up_chr19:45471015:45471104:+@chr19:45502932:45503163:+@chr19:45507684:45507870:+.A.se_chr19:45471015:45471104:+@chr19:45502932:45503163:+@chr19:45507684:45507870:+.A.dn':'chr19:45471015:45471104:+@chr19:45502932:45503163:+@chr19:45507684:45507870:+.B.up_chr19:45471015:45471104:+@chr19:45502932:45503163:+@chr19:455076…	(0:0):79:(1:0):29:(1:1):19	0:41:1:7	chr19	+	45471015:45471015	45507870:45507870
SE	Fam178a	chr19:44975629:44975715:+@chr19:44979161:44979229:+@chr19:44980556:44983787:+	0.84	0.59	1	'chr19:44975629:44975715:+@chr19:44979161:44979229:+@chr19:44980556:44983787:+.A.up_chr19:44975629:44975715:+@chr19:44979161:44979229:+@chr19:44980556:44983787:+.A.se_chr19:44975629:44975715:+@chr19:44979161:44979229:+@chr19:44980556:44983787:+.A.dn':'chr19:44975629:44975715:+@chr19:44979161:44979229:+@chr19:44980556:44983787:+.B.up_chr19:44975629:44975715:+@chr19:44979161:44979229:+@chr19:449805…	(0:0):21:(1:0):11:(1:1):285	0:290:1:6	chr19	+	44975629:44975629	44983787:44983787
SE	Ppp6r3	chr19:3575641:3575749:-@chr19:3544108:3544255:-@chr19:3526702:3526934:-	0.81	0.69	0.91	'chr19:3575641:3575749:-@chr19:3544108:3544255:-@chr19:3526702:3526934:-.A.dn_chr19:3575641:3575749:-@chr19:3544108:3544255:-@chr19:3526702:3526934:-.A.se_chr19:3575641:3575749:-@chr19:3544108:3544255:-@chr19:3526702:3526934:-.A.up':'chr19:3575641:3575749:-@chr19:3544108:3544255:-@chr19:3526702:3526934:-.B.dn_chr19:3575641:3575749:-@chr19:3544108:3544255:-@chr19:3526702:3526934:-.B.up'	(0:0):270:(0:1):6:(1:0):89:(1:1):119	0:182:1:32	chr19	-	3526702:3526702	3575749:3575749
SE	D19Ertd386e	chr19:42518805:42518857:+@chr19:42562552:42563075:+@chr19:42576026:42576201:+	0.93	0.8	1	'chr19:42518805:42518857:+@chr19:42562552:42563075:+@chr19:42576026:42576201:+.A.up_chr19:42518805:42518857:+@chr19:42562552:42563075:+@chr19:42576026:42576201:+.A.se_chr19:42518805:42518857:+@chr19:42562552:42563075:+@chr19:42576026:42576201:+.A.dn':'chr19:42518805:42518857:+@chr19:42562552:42563075:+@chr19:42576026:42576201:+.B.up_chr19:42518805:42518857:+@chr19:42562552:42563075:+@chr19:425760…	(0:0):376:(1:0):62:(1:1):4	0.0458333	chr19	+	42518805:42518805	42576201:42576201
SE	Il33	chr19:29925114:29925161:+@chr19:29937773:29937892:+@chr19:29949660:29949767:+	0.25	0.03	0.73	'chr19:29925114:29925161:+@chr19:29937773:29937892:+@chr19:29949660:29949767:+.A.up_chr19:29925114:29925161:+@chr19:29937773:29937892:+@chr19:29949660:29949767:+.A.se_chr19:29925114:29925161:+@chr19:29937773:29937892:+@chr19:29949660:29949767:+.A.dn':'chr19:29925114:29925161:+@chr19:29937773:29937892:+@chr19:29949660:29949767:+.B.up_chr19:29925114:29925161:+@chr19:29937773:29937892:+@chr19:299496…	(0:0):19:(0:1):2	0:0:1:2	chr19	+	29925114:29925114	29949767:29949767
SE	Cuedc2	chr19:46338569:46338660:-@chr19:46338313:46338420:-@chr19:46332618:46332701:-	0.09	0.03	0.19	'chr19:46338569:46338660:-@chr19:46338313:46338420:-@chr19:46332618:46332701:-.A.dn_chr19:46338569:46338660:-@chr19:46338313:46338420:-@chr19:46332618:46332701:-.A.se_chr19:46338569:46338660:-@chr19:46338313:46338420:-@chr19:46332618:46332701:-.A.up':'chr19:46338569:46338660:-@chr19:46338313:46338420:-@chr19:46332618:46332701:-.B.dn_chr19:46338569:46338660:-@chr19:46338313:46338420:-@chr19:463326…	(0:0):40:(0:1):22:(1:0):4:(1:1):17	0:5:1:38	chr19	-	46332618:46332618	46338660:46338660
SE	Coro1b	chr19:4148663:4148736:+@chr19:4149342:4149544:+@chr19:4149863:4149985:+	0.8	0.47	0.99	'chr19:4148663:4148736:+@chr19:4149342:4149544:+@chr19:4149863:4149985:+.A.up_chr19:4148663:4148736:+@chr19:4149342:4149544:+@chr19:4149863:4149985:+.A.se_chr19:4148663:4148736:+@chr19:4149342:4149544:+@chr19:4149863:4149985:+.A.dn':'chr19:4148663:4148736:+@chr19:4149342:4149544:+@chr19:4149863:4149985:+.B.up_chr19:4148663:4148736:+@chr19:4149342:4149544:+@chr19:4149863:4149985:+.B.dn'	(0:0):13:(1:0):14:(1:1):7	0:20:1:1	chr19	+	4148663:4148663	4149985:4149985
SE	Smarca2	chr19:26751824:26752041:+@chr19:26770938:26771043:+@chr19:26771508:26771609:+	0.88	0.67	0.99	'chr19:26751824:26752041:+@chr19:26770938:26771043:+@chr19:26771508:26771609:+.A.up_chr19:26751824:26752041:+@chr19:26770938:26771043:+@chr19:26771508:26771609:+.A.se_chr19:26751824:26752041:+@chr19:26770938:26771043:+@chr19:26771508:26771609:+.A.dn':'chr19:26751824:26752041:+@chr19:26770938:26771043:+@chr19:26771508:26771609:+.B.up_chr19:26751824:26752041:+@chr19:26770938:26771043:+@chr19:267715…	(0:0):125:(0:1):1:(1:0):39:(1:1):68	0:103:1:5	chr19	+	26751824:26751824	26771609:26771609
SE	Tmem134	chr19:4127550:4127639:+@chr19:4131031:4131075:+@chr19:4131229:4131282:+	0.16	0.06	0.32	'chr19:4127550:4127639:+@chr19:4131031:4131075:+@chr19:4131229:4131282:+.A.up_chr19:4127550:4127639:+@chr19:4131031:4131075:+@chr19:4131229:4131282:+.A.se_chr19:4127550:4127639:+@chr19:4131031:4131075:+@chr19:4131229:4131282:+.A.dn':'chr19:4127550:4127639:+@chr19:4131031:4131075:+@chr19:4131229:4131282:+.B.up_chr19:4127550:4127639:+@chr19:4131031:4131075:+@chr19:4131229:4131282:+.B.dn'	(0:0):362:(0:1):11:(1:0):5:(1:1):42	0:9:1:49	chr19	+	4127550:4127550	4131282:4131282
SE	Adrbk1	chr19:4288592:4288658:-@chr19:4288412:4288507:-@chr19:4287823:4287985:-	0.92	0.77	0.99	'chr19:4288592:4288658:-@chr19:4288412:4288507:-@chr19:4287823:4287985:-.A.dn_chr19:4288592:4288658:-@chr19:4288412:4288507:-@chr19:4287823:4287985:-.A.se_chr19:4288592:4288658:-@chr19:4288412:4288507:-@chr19:4287823:4287985:-.A.up':'chr19:4288592:4288658:-@chr19:4288412:4288507:-@chr19:4287823:4287985:-.B.dn_chr19:4288592:4288658:-@chr19:4288412:4288507:-@chr19:4287823:4287985:-.B.up'	(0:0):82:(0:1):1:(1:0):48:(1:1):43	0:88:1:4	chr19	-	4287823:4287823	4288658:4288658
SE	Vldlr	chr19:27245535:27245681:+@chr19:27246593:27246676:+@chr19:27247010:27247090:+	0.64	0.52	0.75	'chr19:27245535:27245681:+@chr19:27246593:27246676:+@chr19:27247010:27247090:+.A.up_chr19:27245535:27245681:+@chr19:27246593:27246676:+@chr19:27247010:27247090:+.A.se_chr19:27245535:27245681:+@chr19:27246593:27246676:+@chr19:27247010:27247090:+.A.dn':'chr19:27245535:27245681:+@chr19:27246593:27246676:+@chr19:27247010:27247090:+.B.up_chr19:27245535:27245681:+@chr19:27246593:27246676:+@chr19:272470…	(0:0):69:(0:1):12:(1:0):70:(1:1):124	0:164:1:42	chr19	+	27245535:27245535	27247090:27247090
SE	NA	chr19:55924530:55924580:+@chr19:55925977:55926049:+@chr19:55931434:55933655:+	0.58	0.09	0.96	'chr19:55924530:55924580:+@chr19:55925977:55926049:+@chr19:55931434:55933655:+.A.up_chr19:55924530:55924580:+@chr19:55925977:55926049:+@chr19:55931434:55933655:+.A.se_chr19:55924530:55924580:+@chr19:55925977:55926049:+@chr19:55931434:55933655:+.A.dn':'chr19:55924530:55924580:+@chr19:55925977:55926049:+@chr19:55931434:55933655:+.B.up_chr19:55924530:55924580:+@chr19:55925977:55926049:+@chr19:559314…	(0:0):4:(1:0):1:(1:1):27	0:22:1:6	chr19	+	55924530:55924530	55933655:55933655
SE	Actr1a	chr19:46379582:46379756:-@chr19:46379413:46379474:-@chr19:46378608:46378648:-	0.93	0.79	0.99	'chr19:46379582:46379756:-@chr19:46379413:46379474:-@chr19:46378608:46378648:-.A.dn_chr19:46379582:46379756:-@chr19:46379413:46379474:-@chr19:46378608:46378648:-.A.se_chr19:46379582:46379756:-@chr19:46379413:46379474:-@chr19:46378608:46378648:-.A.up':'chr19:46379582:46379756:-@chr19:46379413:46379474:-@chr19:46378608:46378648:-.B.dn_chr19:46379582:46379756:-@chr19:46379413:46379474:-@chr19:463786…	(0:0):40:(1:0):46:(1:1):66	0:109:1:3	chr19	-	46378608:46378608	46379756:46379756
SE	Sorbs1	chr19:40344356:40344439:-@chr19:40340685:40340750:-@chr19:40336986:40337035:-	0.7	0.31	0.98	'chr19:40344356:40344439:-@chr19:40340685:40340750:-@chr19:40336986:40337035:-.A.dn_chr19:40344356:40344439:-@chr19:40340685:40340750:-@chr19:40336986:40337035:-.A.se_chr19:40344356:40344439:-@chr19:40340685:40340750:-@chr19:40336986:40337035:-.A.up':'chr19:40344356:40344439:-@chr19:40340685:40340750:-@chr19:40336986:40337035:-.B.dn_chr19:40344356:40344439:-@chr19:40340685:40340750:-@chr19:403369…	(0:0):100:(1:0):5:(1:1):6	0.00763889	chr19	-	40336986:40336986	40344439:40344439
SE	1810006K21Rik	chr19:10204014:10204264:+@chr19:10205750:10206124:+@chr19:10206424:10206533:+	0.04	0.01	0.07	'chr19:10204014:10204264:+@chr19:10205750:10206124:+@chr19:10206424:10206533:+.A.up_chr19:10204014:10204264:+@chr19:10205750:10206124:+@chr19:10206424:10206533:+.A.se_chr19:10204014:10204264:+@chr19:10205750:10206124:+@chr19:10206424:10206533:+.A.dn':'chr19:10204014:10204264:+@chr19:10205750:10206124:+@chr19:10206424:10206533:+.B.up_chr19:10204014:10204264:+@chr19:10205750:10206124:+@chr19:102064…	(0:0):51:(0:1):74:(1:0):8:(1:1):46	0:9:1:119	chr19	+	10204014:10204014	10206533:10206533
SE	D19Ertd386e	chr19:42518805:42518857:+@chr19:42562552:42564341:+@chr19:42576026:42576201:+	0.93	0.78	0.99	'chr19:42518805:42518857:+@chr19:42562552:42564341:+@chr19:42576026:42576201:+.A.up_chr19:42518805:42518857:+@chr19:42562552:42564341:+@chr19:42576026:42576201:+.A.se_chr19:42518805:42518857:+@chr19:42562552:42564341:+@chr19:42576026:42576201:+.A.dn':'chr19:42518805:42518857:+@chr19:42562552:42564341:+@chr19:42576026:42576201:+.B.up_chr19:42518805:42518857:+@chr19:42562552:42564341:+@chr19:425760…	(0:0):284:(1:0):154:(1:1):4	0.109722	chr19	+	42518805:42518805	42576201:42576201
SE	Ablim1	chr19:57049462:57049509:-@chr19:57046925:57047071:-@chr19:57044881:57044972:-	0.6	0.4	0.79	'chr19:57049462:57049509:-@chr19:57046925:57047071:-@chr19:57044881:57044972:-.A.dn_chr19:57049462:57049509:-@chr19:57046925:57047071:-@chr19:57044881:57044972:-.A.se_chr19:57049462:57049509:-@chr19:57046925:57047071:-@chr19:57044881:57044972:-.A.up':'chr19:57049462:57049509:-@chr19:57046925:57047071:-@chr19:57044881:57044972:-.B.dn_chr19:57049462:57049509:-@chr19:57046925:57047071:-@chr19:570448…	(0:0):79:(0:1):4:(1:0):28:(1:1):14	0:36:1:10	chr19	-	57044881:57044881	57049509:57049509
SE	NA	chr19:4811172:4811634:-@chr19:4793816:4794009:-@chr19:4792398:4792820:-	0.95	0.87	0.99	'chr19:4811172:4811634:-@chr19:4793816:4794009:-@chr19:4792398:4792820:-.A.dn_chr19:4811172:4811634:-@chr19:4793816:4794009:-@chr19:4792398:4792820:-.A.se_chr19:4811172:4811634:-@chr19:4793816:4794009:-@chr19:4792398:4792820:-.A.up':'chr19:4811172:4811634:-@chr19:4793816:4794009:-@chr19:4792398:4792820:-.B.dn_chr19:4811172:4811634:-@chr19:4793816:4794009:-@chr19:4792398:4792820:-.B.up'	(0:0):344:(1:0):98:(1:1):330	0:398:1:30	chr19	-	4792398:4792398	4811634:4811634
SE	Htr7	chr19:36041555:36041612:-@chr19:36012757:36012771:-@chr19:35969309:35970064:-	0.53	0.08	0.99	'chr19:36041555:36041612:-@chr19:36012757:36012771:-@chr19:35969309:35970064:-.A.dn_chr19:36041555:36041612:-@chr19:36012757:36012771:-@chr19:35969309:35970064:-.A.se_chr19:36041555:36041612:-@chr19:36012757:36012771:-@chr19:35969309:35970064:-.A.up':'chr19:36041555:36041612:-@chr19:36012757:36012771:-@chr19:35969309:35970064:-.B.dn_chr19:36041555:36041612:-@chr19:36012757:36012771:-@chr19:359693…	(0:0):22:(1:1):3	0:0:1:3	chr19	-	35969309:35969309	36041612:36041612
SE	1110059E24Rik	chr19:21630510:21630796:-@chr19:21619109:21619215:-@chr19:21598755:21598868:-	0.75	0.37	0.96	'chr19:21630510:21630796:-@chr19:21619109:21619215:-@chr19:21598755:21598868:-.A.dn_chr19:21630510:21630796:-@chr19:21619109:21619215:-@chr19:21598755:21598868:-.A.se_chr19:21630510:21630796:-@chr19:21619109:21619215:-@chr19:21598755:21598868:-.A.up':'chr19:21630510:21630796:-@chr19:21619109:21619215:-@chr19:21598755:21598868:-.B.dn_chr19:21630510:21630796:-@chr19:21619109:21619215:-@chr19:215987…	(0:0):99:(1:0):5:(1:1):8	0:10:1:3	chr19	-	21598755:21598755	21630796:21630796
SE	Mark2	chr19:7279986:7280012:-@chr19:7278042:7278086:-@chr19:7275396:7277450:-	0.67	0.25	0.94	'chr19:7279986:7280012:-@chr19:7278042:7278086:-@chr19:7275396:7277450:-.A.dn_chr19:7279986:7280012:-@chr19:7278042:7278086:-@chr19:7275396:7277450:-.A.se_chr19:7279986:7280012:-@chr19:7278042:7278086:-@chr19:7275396:7277450:-.A.up':'chr19:7279986:7280012:-@chr19:7278042:7278086:-@chr19:7275396:7277450:-.B.dn_chr19:7279986:7280012:-@chr19:7278042:7278086:-@chr19:7275396:7277450:-.B.up'	(0:0):20:(1:0):4:(1:1):157	0:125:1:36	chr19	-	7275396:7275396	7280012:7280012
SE	Tmem180	chr19:46356880:46356984:+@chr19:46366311:46366553:+@chr19:46367210:46367292:+	0.63	0.22	0.96	'chr19:46356880:46356984:+@chr19:46366311:46366553:+@chr19:46367210:46367292:+.A.up_chr19:46356880:46356984:+@chr19:46366311:46366553:+@chr19:46367210:46367292:+.A.se_chr19:46356880:46356984:+@chr19:46366311:46366553:+@chr19:46367210:46367292:+.A.dn':'chr19:46356880:46356984:+@chr19:46366311:46366553:+@chr19:46367210:46367292:+.B.up_chr19:46356880:46356984:+@chr19:46366311:46366553:+@chr19:463672…	(0:0):120:(1:0):2	0.00138889	chr19	+	46356880:46356880	46367292:46367292
SE	Smarca2	chr19:26751824:26752041:+@chr19:26759878:26759931:+@chr19:26770938:26771043:+	0.29	0.15	0.48	'chr19:26751824:26752041:+@chr19:26759878:26759931:+@chr19:26770938:26771043:+.A.up_chr19:26751824:26752041:+@chr19:26759878:26759931:+@chr19:26770938:26771043:+.A.se_chr19:26751824:26752041:+@chr19:26759878:26759931:+@chr19:26770938:26771043:+.A.dn':'chr19:26751824:26752041:+@chr19:26759878:26759931:+@chr19:26770938:26771043:+.B.up_chr19:26751824:26752041:+@chr19:26759878:26759931:+@chr19:267709…	(0:0):120:(0:1):9:(1:0):7:(1:1):67	0:22:1:61	chr19	+	26751824:26751824	26771043:26771043
SE	Rtn3	chr19:7482939:7483289:-@chr19:7456300:7458423:-@chr19:7434931:7435138:-	0.33	0.24	0.43	'chr19:7482939:7483289:-@chr19:7456300:7458423:-@chr19:7434931:7435138:-.A.dn_chr19:7482939:7483289:-@chr19:7456300:7458423:-@chr19:7434931:7435138:-.A.se_chr19:7482939:7483289:-@chr19:7456300:7458423:-@chr19:7434931:7435138:-.A.up':'chr19:7482939:7483289:-@chr19:7456300:7458423:-@chr19:7434931:7435138:-.B.dn_chr19:7482939:7483289:-@chr19:7456300:7458423:-@chr19:7434931:7435138:-.B.up'	(0:0):509:(0:1):9:(1:0):93:(1:1):54	0:117:1:39	chr19	-	7434931:7434931	7483289:7483289
SE	Avpi1	chr19:42128871:42128993:-@chr19:42128303:42128494:-@chr19:42124748:42125026:-	0.04	0	0.13	'chr19:42128871:42128993:-@chr19:42128303:42128494:-@chr19:42124748:42125026:-.A.dn_chr19:42128871:42128993:-@chr19:42128303:42128494:-@chr19:42124748:42125026:-.A.se_chr19:42128871:42128993:-@chr19:42128303:42128494:-@chr19:42124748:42125026:-.A.up':'chr19:42128871:42128993:-@chr19:42128303:42128494:-@chr19:42124748:42125026:-.B.dn_chr19:42128871:42128993:-@chr19:42128303:42128494:-@chr19:421247…	(0:0):19:(0:1):7:(1:1):53	0:4:1:56	chr19	-	42124748:42124748	42128993:42128993
SE	NA	chr19:4811172:4811634:-@chr19:4792398:4792820:-@chr19:4784293:4785567:-	0.99	0.98	1	'chr19:4811172:4811634:-@chr19:4792398:4792820:-@chr19:4784293:4785567:-.A.dn_chr19:4811172:4811634:-@chr19:4792398:4792820:-@chr19:4784293:4785567:-.A.se_chr19:4811172:4811634:-@chr19:4792398:4792820:-@chr19:4784293:4785567:-.A.up':'chr19:4811172:4811634:-@chr19:4792398:4792820:-@chr19:4784293:4785567:-.B.dn_chr19:4811172:4811634:-@chr19:4792398:4792820:-@chr19:4784293:4785567:-.B.up'	(0:0):760:(1:0):285:(1:1):140	0.295139	chr19	-	4784293:4784293	4811634:4811634
SE	NA	chr19:55923896:55923944:+@chr19:55924530:55924580:+@chr19:55931434:55933655:+	0.38	0.02	0.98	'chr19:55923896:55923944:+@chr19:55924530:55924580:+@chr19:55931434:55933655:+.A.up_chr19:55923896:55923944:+@chr19:55924530:55924580:+@chr19:55931434:55933655:+.A.se_chr19:55923896:55923944:+@chr19:55924530:55924580:+@chr19:55931434:55933655:+.A.dn':'chr19:55923896:55923944:+@chr19:55924530:55924580:+@chr19:55931434:55933655:+.B.up_chr19:55923896:55923944:+@chr19:55924530:55924580:+@chr19:559314…	(0:0):9:(1:1):27	0:7:1:20	chr19	+	55923896:55923896	55933655:55933655
SE	Slc3a2	chr19:8712730:8712903:-@chr19:8711834:8711928:-@chr19:8709715:8709783:-	0.83	0.63	0.95	'chr19:8712730:8712903:-@chr19:8711834:8711928:-@chr19:8709715:8709783:-.A.dn_chr19:8712730:8712903:-@chr19:8711834:8711928:-@chr19:8709715:8709783:-.A.se_chr19:8712730:8712903:-@chr19:8711834:8711928:-@chr19:8709715:8709783:-.A.up':'chr19:8712730:8712903:-@chr19:8711834:8711928:-@chr19:8709715:8709783:-.B.dn_chr19:8712730:8712903:-@chr19:8711834:8711928:-@chr19:8709715:8709783:-.B.up'	(0:0):35:(1:0):22:(1:1):31	0:39:1:14	chr19	-	8709715:8709715	8712903:8712903
SE	Sipa1	chr19:5662588:5662841:-@chr19:5661596:5661626:-@chr19:5660314:5661111:-	0.68	0.25	1	'chr19:5662588:5662841:-@chr19:5661596:5661626:-@chr19:5660314:5661111:-.A.dn_chr19:5662588:5662841:-@chr19:5661596:5661626:-@chr19:5660314:5661111:-.A.se_chr19:5662588:5662841:-@chr19:5661596:5661626:-@chr19:5660314:5661111:-.A.up':'chr19:5662588:5662841:-@chr19:5661596:5661626:-@chr19:5660314:5661111:-.B.dn_chr19:5662588:5662841:-@chr19:5661596:5661626:-@chr19:5660314:5661111:-.B.up'	(0:0):25:(1:0):2:(1:1):29	0:13:1:18	chr19	-	5660314:5660314	5662841:5662841
SE	Zfyve27	chr19:42184118:42184189:+@chr19:42185616:42185640:+@chr19:42185805:42185949:+	0.4	0.12	0.81	'chr19:42184118:42184189:+@chr19:42185616:42185640:+@chr19:42185805:42185949:+.A.up_chr19:42184118:42184189:+@chr19:42185616:42185640:+@chr19:42185805:42185949:+.A.se_chr19:42184118:42184189:+@chr19:42185616:42185640:+@chr19:42185805:42185949:+.A.dn':'chr19:42184118:42184189:+@chr19:42185616:42185640:+@chr19:42185805:42185949:+.B.up_chr19:42184118:42184189:+@chr19:42185616:42185640:+@chr19:421858…	(0:0):31:(0:1):2:(1:0):1:(1:1):5	0:3:1:5	chr19	+	42184118:42184118	42185949:42185949
SE	Xpnpep1	chr19:53038514:53038542:-@chr19:53032009:53032097:-@chr19:53025259:53025383:-	0.72	0.5	0.9	'chr19:53038514:53038542:-@chr19:53032009:53032097:-@chr19:53025259:53025383:-.A.dn_chr19:53038514:53038542:-@chr19:53032009:53032097:-@chr19:53025259:53025383:-.A.se_chr19:53038514:53038542:-@chr19:53032009:53032097:-@chr19:53025259:53025383:-.A.up':'chr19:53038514:53038542:-@chr19:53032009:53032097:-@chr19:53025259:53025383:-.B.dn_chr19:53038514:53038542:-@chr19:53032009:53032097:-@chr19:530252…	(0:0):54:(0:1):3:(1:0):21:(1:1):8	0:29:1:3	chr19	-	53025259:53025259	53038542:53038542
SE	Rbm4:RBM4B	chr19:4792398:4792820:-@chr19:4787361:4788042:-@chr19:4784293:4785567:-	0.49	0.38	0.6	'chr19:4792398:4792820:-@chr19:4787361:4788042:-@chr19:4784293:4785567:-.A.dn_chr19:4792398:4792820:-@chr19:4787361:4788042:-@chr19:4784293:4785567:-.A.se_chr19:4792398:4792820:-@chr19:4787361:4788042:-@chr19:4784293:4785567:-.A.up':'chr19:4792398:4792820:-@chr19:4787361:4788042:-@chr19:4784293:4785567:-.B.dn_chr19:4792398:4792820:-@chr19:4787361:4788042:-@chr19:4784293:4785567:-.B.up'	(0:0):288:(0:1):4:(1:0):79:(1:1):372	0:271:1:184	chr19	-	4784293:4784293	4792820:4792820
SE	Map3k11	chr19:5697558:5697649:+@chr19:5699874:5699942:+@chr19:5700590:5700970:+	0.34	0.02	0.83	'chr19:5697558:5697649:+@chr19:5699874:5699942:+@chr19:5700590:5700970:+.A.up_chr19:5697558:5697649:+@chr19:5699874:5699942:+@chr19:5700590:5700970:+.A.se_chr19:5697558:5697649:+@chr19:5699874:5699942:+@chr19:5700590:5700970:+.A.dn':'chr19:5697558:5697649:+@chr19:5699874:5699942:+@chr19:5700590:5700970:+.B.up_chr19:5697558:5697649:+@chr19:5699874:5699942:+@chr19:5700590:5700970:+.B.dn'	(0:0):17:(1:1):32	0:18:1:14	chr19	+	5697558:5697558	5700970:5700970
SE	Pcgf6	chr19:47047947:47048006:-@chr19:47045810:47045918:-@chr19:47042766:47042793:-	0.71	0.37	0.98	'chr19:47047947:47048006:-@chr19:47045810:47045918:-@chr19:47042766:47042793:-.A.dn_chr19:47047947:47048006:-@chr19:47045810:47045918:-@chr19:47042766:47042793:-.A.se_chr19:47047947:47048006:-@chr19:47045810:47045918:-@chr19:47042766:47042793:-.A.up':'chr19:47047947:47048006:-@chr19:47045810:47045918:-@chr19:47042766:47042793:-.B.dn_chr19:47047947:47048006:-@chr19:47045810:47045918:-@chr19:470427…	(0:0):14:(1:0):7	0.00486111	chr19	-	47042766:47042766	47048006:47048006
SE	Smarca2	chr19:26748403:26748544:+@chr19:26749852:26749947:+@chr19:26751824:26752041:+	0.46	0.19	0.86	'chr19:26748403:26748544:+@chr19:26749852:26749947:+@chr19:26751824:26752041:+.A.up_chr19:26748403:26748544:+@chr19:26749852:26749947:+@chr19:26751824:26752041:+.A.se_chr19:26748403:26748544:+@chr19:26749852:26749947:+@chr19:26751824:26752041:+.A.dn':'chr19:26748403:26748544:+@chr19:26749852:26749947:+@chr19:26751824:26752041:+.B.up_chr19:26748403:26748544:+@chr19:26749852:26749947:+@chr19:267518…	(0:0):36:(1:0):6:(1:1):53	0:40:1:19	chr19	+	26748403:26748403	26752041:26752041
SE	Mrpl49	chr19:6057659:6057751:-@chr19:6056929:6057079:-@chr19:6055076:6055200:-	0.95	0.87	0.99	'chr19:6057659:6057751:-@chr19:6056929:6057079:-@chr19:6055076:6055200:-.A.dn_chr19:6057659:6057751:-@chr19:6056929:6057079:-@chr19:6055076:6055200:-.A.se_chr19:6057659:6057751:-@chr19:6056929:6057079:-@chr19:6055076:6055200:-.A.up':'chr19:6057659:6057751:-@chr19:6056929:6057079:-@chr19:6055076:6055200:-.B.dn_chr19:6057659:6057751:-@chr19:6056929:6057079:-@chr19:6055076:6055200:-.B.up'	(0:0):25:(0:1):1:(1:0):104:(1:1):40	0:144:1:1	chr19	-	6055076:6055076	6057751:6057751
SE	Ms4a4c	chr19:11418993:11419118:+@chr19:11421258:11421359:+@chr19:11426196:11427246:+	0.64	0.06	0.99	'chr19:11418993:11419118:+@chr19:11421258:11421359:+@chr19:11426196:11427246:+.A.up_chr19:11418993:11419118:+@chr19:11421258:11421359:+@chr19:11426196:11427246:+.A.se_chr19:11418993:11419118:+@chr19:11421258:11421359:+@chr19:11426196:11427246:+.A.dn':'chr19:11418993:11419118:+@chr19:11421258:11421359:+@chr19:11426196:11427246:+.B.up_chr19:11418993:11419118:+@chr19:11421258:11421359:+@chr19:114261…	(0:0):20:(1:0):1:(1:1):3	0:3:1:1	chr19	+	11418993:11418993	11427246:11427246
SE	Tut1	chr19:8955387:8955577:+@chr19:8957669:8957767:+@chr19:8959087:8959402:+	0.31	0.06	0.75	'chr19:8955387:8955577:+@chr19:8957669:8957767:+@chr19:8959087:8959402:+.A.up_chr19:8955387:8955577:+@chr19:8957669:8957767:+@chr19:8959087:8959402:+.A.se_chr19:8955387:8955577:+@chr19:8957669:8957767:+@chr19:8959087:8959402:+.A.dn':'chr19:8955387:8955577:+@chr19:8957669:8957767:+@chr19:8959087:8959402:+.B.up_chr19:8955387:8955577:+@chr19:8957669:8957767:+@chr19:8959087:8959402:+.B.dn'	(0:0):29:(0:1):1:(1:0):1:(1:1):28	0:10:1:20	chr19	+	8955387:8955387	8959402:8959402
SE	Vps13a	chr19:16745661:16745767:-@chr19:16744786:16744957:-@chr19:16742996:16743058:-	0.88	0.66	1	'chr19:16745661:16745767:-@chr19:16744786:16744957:-@chr19:16742996:16743058:-.A.dn_chr19:16745661:16745767:-@chr19:16744786:16744957:-@chr19:16742996:16743058:-.A.se_chr19:16745661:16745767:-@chr19:16744786:16744957:-@chr19:16742996:16743058:-.A.up':'chr19:16745661:16745767:-@chr19:16744786:16744957:-@chr19:16742996:16743058:-.B.dn_chr19:16745661:16745767:-@chr19:16744786:16744957:-@chr19:167429…	(0:0):27:(1:0):27:(1:1):8	0.0243056	chr19	-	16742996:16742996	16745767:16745767
SE	Tmem134	chr19:4125960:4126200:+@chr19:4127057:4127121:+@chr19:4127577:4127639:+	0.97	0.89	1	'chr19:4125960:4126200:+@chr19:4127057:4127121:+@chr19:4127577:4127639:+.A.up_chr19:4125960:4126200:+@chr19:4127057:4127121:+@chr19:4127577:4127639:+.A.se_chr19:4125960:4126200:+@chr19:4127057:4127121:+@chr19:4127577:4127639:+.A.dn':'chr19:4125960:4126200:+@chr19:4127057:4127121:+@chr19:4127577:4127639:+.B.up_chr19:4125960:4126200:+@chr19:4127057:4127121:+@chr19:4127577:4127639:+.B.dn'	(0:0):259:(1:0):81:(1:1):155	0:234:1:2	chr19	+	4125960:4125960	4127639:4127639
SE	Gpr137	chr19:6940483:6941193:-@chr19:6940352:6940401:-@chr19:6939261:6939410:-	0.71	0.29	0.97	'chr19:6940483:6941193:-@chr19:6940352:6940401:-@chr19:6939261:6939410:-.A.dn_chr19:6940483:6941193:-@chr19:6940352:6940401:-@chr19:6939261:6939410:-.A.se_chr19:6940483:6941193:-@chr19:6940352:6940401:-@chr19:6939261:6939410:-.A.up':'chr19:6940483:6941193:-@chr19:6940352:6940401:-@chr19:6939261:6939410:-.B.dn_chr19:6940483:6941193:-@chr19:6940352:6940401:-@chr19:6939261:6939410:-.B.up'	(0:0):20:(1:0):2:(1:1):19	0:11:1:10	chr19	-	6939261:6939261	6941193:6941193
SE	NA	chr19:32101550:32101627:-@chr19:32068504:32068615:-@chr19:32061287:32061405:-	0.55	0.1	0.87	'chr19:32101550:32101627:-@chr19:32068504:32068615:-@chr19:32061287:32061405:-.A.dn_chr19:32101550:32101627:-@chr19:32068504:32068615:-@chr19:32061287:32061405:-.A.se_chr19:32101550:32101627:-@chr19:32068504:32068615:-@chr19:32061287:32061405:-.A.up':'chr19:32101550:32101627:-@chr19:32068504:32068615:-@chr19:32061287:32061405:-.B.dn_chr19:32101550:32101627:-@chr19:32068504:32068615:-@chr19:320612…	(0:0):56:(1:1):2	0:0:1:2	chr19	-	32061287:32061287	32101627:32101627
SE	Chka	chr19:3864648:3864759:+@chr19:3882010:3882120:+@chr19:3884472:3884585:+	0.37	0.04	0.88	'chr19:3864648:3864759:+@chr19:3882010:3882120:+@chr19:3884472:3884585:+.A.up_chr19:3864648:3864759:+@chr19:3882010:3882120:+@chr19:3884472:3884585:+.A.se_chr19:3864648:3864759:+@chr19:3882010:3882120:+@chr19:3884472:3884585:+.A.dn':'chr19:3864648:3864759:+@chr19:3882010:3882120:+@chr19:3884472:3884585:+.B.up_chr19:3864648:3864759:+@chr19:3882010:3882120:+@chr19:3884472:3884585:+.B.dn'	(0:0):176:(1:1):1	0:0:1:1	chr19	+	3864648:3864648	3884585:3884585
SE	Stx5a	chr19:8742254:8742497:+@chr19:8742854:8742924:+@chr19:8743080:8743135:+	0.9	0.66	0.99	'chr19:8742254:8742497:+@chr19:8742854:8742924:+@chr19:8743080:8743135:+.A.up_chr19:8742254:8742497:+@chr19:8742854:8742924:+@chr19:8743080:8743135:+.A.se_chr19:8742254:8742497:+@chr19:8742854:8742924:+@chr19:8743080:8743135:+.A.dn':'chr19:8742254:8742497:+@chr19:8742854:8742924:+@chr19:8743080:8743135:+.B.up_chr19:8742254:8742497:+@chr19:8742854:8742924:+@chr19:8743080:8743135:+.B.dn'	(0:0):22:(1:0):17:(1:1):26	0.0298611	chr19	+	8742254:8742254	8743135:8743135
SE	Mark2	chr19:7280998:7281255:-@chr19:7279986:7280012:-@chr19:7275396:7277450:-	0.42	0.05	0.89	'chr19:7280998:7281255:-@chr19:7279986:7280012:-@chr19:7275396:7277450:-.A.dn_chr19:7280998:7281255:-@chr19:7279986:7280012:-@chr19:7275396:7277450:-.A.se_chr19:7280998:7281255:-@chr19:7279986:7280012:-@chr19:7275396:7277450:-.A.up':'chr19:7280998:7281255:-@chr19:7279986:7280012:-@chr19:7275396:7277450:-.B.dn_chr19:7280998:7281255:-@chr19:7279986:7280012:-@chr19:7275396:7277450:-.B.up'	(0:0):35:(1:1):172	0:168:1:4	chr19	-	7275396:7275396	7281255:7281255
SE	Hectd2	chr19:36599596:36599719:+@chr19:36601470:36601528:+@chr19:36604250:36604357:+	0.68	0.3	0.94	'chr19:36599596:36599719:+@chr19:36601470:36601528:+@chr19:36604250:36604357:+.A.up_chr19:36599596:36599719:+@chr19:36601470:36601528:+@chr19:36604250:36604357:+.A.se_chr19:36599596:36599719:+@chr19:36601470:36601528:+@chr19:36604250:36604357:+.A.dn':'chr19:36599596:36599719:+@chr19:36601470:36601528:+@chr19:36604250:36604357:+.B.up_chr19:36599596:36599719:+@chr19:36601470:36601528:+@chr19:366042…	(0:0):52:(0:1):1:(1:0):6:(1:1):9	0:10:1:6	chr19	+	36599596:36599596	36604357:36604357
SE	Zfpl1	chr19:6084352:6084461:-@chr19:6083949:6084060:-@chr19:6082585:6082778:-	0.83	0.62	0.98	'chr19:6084352:6084461:-@chr19:6083949:6084060:-@chr19:6082585:6082778:-.A.dn_chr19:6084352:6084461:-@chr19:6083949:6084060:-@chr19:6082585:6082778:-.A.se_chr19:6084352:6084461:-@chr19:6083949:6084060:-@chr19:6082585:6082778:-.A.up':'chr19:6084352:6084461:-@chr19:6083949:6084060:-@chr19:6082585:6082778:-.B.dn_chr19:6084352:6084461:-@chr19:6083949:6084060:-@chr19:6082585:6082778:-.B.up'	(0:0):10:(1:0):12:(1:1):12	0:21:1:3	chr19	-	6082585:6082585	6084461:6084461
SE	Sorbs1	chr19:40393388:40393516:-@chr19:40382756:40382782:-@chr19:40382521:40382633:-	0.25	0.01	0.54	'chr19:40393388:40393516:-@chr19:40382756:40382782:-@chr19:40382521:40382633:-.A.dn_chr19:40393388:40393516:-@chr19:40382756:40382782:-@chr19:40382521:40382633:-.A.se_chr19:40393388:40393516:-@chr19:40382756:40382782:-@chr19:40382521:40382633:-.A.up':'chr19:40393388:40393516:-@chr19:40382756:40382782:-@chr19:40382521:40382633:-.B.dn_chr19:40393388:40393516:-@chr19:40382756:40382782:-@chr19:403825…	(0:0):41:(0:1):3:(1:1):8	0:0:1:11	chr19	-	40382521:40382521	40393516:40393516
SE	Ndufv1	chr19:4012551:4012725:-@chr19:4011346:4011424:-@chr19:4011102:4011272:-	0.94	0.88	0.98	'chr19:4012551:4012725:-@chr19:4011346:4011424:-@chr19:4011102:4011272:-.A.dn_chr19:4012551:4012725:-@chr19:4011346:4011424:-@chr19:4011102:4011272:-.A.se_chr19:4012551:4012725:-@chr19:4011346:4011424:-@chr19:4011102:4011272:-.A.up':'chr19:4012551:4012725:-@chr19:4011346:4011424:-@chr19:4011102:4011272:-.B.dn_chr19:4012551:4012725:-@chr19:4011346:4011424:-@chr19:4011102:4011272:-.B.up'	(0:0):430:(0:1):4:(1:0):301:(1:1):838	0:1108:1:35	chr19	-	4011102:4011102	4012725:4012725
SE	Hectd2	chr19:36599596:36599719:+@chr19:36601429:36601528:+@chr19:36604250:36604357:+	0.68	0.35	0.95	'chr19:36599596:36599719:+@chr19:36601429:36601528:+@chr19:36604250:36604357:+.A.up_chr19:36599596:36599719:+@chr19:36601429:36601528:+@chr19:36604250:36604357:+.A.se_chr19:36599596:36599719:+@chr19:36601429:36601528:+@chr19:36604250:36604357:+.A.dn':'chr19:36599596:36599719:+@chr19:36601429:36601528:+@chr19:36604250:36604357:+.B.up_chr19:36599596:36599719:+@chr19:36601429:36601528:+@chr19:366042…	(0:0):51:(0:1):1:(1:0):7:(1:1):9	0:11:1:6	chr19	+	36599596:36599596	36604357:36604357
SE	Lrp5	chr19:3652133:3652330:-@chr19:3651843:3651955:-@chr19:3649404:3649600:-	0.15	0.01	0.51	'chr19:3652133:3652330:-@chr19:3651843:3651955:-@chr19:3649404:3649600:-.A.dn_chr19:3652133:3652330:-@chr19:3651843:3651955:-@chr19:3649404:3649600:-.A.se_chr19:3652133:3652330:-@chr19:3651843:3651955:-@chr19:3649404:3649600:-.A.up':'chr19:3652133:3652330:-@chr19:3651843:3651955:-@chr19:3649404:3649600:-.B.dn_chr19:3652133:3652330:-@chr19:3651843:3651955:-@chr19:3649404:3649600:-.B.up'	(0:0):11:(0:1):1:(1:1):19	0:0:1:20	chr19	-	3649404:3649404	3652330:3652330
SE	Ahnak	chr19:9037159:9037258:+@chr19:9067453:9067601:+@chr19:9076576:9076919:+	0.45	0.26	0.75	'chr19:9037159:9037258:+@chr19:9067453:9067601:+@chr19:9076576:9076919:+.A.up_chr19:9037159:9037258:+@chr19:9067453:9067601:+@chr19:9076576:9076919:+.A.se_chr19:9037159:9037258:+@chr19:9067453:9067601:+@chr19:9076576:9076919:+.A.dn':'chr19:9037159:9037258:+@chr19:9067453:9067601:+@chr19:9076576:9076919:+.B.up_chr19:9037159:9037258:+@chr19:9067453:9067601:+@chr19:9076576:9076919:+.B.dn'	(0:0):59:(0:1):7:(1:0):15:(1:1):49	0:30:1:41	chr19	+	9037159:9037159	9076919:9076919
SE	Cybasc3	chr19:10577723:10578083:+@chr19:10578982:10579074:+@chr19:10580463:10580562:+	0.44	0.21	0.68	'chr19:10577723:10578083:+@chr19:10578982:10579074:+@chr19:10580463:10580562:+.A.up_chr19:10577723:10578083:+@chr19:10578982:10579074:+@chr19:10580463:10580562:+.A.se_chr19:10577723:10578083:+@chr19:10578982:10579074:+@chr19:10580463:10580562:+.A.dn':'chr19:10577723:10578083:+@chr19:10578982:10579074:+@chr19:10580463:10580562:+.B.up_chr19:10577723:10578083:+@chr19:10578982:10579074:+@chr19:105804…	(0:0):18:(0:1):4:(1:0):6:(1:1):21	0:17:1:14	chr19	+	10577723:10577723	10580562:10580562
SE	Suv420h1	chr19:3782220:3782279:+@chr19:3782756:3782852:+@chr19:3786389:3786627:+	0.12	0.02	0.36	'chr19:3782220:3782279:+@chr19:3782756:3782852:+@chr19:3786389:3786627:+.A.up_chr19:3782220:3782279:+@chr19:3782756:3782852:+@chr19:3786389:3786627:+.A.se_chr19:3782220:3782279:+@chr19:3782756:3782852:+@chr19:3786389:3786627:+.A.dn':'chr19:3782220:3782279:+@chr19:3782756:3782852:+@chr19:3786389:3786627:+.B.up_chr19:3782220:3782279:+@chr19:3782756:3782852:+@chr19:3786389:3786627:+.B.dn'	(0:0):34:(1:1):37	0:0:1:37	chr19	+	3782220:3782220	3786627:3786627
SE	Ablim1	chr19:57079813:57079871:-@chr19:57068860:57068937:-@chr19:57068091:57068246:-	0.89	0.62	0.99	'chr19:57079813:57079871:-@chr19:57068860:57068937:-@chr19:57068091:57068246:-.A.dn_chr19:57079813:57079871:-@chr19:57068860:57068937:-@chr19:57068091:57068246:-.A.se_chr19:57079813:57079871:-@chr19:57068860:57068937:-@chr19:57068091:57068246:-.A.up':'chr19:57079813:57079871:-@chr19:57068860:57068937:-@chr19:57068091:57068246:-.B.dn_chr19:57079813:57079871:-@chr19:57068860:57068937:-@chr19:570680…	(0:0):93:(1:0):18:(1:1):21	0.0270833	chr19	-	57068091:57068091	57079871:57079871
SE	Mms19	chr19:41963401:41963470:-@chr19:41962950:41963034:-@chr19:41962800:41962861:-	0.64	0.28	0.95	'chr19:41963401:41963470:-@chr19:41962950:41963034:-@chr19:41962800:41962861:-.A.dn_chr19:41963401:41963470:-@chr19:41962950:41963034:-@chr19:41962800:41962861:-.A.se_chr19:41963401:41963470:-@chr19:41962950:41963034:-@chr19:41962800:41962861:-.A.up':'chr19:41963401:41963470:-@chr19:41962950:41963034:-@chr19:41962800:41962861:-.B.dn_chr19:41963401:41963470:-@chr19:41962950:41963034:-@chr19:419628…	(0:0):13:(1:0):6:(1:1):7	0:12:1:1	chr19	-	41962800:41962800	41963470:41963470
SE	Zfyve27	chr19:42184118:42184189:+@chr19:42185620:42185640:+@chr19:42185805:42185949:+	0.33	0.07	0.73	'chr19:42184118:42184189:+@chr19:42185620:42185640:+@chr19:42185805:42185949:+.A.up_chr19:42184118:42184189:+@chr19:42185620:42185640:+@chr19:42185805:42185949:+.A.se_chr19:42184118:42184189:+@chr19:42185620:42185640:+@chr19:42185805:42185949:+.A.dn':'chr19:42184118:42184189:+@chr19:42185620:42185640:+@chr19:42185805:42185949:+.B.up_chr19:42184118:42184189:+@chr19:42185620:42185640:+@chr19:421858…	(0:0):31:(0:1):2:(1:0):1:(1:1):5	0:5:1:3	chr19	+	42184118:42184118	42185949:42185949
SE	Ablim1	chr19:57049462:57049509:-@chr19:57048367:57048433:-@chr19:57046925:57047071:-	0.13	0.01	0.36	'chr19:57049462:57049509:-@chr19:57048367:57048433:-@chr19:57046925:57047071:-.A.dn_chr19:57049462:57049509:-@chr19:57048367:57048433:-@chr19:57046925:57047071:-.A.se_chr19:57049462:57049509:-@chr19:57048367:57048433:-@chr19:57046925:57047071:-.A.up':'chr19:57049462:57049509:-@chr19:57048367:57048433:-@chr19:57046925:57047071:-.B.dn_chr19:57049462:57049509:-@chr19:57048367:57048433:-@chr19:570469…	(0:0):61:(0:1):2:(1:1):18	0:4:1:16	chr19	-	57046925:57046925	57049509:57049509
SE	Gbf1	chr19:46255653:46255707:+@chr19:46256408:46256482:+@chr19:46259104:46259251:+	0.14	0.04	0.3	'chr19:46255653:46255707:+@chr19:46256408:46256482:+@chr19:46259104:46259251:+.A.up_chr19:46255653:46255707:+@chr19:46256408:46256482:+@chr19:46259104:46259251:+.A.se_chr19:46255653:46255707:+@chr19:46256408:46256482:+@chr19:46259104:46259251:+.A.dn':'chr19:46255653:46255707:+@chr19:46256408:46256482:+@chr19:46259104:46259251:+.B.up_chr19:46255653:46255707:+@chr19:46256408:46256482:+@chr19:462591…	(0:0):35:(0:1):8:(1:0):2:(1:1):24	0:2:1:32	chr19	+	46255653:46255653	46259251:46259251
SE	Dnmbp	chr19:43870162:43870309:-@chr19:43869589:43869606:-@chr19:43868805:43869004:-	0.27	0.02	0.7	'chr19:43870162:43870309:-@chr19:43869589:43869606:-@chr19:43868805:43869004:-.A.dn_chr19:43870162:43870309:-@chr19:43869589:43869606:-@chr19:43868805:43869004:-.A.se_chr19:43870162:43870309:-@chr19:43869589:43869606:-@chr19:43868805:43869004:-.A.up':'chr19:43870162:43870309:-@chr19:43869589:43869606:-@chr19:43868805:43869004:-.B.dn_chr19:43870162:43870309:-@chr19:43869589:43869606:-@chr19:438688…	(0:0):8:(1:1):26	0:6:1:20	chr19	-	43868805:43868805	43870309:43870309
SE	1110059E24Rik	chr19:21652607:21652917:-@chr19:21630510:21630796:-@chr19:21619109:21619215:-	0.1	0.01	0.27	'chr19:21652607:21652917:-@chr19:21630510:21630796:-@chr19:21619109:21619215:-.A.dn_chr19:21652607:21652917:-@chr19:21630510:21630796:-@chr19:21619109:21619215:-.A.se_chr19:21652607:21652917:-@chr19:21630510:21630796:-@chr19:21619109:21619215:-.A.up':'chr19:21652607:21652917:-@chr19:21630510:21630796:-@chr19:21619109:21619215:-.B.dn_chr19:21652607:21652917:-@chr19:21630510:21630796:-@chr19:216191…	(0:0):160:(0:1):5:(1:0):1:(1:1):19	0:1:1:24	chr19	-	21619109:21619109	21652917:21652917
SE	Ehbp1l1	chr19:5721442:5721584:-@chr19:5720972:5721007:-@chr19:5720809:5720877:-	0.85	0.78	0.92	'chr19:5721442:5721584:-@chr19:5720972:5721007:-@chr19:5720809:5720877:-.A.dn_chr19:5721442:5721584:-@chr19:5720972:5721007:-@chr19:5720809:5720877:-.A.se_chr19:5721442:5721584:-@chr19:5720972:5721007:-@chr19:5720809:5720877:-.A.up':'chr19:5721442:5721584:-@chr19:5720972:5721007:-@chr19:5720809:5720877:-.B.dn_chr19:5721442:5721584:-@chr19:5720972:5721007:-@chr19:5720809:5720877:-.B.up'	(0:0):158:(0:1):13:(1:0):126:(1:1):179	0:283:1:35	chr19	-	5720809:5720809	5721584:5721584
SE	D19Wsu162e	chr19:46623401:46623579:+@chr19:46624310:46624533:+@chr19:46644353:46644455:+	0.15	0.07	0.25	'chr19:46623401:46623579:+@chr19:46624310:46624533:+@chr19:46644353:46644455:+.A.up_chr19:46623401:46623579:+@chr19:46624310:46624533:+@chr19:46644353:46644455:+.A.se_chr19:46623401:46623579:+@chr19:46624310:46624533:+@chr19:46644353:46644455:+.A.dn':'chr19:46623401:46623579:+@chr19:46624310:46624533:+@chr19:46644353:46644455:+.B.up_chr19:46623401:46623579:+@chr19:46624310:46624533:+@chr19:466443…	(0:0):188:(0:1):10:(1:0):10:(1:1):50	0:13:1:57	chr19	+	46623401:46623401	46644455:46644455
SE	Sgms1	chr19:32289541:32289631:-@chr19:32259976:32260097:-@chr19:32247994:32248036:-	0.04	0.01	0.08	'chr19:32289541:32289631:-@chr19:32259976:32260097:-@chr19:32247994:32248036:-.A.dn_chr19:32289541:32289631:-@chr19:32259976:32260097:-@chr19:32247994:32248036:-.A.se_chr19:32289541:32289631:-@chr19:32259976:32260097:-@chr19:32247994:32248036:-.A.up':'chr19:32289541:32289631:-@chr19:32259976:32260097:-@chr19:32247994:32248036:-.B.dn_chr19:32289541:32289631:-@chr19:32259976:32260097:-@chr19:322479…	(0:0):360:(0:1):16:(1:0):2:(1:1):32	0:3:1:47	chr19	-	32247994:32247994	32289631:32289631
SE	Mms19	chr19:41953669:41953818:-@chr19:41952407:41952562:-@chr19:41950752:41950851:-	0.86	0.53	1	'chr19:41953669:41953818:-@chr19:41952407:41952562:-@chr19:41950752:41950851:-.A.dn_chr19:41953669:41953818:-@chr19:41952407:41952562:-@chr19:41950752:41950851:-.A.se_chr19:41953669:41953818:-@chr19:41952407:41952562:-@chr19:41950752:41950851:-.A.up':'chr19:41953669:41953818:-@chr19:41952407:41952562:-@chr19:41950752:41950851:-.B.dn_chr19:41953669:41953818:-@chr19:41952407:41952562:-@chr19:419507…	(0:0):15:(1:0):11:(1:1):6	0.0118056	chr19	-	41950752:41950752	41953818:41953818
SE	Sorbs1	chr19:40344356:40344439:-@chr19:40340045:40340146:-@chr19:40336986:40337035:-	0.84	0.6	0.99	'chr19:40344356:40344439:-@chr19:40340045:40340146:-@chr19:40336986:40337035:-.A.dn_chr19:40344356:40344439:-@chr19:40340045:40340146:-@chr19:40336986:40337035:-.A.se_chr19:40344356:40344439:-@chr19:40340045:40340146:-@chr19:40336986:40337035:-.A.up':'chr19:40344356:40344439:-@chr19:40340045:40340146:-@chr19:40336986:40337035:-.B.dn_chr19:40344356:40344439:-@chr19:40340045:40340146:-@chr19:403369…	(0:0):88:(1:0):17:(1:1):6	0.0159722	chr19	-	40336986:40336986	40344439:40344439
SE	Sipa1	chr19:5663604:5663707:-@chr19:5661596:5661623:-@chr19:5660314:5661111:-	0.48	0.12	0.84	'chr19:5663604:5663707:-@chr19:5661596:5661623:-@chr19:5660314:5661111:-.A.dn_chr19:5663604:5663707:-@chr19:5661596:5661623:-@chr19:5660314:5661111:-.A.se_chr19:5663604:5663707:-@chr19:5661596:5661623:-@chr19:5660314:5661111:-.A.up':'chr19:5663604:5663707:-@chr19:5661596:5661623:-@chr19:5660314:5661111:-.B.dn_chr19:5663604:5663707:-@chr19:5661596:5661623:-@chr19:5660314:5661111:-.B.up'	(0:0):37:(0:1):1:(1:0):1:(1:1):32	0:14:1:20	chr19	-	5660314:5660314	5663707:5663707
SE	C030046E11Rik	chr19:29584175:29584213:+@chr19:29584467:29584577:+@chr19:29585781:29585870:+	0.92	0.71	1	'chr19:29584175:29584213:+@chr19:29584467:29584577:+@chr19:29585781:29585870:+.A.up_chr19:29584175:29584213:+@chr19:29584467:29584577:+@chr19:29585781:29585870:+.A.se_chr19:29584175:29584213:+@chr19:29584467:29584577:+@chr19:29585781:29585870:+.A.dn':'chr19:29584175:29584213:+@chr19:29584467:29584577:+@chr19:29585781:29585870:+.B.up_chr19:29584175:29584213:+@chr19:29584467:29584577:+@chr19:295857…	(0:0):39:(1:0):42:(1:1):15	0.0395833	chr19	+	29584175:29584175	29585870:29585870
SE	Fam111a	chr19:12577090:12577170:+@chr19:12583923:12584122:+@chr19:12586835:12589696:+	0.76	0.34	0.98	'chr19:12577090:12577170:+@chr19:12583923:12584122:+@chr19:12586835:12589696:+.A.up_chr19:12577090:12577170:+@chr19:12583923:12584122:+@chr19:12586835:12589696:+.A.se_chr19:12577090:12577170:+@chr19:12583923:12584122:+@chr19:12586835:12589696:+.A.dn':'chr19:12577090:12577170:+@chr19:12583923:12584122:+@chr19:12586835:12589696:+.B.up_chr19:12577090:12577170:+@chr19:12583923:12584122:+@chr19:125868…	(0:0):26:(1:0):6:(1:1):54	0:39:1:21	chr19	+	12577090:12577090	12589696:12589696
SE	Tmem134	chr19:4127057:4127132:+@chr19:4127550:4127836:+@chr19:4131229:4131282:+	0.7	0.55	0.86	'chr19:4127057:4127132:+@chr19:4127550:4127836:+@chr19:4131229:4131282:+.A.up_chr19:4127057:4127132:+@chr19:4127550:4127836:+@chr19:4131229:4131282:+.A.se_chr19:4127057:4127132:+@chr19:4127550:4127836:+@chr19:4131229:4131282:+.A.dn':'chr19:4127057:4127132:+@chr19:4127550:4127836:+@chr19:4131229:4131282:+.B.up_chr19:4127057:4127132:+@chr19:4127550:4127836:+@chr19:4131229:4131282:+.B.dn'	(0:0):318:(0:1):3:(1:0):141:(1:1):45	0:178:1:11	chr19	+	4127057:4127057	4131282:4131282
SE	9930021J03Rik	chr19:29743533:29743612:-@chr19:29735116:29735205:-@chr19:29723390:29723505:-	0.81	0.52	0.98	'chr19:29743533:29743612:-@chr19:29735116:29735205:-@chr19:29723390:29723505:-.A.dn_chr19:29743533:29743612:-@chr19:29735116:29735205:-@chr19:29723390:29723505:-.A.se_chr19:29743533:29743612:-@chr19:29735116:29735205:-@chr19:29723390:29723505:-.A.up':'chr19:29743533:29743612:-@chr19:29735116:29735205:-@chr19:29723390:29723505:-.B.dn_chr19:29743533:29743612:-@chr19:29735116:29735205:-@chr19:297233…	(0:0):173:(1:0):10:(1:1):7	0.0118056	chr19	-	29723390:29723390	29743612:29743612
SE	Suv420h1	chr19:3793068:3793215:+@chr19:3796640:3796708:+@chr19:3802075:3802240:+	0.85	0.64	0.98	'chr19:3793068:3793215:+@chr19:3796640:3796708:+@chr19:3802075:3802240:+.A.up_chr19:3793068:3793215:+@chr19:3796640:3796708:+@chr19:3802075:3802240:+.A.se_chr19:3793068:3793215:+@chr19:3796640:3796708:+@chr19:3802075:3802240:+.A.dn':'chr19:3793068:3793215:+@chr19:3796640:3796708:+@chr19:3802075:3802240:+.B.up_chr19:3793068:3793215:+@chr19:3796640:3796708:+@chr19:3802075:3802240:+.B.dn'	(0:0):196:(1:0):15:(1:1):36	0:46:1:5	chr19	+	3793068:3793068	3802240:3802240
SE	Sorbs1	chr19:40340685:40340750:-@chr19:40340045:40340146:-@chr19:40336986:40337035:-	0.89	0.72	0.98	'chr19:40340685:40340750:-@chr19:40340045:40340146:-@chr19:40336986:40337035:-.A.dn_chr19:40340685:40340750:-@chr19:40340045:40340146:-@chr19:40336986:40337035:-.A.se_chr19:40340685:40340750:-@chr19:40340045:40340146:-@chr19:40336986:40337035:-.A.up':'chr19:40340685:40340750:-@chr19:40340045:40340146:-@chr19:40336986:40337035:-.B.dn_chr19:40340685:40340750:-@chr19:40340045:40340146:-@chr19:403369…	(0:0):37:(1:0):21:(1:1):1	0.0152778	chr19	-	40336986:40336986	40340750:40340750
SE	Prdx5	chr19:6907982:6908116:-@chr19:6907542:6907673:-@chr19:6907242:6907280:-	0.98	0.94	1	'chr19:6907982:6908116:-@chr19:6907542:6907673:-@chr19:6907242:6907280:-.A.dn_chr19:6907982:6908116:-@chr19:6907542:6907673:-@chr19:6907242:6907280:-.A.se_chr19:6907982:6908116:-@chr19:6907542:6907673:-@chr19:6907242:6907280:-.A.up':'chr19:6907982:6908116:-@chr19:6907542:6907673:-@chr19:6907242:6907280:-.B.dn_chr19:6907982:6908116:-@chr19:6907542:6907673:-@chr19:6907242:6907280:-.B.up'	(0:0):157:(1:0):367:(1:1):239	0:600:1:6	chr19	-	6907242:6907242	6908116:6908116
SE	Cep78	chr19:15969072:15969200:-@chr19:15962372:15962449:-@chr19:15960943:15961109:-	0.79	0.53	0.97	'chr19:15969072:15969200:-@chr19:15962372:15962449:-@chr19:15960943:15961109:-.A.dn_chr19:15969072:15969200:-@chr19:15962372:15962449:-@chr19:15960943:15961109:-.A.se_chr19:15969072:15969200:-@chr19:15962372:15962449:-@chr19:15960943:15961109:-.A.up':'chr19:15969072:15969200:-@chr19:15962372:15962449:-@chr19:15960943:15961109:-.B.dn_chr19:15969072:15969200:-@chr19:15962372:15962449:-@chr19:159609…	(0:0):11:(1:0):6:(1:1):4	0.00694444	chr19	-	15960943:15960943	15969200:15969200
SE	Pprc1	chr19:46061403:46061576:+@chr19:46062141:46062290:+@chr19:46062612:46065480:+	0.51	0.15	0.96	'chr19:46061403:46061576:+@chr19:46062141:46062290:+@chr19:46062612:46065480:+.A.up_chr19:46061403:46061576:+@chr19:46062141:46062290:+@chr19:46062612:46065480:+.A.se_chr19:46061403:46061576:+@chr19:46062141:46062290:+@chr19:46062612:46065480:+.A.dn':'chr19:46061403:46061576:+@chr19:46062141:46062290:+@chr19:46062612:46065480:+.B.up_chr19:46061403:46061576:+@chr19:46062141:46062290:+@chr19:460626…	(0:0):7:(1:0):3:(1:1):75	0.0541667	chr19	+	46061403:46061403	46065480:46065480
SE	NA	chr19:41941936:41942006:+@chr19:41942130:41942224:+@chr19:41943582:41944103:+	0.05	0	0.15	'chr19:41941936:41942006:+@chr19:41942130:41942224:+@chr19:41943582:41944103:+.A.up_chr19:41941936:41942006:+@chr19:41942130:41942224:+@chr19:41943582:41944103:+.A.se_chr19:41941936:41942006:+@chr19:41942130:41942224:+@chr19:41943582:41944103:+.A.dn':'chr19:41941936:41942006:+@chr19:41942130:41942224:+@chr19:41943582:41944103:+.B.up_chr19:41941936:41942006:+@chr19:41942130:41942224:+@chr19:419435…	(0:0):50:(0:1):12:(1:1):64	0:2:1:74	chr19	+	41941936:41941936	41944103:41944103
SE	Atrnl1	chr19:57657055:57657238:+@chr19:57673119:57673273:+@chr19:57682371:57682455:+	0.84	0.53	0.99	'chr19:57657055:57657238:+@chr19:57673119:57673273:+@chr19:57682371:57682455:+.A.up_chr19:57657055:57657238:+@chr19:57673119:57673273:+@chr19:57682371:57682455:+.A.se_chr19:57657055:57657238:+@chr19:57673119:57673273:+@chr19:57682371:57682455:+.A.dn':'chr19:57657055:57657238:+@chr19:57673119:57673273:+@chr19:57682371:57682455:+.B.up_chr19:57657055:57657238:+@chr19:57673119:57673273:+@chr19:576823…	(0:0):35:(1:0):14:(1:1):8	0.0152778	chr19	+	57657055:57657055	57682455:57682455
SE	9930021J03Rik	chr19:29805282:29806009:-@chr19:29786249:29786449:-@chr19:29753600:29755017:-	0.6	0.41	0.81	'chr19:29805282:29806009:-@chr19:29786249:29786449:-@chr19:29753600:29755017:-.A.dn_chr19:29805282:29806009:-@chr19:29786249:29786449:-@chr19:29753600:29755017:-.A.se_chr19:29805282:29806009:-@chr19:29786249:29786449:-@chr19:29753600:29755017:-.A.up':'chr19:29805282:29806009:-@chr19:29786249:29786449:-@chr19:29753600:29755017:-.B.dn_chr19:29805282:29806009:-@chr19:29786249:29786449:-@chr19:297536…	(0:0):282:(0:1):4:(1:0):19:(1:1):228	0:125:1:126	chr19	-	29753600:29753600	29806009:29806009
SE	Tcf7l2	chr19:55817764:55817865:+@chr19:55863418:55863561:+@chr19:55908423:55908555:+	0.64	0.16	0.97	'chr19:55817764:55817865:+@chr19:55863418:55863561:+@chr19:55908423:55908555:+.A.up_chr19:55817764:55817865:+@chr19:55863418:55863561:+@chr19:55908423:55908555:+.A.se_chr19:55817764:55817865:+@chr19:55863418:55863561:+@chr19:55908423:55908555:+.A.dn':'chr19:55817764:55817865:+@chr19:55863418:55863561:+@chr19:55908423:55908555:+.B.up_chr19:55817764:55817865:+@chr19:55863418:55863561:+@chr19:559084…	(0:0):306:(1:0):1	0.000694444	chr19	+	55817764:55817764	55908555:55908555
SE	Rps6kb2	chr19:4159403:4159460:-@chr19:4159227:4159327:-@chr19:4159003:4159093:-	0.91	0.71	0.99	'chr19:4159403:4159460:-@chr19:4159227:4159327:-@chr19:4159003:4159093:-.A.dn_chr19:4159403:4159460:-@chr19:4159227:4159327:-@chr19:4159003:4159093:-.A.se_chr19:4159403:4159460:-@chr19:4159227:4159327:-@chr19:4159003:4159093:-.A.up':'chr19:4159403:4159460:-@chr19:4159227:4159327:-@chr19:4159003:4159093:-.B.dn_chr19:4159403:4159460:-@chr19:4159227:4159327:-@chr19:4159003:4159093:-.B.up'	(0:0):13:(1:0):24:(1:1):10	0:32:1:2	chr19	-	4159003:4159003	4159460:4159460
SE	Rfx3	chr19:27849711:27849969:-@chr19:27837407:27837481:-@chr19:27830611:27830792:-	0.32	0.01	0.85	'chr19:27849711:27849969:-@chr19:27837407:27837481:-@chr19:27830611:27830792:-.A.dn_chr19:27849711:27849969:-@chr19:27837407:27837481:-@chr19:27830611:27830792:-.A.se_chr19:27849711:27849969:-@chr19:27837407:27837481:-@chr19:27830611:27830792:-.A.up':'chr19:27849711:27849969:-@chr19:27837407:27837481:-@chr19:27830611:27830792:-.B.dn_chr19:27849711:27849969:-@chr19:27837407:27837481:-@chr19:278306…	(0:0):56:(1:1):8	0:1:1:7	chr19	-	27830611:27830611	27849969:27849969
SE	Sipa1	chr19:5663604:5663707:-@chr19:5661596:5661626:-@chr19:5660314:5661111:-	0.67	0.36	0.95	'chr19:5663604:5663707:-@chr19:5661596:5661626:-@chr19:5660314:5661111:-.A.dn_chr19:5663604:5663707:-@chr19:5661596:5661626:-@chr19:5660314:5661111:-.A.se_chr19:5663604:5663707:-@chr19:5661596:5661626:-@chr19:5660314:5661111:-.A.up':'chr19:5663604:5663707:-@chr19:5661596:5661626:-@chr19:5660314:5661111:-.B.dn_chr19:5663604:5663707:-@chr19:5661596:5661626:-@chr19:5660314:5661111:-.B.up'	(0:0):34:(0:1):1:(1:0):4:(1:1):32	0:10:1:27	chr19	-	5660314:5660314	5663707:5663707
SE	NA	chr19:4811172:4811634:-@chr19:4793672:4794009:-@chr19:4792398:4792820:-	0.7	0.56	0.85	'chr19:4811172:4811634:-@chr19:4793672:4794009:-@chr19:4792398:4792820:-.A.dn_chr19:4811172:4811634:-@chr19:4793672:4794009:-@chr19:4792398:4792820:-.A.se_chr19:4811172:4811634:-@chr19:4793672:4794009:-@chr19:4792398:4792820:-.A.up':'chr19:4811172:4811634:-@chr19:4793672:4794009:-@chr19:4792398:4792820:-.B.dn_chr19:4811172:4811634:-@chr19:4793672:4794009:-@chr19:4792398:4792820:-.B.up'	(0:0):350:(1:0):92:(1:1):330	0:291:1:131	chr19	-	4792398:4792398	4811634:4811634
SE	Rfx3	chr19:28010972:28011166:-@chr19:27923208:27923266:-@chr19:27900779:27900903:-	0.62	0.2	0.95	'chr19:28010972:28011166:-@chr19:27923208:27923266:-@chr19:27900779:27900903:-.A.dn_chr19:28010972:28011166:-@chr19:27923208:27923266:-@chr19:27900779:27900903:-.A.se_chr19:28010972:28011166:-@chr19:27923208:27923266:-@chr19:27900779:27900903:-.A.up':'chr19:28010972:28011166:-@chr19:27923208:27923266:-@chr19:27900779:27900903:-.B.dn_chr19:28010972:28011166:-@chr19:27923208:27923266:-@chr19:279007…	(0:0):475:(0:1):1:(1:0):1	0:1:1:1	chr19	-	27900779:27900779	28011166:28011166
SE	Sgms1	chr19:32159524:32160363:-@chr19:32156570:32156647:-@chr19:32142746:32142863:-	0.03	0.01	0.09	'chr19:32159524:32160363:-@chr19:32156570:32156647:-@chr19:32142746:32142863:-.A.dn_chr19:32159524:32160363:-@chr19:32156570:32156647:-@chr19:32142746:32142863:-.A.se_chr19:32159524:32160363:-@chr19:32156570:32156647:-@chr19:32142746:32142863:-.A.up':'chr19:32159524:32160363:-@chr19:32156570:32156647:-@chr19:32142746:32142863:-.B.dn_chr19:32159524:32160363:-@chr19:32156570:32156647:-@chr19:321427…	(0:0):181:(0:1):21:(1:1):414	0:11:1:424	chr19	-	32142746:32142746	32160363:32160363
SE	Bloc1s2a	chr19:44146359:44146446:-@chr19:44145941:44146057:-@chr19:44143021:44143140:-	0.92	0.77	0.98	'chr19:44146359:44146446:-@chr19:44145941:44146057:-@chr19:44143021:44143140:-.A.dn_chr19:44146359:44146446:-@chr19:44145941:44146057:-@chr19:44143021:44143140:-.A.se_chr19:44146359:44146446:-@chr19:44145941:44146057:-@chr19:44143021:44143140:-.A.up':'chr19:44146359:44146446:-@chr19:44145941:44146057:-@chr19:44143021:44143140:-.B.dn_chr19:44146359:44146446:-@chr19:44145941:44146057:-@chr19:441430…	(0:0):9:(1:0):30:(1:1):14	0.0305556	chr19	-	44143021:44143021	44146446:44146446
SE	Bscl2	chr19:8847406:8847547:+@chr19:8847667:8847733:+@chr19:8847914:8847982:+	0.83	0.57	0.99	'chr19:8847406:8847547:+@chr19:8847667:8847733:+@chr19:8847914:8847982:+.A.up_chr19:8847406:8847547:+@chr19:8847667:8847733:+@chr19:8847914:8847982:+.A.se_chr19:8847406:8847547:+@chr19:8847667:8847733:+@chr19:8847914:8847982:+.A.dn':'chr19:8847406:8847547:+@chr19:8847667:8847733:+@chr19:8847914:8847982:+.B.up_chr19:8847406:8847547:+@chr19:8847667:8847733:+@chr19:8847914:8847982:+.B.dn'	(0:0):16:(1:0):10:(1:1):12	0:20:1:2	chr19	+	8847406:8847406	8847982:8847982
SE	Sorbs1	chr19:40344356:40344439:-@chr19:40340685:40340750:-@chr19:40340045:40340146:-	0.75	0.42	0.96	'chr19:40344356:40344439:-@chr19:40340685:40340750:-@chr19:40340045:40340146:-.A.dn_chr19:40344356:40344439:-@chr19:40340685:40340750:-@chr19:40340045:40340146:-.A.se_chr19:40344356:40344439:-@chr19:40340685:40340750:-@chr19:40340045:40340146:-.A.up':'chr19:40344356:40344439:-@chr19:40340685:40340750:-@chr19:40340045:40340146:-.B.dn_chr19:40344356:40344439:-@chr19:40340685:40340750:-@chr19:403400…	(0:0):59:(1:0):9:(1:1):15	0.0166667	chr19	-	40340045:40340045	40344439:40344439
SE	Sgms1	chr19:32159524:32160363:-@chr19:32157323:32157379:-@chr19:32156570:32156647:-	0.06	0.01	0.2	'chr19:32159524:32160363:-@chr19:32157323:32157379:-@chr19:32156570:32156647:-.A.dn_chr19:32159524:32160363:-@chr19:32157323:32157379:-@chr19:32156570:32156647:-.A.se_chr19:32159524:32160363:-@chr19:32157323:32157379:-@chr19:32156570:32156647:-.A.up':'chr19:32159524:32160363:-@chr19:32157323:32157379:-@chr19:32156570:32156647:-.B.dn_chr19:32159524:32160363:-@chr19:32157323:32157379:-@chr19:321565…	(0:0):70:(1:1):402	0:60:1:342	chr19	-	32156570:32156570	32160363:32160363
SE	Fbxw4	chr19:45591729:45591794:-@chr19:45579653:45579793:-@chr19:45579121:45579262:-	0.79	0.47	0.99	'chr19:45591729:45591794:-@chr19:45579653:45579793:-@chr19:45579121:45579262:-.A.dn_chr19:45591729:45591794:-@chr19:45579653:45579793:-@chr19:45579121:45579262:-.A.se_chr19:45591729:45591794:-@chr19:45579653:45579793:-@chr19:45579121:45579262:-.A.up':'chr19:45591729:45591794:-@chr19:45579653:45579793:-@chr19:45579121:45579262:-.B.dn_chr19:45591729:45591794:-@chr19:45579653:45579793:-@chr19:455791…	(0:0):41:(1:0):14:(1:1):13	0:25:1:2	chr19	-	45579121:45579121	45591794:45591794
SE	Trpt1	chr19:6996696:6996777:+@chr19:6997933:6998102:+@chr19:6998192:6998366:+	0.37	0.22	0.58	'chr19:6996696:6996777:+@chr19:6997933:6998102:+@chr19:6998192:6998366:+.A.up_chr19:6996696:6996777:+@chr19:6997933:6998102:+@chr19:6998192:6998366:+.A.se_chr19:6996696:6996777:+@chr19:6997933:6998102:+@chr19:6998192:6998366:+.A.dn':'chr19:6996696:6996777:+@chr19:6997933:6998102:+@chr19:6998192:6998366:+.B.up_chr19:6996696:6996777:+@chr19:6997933:6998102:+@chr19:6998192:6998366:+.B.dn'	(0:0):38:(0:1):3:(1:0):19:(1:1):52	0:42:1:32	chr19	+	6996696:6996696	6998366:6998366
SE	Add3	chr19:53242504:53242627:+@chr19:53244310:53244405:+@chr19:53244998:53247399:+	0.16	0.09	0.27	'chr19:53242504:53242627:+@chr19:53244310:53244405:+@chr19:53244998:53247399:+.A.up_chr19:53242504:53242627:+@chr19:53244310:53244405:+@chr19:53244998:53247399:+.A.se_chr19:53242504:53242627:+@chr19:53244310:53244405:+@chr19:53244998:53247399:+.A.dn':'chr19:53242504:53242627:+@chr19:53244310:53244405:+@chr19:53244998:53247399:+.B.up_chr19:53242504:53242627:+@chr19:53244310:53244405:+@chr19:532449…	(0:0):52:(0:1):28:(1:0):8:(1:1):385	0:65:1:356	chr19	+	53242504:53242504	53247399:53247399
SE	Kank1	chr19:25422919:25423027:+@chr19:25424138:25424383:+@chr19:25425897:25425984:+	0.8	0.5	0.99	'chr19:25422919:25423027:+@chr19:25424138:25424383:+@chr19:25425897:25425984:+.A.up_chr19:25422919:25423027:+@chr19:25424138:25424383:+@chr19:25425897:25425984:+.A.se_chr19:25422919:25423027:+@chr19:25424138:25424383:+@chr19:25425897:25425984:+.A.dn':'chr19:25422919:25423027:+@chr19:25424138:25424383:+@chr19:25425897:25425984:+.B.up_chr19:25422919:25423027:+@chr19:25424138:25424383:+@chr19:254258…	(0:0):24:(1:0):16:(1:1):8	0:23:1:1	chr19	+	25422919:25422919	25425984:25425984
SE	Chka	chr19:3864648:3864759:+@chr19:3875735:3875788:+@chr19:3884472:3884585:+	0.41	0.02	0.95	'chr19:3864648:3864759:+@chr19:3875735:3875788:+@chr19:3884472:3884585:+.A.up_chr19:3864648:3864759:+@chr19:3875735:3875788:+@chr19:3884472:3884585:+.A.se_chr19:3864648:3864759:+@chr19:3875735:3875788:+@chr19:3884472:3884585:+.A.dn':'chr19:3864648:3864759:+@chr19:3875735:3875788:+@chr19:3884472:3884585:+.B.up_chr19:3864648:3864759:+@chr19:3875735:3875788:+@chr19:3884472:3884585:+.B.dn'	(0:0):176:(1:1):1	0.000694444	chr19	+	3864648:3864648	3884585:3884585
SE	NA	chr19:6338826:6338961:+@chr19:6339339:6339503:+@chr19:6339687:6340894:+	0.59	0.16	0.93	'chr19:6338826:6338961:+@chr19:6339339:6339503:+@chr19:6339687:6340894:+.A.up_chr19:6338826:6338961:+@chr19:6339339:6339503:+@chr19:6339687:6340894:+.A.se_chr19:6338826:6338961:+@chr19:6339339:6339503:+@chr19:6339687:6340894:+.A.dn':'chr19:6338826:6338961:+@chr19:6339339:6339503:+@chr19:6339687:6340894:+.B.up_chr19:6338826:6338961:+@chr19:6339339:6339503:+@chr19:6339687:6340894:+.B.dn'	(0:0):3:(1:0):3:(1:1):38	0:33:1:8	chr19	+	6338826:6338826	6340894:6340894
SE	Smc5	chr19:23218405:23218530:-@chr19:23215155:23215199:-@chr19:23214642:23214740:-	0.58	0.26	0.87	'chr19:23218405:23218530:-@chr19:23215155:23215199:-@chr19:23214642:23214740:-.A.dn_chr19:23218405:23218530:-@chr19:23215155:23215199:-@chr19:23214642:23214740:-.A.se_chr19:23218405:23218530:-@chr19:23215155:23215199:-@chr19:23214642:23214740:-.A.up':'chr19:23218405:23218530:-@chr19:23215155:23215199:-@chr19:23214642:23214740:-.B.dn_chr19:23218405:23218530:-@chr19:23215155:23215199:-@chr19:232146…	(0:0):36:(0:1):2:(1:0):5:(1:1):7	0:11:1:3	chr19	-	23214642:23214642	23218530:23218530
SE	Nrap	chr19:56365392:56365496:-@chr19:56364302:56364409:-@chr19:56363926:56364027:-	0.97	0.96	0.99	'chr19:56365392:56365496:-@chr19:56364302:56364409:-@chr19:56363926:56364027:-.A.dn_chr19:56365392:56365496:-@chr19:56364302:56364409:-@chr19:56363926:56364027:-.A.se_chr19:56365392:56365496:-@chr19:56364302:56364409:-@chr19:56363926:56364027:-.A.up':'chr19:56365392:56365496:-@chr19:56364302:56364409:-@chr19:56363926:56364027:-.B.dn_chr19:56365392:56365496:-@chr19:56364302:56364409:-@chr19:563639…	(0:0):546:(0:1):6:(1:0):853:(1:1):616	0:1455:1:20	chr19	-	56363926:56363926	56365496:56365496
SE	Vps37c	chr19:10706210:10706308:+@chr19:10710270:10710441:+@chr19:10711271:10711353:+	0.85	0.66	0.98	'chr19:10706210:10706308:+@chr19:10710270:10710441:+@chr19:10711271:10711353:+.A.up_chr19:10706210:10706308:+@chr19:10710270:10710441:+@chr19:10711271:10711353:+.A.se_chr19:10706210:10706308:+@chr19:10710270:10710441:+@chr19:10711271:10711353:+.A.dn':'chr19:10706210:10706308:+@chr19:10710270:10710441:+@chr19:10711271:10711353:+.B.up_chr19:10706210:10706308:+@chr19:10710270:10710441:+@chr19:107112…	(0:0):22:(1:0):30:(1:1):16	0.0319444	chr19	+	10706210:10706210	10711353:10711353
SE	Zfand5	chr19:21276978:21277089:+@chr19:21277655:21277758:+@chr19:21279625:21279750:+	0.96	0.93	0.99	'chr19:21276978:21277089:+@chr19:21277655:21277758:+@chr19:21279625:21279750:+.A.up_chr19:21276978:21277089:+@chr19:21277655:21277758:+@chr19:21279625:21279750:+.A.se_chr19:21276978:21277089:+@chr19:21277655:21277758:+@chr19:21279625:21279750:+.A.dn':'chr19:21276978:21277089:+@chr19:21277655:21277758:+@chr19:21279625:21279750:+.B.up_chr19:21276978:21277089:+@chr19:21277655:21277758:+@chr19:212796…	(0:0):444:(0:1):4:(1:0):383:(1:1):327	0:704:1:10	chr19	+	21276978:21276978	21279750:21279750
SE	Rtn3	chr19:7467811:7467867:-@chr19:7456300:7458423:-@chr19:7434931:7435138:-	0.45	0.29	0.64	'chr19:7467811:7467867:-@chr19:7456300:7458423:-@chr19:7434931:7435138:-.A.dn_chr19:7467811:7467867:-@chr19:7456300:7458423:-@chr19:7434931:7435138:-.A.se_chr19:7467811:7467867:-@chr19:7456300:7458423:-@chr19:7434931:7435138:-.A.up':'chr19:7467811:7467867:-@chr19:7456300:7458423:-@chr19:7434931:7435138:-.B.dn_chr19:7467811:7467867:-@chr19:7456300:7458423:-@chr19:7434931:7435138:-.B.up'	(0:0):343:(0:1):2:(1:0):95:(1:1):20	0:104:1:13	chr19	-	7434931:7434931	7467867:7467867
SE	Btrc	chr19:45363734:45363886:+@chr19:45423133:45423240:+@chr19:45456533:45456610:+	0.9	0.71	1	'chr19:45363734:45363886:+@chr19:45423133:45423240:+@chr19:45456533:45456610:+.A.up_chr19:45363734:45363886:+@chr19:45423133:45423240:+@chr19:45456533:45456610:+.A.se_chr19:45363734:45363886:+@chr19:45423133:45423240:+@chr19:45456533:45456610:+.A.dn':'chr19:45363734:45363886:+@chr19:45423133:45423240:+@chr19:45456533:45456610:+.B.up_chr19:45363734:45363886:+@chr19:45423133:45423240:+@chr19:454565…	(0:0):1250:(1:0):27:(1:1):20	0:40:1:7	chr19	+	45363734:45363734	45456610:45456610
SE	Efemp2	chr19:5475408:5475456:+@chr19:5476020:5476272:+@chr19:5477927:5478043:+	0.66	0.27	1	'chr19:5475408:5475456:+@chr19:5476020:5476272:+@chr19:5477927:5478043:+.A.up_chr19:5475408:5475456:+@chr19:5476020:5476272:+@chr19:5477927:5478043:+.A.se_chr19:5475408:5475456:+@chr19:5476020:5476272:+@chr19:5477927:5478043:+.A.dn':'chr19:5475408:5475456:+@chr19:5476020:5476272:+@chr19:5477927:5478043:+.B.up_chr19:5475408:5475456:+@chr19:5476020:5476272:+@chr19:5477927:5478043:+.B.dn'	(0:0):20:(1:0):6:(1:1):3	0:8:1:1	chr19	+	5475408:5475408	5478043:5478043
SE	Tmem134	chr19:4127760:4127836:+@chr19:4130857:4131075:+@chr19:4131229:4131282:+	0.03	0.01	0.06	'chr19:4127760:4127836:+@chr19:4130857:4131075:+@chr19:4131229:4131282:+.A.up_chr19:4127760:4127836:+@chr19:4130857:4131075:+@chr19:4131229:4131282:+.A.se_chr19:4127760:4127836:+@chr19:4130857:4131075:+@chr19:4131229:4131282:+.A.dn':'chr19:4127760:4127836:+@chr19:4130857:4131075:+@chr19:4131229:4131282:+.B.up_chr19:4127760:4127836:+@chr19:4130857:4131075:+@chr19:4131229:4131282:+.B.dn'	(0:0):194:(0:1):46:(1:0):7:(1:1):31	0:8:1:76	chr19	+	4127760:4127760	4131282:4131282
SE	Gbf1	chr19:46152558:46152792:+@chr19:46163520:46163625:+@chr19:46170657:46170723:+	0.89	0.72	0.99	'chr19:46152558:46152792:+@chr19:46163520:46163625:+@chr19:46170657:46170723:+.A.up_chr19:46152558:46152792:+@chr19:46163520:46163625:+@chr19:46170657:46170723:+.A.se_chr19:46152558:46152792:+@chr19:46163520:46163625:+@chr19:46170657:46170723:+.A.dn':'chr19:46152558:46152792:+@chr19:46163520:46163625:+@chr19:46170657:46170723:+.B.up_chr19:46152558:46152792:+@chr19:46163520:46163625:+@chr19:461706…	(0:0):76:(1:0):23:(1:1):16	0.0270833	chr19	+	46152558:46152558	46170723:46170723
SE	Glis3	chr19:28665753:28666236:-@chr19:28540201:28540408:-@chr19:28530873:28531986:-	0.31	0.03	0.79	'chr19:28665753:28666236:-@chr19:28540201:28540408:-@chr19:28530873:28531986:-.A.dn_chr19:28665753:28666236:-@chr19:28540201:28540408:-@chr19:28530873:28531986:-.A.se_chr19:28665753:28666236:-@chr19:28540201:28540408:-@chr19:28530873:28531986:-.A.up':'chr19:28665753:28666236:-@chr19:28540201:28540408:-@chr19:28530873:28531986:-.B.dn_chr19:28665753:28666236:-@chr19:28540201:28540408:-@chr19:285308…	(0:0):50:(1:1):6	0:0:1:6	chr19	-	28530873:28530873	28666236:28666236
SE	Mark2	chr19:7280998:7281255:-@chr19:7279986:7280012:-@chr19:7279111:7279278:-	0.48	0.15	0.93	'chr19:7280998:7281255:-@chr19:7279986:7280012:-@chr19:7279111:7279278:-.A.dn_chr19:7280998:7281255:-@chr19:7279986:7280012:-@chr19:7279111:7279278:-.A.se_chr19:7280998:7281255:-@chr19:7279986:7280012:-@chr19:7279111:7279278:-.A.up':'chr19:7280998:7281255:-@chr19:7279986:7280012:-@chr19:7279111:7279278:-.B.dn_chr19:7280998:7281255:-@chr19:7279986:7280012:-@chr19:7279111:7279278:-.B.up'	(0:0):20:(1:1):18	0:3:1:15	chr19	-	7279111:7279111	7281255:7281255
SE	NA	chr19:45783695:45783779:-@chr19:45782932:45783192:-@chr19:45779032:45779083:-	0.92	0.78	1	'chr19:45783695:45783779:-@chr19:45782932:45783192:-@chr19:45779032:45779083:-.A.dn_chr19:45783695:45783779:-@chr19:45782932:45783192:-@chr19:45779032:45779083:-.A.se_chr19:45783695:45783779:-@chr19:45782932:45783192:-@chr19:45779032:45779083:-.A.up':'chr19:45783695:45783779:-@chr19:45782932:45783192:-@chr19:45779032:45779083:-.B.dn_chr19:45783695:45783779:-@chr19:45782932:45783192:-@chr19:457790…	(0:0):183:(1:0):78:(1:1):6	0:83:1:1	chr19	-	45779032:45779032	45783779:45783779
SE	Tmem134	chr19:4127550:4127639:+@chr19:4127760:4127836:+@chr19:4131229:4131282:+	0.82	0.73	0.89	'chr19:4127550:4127639:+@chr19:4127760:4127836:+@chr19:4131229:4131282:+.A.up_chr19:4127550:4127639:+@chr19:4127760:4127836:+@chr19:4131229:4131282:+.A.se_chr19:4127550:4127639:+@chr19:4127760:4127836:+@chr19:4131229:4131282:+.A.dn':'chr19:4127550:4127639:+@chr19:4127760:4127836:+@chr19:4131229:4131282:+.B.up_chr19:4127550:4127639:+@chr19:4127760:4127836:+@chr19:4131229:4131282:+.B.dn'	(0:0):241:(0:1):11:(1:0):126:(1:1):42	0:158:1:21	chr19	+	4127550:4127550	4131282:4131282
SE	5830428H23Rik	chr19:61118227:61118350:-@chr19:61117615:61117727:-@chr19:61114984:61117288:-	0.53	0.17	0.85	'chr19:61118227:61118350:-@chr19:61117615:61117727:-@chr19:61114984:61117288:-.A.dn_chr19:61118227:61118350:-@chr19:61117615:61117727:-@chr19:61114984:61117288:-.A.se_chr19:61118227:61118350:-@chr19:61117615:61117727:-@chr19:61114984:61117288:-.A.up':'chr19:61118227:61118350:-@chr19:61117615:61117727:-@chr19:61114984:61117288:-.B.dn_chr19:61118227:61118350:-@chr19:61117615:61117727:-@chr19:611149…	(0:0):5:(0:1):2:(1:0):4:(1:1):67	0:28:1:45	chr19	-	61114984:61114984	61118350:61118350
SE	NA	chr19:55127014:55127216:-@chr19:55104627:55104678:-@chr19:55102966:55103127:-	0.14	0.01	0.48	'chr19:55127014:55127216:-@chr19:55104627:55104678:-@chr19:55102966:55103127:-.A.dn_chr19:55127014:55127216:-@chr19:55104627:55104678:-@chr19:55102966:55103127:-.A.se_chr19:55127014:55127216:-@chr19:55104627:55104678:-@chr19:55102966:55103127:-.A.up':'chr19:55127014:55127216:-@chr19:55104627:55104678:-@chr19:55102966:55103127:-.B.dn_chr19:55127014:55127216:-@chr19:55104627:55104678:-@chr19:551029…	(0:0):162:(1:1):55	0:0:1:55	chr19	-	55102966:55102966	55127216:55127216
SE	Mark2	chr19:7279986:7280012:-@chr19:7279111:7279278:-@chr19:7278042:7278086:-	0.57	0.12	0.97	'chr19:7279986:7280012:-@chr19:7279111:7279278:-@chr19:7278042:7278086:-.A.dn_chr19:7279986:7280012:-@chr19:7279111:7279278:-@chr19:7278042:7278086:-.A.se_chr19:7279986:7280012:-@chr19:7279111:7279278:-@chr19:7278042:7278086:-.A.up':'chr19:7279986:7280012:-@chr19:7279111:7279278:-@chr19:7278042:7278086:-.B.dn_chr19:7279986:7280012:-@chr19:7279111:7279278:-@chr19:7278042:7278086:-.B.up'	(0:0):19:(1:0):3	0.00208333	chr19	-	7278042:7278042	7280012:7280012
SE	Nt5c2	chr19:46924262:46924335:-@chr19:46909490:46909548:-@chr19:46904975:46905092:-	0.42	0.04	0.92	'chr19:46924262:46924335:-@chr19:46909490:46909548:-@chr19:46904975:46905092:-.A.dn_chr19:46924262:46924335:-@chr19:46909490:46909548:-@chr19:46904975:46905092:-.A.se_chr19:46924262:46924335:-@chr19:46909490:46909548:-@chr19:46904975:46905092:-.A.up':'chr19:46924262:46924335:-@chr19:46909490:46909548:-@chr19:46904975:46905092:-.B.dn_chr19:46924262:46924335:-@chr19:46909490:46909548:-@chr19:469049…	(0:0):85:(0:1):1:(1:1):1	0:1:1:1	chr19	-	46904975:46904975	46924335:46924335
SE	A930001C03Rik	chr19:4443742:4443788:+@chr19:4444003:4444038:+@chr19:4447525:4448325:+	0.51	0.02	0.97	'chr19:4443742:4443788:+@chr19:4444003:4444038:+@chr19:4447525:4448325:+.A.up_chr19:4443742:4443788:+@chr19:4444003:4444038:+@chr19:4447525:4448325:+.A.se_chr19:4443742:4443788:+@chr19:4444003:4444038:+@chr19:4447525:4448325:+.A.dn':'chr19:4443742:4443788:+@chr19:4444003:4444038:+@chr19:4447525:4448325:+.B.up_chr19:4443742:4443788:+@chr19:4444003:4444038:+@chr19:4447525:4448325:+.B.dn'	(0:0):170:(1:1):3	0.00208333	chr19	+	4443742:4443742	4448325:4448325
SE	Sipa1	chr19:5663604:5663707:-@chr19:5662588:5662841:-@chr19:5660314:5661111:-	0.34	0.09	0.78	'chr19:5663604:5663707:-@chr19:5662588:5662841:-@chr19:5660314:5661111:-.A.dn_chr19:5663604:5663707:-@chr19:5662588:5662841:-@chr19:5660314:5661111:-.A.se_chr19:5663604:5663707:-@chr19:5662588:5662841:-@chr19:5660314:5661111:-.A.up':'chr19:5663604:5663707:-@chr19:5662588:5662841:-@chr19:5660314:5661111:-.B.dn_chr19:5663604:5663707:-@chr19:5662588:5662841:-@chr19:5660314:5661111:-.B.up'	(0:0):36:(0:1):1:(1:0):2:(1:1):32	0:5:1:30	chr19	-	5660314:5660314	5663707:5663707
SE	Ablim1	chr19:57077414:57077497:-@chr19:57073855:57073902:-@chr19:57068860:57068937:-	0.18	0.05	0.43	'chr19:57077414:57077497:-@chr19:57073855:57073902:-@chr19:57068860:57068937:-.A.dn_chr19:57077414:57077497:-@chr19:57073855:57073902:-@chr19:57068860:57068937:-.A.se_chr19:57077414:57077497:-@chr19:57073855:57073902:-@chr19:57068860:57068937:-.A.up':'chr19:57077414:57077497:-@chr19:57073855:57073902:-@chr19:57068860:57068937:-.B.dn_chr19:57077414:57077497:-@chr19:57073855:57073902:-@chr19:570688…	(0:0):65:(0:1):7:(1:0):2:(1:1):8	0:3:1:14	chr19	-	57068860:57068860	57077497:57077497
SE	Mark2	chr19:7282726:7282823:-@chr19:7281798:7281959:-@chr19:7280998:7281255:-	0.07	0	0.27	'chr19:7282726:7282823:-@chr19:7281798:7281959:-@chr19:7280998:7281255:-.A.dn_chr19:7282726:7282823:-@chr19:7281798:7281959:-@chr19:7280998:7281255:-.A.se_chr19:7282726:7282823:-@chr19:7281798:7281959:-@chr19:7280998:7281255:-.A.up':'chr19:7282726:7282823:-@chr19:7281798:7281959:-@chr19:7280998:7281255:-.B.dn_chr19:7282726:7282823:-@chr19:7281798:7281959:-@chr19:7280998:7281255:-.B.up'	(0:0):16:(0:1):5:(1:1):18	0:0:1:23	chr19	-	7280998:7280998	7282823:7282823
SE	Efemp2	chr19:5476066:5476272:+@chr19:5477562:5477684:+@chr19:5477927:5478043:+	0.82	0.57	0.99	'chr19:5476066:5476272:+@chr19:5477562:5477684:+@chr19:5477927:5478043:+.A.up_chr19:5476066:5476272:+@chr19:5477562:5477684:+@chr19:5477927:5478043:+.A.se_chr19:5476066:5476272:+@chr19:5477562:5477684:+@chr19:5477927:5478043:+.A.dn':'chr19:5476066:5476272:+@chr19:5477562:5477684:+@chr19:5477927:5478043:+.B.up_chr19:5476066:5476272:+@chr19:5477562:5477684:+@chr19:5477927:5478043:+.B.dn'	(0:0):3:(1:0):9:(1:1):9	0.0125	chr19	+	5476066:5476066	5478043:5478043
SE	Tcirg1	chr19:3902344:3902556:-@chr19:3901891:3902035:-@chr19:3898980:3899119:-	0.79	0.47	0.97	'chr19:3902344:3902556:-@chr19:3901891:3902035:-@chr19:3898980:3899119:-.A.dn_chr19:3902344:3902556:-@chr19:3901891:3902035:-@chr19:3898980:3899119:-.A.se_chr19:3902344:3902556:-@chr19:3901891:3902035:-@chr19:3898980:3899119:-.A.up':'chr19:3902344:3902556:-@chr19:3901891:3902035:-@chr19:3898980:3899119:-.B.dn_chr19:3902344:3902556:-@chr19:3901891:3902035:-@chr19:3898980:3899119:-.B.up'	(0:0):7:(1:0):7:(1:1):10	0:16:1:1	chr19	-	3898980:3898980	3902556:3902556
SE	Ermp1	chr19:29623641:29623815:-@chr19:29623069:29623259:-@chr19:29617818:29617970:-	0.84	0.6	0.98	'chr19:29623641:29623815:-@chr19:29623069:29623259:-@chr19:29617818:29617970:-.A.dn_chr19:29623641:29623815:-@chr19:29623069:29623259:-@chr19:29617818:29617970:-.A.se_chr19:29623641:29623815:-@chr19:29623069:29623259:-@chr19:29617818:29617970:-.A.up':'chr19:29623641:29623815:-@chr19:29623069:29623259:-@chr19:29617818:29617970:-.B.dn_chr19:29623641:29623815:-@chr19:29623069:29623259:-@chr19:296178…	(0:0):21:(1:0):11:(1:1):7	0:16:1:2	chr19	-	29617818:29617818	29623815:29623815
SE	NA	chr19:4811172:4811634:-@chr19:4801551:4801805:-@chr19:4793672:4794009:-	0.18	0.08	0.32	'chr19:4811172:4811634:-@chr19:4801551:4801805:-@chr19:4793672:4794009:-.A.dn_chr19:4811172:4811634:-@chr19:4801551:4801805:-@chr19:4793672:4794009:-.A.se_chr19:4811172:4811634:-@chr19:4801551:4801805:-@chr19:4793672:4794009:-.A.up':'chr19:4811172:4811634:-@chr19:4801551:4801805:-@chr19:4793672:4794009:-.B.dn_chr19:4811172:4811634:-@chr19:4801551:4801805:-@chr19:4793672:4794009:-.B.up'	(0:0):328:(0:1):5:(1:0):8:(1:1):129	0:35:1:107	chr19	-	4793672:4793672	4811634:4811634
SE	Slk	chr19:47625305:47625484:+@chr19:47627648:47627740:+@chr19:47635469:47635598:+	0.17	0.06	0.31	'chr19:47625305:47625484:+@chr19:47627648:47627740:+@chr19:47635469:47635598:+.A.up_chr19:47625305:47625484:+@chr19:47627648:47627740:+@chr19:47635469:47635598:+.A.se_chr19:47625305:47625484:+@chr19:47627648:47627740:+@chr19:47635469:47635598:+.A.dn':'chr19:47625305:47625484:+@chr19:47627648:47627740:+@chr19:47635469:47635598:+.B.up_chr19:47625305:47625484:+@chr19:47627648:47627740:+@chr19:476354…	(0:0):142:(0:1):12:(1:0):5:(1:1):53	0:12:1:58	chr19	+	47625305:47625305	47635598:47635598
SE	NA	chr19:57008151:57008575:-@chr19:57002250:57002303:-@chr19:56950138:56950266:-	0.26	0	0.8	'chr19:57008151:57008575:-@chr19:57002250:57002303:-@chr19:56950138:56950266:-.A.dn_chr19:57008151:57008575:-@chr19:57002250:57002303:-@chr19:56950138:56950266:-.A.se_chr19:57008151:57008575:-@chr19:57002250:57002303:-@chr19:56950138:56950266:-.A.up':'chr19:57008151:57008575:-@chr19:57002250:57002303:-@chr19:56950138:56950266:-.B.dn_chr19:57008151:57008575:-@chr19:57002250:57002303:-@chr19:569501…	(0:0):25:(0:1):1:(1:1):2	0:0:1:3	chr19	-	56950138:56950138	57008575:57008575
SE	NA	chr19:6374719:6374898:+@chr19:6375658:6375862:+@chr19:6376296:6378038:+	0.37	0.13	0.64	'chr19:6374719:6374898:+@chr19:6375658:6375862:+@chr19:6376296:6378038:+.A.up_chr19:6374719:6374898:+@chr19:6375658:6375862:+@chr19:6376296:6378038:+.A.se_chr19:6374719:6374898:+@chr19:6375658:6375862:+@chr19:6376296:6378038:+.A.dn':'chr19:6374719:6374898:+@chr19:6375658:6375862:+@chr19:6376296:6378038:+.B.up_chr19:6374719:6374898:+@chr19:6375658:6375862:+@chr19:6376296:6378038:+.B.dn'	(0:0):12:(0:1):2:(1:0):5:(1:1):93	0:54:1:46	chr19	+	6374719:6374719	6378038:6378038
SE	Tcirg1	chr19:3897758:3897876:-@chr19:3897468:3897681:-@chr19:3897038:3897169:-	0.86	0.63	0.99	'chr19:3897758:3897876:-@chr19:3897468:3897681:-@chr19:3897038:3897169:-.A.dn_chr19:3897758:3897876:-@chr19:3897468:3897681:-@chr19:3897038:3897169:-.A.se_chr19:3897758:3897876:-@chr19:3897468:3897681:-@chr19:3897038:3897169:-.A.up':'chr19:3897758:3897876:-@chr19:3897468:3897681:-@chr19:3897038:3897169:-.B.dn_chr19:3897758:3897876:-@chr19:3897468:3897681:-@chr19:3897038:3897169:-.B.up'	(0:0):4:(1:0):14:(1:1):4	0:17:1:1	chr19	-	3897038:3897038	3897876:3897876
SE	Entpd1	chr19:40659794:40659900:+@chr19:40711163:40711290:+@chr19:40720457:40720574:+	0.71	0.39	0.98	'chr19:40659794:40659900:+@chr19:40711163:40711290:+@chr19:40720457:40720574:+.A.up_chr19:40659794:40659900:+@chr19:40711163:40711290:+@chr19:40720457:40720574:+.A.se_chr19:40659794:40659900:+@chr19:40711163:40711290:+@chr19:40720457:40720574:+.A.dn':'chr19:40659794:40659900:+@chr19:40711163:40711290:+@chr19:40720457:40720574:+.B.up_chr19:40659794:40659900:+@chr19:40711163:40711290:+@chr19:407204…	(0:0):125:(1:0):10:(1:1):14	0:20:1:4	chr19	+	40659794:40659794	40720574:40720574
SE	Htr7	chr19:36056706:36057360:-@chr19:36041555:36041612:-@chr19:35969309:35970064:-	0.58	0.07	0.94	'chr19:36056706:36057360:-@chr19:36041555:36041612:-@chr19:35969309:35970064:-.A.dn_chr19:36056706:36057360:-@chr19:36041555:36041612:-@chr19:35969309:35970064:-.A.se_chr19:36056706:36057360:-@chr19:36041555:36041612:-@chr19:35969309:35970064:-.A.up':'chr19:36056706:36057360:-@chr19:36041555:36041612:-@chr19:35969309:35970064:-.B.dn_chr19:36056706:36057360:-@chr19:36041555:36041612:-@chr19:359693…	(0:0):30:(1:1):4	0.00277778	chr19	-	35969309:35969309	36057360:36057360
SE	NA	chr19:55919511:55919618:+@chr19:55923896:55923944:+@chr19:55931434:55933655:+	0.65	0.21	0.97	'chr19:55919511:55919618:+@chr19:55923896:55923944:+@chr19:55931434:55933655:+.A.up_chr19:55919511:55919618:+@chr19:55923896:55923944:+@chr19:55931434:55933655:+.A.se_chr19:55919511:55919618:+@chr19:55923896:55923944:+@chr19:55931434:55933655:+.A.dn':'chr19:55919511:55919618:+@chr19:55923896:55923944:+@chr19:55931434:55933655:+.B.up_chr19:55919511:55919618:+@chr19:55923896:55923944:+@chr19:559314…	(0:0):18:(1:0):3:(1:1):30	0:32:1:1	chr19	+	55919511:55919511	55933655:55933655
SE	Sorbs1	chr19:40398542:40398610:-@chr19:40395679:40395768:-@chr19:40393388:40393516:-	0.33	0.09	0.63	'chr19:40398542:40398610:-@chr19:40395679:40395768:-@chr19:40393388:40393516:-.A.dn_chr19:40398542:40398610:-@chr19:40395679:40395768:-@chr19:40393388:40393516:-.A.se_chr19:40398542:40398610:-@chr19:40395679:40395768:-@chr19:40393388:40393516:-.A.up':'chr19:40398542:40398610:-@chr19:40395679:40395768:-@chr19:40393388:40393516:-.B.dn_chr19:40398542:40398610:-@chr19:40395679:40395768:-@chr19:403933…	(0:0):21:(0:1):4:(1:0):4:(1:1):8	0:5:1:11	chr19	-	40393388:40393388	40398610:40398610
SE	Rtn3	chr19:7482939:7483289:-@chr19:7467811:7467867:-@chr19:7434931:7435138:-	0.29	0.1	0.53	'chr19:7482939:7483289:-@chr19:7467811:7467867:-@chr19:7434931:7435138:-.A.dn_chr19:7482939:7483289:-@chr19:7467811:7467867:-@chr19:7434931:7435138:-.A.se_chr19:7482939:7483289:-@chr19:7467811:7467867:-@chr19:7434931:7435138:-.A.up':'chr19:7482939:7483289:-@chr19:7467811:7467867:-@chr19:7434931:7435138:-.B.dn_chr19:7482939:7483289:-@chr19:7467811:7467867:-@chr19:7434931:7435138:-.B.up'	(0:0):597:(0:1):9:(1:0):5:(1:1):54	0:13:1:55	chr19	-	7434931:7434931	7483289:7483289
SE	Gbf1	chr19:46269745:46269981:+@chr19:46270258:46270351:+@chr19:46270674:46270850:+	0.76	0.49	0.98	'chr19:46269745:46269981:+@chr19:46270258:46270351:+@chr19:46270674:46270850:+.A.up_chr19:46269745:46269981:+@chr19:46270258:46270351:+@chr19:46270674:46270850:+.A.se_chr19:46269745:46269981:+@chr19:46270258:46270351:+@chr19:46270674:46270850:+.A.dn':'chr19:46269745:46269981:+@chr19:46270258:46270351:+@chr19:46270674:46270850:+.B.up_chr19:46269745:46269981:+@chr19:46270258:46270351:+@chr19:462706…	(0:0):16:(0:1):1:(1:0):16:(1:1):45	0:59:1:3	chr19	+	46269745:46269745	46270850:46270850
SE	5033414D02Rik	chr19:29361797:29361871:-@chr19:29361042:29361139:-@chr19:29360817:29360927:-	0.08	0.01	0.24	'chr19:29361797:29361871:-@chr19:29361042:29361139:-@chr19:29360817:29360927:-.A.dn_chr19:29361797:29361871:-@chr19:29361042:29361139:-@chr19:29360817:29360927:-.A.se_chr19:29361797:29361871:-@chr19:29361042:29361139:-@chr19:29360817:29360927:-.A.up':'chr19:29361797:29361871:-@chr19:29361042:29361139:-@chr19:29360817:29360927:-.B.dn_chr19:29361797:29361871:-@chr19:29361042:29361139:-@chr19:293608…	(0:0):26:(0:1):8:(1:0):1:(1:1):15	0:1:1:23	chr19	-	29360817:29360817	29361871:29361871
SE	D19Wsu162e	chr19:46599106:46599293:+@chr19:46606712:46606759:+@chr19:46644353:46644455:+	0.54	0.28	0.79	'chr19:46599106:46599293:+@chr19:46606712:46606759:+@chr19:46644353:46644455:+.A.up_chr19:46599106:46599293:+@chr19:46606712:46606759:+@chr19:46644353:46644455:+.A.se_chr19:46599106:46599293:+@chr19:46606712:46606759:+@chr19:46644353:46644455:+.A.dn':'chr19:46599106:46599293:+@chr19:46606712:46606759:+@chr19:46644353:46644455:+.B.up_chr19:46599106:46599293:+@chr19:46606712:46606759:+@chr19:466443…	(0:0):298:(0:1):3:(1:0):7:(1:1):32	0:24:1:18	chr19	+	46599106:46599106	46644455:46644455
SE	Rela	chr19:5638855:5639003:+@chr19:5639859:5639950:+@chr19:5640303:5640434:+	0.78	0.53	0.99	'chr19:5638855:5639003:+@chr19:5639859:5639950:+@chr19:5640303:5640434:+.A.up_chr19:5638855:5639003:+@chr19:5639859:5639950:+@chr19:5640303:5640434:+.A.se_chr19:5638855:5639003:+@chr19:5639859:5639950:+@chr19:5640303:5640434:+.A.dn':'chr19:5638855:5639003:+@chr19:5639859:5639950:+@chr19:5640303:5640434:+.B.up_chr19:5638855:5639003:+@chr19:5639859:5639950:+@chr19:5640303:5640434:+.B.dn'	(0:0):16:(1:0):9:(1:1):18	0:26:1:1	chr19	+	5638855:5638855	5640434:5640434
SE	Sf1	chr19:6365664:6365792:+@chr19:6368364:6368439:+@chr19:6371267:6371419:+	0.68	0.44	0.87	'chr19:6365664:6365792:+@chr19:6368364:6368439:+@chr19:6371267:6371419:+.A.up_chr19:6365664:6365792:+@chr19:6368364:6368439:+@chr19:6371267:6371419:+.A.se_chr19:6365664:6365792:+@chr19:6368364:6368439:+@chr19:6371267:6371419:+.A.dn':'chr19:6365664:6365792:+@chr19:6368364:6368439:+@chr19:6371267:6371419:+.B.up_chr19:6365664:6365792:+@chr19:6368364:6368439:+@chr19:6371267:6371419:+.B.dn'	(0:0):227:(0:1):3:(1:0):15:(1:1):20	0:28:1:10	chr19	+	6365664:6365664	6371419:6371419
SE	Atrnl1	chr19:57706915:57707133:+@chr19:57714586:57714723:+@chr19:57731552:57731645:+	0.86	0.61	1	'chr19:57706915:57707133:+@chr19:57714586:57714723:+@chr19:57731552:57731645:+.A.up_chr19:57706915:57707133:+@chr19:57714586:57714723:+@chr19:57731552:57731645:+.A.se_chr19:57706915:57707133:+@chr19:57714586:57714723:+@chr19:57731552:57731645:+.A.dn':'chr19:57706915:57707133:+@chr19:57714586:57714723:+@chr19:57731552:57731645:+.B.up_chr19:57706915:57707133:+@chr19:57714586:57714723:+@chr19:577315…	(0:0):24:(1:0):15:(1:1):13	0:27:1:1	chr19	+	57706915:57706915	57731645:57731645
SE	Rbm20	chr19:53851177:53851816:+@chr19:53852354:53852399:+@chr19:53853504:53853635:+	0.16	0.04	0.31	'chr19:53851177:53851816:+@chr19:53852354:53852399:+@chr19:53853504:53853635:+.A.up_chr19:53851177:53851816:+@chr19:53852354:53852399:+@chr19:53853504:53853635:+.A.se_chr19:53851177:53851816:+@chr19:53852354:53852399:+@chr19:53853504:53853635:+.A.dn':'chr19:53851177:53851816:+@chr19:53852354:53852399:+@chr19:53853504:53853635:+.B.up_chr19:53851177:53851816:+@chr19:53852354:53852399:+@chr19:538535…	(0:0):48:(0:1):12:(1:0):3:(1:1):174	0:18:1:171	chr19	+	53851177:53851177	53853635:53853635
SE	9930021J03Rik	chr19:29735116:29735205:-@chr19:29729832:29729959:-@chr19:29723390:29723505:-	0.32	0.07	0.7	'chr19:29735116:29735205:-@chr19:29729832:29729959:-@chr19:29723390:29723505:-.A.dn_chr19:29735116:29735205:-@chr19:29729832:29729959:-@chr19:29723390:29723505:-.A.se_chr19:29735116:29735205:-@chr19:29729832:29729959:-@chr19:29723390:29723505:-.A.up':'chr19:29735116:29735205:-@chr19:29729832:29729959:-@chr19:29723390:29723505:-.B.dn_chr19:29735116:29735205:-@chr19:29729832:29729959:-@chr19:297233…	(0:0):111:(0:1):2:(1:0):3:(1:1):10	0:5:1:10	chr19	-	29723390:29723390	29735205:29735205
SE	Pprc1	chr19:46061403:46061576:+@chr19:46062144:46062290:+@chr19:46062612:46065480:+	0.64	0.28	0.91	'chr19:46061403:46061576:+@chr19:46062144:46062290:+@chr19:46062612:46065480:+.A.up_chr19:46061403:46061576:+@chr19:46062144:46062290:+@chr19:46062612:46065480:+.A.se_chr19:46061403:46061576:+@chr19:46062144:46062290:+@chr19:46062612:46065480:+.A.dn':'chr19:46061403:46061576:+@chr19:46062144:46062290:+@chr19:46062612:46065480:+.B.up_chr19:46061403:46061576:+@chr19:46062144:46062290:+@chr19:460626…	(0:0):7:(1:0):3:(1:1):75	0:54:1:24	chr19	+	46061403:46061403	46065480:46065480
SE	Vti1a	chr19:55380942:55381019:+@chr19:55387189:55387209:+@chr19:55391784:55391868:+	0.11	0.02	0.31	'chr19:55380942:55381019:+@chr19:55387189:55387209:+@chr19:55391784:55391868:+.A.up_chr19:55380942:55381019:+@chr19:55387189:55387209:+@chr19:55391784:55391868:+.A.se_chr19:55380942:55381019:+@chr19:55387189:55387209:+@chr19:55391784:55391868:+.A.dn':'chr19:55380942:55381019:+@chr19:55387189:55387209:+@chr19:55391784:55391868:+.B.up_chr19:55380942:55381019:+@chr19:55387189:55387209:+@chr19:553917…	(0:0):64:(0:1):9:(1:1):16	0:1:1:24	chr19	+	55380942:55380942	55391868:55391868
SE	Tmem109	chr19:10881652:10882001:-@chr19:10878079:10878149:-@chr19:10874242:10874486:-	0.02	0.01	0.05	'chr19:10881652:10882001:-@chr19:10878079:10878149:-@chr19:10874242:10874486:-.A.dn_chr19:10881652:10882001:-@chr19:10878079:10878149:-@chr19:10874242:10874486:-.A.se_chr19:10881652:10882001:-@chr19:10878079:10878149:-@chr19:10874242:10874486:-.A.up':'chr19:10881652:10882001:-@chr19:10878079:10878149:-@chr19:10874242:10874486:-.B.dn_chr19:10881652:10882001:-@chr19:10878079:10878149:-@chr19:108742…	(0:0):252:(0:1):101:(1:0):3:(1:1):461	0:9:1:556	chr19	-	10874242:10874242	10882001:10882001
SE	Sh3pxd2a	chr19:47286605:47286718:-@chr19:47283021:47283104:-@chr19:47278313:47278430:-	0.88	0.71	0.98	'chr19:47286605:47286718:-@chr19:47283021:47283104:-@chr19:47278313:47278430:-.A.dn_chr19:47286605:47286718:-@chr19:47283021:47283104:-@chr19:47278313:47278430:-.A.se_chr19:47286605:47286718:-@chr19:47283021:47283104:-@chr19:47278313:47278430:-.A.up':'chr19:47286605:47286718:-@chr19:47283021:47283104:-@chr19:47278313:47278430:-.B.dn_chr19:47286605:47286718:-@chr19:47283021:47283104:-@chr19:472783…	(0:0):64:(0:1):1:(1:0):29:(1:1):21	0:49:1:2	chr19	-	47278313:47278313	47286718:47286718
SE	Rab3il1	chr19:10027560:10027637:+@chr19:10028285:10028503:+@chr19:10030150:10030278:+	0.37	0.15	0.69	'chr19:10027560:10027637:+@chr19:10028285:10028503:+@chr19:10030150:10030278:+.A.up_chr19:10027560:10027637:+@chr19:10028285:10028503:+@chr19:10030150:10030278:+.A.se_chr19:10027560:10027637:+@chr19:10028285:10028503:+@chr19:10030150:10030278:+.A.dn':'chr19:10027560:10027637:+@chr19:10028285:10028503:+@chr19:10030150:10030278:+.B.up_chr19:10027560:10027637:+@chr19:10028285:10028503:+@chr19:100301…	(0:0):11:(0:1):2:(1:0):8:(1:1):12	0:12:1:10	chr19	+	10027560:10027560	10030278:10030278
SE	Ablim1	chr19:57061253:57061382:-@chr19:57051130:57051234:-@chr19:57049462:57049509:-	0.07	0.02	0.17	'chr19:57061253:57061382:-@chr19:57051130:57051234:-@chr19:57049462:57049509:-.A.dn_chr19:57061253:57061382:-@chr19:57051130:57051234:-@chr19:57049462:57049509:-.A.se_chr19:57061253:57061382:-@chr19:57051130:57051234:-@chr19:57049462:57049509:-.A.up':'chr19:57061253:57061382:-@chr19:57051130:57051234:-@chr19:57049462:57049509:-.B.dn_chr19:57061253:57061382:-@chr19:57051130:57051234:-@chr19:570494…	(0:0):81:(0:1):15:(1:0):2:(1:1):20	0:6:1:31	chr19	-	57049462:57049462	57061382:57061382
SE	Tmem134	chr19:4127057:4127132:+@chr19:4127550:4127639:+@chr19:4131229:4131282:+	0.82	0.65	0.93	'chr19:4127057:4127132:+@chr19:4127550:4127639:+@chr19:4131229:4131282:+.A.up_chr19:4127057:4127132:+@chr19:4127550:4127639:+@chr19:4131229:4131282:+.A.se_chr19:4127057:4127132:+@chr19:4127550:4127639:+@chr19:4131229:4131282:+.A.dn':'chr19:4127057:4127132:+@chr19:4127550:4127639:+@chr19:4131229:4131282:+.B.up_chr19:4127057:4127132:+@chr19:4127550:4127639:+@chr19:4131229:4131282:+.B.dn'	(0:0):382:(0:1):3:(1:0):77:(1:1):45	0:106:1:19	chr19	+	4127057:4127057	4131282:4131282
SE	5830428H23Rik	chr19:61118227:61118350:-@chr19:61117625:61117727:-@chr19:61114984:61117288:-	0.57	0.28	0.87	'chr19:61118227:61118350:-@chr19:61117625:61117727:-@chr19:61114984:61117288:-.A.dn_chr19:61118227:61118350:-@chr19:61117625:61117727:-@chr19:61114984:61117288:-.A.se_chr19:61118227:61118350:-@chr19:61117625:61117727:-@chr19:61114984:61117288:-.A.up':'chr19:61118227:61118350:-@chr19:61117625:61117727:-@chr19:61114984:61117288:-.B.dn_chr19:61118227:61118350:-@chr19:61117625:61117727:-@chr19:611149…	(0:0):5:(0:1):2:(1:0):4:(1:1):67	0:54:1:19	chr19	-	61114984:61114984	61118350:61118350
SE	4930481A15Rik	chr19:5406874:5407083:+@chr19:5415008:5415112:+@chr19:5415607:5415812:+	0.7	0.32	0.94	'chr19:5406874:5407083:+@chr19:5415008:5415112:+@chr19:5415607:5415812:+.A.up_chr19:5406874:5407083:+@chr19:5415008:5415112:+@chr19:5415607:5415812:+.A.se_chr19:5406874:5407083:+@chr19:5415008:5415112:+@chr19:5415607:5415812:+.A.dn':'chr19:5406874:5407083:+@chr19:5415008:5415112:+@chr19:5415607:5415812:+.B.up_chr19:5406874:5407083:+@chr19:5415008:5415112:+@chr19:5415607:5415812:+.B.dn'	(0:0):137:(1:0):4:(1:1):5	0.00625	chr19	+	5406874:5406874	5415812:5415812
SE	Suv420h1	chr19:3768022:3768340:+@chr19:3782220:3782279:+@chr19:3786389:3786627:+	0.37	0.09	0.7	'chr19:3768022:3768340:+@chr19:3782220:3782279:+@chr19:3786389:3786627:+.A.up_chr19:3768022:3768340:+@chr19:3782220:3782279:+@chr19:3786389:3786627:+.A.se_chr19:3768022:3768340:+@chr19:3782220:3782279:+@chr19:3786389:3786627:+.A.dn':'chr19:3768022:3768340:+@chr19:3782220:3782279:+@chr19:3786389:3786627:+.B.up_chr19:3768022:3768340:+@chr19:3782220:3782279:+@chr19:3786389:3786627:+.B.dn'	(0:0):114:(0:1):2:(1:0):3:(1:1):59	0:43:1:21	chr19	+	3768022:3768022	3786627:3786627
SE	Mta2	chr19:8942493:8942719:+@chr19:8942920:8943032:+@chr19:8943465:8943532:+	0.4	0.09	0.83	'chr19:8942493:8942719:+@chr19:8942920:8943032:+@chr19:8943465:8943532:+.A.up_chr19:8942493:8942719:+@chr19:8942920:8943032:+@chr19:8943465:8943532:+.A.se_chr19:8942493:8942719:+@chr19:8942920:8943032:+@chr19:8943465:8943532:+.A.dn':'chr19:8942493:8942719:+@chr19:8942920:8943032:+@chr19:8943465:8943532:+.B.up_chr19:8942493:8942719:+@chr19:8942920:8943032:+@chr19:8943465:8943532:+.B.dn'	(0:0):26:(0:1):2:(1:0):2:(1:1):4	0:4:1:4	chr19	+	8942493:8942493	8943532:8943532
SE	NA	chr19:55925977:55926049:+@chr19:55927730:55927754:+@chr19:55931434:55933655:+	0.42	0.02	1	'chr19:55925977:55926049:+@chr19:55927730:55927754:+@chr19:55931434:55933655:+.A.up_chr19:55925977:55926049:+@chr19:55927730:55927754:+@chr19:55931434:55933655:+.A.se_chr19:55925977:55926049:+@chr19:55927730:55927754:+@chr19:55931434:55933655:+.A.dn':'chr19:55925977:55926049:+@chr19:55927730:55927754:+@chr19:55931434:55933655:+.B.up_chr19:55925977:55926049:+@chr19:55927730:55927754:+@chr19:559314…	(0:0):4:(1:1):28	0:4:1:24	chr19	+	55925977:55925977	55933655:55933655
SE	Tcf7l2	chr19:55743073:55743197:+@chr19:55755014:55755082:+@chr19:55817764:55817865:+	0.7	0.24	0.95	'chr19:55743073:55743197:+@chr19:55755014:55755082:+@chr19:55817764:55817865:+.A.up_chr19:55743073:55743197:+@chr19:55755014:55755082:+@chr19:55817764:55817865:+.A.se_chr19:55743073:55743197:+@chr19:55755014:55755082:+@chr19:55817764:55817865:+.A.dn':'chr19:55743073:55743197:+@chr19:55755014:55755082:+@chr19:55817764:55817865:+.B.up_chr19:55743073:55743197:+@chr19:55755014:55755082:+@chr19:558177…	(0:0):169:(1:0):2:(1:1):2	0:3:1:1	chr19	+	55743073:55743073	55817865:55817865
SE	Zdhhc6	chr19:55313189:55313280:-@chr19:55312767:55312894:-@chr19:55311625:55311784:-	0.03	0	0.1	'chr19:55313189:55313280:-@chr19:55312767:55312894:-@chr19:55311625:55311784:-.A.dn_chr19:55313189:55313280:-@chr19:55312767:55312894:-@chr19:55311625:55311784:-.A.se_chr19:55313189:55313280:-@chr19:55312767:55312894:-@chr19:55311625:55311784:-.A.up':'chr19:55313189:55313280:-@chr19:55312767:55312894:-@chr19:55311625:55311784:-.B.dn_chr19:55313189:55313280:-@chr19:55312767:55312894:-@chr19:553116…	(0:0):41:(0:1):12:(1:1):24	0:1:1:35	chr19	-	55311625:55311625	55313280:55313280
SE	Btrc	chr19:45363734:45363886:+@chr19:45406545:45406586:+@chr19:45423133:45423240:+	0.12	0	0.46	'chr19:45363734:45363886:+@chr19:45406545:45406586:+@chr19:45423133:45423240:+.A.up_chr19:45363734:45363886:+@chr19:45406545:45406586:+@chr19:45423133:45423240:+.A.se_chr19:45363734:45363886:+@chr19:45406545:45406586:+@chr19:45423133:45423240:+.A.dn':'chr19:45363734:45363886:+@chr19:45406545:45406586:+@chr19:45423133:45423240:+.B.up_chr19:45363734:45363886:+@chr19:45406545:45406586:+@chr19:454231…	(0:0):144:(0:1):5:(1:1):30	0:10:1:25	chr19	+	45363734:45363734	45423240:45423240
SE	Ppp6r3	chr19:3484831:3484916:-@chr19:3478278:3478364:-@chr19:3473769:3473866:-	0.66	0.53	0.8	'chr19:3484831:3484916:-@chr19:3478278:3478364:-@chr19:3473769:3473866:-.A.dn_chr19:3484831:3484916:-@chr19:3478278:3478364:-@chr19:3473769:3473866:-.A.se_chr19:3484831:3484916:-@chr19:3478278:3478364:-@chr19:3473769:3473866:-.A.up':'chr19:3484831:3484916:-@chr19:3478278:3478364:-@chr19:3473769:3473866:-.B.dn_chr19:3484831:3484916:-@chr19:3478278:3478364:-@chr19:3473769:3473866:-.B.up'	(0:0):220:(0:1):10:(1:0):50:(1:1):40	0:77:1:23	chr19	-	3473769:3473769	3484916:3484916
SE	Cacul1	chr19:60543010:60543112:-@chr19:60534136:60534274:-@chr19:60529465:60529508:-	0.95	0.82	1	'chr19:60543010:60543112:-@chr19:60534136:60534274:-@chr19:60529465:60529508:-.A.dn_chr19:60543010:60543112:-@chr19:60534136:60534274:-@chr19:60529465:60529508:-.A.se_chr19:60543010:60543112:-@chr19:60534136:60534274:-@chr19:60529465:60529508:-.A.up':'chr19:60543010:60543112:-@chr19:60534136:60534274:-@chr19:60529465:60529508:-.B.dn_chr19:60543010:60543112:-@chr19:60534136:60534274:-@chr19:605294…	(0:0):176:(1:0):57:(1:1):12	0.0479167	chr19	-	60529465:60529465	60543112:60543112
SE	Sorbs1	chr19:40324747:40324832:-@chr19:40321793:40321960:-@chr19:40318022:40318068:-	0.89	0.76	0.98	'chr19:40324747:40324832:-@chr19:40321793:40321960:-@chr19:40318022:40318068:-.A.dn_chr19:40324747:40324832:-@chr19:40321793:40321960:-@chr19:40318022:40318068:-.A.se_chr19:40324747:40324832:-@chr19:40321793:40321960:-@chr19:40318022:40318068:-.A.up':'chr19:40324747:40324832:-@chr19:40321793:40321960:-@chr19:40318022:40318068:-.B.dn_chr19:40324747:40324832:-@chr19:40321793:40321960:-@chr19:403180…	(0:0):84:(0:1):1:(1:0):57:(1:1):6	0:63:1:1	chr19	-	40318022:40318022	40324832:40324832
SE	Ttc9c	chr19:8818436:8818684:-@chr19:8815854:8816036:-@chr19:8809075:8811838:-	0.81	0.61	0.97	'chr19:8818436:8818684:-@chr19:8815854:8816036:-@chr19:8809075:8811838:-.A.dn_chr19:8818436:8818684:-@chr19:8815854:8816036:-@chr19:8809075:8811838:-.A.se_chr19:8818436:8818684:-@chr19:8815854:8816036:-@chr19:8809075:8811838:-.A.up':'chr19:8818436:8818684:-@chr19:8815854:8816036:-@chr19:8809075:8811838:-.B.dn_chr19:8818436:8818684:-@chr19:8815854:8816036:-@chr19:8809075:8811838:-.B.up'	(0:0):25:(0:1):2:(1:0):28:(1:1):322	0:283:1:69	chr19	-	8809075:8809075	8818684:8818684
SE	NA	chr19:3264811:3265665:-@chr19:3261975:3262144:-@chr19:3259076:3261635:-	0.77	0.46	0.95	'chr19:3264811:3265665:-@chr19:3261975:3262144:-@chr19:3259076:3261635:-.A.dn_chr19:3264811:3265665:-@chr19:3261975:3262144:-@chr19:3259076:3261635:-.A.se_chr19:3264811:3265665:-@chr19:3261975:3262144:-@chr19:3259076:3261635:-.A.up':'chr19:3264811:3265665:-@chr19:3261975:3262144:-@chr19:3259076:3261635:-.B.dn_chr19:3264811:3265665:-@chr19:3261975:3262144:-@chr19:3259076:3261635:-.B.up'	(0:0):7:(1:0):7:(1:1):62	0:60:1:9	chr19	-	3259076:3259076	3265665:3265665
SE	Sorbs1	chr19:40382521:40382633:-@chr19:40376984:40377016:-@chr19:40373476:40373617:-	0.23	0.02	0.71	'chr19:40382521:40382633:-@chr19:40376984:40377016:-@chr19:40373476:40373617:-.A.dn_chr19:40382521:40382633:-@chr19:40376984:40377016:-@chr19:40373476:40373617:-.A.se_chr19:40382521:40382633:-@chr19:40376984:40377016:-@chr19:40373476:40373617:-.A.up':'chr19:40382521:40382633:-@chr19:40376984:40377016:-@chr19:40373476:40373617:-.B.dn_chr19:40382521:40382633:-@chr19:40376984:40377016:-@chr19:403734…	(0:0):91:(0:1):1:(1:1):19	0:1:1:19	chr19	-	40373476:40373476	40382633:40382633
SE	Tnks2	chr19:36875264:36875373:+@chr19:36876185:36876373:+@chr19:36879235:36879487:+	0.72	0.63	0.8	'chr19:36875264:36875373:+@chr19:36876185:36876373:+@chr19:36879235:36879487:+.A.up_chr19:36875264:36875373:+@chr19:36876185:36876373:+@chr19:36879235:36879487:+.A.se_chr19:36875264:36875373:+@chr19:36876185:36876373:+@chr19:36879235:36879487:+.A.dn':'chr19:36875264:36875373:+@chr19:36876185:36876373:+@chr19:36879235:36879487:+.B.up_chr19:36875264:36875373:+@chr19:36876185:36876373:+@chr19:368792…	(0:0):106:(0:1):21:(1:0):182:(1:1):225	0:336:1:92	chr19	+	36875264:36875264	36879487:36879487
SE	Sorbs1	chr19:40349899:40350013:-@chr19:40344356:40344439:-@chr19:40336986:40337035:-	0.57	0.32	0.82	'chr19:40349899:40350013:-@chr19:40344356:40344439:-@chr19:40336986:40337035:-.A.dn_chr19:40349899:40350013:-@chr19:40344356:40344439:-@chr19:40336986:40337035:-.A.se_chr19:40349899:40350013:-@chr19:40344356:40344439:-@chr19:40336986:40337035:-.A.up':'chr19:40349899:40350013:-@chr19:40344356:40344439:-@chr19:40336986:40337035:-.B.dn_chr19:40349899:40350013:-@chr19:40344356:40344439:-@chr19:403369…	(0:0):161:(0:1):3:(1:0):12:(1:1):14	0:24:1:5	chr19	-	40336986:40336986	40350013:40350013
SE	Ablim1	chr19:57079813:57079871:-@chr19:57077414:57077497:-@chr19:57068860:57068937:-	0.65	0.45	0.92	'chr19:57079813:57079871:-@chr19:57077414:57077497:-@chr19:57068860:57068937:-.A.dn_chr19:57079813:57079871:-@chr19:57077414:57077497:-@chr19:57068860:57068937:-.A.se_chr19:57079813:57079871:-@chr19:57077414:57077497:-@chr19:57068860:57068937:-.A.up':'chr19:57079813:57079871:-@chr19:57077414:57077497:-@chr19:57068860:57068937:-.B.dn_chr19:57079813:57079871:-@chr19:57077414:57077497:-@chr19:570688…	(0:0):81:(0:1):4:(1:0):19:(1:1):5	0:23:1:5	chr19	-	57068860:57068860	57079871:57079871
SE	Zfp518a	chr19:40897084:40897165:+@chr19:40908059:40908203:+@chr19:40911033:40911109:+	0.88	0.63	0.99	'chr19:40897084:40897165:+@chr19:40908059:40908203:+@chr19:40911033:40911109:+.A.up_chr19:40897084:40897165:+@chr19:40908059:40908203:+@chr19:40911033:40911109:+.A.se_chr19:40897084:40897165:+@chr19:40908059:40908203:+@chr19:40911033:40911109:+.A.dn':'chr19:40897084:40897165:+@chr19:40908059:40908203:+@chr19:40911033:40911109:+.B.up_chr19:40897084:40897165:+@chr19:40908059:40908203:+@chr19:409110…	(0:0):58:(1:0):19:(1:1):5	0.0166667	chr19	+	40897084:40897084	40911109:40911109
SE	Slc25a28	chr19:43674476:43674881:-@chr19:43666915:43667143:-@chr19:43665772:43665828:-	0.96	0.88	1	'chr19:43674476:43674881:-@chr19:43666915:43667143:-@chr19:43665772:43665828:-.A.dn_chr19:43674476:43674881:-@chr19:43666915:43667143:-@chr19:43665772:43665828:-.A.se_chr19:43674476:43674881:-@chr19:43666915:43667143:-@chr19:43665772:43665828:-.A.up':'chr19:43674476:43674881:-@chr19:43666915:43667143:-@chr19:43665772:43665828:-.B.dn_chr19:43674476:43674881:-@chr19:43666915:43667143:-@chr19:436657…	(0:0):80:(1:0):63:(1:1):46	0:104:1:5	chr19	-	43665772:43665772	43674881:43674881
SE	Cpsf7	chr19:10531781:10531999:+@chr19:10532131:10532196:+@chr19:10532820:10532923:+	0.27	0.07	0.6	'chr19:10531781:10531999:+@chr19:10532131:10532196:+@chr19:10532820:10532923:+.A.up_chr19:10531781:10531999:+@chr19:10532131:10532196:+@chr19:10532820:10532923:+.A.se_chr19:10531781:10531999:+@chr19:10532131:10532196:+@chr19:10532820:10532923:+.A.dn':'chr19:10531781:10531999:+@chr19:10532131:10532196:+@chr19:10532820:10532923:+.B.up_chr19:10531781:10531999:+@chr19:10532131:10532196:+@chr19:105328…	(0:0):14:(0:1):3:(1:0):2:(1:1):21	0:10:1:16	chr19	+	10531781:10531781	10532923:10532923
SE	Sorbs1	chr19:40373476:40373617:-@chr19:40369690:40369719:-@chr19:40364994:40365166:-	0.77	0.36	0.98	'chr19:40373476:40373617:-@chr19:40369690:40369719:-@chr19:40364994:40365166:-.A.dn_chr19:40373476:40373617:-@chr19:40369690:40369719:-@chr19:40364994:40365166:-.A.se_chr19:40373476:40373617:-@chr19:40369690:40369719:-@chr19:40364994:40365166:-.A.up':'chr19:40373476:40373617:-@chr19:40369690:40369719:-@chr19:40364994:40365166:-.B.dn_chr19:40373476:40373617:-@chr19:40369690:40369719:-@chr19:403649…	(0:0):73:(1:0):6:(1:1):31	0:34:1:3	chr19	-	40364994:40364994	40373617:40373617
SE	1500017E21Rik	chr19:36685527:36685667:-@chr19:36658428:36658566:-@chr19:36645684:36645765:-	0.92	0.71	1	'chr19:36685527:36685667:-@chr19:36658428:36658566:-@chr19:36645684:36645765:-.A.dn_chr19:36685527:36685667:-@chr19:36658428:36658566:-@chr19:36645684:36645765:-.A.se_chr19:36685527:36685667:-@chr19:36658428:36658566:-@chr19:36645684:36645765:-.A.up':'chr19:36685527:36685667:-@chr19:36658428:36658566:-@chr19:36645684:36645765:-.B.dn_chr19:36685527:36685667:-@chr19:36658428:36658566:-@chr19:366456…	(0:0):84:(1:0):34:(1:1):16	0:49:1:1	chr19	-	36645684:36645684	36685667:36685667
SE	Pgm5	chr19:24834743:24834905:-@chr19:24824292:24824438:-@chr19:24820120:24820245:-	0.91	0.75	0.99	'chr19:24834743:24834905:-@chr19:24824292:24824438:-@chr19:24820120:24820245:-.A.dn_chr19:24834743:24834905:-@chr19:24824292:24824438:-@chr19:24820120:24820245:-.A.se_chr19:24834743:24834905:-@chr19:24824292:24824438:-@chr19:24820120:24820245:-.A.up':'chr19:24834743:24834905:-@chr19:24824292:24824438:-@chr19:24820120:24820245:-.B.dn_chr19:24834743:24834905:-@chr19:24824292:24824438:-@chr19:248201…	(0:0):18:(1:0):28:(1:1):23	0:49:1:2	chr19	-	24820120:24820120	24834905:24834905
SE	Ndufv1	chr19:4012551:4012725:-@chr19:4011346:4011428:-@chr19:4011102:4011272:-	0.98	0.96	0.99	'chr19:4012551:4012725:-@chr19:4011346:4011428:-@chr19:4011102:4011272:-.A.dn_chr19:4012551:4012725:-@chr19:4011346:4011428:-@chr19:4011102:4011272:-.A.se_chr19:4012551:4012725:-@chr19:4011346:4011428:-@chr19:4011102:4011272:-.A.up':'chr19:4012551:4012725:-@chr19:4011346:4011428:-@chr19:4011102:4011272:-.B.dn_chr19:4012551:4012725:-@chr19:4011346:4011428:-@chr19:4011102:4011272:-.B.up'	(0:0):199:(0:1):4:(1:0):532:(1:1):838	0:1351:1:23	chr19	-	4011102:4011102	4012725:4012725
SE	4430402I18Rik	chr19:28963536:28963673:-@chr19:28959680:28959728:-@chr19:28948619:28948743:-	0.73	0.35	0.97	'chr19:28963536:28963673:-@chr19:28959680:28959728:-@chr19:28948619:28948743:-.A.dn_chr19:28963536:28963673:-@chr19:28959680:28959728:-@chr19:28948619:28948743:-.A.se_chr19:28963536:28963673:-@chr19:28959680:28959728:-@chr19:28948619:28948743:-.A.up':'chr19:28963536:28963673:-@chr19:28959680:28959728:-@chr19:28948619:28948743:-.B.dn_chr19:28963536:28963673:-@chr19:28959680:28959728:-@chr19:289486…	(0:0):15:(1:0):3:(1:1):3	0:4:1:2	chr19	-	28948619:28948619	28963673:28963673
SE	NA	chr19:55302558:55302604:-@chr19:55298695:55298888:-@chr19:55289586:55289684:-	0.93	0.79	0.99	'chr19:55302558:55302604:-@chr19:55298695:55298888:-@chr19:55289586:55289684:-.A.dn_chr19:55302558:55302604:-@chr19:55298695:55298888:-@chr19:55289586:55289684:-.A.se_chr19:55302558:55302604:-@chr19:55298695:55298888:-@chr19:55289586:55289684:-.A.up':'chr19:55302558:55302604:-@chr19:55298695:55298888:-@chr19:55289586:55289684:-.B.dn_chr19:55302558:55302604:-@chr19:55298695:55298888:-@chr19:552895…	(0:0):177:(1:0):37	0.0256944	chr19	-	55289586:55289586	55302604:55302604
SE	Rtn3	chr19:7467811:7467867:-@chr19:7456300:7457460:-@chr19:7434931:7435138:-	0.48	0.31	0.69	'chr19:7467811:7467867:-@chr19:7456300:7457460:-@chr19:7434931:7435138:-.A.dn_chr19:7467811:7467867:-@chr19:7456300:7457460:-@chr19:7434931:7435138:-.A.se_chr19:7467811:7467867:-@chr19:7456300:7457460:-@chr19:7434931:7435138:-.A.up':'chr19:7467811:7467867:-@chr19:7456300:7457460:-@chr19:7434931:7435138:-.B.dn_chr19:7467811:7467867:-@chr19:7456300:7457460:-@chr19:7434931:7435138:-.B.up'	(0:0):377:(0:1):2:(1:0):61:(1:1):20	0:72:1:11	chr19	-	7434931:7434931	7467867:7467867
SE	Smarca2	chr19:26759878:26759931:+@chr19:26770938:26771043:+@chr19:26771508:26771609:+	0.87	0.69	0.97	'chr19:26759878:26759931:+@chr19:26770938:26771043:+@chr19:26771508:26771609:+.A.up_chr19:26759878:26759931:+@chr19:26770938:26771043:+@chr19:26771508:26771609:+.A.se_chr19:26759878:26759931:+@chr19:26770938:26771043:+@chr19:26771508:26771609:+.A.dn':'chr19:26759878:26759931:+@chr19:26770938:26771043:+@chr19:26771508:26771609:+.B.up_chr19:26759878:26759931:+@chr19:26770938:26771043:+@chr19:267715…	(0:0):80:(0:1):1:(1:0):36:(1:1):16	0:50:1:3	chr19	+	26759878:26759878	26771609:26771609
SE	Carns1	chr19:4169899:4170130:-@chr19:4169528:4169808:-@chr19:4164324:4166564:-	0.9	0.74	0.99	'chr19:4169899:4170130:-@chr19:4169528:4169808:-@chr19:4164324:4166564:-.A.dn_chr19:4169899:4170130:-@chr19:4169528:4169808:-@chr19:4164324:4166564:-.A.se_chr19:4169899:4170130:-@chr19:4169528:4169808:-@chr19:4164324:4166564:-.A.up':'chr19:4169899:4170130:-@chr19:4169528:4169808:-@chr19:4164324:4166564:-.B.dn_chr19:4169899:4170130:-@chr19:4169528:4169808:-@chr19:4164324:4166564:-.B.up'	(0:0):35:(1:0):40:(1:1):297	0:319:1:18	chr19	-	4164324:4164324	4170130:4170130
SE	Pprc1	chr19:46062144:46062290:+@chr19:46062402:46062494:+@chr19:46062612:46065480:+	0.67	0.2	0.96	'chr19:46062144:46062290:+@chr19:46062402:46062494:+@chr19:46062612:46065480:+.A.up_chr19:46062144:46062290:+@chr19:46062402:46062494:+@chr19:46062612:46065480:+.A.se_chr19:46062144:46062290:+@chr19:46062402:46062494:+@chr19:46062612:46065480:+.A.dn':'chr19:46062144:46062290:+@chr19:46062402:46062494:+@chr19:46062612:46065480:+.B.up_chr19:46062144:46062290:+@chr19:46062402:46062494:+@chr19:460626…	(0:0):1:(1:0):3:(1:1):70	0:37:1:36	chr19	+	46062144:46062144	46065480:46065480
SE	Ahnak	chr19:9037159:9037258:+@chr19:9045625:9045716:+@chr19:9076576:9076919:+	0.07	0.01	0.2	'chr19:9037159:9037258:+@chr19:9045625:9045716:+@chr19:9076576:9076919:+.A.up_chr19:9037159:9037258:+@chr19:9045625:9045716:+@chr19:9076576:9076919:+.A.se_chr19:9037159:9037258:+@chr19:9045625:9045716:+@chr19:9076576:9076919:+.A.dn':'chr19:9037159:9037258:+@chr19:9045625:9045716:+@chr19:9076576:9076919:+.B.up_chr19:9037159:9037258:+@chr19:9045625:9045716:+@chr19:9076576:9076919:+.B.dn'	(0:0):74:(0:1):7:(1:1):49	0:9:1:47	chr19	+	9037159:9037159	9076919:9076919
SE	Smarca2	chr19:26751824:26752041:+@chr19:26759878:26759931:+@chr19:26771508:26771609:+	0.19	0.04	0.41	'chr19:26751824:26752041:+@chr19:26759878:26759931:+@chr19:26771508:26771609:+.A.up_chr19:26751824:26752041:+@chr19:26759878:26759931:+@chr19:26771508:26771609:+.A.se_chr19:26751824:26752041:+@chr19:26759878:26759931:+@chr19:26771508:26771609:+.A.dn':'chr19:26751824:26752041:+@chr19:26759878:26759931:+@chr19:26771508:26771609:+.B.up_chr19:26751824:26752041:+@chr19:26759878:26759931:+@chr19:267715…	(0:0):162:(0:1):1:(1:0):2:(1:1):68	0:6:1:65	chr19	+	26751824:26751824	26771609:26771609
SE	Tm7sf2	chr19:6067669:6067850:-@chr19:6067123:6067319:-@chr19:6066968:6067022:-	0.83	0.44	0.99	'chr19:6067669:6067850:-@chr19:6067123:6067319:-@chr19:6066968:6067022:-.A.dn_chr19:6067669:6067850:-@chr19:6067123:6067319:-@chr19:6066968:6067022:-.A.se_chr19:6067669:6067850:-@chr19:6067123:6067319:-@chr19:6066968:6067022:-.A.up':'chr19:6067669:6067850:-@chr19:6067123:6067319:-@chr19:6066968:6067022:-.B.dn_chr19:6067669:6067850:-@chr19:6067123:6067319:-@chr19:6066968:6067022:-.B.up'	(0:0):8:(1:0):12:(1:1):9	0:18:1:3	chr19	-	6066968:6066968	6067850:6067850
SE	Nrap	chr19:56378055:56378171:-@chr19:56374364:56374468:-@chr19:56372807:56372914:-	0.7	0.66	0.74	'chr19:56378055:56378171:-@chr19:56374364:56374468:-@chr19:56372807:56372914:-.A.dn_chr19:56378055:56378171:-@chr19:56374364:56374468:-@chr19:56372807:56372914:-.A.se_chr19:56378055:56378171:-@chr19:56374364:56374468:-@chr19:56372807:56372914:-.A.up':'chr19:56378055:56378171:-@chr19:56374364:56374468:-@chr19:56372807:56372914:-.B.dn_chr19:56378055:56378171:-@chr19:56374364:56374468:-@chr19:563728…	(0:0):717:(0:1):105:(1:0):747:(1:1):825	0:1370:1:307	chr19	-	56372807:56372807	56378171:56378171
SE	Cacul1	chr19:60543010:60543112:-@chr19:60537414:60537503:-@chr19:60534136:60534274:-	0.91	0.73	1	'chr19:60543010:60543112:-@chr19:60537414:60537503:-@chr19:60534136:60534274:-.A.dn_chr19:60543010:60543112:-@chr19:60537414:60537503:-@chr19:60534136:60534274:-.A.se_chr19:60543010:60543112:-@chr19:60537414:60537503:-@chr19:60534136:60534274:-.A.up':'chr19:60543010:60543112:-@chr19:60537414:60537503:-@chr19:60534136:60534274:-.B.dn_chr19:60543010:60543112:-@chr19:60537414:60537503:-@chr19:605341…	(0:0):99:(1:0):35:(1:1):47	0:77:1:5	chr19	-	60534136:60534136	60543112:60543112
SE	Ifit2	chr19:34550694:34551022:+@chr19:34562863:34562955:+@chr19:34570219:34570370:+	0.25	0.01	0.73	'chr19:34550694:34551022:+@chr19:34562863:34562955:+@chr19:34570219:34570370:+.A.up_chr19:34550694:34551022:+@chr19:34562863:34562955:+@chr19:34570219:34570370:+.A.se_chr19:34550694:34551022:+@chr19:34562863:34562955:+@chr19:34570219:34570370:+.A.dn':'chr19:34550694:34551022:+@chr19:34562863:34562955:+@chr19:34570219:34570370:+.B.up_chr19:34550694:34551022:+@chr19:34562863:34562955:+@chr19:345702…	(0:0):23:(1:1):11	0:1:1:10	chr19	+	34550694:34550694	34570370:34570370
SE	Vps51	chr19:6076363:6076492:-@chr19:6073503:6073566:-@chr19:6071562:6071708:-	0.13	0.03	0.4	'chr19:6076363:6076492:-@chr19:6073503:6073566:-@chr19:6071562:6071708:-.A.dn_chr19:6076363:6076492:-@chr19:6073503:6073566:-@chr19:6071562:6071708:-.A.se_chr19:6076363:6076492:-@chr19:6073503:6073566:-@chr19:6071562:6071708:-.A.up':'chr19:6076363:6076492:-@chr19:6073503:6073566:-@chr19:6071562:6071708:-.B.dn_chr19:6076363:6076492:-@chr19:6073503:6073566:-@chr19:6071562:6071708:-.B.up'	(0:0):35:(0:1):3:(1:1):27	0:2:1:28	chr19	-	6071562:6071562	6076492:6076492
SE	Hectd2	chr19:36569373:36569502:+@chr19:36583936:36584074:+@chr19:36584896:36584998:+	0.84	0.57	0.99	'chr19:36569373:36569502:+@chr19:36583936:36584074:+@chr19:36584896:36584998:+.A.up_chr19:36569373:36569502:+@chr19:36583936:36584074:+@chr19:36584896:36584998:+.A.se_chr19:36569373:36569502:+@chr19:36583936:36584074:+@chr19:36584896:36584998:+.A.dn':'chr19:36569373:36569502:+@chr19:36583936:36584074:+@chr19:36584896:36584998:+.B.up_chr19:36569373:36569502:+@chr19:36583936:36584074:+@chr19:365848…	(0:0):20:(1:0):18:(1:1):12	0:28:1:2	chr19	+	36569373:36569373	36584998:36584998
SE	Ablim1	chr19:57061253:57061382:-@chr19:57059085:57059204:-@chr19:57051130:57051234:-	0.19	0.04	0.41	'chr19:57061253:57061382:-@chr19:57059085:57059204:-@chr19:57051130:57051234:-.A.dn_chr19:57061253:57061382:-@chr19:57059085:57059204:-@chr19:57051130:57051234:-.A.se_chr19:57061253:57061382:-@chr19:57059085:57059204:-@chr19:57051130:57051234:-.A.up':'chr19:57061253:57061382:-@chr19:57059085:57059204:-@chr19:57051130:57051234:-.B.dn_chr19:57061253:57061382:-@chr19:57059085:57059204:-@chr19:570511…	(0:0):74:(0:1):1:(1:0):2:(1:1):21	0:3:1:21	chr19	-	57051130:57051130	57061382:57061382
SE	Unc93b1	chr19:3943529:3943711:+@chr19:3944023:3944296:+@chr19:3947007:3947125:+	0.8	0.44	0.99	'chr19:3943529:3943711:+@chr19:3944023:3944296:+@chr19:3947007:3947125:+.A.up_chr19:3943529:3943711:+@chr19:3944023:3944296:+@chr19:3947007:3947125:+.A.se_chr19:3943529:3943711:+@chr19:3944023:3944296:+@chr19:3947007:3947125:+.A.dn':'chr19:3943529:3943711:+@chr19:3944023:3944296:+@chr19:3947007:3947125:+.B.up_chr19:3943529:3943711:+@chr19:3944023:3944296:+@chr19:3947007:3947125:+.B.dn'	(0:0):7:(1:0):15:(1:1):5	0:19:1:1	chr19	+	3943529:3943529	3947125:3947125
SE	Trpt1	chr19:6996696:6996777:+@chr19:6998192:6998366:+@chr19:6998509:6998565:+	0.89	0.69	0.99	'chr19:6996696:6996777:+@chr19:6998192:6998366:+@chr19:6998509:6998565:+.A.up_chr19:6996696:6996777:+@chr19:6998192:6998366:+@chr19:6998509:6998565:+.A.se_chr19:6996696:6996777:+@chr19:6998192:6998366:+@chr19:6998509:6998565:+.A.dn':'chr19:6996696:6996777:+@chr19:6998192:6998366:+@chr19:6998509:6998565:+.B.up_chr19:6996696:6996777:+@chr19:6998192:6998366:+@chr19:6998509:6998565:+.B.dn'	(0:0):64:(1:0):40:(1:1):18	0:56:1:2	chr19	+	6996696:6996696	6998565:6998565
SE	Sfxn3	chr19:45049744:45049914:+@chr19:45050228:45050326:+@chr19:45050650:45050725:+	0.87	0.62	0.99	'chr19:45049744:45049914:+@chr19:45050228:45050326:+@chr19:45050650:45050725:+.A.up_chr19:45049744:45049914:+@chr19:45050228:45050326:+@chr19:45050650:45050725:+.A.se_chr19:45049744:45049914:+@chr19:45050228:45050326:+@chr19:45050650:45050725:+.A.dn':'chr19:45049744:45049914:+@chr19:45050228:45050326:+@chr19:45050650:45050725:+.B.up_chr19:45049744:45049914:+@chr19:45050228:45050326:+@chr19:450506…	(0:0):14:(1:0):18:(1:1):19	0.0256944	chr19	+	45049744:45049744	45050725:45050725
SE	Nmrk1	chr19:18636079:18636142:+@chr19:18638918:18639399:+@chr19:18639518:18639608:+	0.39	0.14	0.8	'chr19:18636079:18636142:+@chr19:18638918:18639399:+@chr19:18639518:18639608:+.A.up_chr19:18636079:18636142:+@chr19:18638918:18639399:+@chr19:18639518:18639608:+.A.se_chr19:18636079:18636142:+@chr19:18638918:18639399:+@chr19:18639518:18639608:+.A.dn':'chr19:18636079:18636142:+@chr19:18638918:18639399:+@chr19:18639518:18639608:+.B.up_chr19:18636079:18636142:+@chr19:18638918:18639399:+@chr19:186395…	(0:0):37:(0:1):1:(1:0):14:(1:1):8	0:17:1:6	chr19	+	18636079:18636079	18639608:18639608
SE	Kdm2a	chr19:4333643:4334001:-@chr19:4332441:4332485:-@chr19:4331186:4331269:-	0.49	0.21	0.76	'chr19:4333643:4334001:-@chr19:4332441:4332485:-@chr19:4331186:4331269:-.A.dn_chr19:4333643:4334001:-@chr19:4332441:4332485:-@chr19:4331186:4331269:-.A.se_chr19:4333643:4334001:-@chr19:4332441:4332485:-@chr19:4331186:4331269:-.A.up':'chr19:4333643:4334001:-@chr19:4332441:4332485:-@chr19:4331186:4331269:-.B.dn_chr19:4333643:4334001:-@chr19:4332441:4332485:-@chr19:4331186:4331269:-.B.up'	(0:0):37:(0:1):3:(1:0):3:(1:1):19	0:8:1:17	chr19	-	4331186:4331186	4334001:4334001
SE	Arhgap19	chr19:41774066:41774176:-@chr19:41773050:41773128:-@chr19:41766588:41770196:-	0.8	0.6	0.93	'chr19:41774066:41774176:-@chr19:41773050:41773128:-@chr19:41766588:41770196:-.A.dn_chr19:41774066:41774176:-@chr19:41773050:41773128:-@chr19:41766588:41770196:-.A.se_chr19:41774066:41774176:-@chr19:41773050:41773128:-@chr19:41766588:41770196:-.A.up':'chr19:41774066:41774176:-@chr19:41773050:41773128:-@chr19:41766588:41770196:-.B.dn_chr19:41774066:41774176:-@chr19:41773050:41773128:-@chr19:417665…	(0:0):18:(0:1):2:(1:0):19:(1:1):319	0:289:1:51	chr19	-	41766588:41766588	41774176:41774176
SE	NA	chr19:36444988:36445077:+@chr19:36450564:36450623:+@chr19:36455621:36456204:+	0.06	0	0.17	'chr19:36444988:36445077:+@chr19:36450564:36450623:+@chr19:36455621:36456204:+.A.up_chr19:36444988:36445077:+@chr19:36450564:36450623:+@chr19:36455621:36456204:+.A.se_chr19:36444988:36445077:+@chr19:36450564:36450623:+@chr19:36455621:36456204:+.A.dn':'chr19:36444988:36445077:+@chr19:36450564:36450623:+@chr19:36455621:36456204:+.B.up_chr19:36444988:36445077:+@chr19:36450564:36450623:+@chr19:364556…	(0:0):137:(0:1):11:(1:1):106	0:1:1:116	chr19	+	36444988:36444988	36456204:36456204
SE	Gm16541	chr19:42562972:42563108:-@chr19:42562630:42562804:-@chr19:42559646:42559816:-	0.68	0.29	0.97	'chr19:42562972:42563108:-@chr19:42562630:42562804:-@chr19:42559646:42559816:-.A.dn_chr19:42562972:42563108:-@chr19:42562630:42562804:-@chr19:42559646:42559816:-.A.se_chr19:42562972:42563108:-@chr19:42562630:42562804:-@chr19:42559646:42559816:-.A.up':'chr19:42562972:42563108:-@chr19:42562630:42562804:-@chr19:42559646:42559816:-.B.dn_chr19:42562972:42563108:-@chr19:42562630:42562804:-@chr19:425596…	(0:0):62:(1:0):8:(1:1):13	0:18:1:3	chr19	-	42559646:42559646	42563108:42563108
SE	Zdhhc16	chr19:41939600:41939733:+@chr19:41939857:41939904:+@chr19:41940650:41940735:+	0.45	0.14	0.82	'chr19:41939600:41939733:+@chr19:41939857:41939904:+@chr19:41940650:41940735:+.A.up_chr19:41939600:41939733:+@chr19:41939857:41939904:+@chr19:41940650:41940735:+.A.se_chr19:41939600:41939733:+@chr19:41939857:41939904:+@chr19:41940650:41940735:+.A.dn':'chr19:41939600:41939733:+@chr19:41939857:41939904:+@chr19:41940650:41940735:+.B.up_chr19:41939600:41939733:+@chr19:41939857:41939904:+@chr19:419406…	(0:0):31:(0:1):2:(1:0):3:(1:1):16	0:17:1:4	chr19	+	41939600:41939600	41940735:41940735
SE	D19Ertd737e	chr19:60221054:60221304:-@chr19:60220490:60220577:-@chr19:60220330:60220360:-	0.84	0.59	1	'chr19:60221054:60221304:-@chr19:60220490:60220577:-@chr19:60220330:60220360:-.A.dn_chr19:60221054:60221304:-@chr19:60220490:60220577:-@chr19:60220330:60220360:-.A.se_chr19:60221054:60221304:-@chr19:60220490:60220577:-@chr19:60220330:60220360:-.A.up':'chr19:60221054:60221304:-@chr19:60220490:60220577:-@chr19:60220330:60220360:-.B.dn_chr19:60221054:60221304:-@chr19:60220490:60220577:-@chr19:602203…	(0:0):39:(1:0):24:(1:1):62	0:71:1:15	chr19	-	60220330:60220330	60221304:60221304
SE	Rps6kb2	chr19:4157682:4157789:-@chr19:4157482:4157594:-@chr19:4156795:4157199:-	0.72	0.47	0.92	'chr19:4157682:4157789:-@chr19:4157482:4157594:-@chr19:4156795:4157199:-.A.dn_chr19:4157682:4157789:-@chr19:4157482:4157594:-@chr19:4156795:4157199:-.A.se_chr19:4157682:4157789:-@chr19:4157482:4157594:-@chr19:4156795:4157199:-.A.up':'chr19:4157682:4157789:-@chr19:4157482:4157594:-@chr19:4156795:4157199:-.B.dn_chr19:4157682:4157789:-@chr19:4157482:4157594:-@chr19:4156795:4157199:-.B.up'	(0:0):17:(0:1):1:(1:0):18:(1:1):82	0:83:1:18	chr19	-	4156795:4156795	4157789:4157789
SE	Sorbs1	chr19:40382521:40382633:-@chr19:40376645:40377016:-@chr19:40373476:40373617:-	0.67	0.39	0.91	'chr19:40382521:40382633:-@chr19:40376645:40377016:-@chr19:40373476:40373617:-.A.dn_chr19:40382521:40382633:-@chr19:40376645:40377016:-@chr19:40373476:40373617:-.A.se_chr19:40382521:40382633:-@chr19:40376645:40377016:-@chr19:40373476:40373617:-.A.up':'chr19:40382521:40382633:-@chr19:40376645:40377016:-@chr19:40373476:40373617:-.B.dn_chr19:40382521:40382633:-@chr19:40376645:40377016:-@chr19:403734…	(0:0):62:(0:1):1:(1:0):29:(1:1):19	0:42:1:7	chr19	-	40373476:40373476	40382633:40382633
SE	Nrap	chr19:56327195:56327299:-@chr19:56323888:56323995:-@chr19:56321723:56322034:-	0.98	0.96	1	'chr19:56327195:56327299:-@chr19:56323888:56323995:-@chr19:56321723:56322034:-.A.dn_chr19:56327195:56327299:-@chr19:56323888:56323995:-@chr19:56321723:56322034:-.A.se_chr19:56327195:56327299:-@chr19:56323888:56323995:-@chr19:56321723:56322034:-.A.up':'chr19:56327195:56327299:-@chr19:56323888:56323995:-@chr19:56321723:56322034:-.B.dn_chr19:56327195:56327299:-@chr19:56323888:56323995:-@chr19:563217…	(0:0):593:(0:1):3:(1:0):795:(1:1):1649	0:2436:1:11	chr19	-	56321723:56321723	56327299:56327299
SE	Cpeb3	chr19:37126332:37126388:-@chr19:37105791:37105814:-@chr19:37088420:37088587:-	0.34	0.08	0.64	'chr19:37126332:37126388:-@chr19:37105791:37105814:-@chr19:37088420:37088587:-.A.dn_chr19:37126332:37126388:-@chr19:37105791:37105814:-@chr19:37088420:37088587:-.A.se_chr19:37126332:37126388:-@chr19:37105791:37105814:-@chr19:37088420:37088587:-.A.up':'chr19:37126332:37126388:-@chr19:37105791:37105814:-@chr19:37088420:37088587:-.B.dn_chr19:37126332:37126388:-@chr19:37105791:37105814:-@chr19:370884…	(0:0):185:(0:1):4:(1:0):2:(1:1):6	0:2:1:10	chr19	-	37088420:37088420	37126388:37126388
SE	Eef1g	chr19:8969844:8969987:+@chr19:8970585:8970747:+@chr19:8972507:8972636:+	0.02	0.01	0.03	'chr19:8969844:8969987:+@chr19:8970585:8970747:+@chr19:8972507:8972636:+.A.up_chr19:8969844:8969987:+@chr19:8970585:8970747:+@chr19:8972507:8972636:+.A.se_chr19:8969844:8969987:+@chr19:8970585:8970747:+@chr19:8972507:8972636:+.A.dn':'chr19:8969844:8969987:+@chr19:8970585:8970747:+@chr19:8972507:8972636:+.B.up_chr19:8969844:8969987:+@chr19:8970585:8970747:+@chr19:8972507:8972636:+.B.dn'	(0:0):525:(0:1):167:(1:0):18:(1:1):928	0:31:1:1082	chr19	+	8969844:8969844	8972636:8972636
SE	Rbm14	chr19:4811172:4811634:-@chr19:4802551:4804015:-@chr19:4800925:4801805:-	0.69	0.47	0.94	'chr19:4811172:4811634:-@chr19:4802551:4804015:-@chr19:4800925:4801805:-.A.dn_chr19:4811172:4811634:-@chr19:4802551:4804015:-@chr19:4800925:4801805:-.A.se_chr19:4811172:4811634:-@chr19:4802551:4804015:-@chr19:4800925:4801805:-.A.up':'chr19:4811172:4811634:-@chr19:4802551:4804015:-@chr19:4800925:4801805:-.B.dn_chr19:4811172:4811634:-@chr19:4802551:4804015:-@chr19:4800925:4801805:-.B.up'	(0:0):101:(1:0):62:(1:1):86	0:114:1:34	chr19	-	4800925:4800925	4811634:4811634
SE	Esrra	chr19:6921622:6921808:-@chr19:6920063:6920399:-@chr19:6914079:6914195:-	0.89	0.78	0.96	'chr19:6921622:6921808:-@chr19:6920063:6920399:-@chr19:6914079:6914195:-.A.dn_chr19:6921622:6921808:-@chr19:6920063:6920399:-@chr19:6914079:6914195:-.A.se_chr19:6921622:6921808:-@chr19:6920063:6920399:-@chr19:6914079:6914195:-.A.up':'chr19:6921622:6921808:-@chr19:6920063:6920399:-@chr19:6914079:6914195:-.B.dn_chr19:6921622:6921808:-@chr19:6920063:6920399:-@chr19:6914079:6914195:-.B.up'	(0:0):238:(0:1):3:(1:0):229:(1:1):136	0:357:1:11	chr19	-	6914079:6914079	6921808:6921808
SE	Tmem20	chr19:38395980:38396301:+@chr19:38400434:38400614:+@chr19:38402640:38405607:+	0.8	0.48	0.98	'chr19:38395980:38396301:+@chr19:38400434:38400614:+@chr19:38402640:38405607:+.A.up_chr19:38395980:38396301:+@chr19:38400434:38400614:+@chr19:38402640:38405607:+.A.se_chr19:38395980:38396301:+@chr19:38400434:38400614:+@chr19:38402640:38405607:+.A.dn':'chr19:38395980:38396301:+@chr19:38400434:38400614:+@chr19:38402640:38405607:+.B.up_chr19:38395980:38396301:+@chr19:38400434:38400614:+@chr19:384026…	(0:0):10:(1:0):9:(1:1):164	0:124:1:49	chr19	+	38395980:38395980	38405607:38405607
SE	Tmem109	chr19:10881652:10882001:-@chr19:10880180:10880302:-@chr19:10874242:10874486:-	0.16	0.12	0.22	'chr19:10881652:10882001:-@chr19:10880180:10880302:-@chr19:10874242:10874486:-.A.dn_chr19:10881652:10882001:-@chr19:10880180:10880302:-@chr19:10874242:10874486:-.A.se_chr19:10881652:10882001:-@chr19:10880180:10880302:-@chr19:10874242:10874486:-.A.up':'chr19:10881652:10882001:-@chr19:10880180:10880302:-@chr19:10874242:10874486:-.B.dn_chr19:10881652:10882001:-@chr19:10880180:10880302:-@chr19:108742…	(0:0):215:(0:1):101:(1:0):40:(1:1):461	0:128:1:474	chr19	-	10874242:10874242	10882001:10882001
SE	Patl1	chr19:11921369:11921563:+@chr19:11921921:11921994:+@chr19:11922467:11922568:+	0.4	0.04	0.87	'chr19:11921369:11921563:+@chr19:11921921:11921994:+@chr19:11922467:11922568:+.A.up_chr19:11921369:11921563:+@chr19:11921921:11921994:+@chr19:11922467:11922568:+.A.se_chr19:11921369:11921563:+@chr19:11921921:11921994:+@chr19:11922467:11922568:+.A.dn':'chr19:11921369:11921563:+@chr19:11921921:11921994:+@chr19:11922467:11922568:+.B.up_chr19:11921369:11921563:+@chr19:11921921:11921994:+@chr19:119224…	(0:0):8:(0:1):1:(1:0):1:(1:1):11	0:2:1:11	chr19	+	11921369:11921369	11922568:11922568
SE	4930481A15Rik	chr19:5406874:5407083:+@chr19:5415008:5415099:+@chr19:5415607:5415812:+	0.64	0.18	0.97	'chr19:5406874:5407083:+@chr19:5415008:5415099:+@chr19:5415607:5415812:+.A.up_chr19:5406874:5407083:+@chr19:5415008:5415099:+@chr19:5415607:5415812:+.A.se_chr19:5406874:5407083:+@chr19:5415008:5415099:+@chr19:5415607:5415812:+.A.dn':'chr19:5406874:5407083:+@chr19:5415008:5415099:+@chr19:5415607:5415812:+.B.up_chr19:5406874:5407083:+@chr19:5415008:5415099:+@chr19:5415607:5415812:+.B.dn'	(0:0):138:(1:0):3:(1:1):5	0.00555556	chr19	+	5406874:5406874	5415812:5415812
SE	Hectd2	chr19:36587366:36587430:+@chr19:36595209:36595254:+@chr19:36597077:36597186:+	0.79	0.37	1	'chr19:36587366:36587430:+@chr19:36595209:36595254:+@chr19:36597077:36597186:+.A.up_chr19:36587366:36587430:+@chr19:36595209:36595254:+@chr19:36597077:36597186:+.A.se_chr19:36587366:36587430:+@chr19:36595209:36595254:+@chr19:36597077:36597186:+.A.dn':'chr19:36587366:36587430:+@chr19:36595209:36595254:+@chr19:36597077:36597186:+.B.up_chr19:36587366:36587430:+@chr19:36595209:36595254:+@chr19:365970…	(0:0):40:(1:0):5:(1:1):2	0:5:1:2	chr19	+	36587366:36587366	36597186:36597186
SE	Snx15	chr19:6128049:6128215:-@chr19:6124153:6124188:-@chr19:6123830:6123950:-	0.79	0.51	0.99	'chr19:6128049:6128215:-@chr19:6124153:6124188:-@chr19:6123830:6123950:-.A.dn_chr19:6128049:6128215:-@chr19:6124153:6124188:-@chr19:6123830:6123950:-.A.se_chr19:6128049:6128215:-@chr19:6124153:6124188:-@chr19:6123830:6123950:-.A.up':'chr19:6128049:6128215:-@chr19:6124153:6124188:-@chr19:6123830:6123950:-.B.dn_chr19:6128049:6128215:-@chr19:6124153:6124188:-@chr19:6123830:6123950:-.B.up'	(0:0):17:(0:1):1:(1:0):9:(1:1):11	0:17:1:4	chr19	-	6123830:6123830	6128215:6128215
SE	Tmem2	chr19:21778342:21778786:+@chr19:21780171:21780252:+@chr19:21792638:21792980:+	0.49	0.27	0.71	'chr19:21778342:21778786:+@chr19:21780171:21780252:+@chr19:21792638:21792980:+.A.up_chr19:21778342:21778786:+@chr19:21780171:21780252:+@chr19:21792638:21792980:+.A.se_chr19:21778342:21778786:+@chr19:21780171:21780252:+@chr19:21792638:21792980:+.A.dn':'chr19:21778342:21778786:+@chr19:21780171:21780252:+@chr19:21792638:21792980:+.B.up_chr19:21778342:21778786:+@chr19:21780171:21780252:+@chr19:217926…	(0:0):42:(0:1):4:(1:0):8:(1:1):64	0:55:1:21	chr19	+	21778342:21778342	21792980:21792980
SE	Snx15	chr19:6121379:6121522:-@chr19:6120486:6120743:-@chr19:6119404:6119954:-	0.91	0.74	0.99	'chr19:6121379:6121522:-@chr19:6120486:6120743:-@chr19:6119404:6119954:-.A.dn_chr19:6121379:6121522:-@chr19:6120486:6120743:-@chr19:6119404:6119954:-.A.se_chr19:6121379:6121522:-@chr19:6120486:6120743:-@chr19:6119404:6119954:-.A.up':'chr19:6121379:6121522:-@chr19:6120486:6120743:-@chr19:6119404:6119954:-.B.dn_chr19:6121379:6121522:-@chr19:6120486:6120743:-@chr19:6119404:6119954:-.B.up'	(0:0):4:(1:0):24:(1:1):35	0:57:1:2	chr19	-	6119404:6119404	6121522:6121522
SE	Suv420h1	chr19:3768022:3768340:+@chr19:3786389:3786627:+@chr19:3793068:3793215:+	0.9	0.72	0.99	'chr19:3768022:3768340:+@chr19:3786389:3786627:+@chr19:3793068:3793215:+.A.up_chr19:3768022:3768340:+@chr19:3786389:3786627:+@chr19:3793068:3793215:+.A.se_chr19:3768022:3768340:+@chr19:3786389:3786627:+@chr19:3793068:3793215:+.A.dn':'chr19:3768022:3768340:+@chr19:3786389:3786627:+@chr19:3793068:3793215:+.B.up_chr19:3768022:3768340:+@chr19:3786389:3786627:+@chr19:3793068:3793215:+.B.dn'	(0:0):171:(0:1):1:(1:0):50:(1:1):44	0:85:1:10	chr19	+	3768022:3768022	3793215:3793215
SE	Mms19	chr19:41980999:41981136:-@chr19:41969703:41969751:-@chr19:41966214:41966314:-	0.81	0.53	0.97	'chr19:41980999:41981136:-@chr19:41969703:41969751:-@chr19:41966214:41966314:-.A.dn_chr19:41980999:41981136:-@chr19:41969703:41969751:-@chr19:41966214:41966314:-.A.se_chr19:41980999:41981136:-@chr19:41969703:41969751:-@chr19:41966214:41966314:-.A.up':'chr19:41980999:41981136:-@chr19:41969703:41969751:-@chr19:41966214:41966314:-.B.dn_chr19:41980999:41981136:-@chr19:41969703:41969751:-@chr19:419662…	(0:0):28:(1:0):7:(1:1):8	0:14:1:1	chr19	-	41966214:41966214	41981136:41981136
SE	Nfkb2	chr19:46310724:46310875:+@chr19:46311009:46311078:+@chr19:46311282:46311454:+	0.69	0.36	0.95	'chr19:46310724:46310875:+@chr19:46311009:46311078:+@chr19:46311282:46311454:+.A.up_chr19:46310724:46310875:+@chr19:46311009:46311078:+@chr19:46311282:46311454:+.A.se_chr19:46310724:46310875:+@chr19:46311009:46311078:+@chr19:46311282:46311454:+.A.dn':'chr19:46310724:46310875:+@chr19:46311009:46311078:+@chr19:46311282:46311454:+.B.up_chr19:46310724:46310875:+@chr19:46311009:46311078:+@chr19:463112…	(0:0):7:(1:0):5:(1:1):13	0:10:1:8	chr19	+	46310724:46310724	46311454:46311454
SE	Vps51	chr19:6076951:6077187:-@chr19:6076363:6076492:-@chr19:6071562:6071708:-	0.81	0.61	0.95	'chr19:6076951:6077187:-@chr19:6076363:6076492:-@chr19:6071562:6071708:-.A.dn_chr19:6076951:6077187:-@chr19:6076363:6076492:-@chr19:6071562:6071708:-.A.se_chr19:6076951:6077187:-@chr19:6076363:6076492:-@chr19:6071562:6071708:-.A.up':'chr19:6076951:6077187:-@chr19:6076363:6076492:-@chr19:6071562:6071708:-.B.dn_chr19:6076951:6077187:-@chr19:6076363:6076492:-@chr19:6071562:6071708:-.B.up'	(0:0):29:(1:0):21:(1:1):39	0:55:1:5	chr19	-	6071562:6071562	6077187:6077187
SE	NA	chr19:55925977:55926049:+@chr19:55926684:55926756:+@chr19:55931434:55933655:+	0.5	0.07	0.89	'chr19:55925977:55926049:+@chr19:55926684:55926756:+@chr19:55931434:55933655:+.A.up_chr19:55925977:55926049:+@chr19:55926684:55926756:+@chr19:55931434:55933655:+.A.se_chr19:55925977:55926049:+@chr19:55926684:55926756:+@chr19:55931434:55933655:+.A.dn':'chr19:55925977:55926049:+@chr19:55926684:55926756:+@chr19:55931434:55933655:+.B.up_chr19:55925977:55926049:+@chr19:55926684:55926756:+@chr19:559314…	(0:0):4:(1:1):28	0:12:1:16	chr19	+	55925977:55925977	55933655:55933655
SE	Mark2	chr19:7280998:7281255:-@chr19:7278042:7278086:-@chr19:7275396:7277450:-	0.67	0.31	0.93	'chr19:7280998:7281255:-@chr19:7278042:7278086:-@chr19:7275396:7277450:-.A.dn_chr19:7280998:7281255:-@chr19:7278042:7278086:-@chr19:7275396:7277450:-.A.se_chr19:7280998:7281255:-@chr19:7278042:7278086:-@chr19:7275396:7277450:-.A.up':'chr19:7280998:7281255:-@chr19:7278042:7278086:-@chr19:7275396:7277450:-.B.dn_chr19:7280998:7281255:-@chr19:7278042:7278086:-@chr19:7275396:7277450:-.B.up'	(0:0):30:(1:0):5:(1:1):172	0:104:1:73	chr19	-	7275396:7275396	7281255:7281255
SE	Ganab	chr19:8907215:8907394:+@chr19:8907851:8907916:+@chr19:8908678:8908747:+	0.48	0.23	0.74	'chr19:8907215:8907394:+@chr19:8907851:8907916:+@chr19:8908678:8908747:+.A.up_chr19:8907215:8907394:+@chr19:8907851:8907916:+@chr19:8908678:8908747:+.A.se_chr19:8907215:8907394:+@chr19:8907851:8907916:+@chr19:8908678:8908747:+.A.dn':'chr19:8907215:8907394:+@chr19:8907851:8907916:+@chr19:8908678:8908747:+.B.up_chr19:8907215:8907394:+@chr19:8907851:8907916:+@chr19:8908678:8908747:+.B.dn'	(0:0):42:(0:1):2:(1:0):7:(1:1):27	0:18:1:18	chr19	+	8907215:8907215	8908747:8908747
SE	Mms19	chr19:41963401:41963470:-@chr19:41962950:41963078:-@chr19:41962800:41962861:-	0.73	0.39	0.95	'chr19:41963401:41963470:-@chr19:41962950:41963078:-@chr19:41962800:41962861:-.A.dn_chr19:41963401:41963470:-@chr19:41962950:41963078:-@chr19:41962800:41962861:-.A.se_chr19:41963401:41963470:-@chr19:41962950:41963078:-@chr19:41962800:41962861:-.A.up':'chr19:41963401:41963470:-@chr19:41962950:41963078:-@chr19:41962800:41962861:-.B.dn_chr19:41963401:41963470:-@chr19:41962950:41963078:-@chr19:419628…	(0:0):7:(1:0):12:(1:1):7	0:17:1:2	chr19	-	41962800:41962800	41963470:41963470
SE	Rps6kb2	chr19:4161068:4161215:-@chr19:4159566:4159705:-@chr19:4159403:4159460:-	0.28	0.1	0.54	'chr19:4161068:4161215:-@chr19:4159566:4159705:-@chr19:4159403:4159460:-.A.dn_chr19:4161068:4161215:-@chr19:4159566:4159705:-@chr19:4159403:4159460:-.A.se_chr19:4161068:4161215:-@chr19:4159566:4159705:-@chr19:4159403:4159460:-.A.up':'chr19:4161068:4161215:-@chr19:4159566:4159705:-@chr19:4159403:4159460:-.B.dn_chr19:4161068:4161215:-@chr19:4159566:4159705:-@chr19:4159403:4159460:-.B.up'	(0:0):31:(0:1):3:(1:0):4:(1:1):15	0:6:1:16	chr19	-	4159403:4159403	4161215:4161215
SE	Gfra1	chr19:58451969:58452052:-@chr19:58392573:58392587:-@chr19:58300242:58300578:-	0.56	0.16	0.89	'chr19:58451969:58452052:-@chr19:58392573:58392587:-@chr19:58300242:58300578:-.A.dn_chr19:58451969:58452052:-@chr19:58392573:58392587:-@chr19:58300242:58300578:-.A.se_chr19:58451969:58452052:-@chr19:58392573:58392587:-@chr19:58300242:58300578:-.A.up':'chr19:58451969:58452052:-@chr19:58392573:58392587:-@chr19:58300242:58300578:-.B.dn_chr19:58451969:58452052:-@chr19:58392573:58392587:-@chr19:583002…	(0:0):73:(0:1):1:(1:0):1:(1:1):12	0:7:1:7	chr19	-	58300242:58300242	58452052:58452052
SE	Vldlr	chr19:27234790:27234912:+@chr19:27236240:27236362:+@chr19:27238053:27238424:+	0.92	0.83	0.97	'chr19:27234790:27234912:+@chr19:27236240:27236362:+@chr19:27238053:27238424:+.A.up_chr19:27234790:27234912:+@chr19:27236240:27236362:+@chr19:27238053:27238424:+.A.se_chr19:27234790:27234912:+@chr19:27236240:27236362:+@chr19:27238053:27238424:+.A.dn':'chr19:27234790:27234912:+@chr19:27236240:27236362:+@chr19:27238053:27238424:+.B.up_chr19:27234790:27234912:+@chr19:27236240:27236362:+@chr19:272380…	(0:0):126:(0:1):2:(1:0):124:(1:1):321	0:412:1:35	chr19	+	27234790:27234790	27238424:27238424
SE	Smarca2	chr19:26749852:26749947:+@chr19:26751122:26751156:+@chr19:26751824:26752041:+	0.15	0.02	0.38	'chr19:26749852:26749947:+@chr19:26751122:26751156:+@chr19:26751824:26752041:+.A.up_chr19:26749852:26749947:+@chr19:26751122:26751156:+@chr19:26751824:26752041:+.A.se_chr19:26749852:26749947:+@chr19:26751122:26751156:+@chr19:26751824:26752041:+.A.dn':'chr19:26749852:26749947:+@chr19:26751122:26751156:+@chr19:26751824:26752041:+.B.up_chr19:26749852:26749947:+@chr19:26751122:26751156:+@chr19:267518…	(0:0):30:(0:1):2:(1:1):55	0:2:1:55	chr19	+	26749852:26749852	26752041:26752041
SE	Pcgf6	chr19:47042766:47042793:-@chr19:47042122:47042139:-@chr19:47040044:47040142:-	0.22	0.01	0.67	'chr19:47042766:47042793:-@chr19:47042122:47042139:-@chr19:47040044:47040142:-.A.dn_chr19:47042766:47042793:-@chr19:47042122:47042139:-@chr19:47040044:47040142:-.A.se_chr19:47042766:47042793:-@chr19:47042122:47042139:-@chr19:47040044:47040142:-.A.up':'chr19:47042766:47042793:-@chr19:47042122:47042139:-@chr19:47040044:47040142:-.B.dn_chr19:47042766:47042793:-@chr19:47042122:47042139:-@chr19:470400…	(0:0):18:(0:1):3:(1:1):1	0:0:1:4	chr19	-	47040044:47040044	47042793:47042793
SE	NA	chr19:4811172:4811634:-@chr19:4787361:4788042:-@chr19:4784293:4785567:-	0.95	0.82	0.99	'chr19:4811172:4811634:-@chr19:4787361:4788042:-@chr19:4784293:4785567:-.A.dn_chr19:4811172:4811634:-@chr19:4787361:4788042:-@chr19:4784293:4785567:-.A.se_chr19:4811172:4811634:-@chr19:4787361:4788042:-@chr19:4784293:4785567:-.A.up':'chr19:4811172:4811634:-@chr19:4787361:4788042:-@chr19:4784293:4785567:-.B.dn_chr19:4811172:4811634:-@chr19:4787361:4788042:-@chr19:4784293:4785567:-.B.up'	(0:0):972:(1:0):73:(1:1):140	0.147917	chr19	-	4784293:4784293	4811634:4811634
SE	Nrap	chr19:56389806:56390035:-@chr19:56389390:56389484:-@chr19:56388749:56388836:-	0.99	0.98	1	'chr19:56389806:56390035:-@chr19:56389390:56389484:-@chr19:56388749:56388836:-.A.dn_chr19:56389806:56390035:-@chr19:56389390:56389484:-@chr19:56388749:56388836:-.A.se_chr19:56389806:56390035:-@chr19:56389390:56389484:-@chr19:56388749:56388836:-.A.up':'chr19:56389806:56390035:-@chr19:56389390:56389484:-@chr19:56388749:56388836:-.B.dn_chr19:56389806:56390035:-@chr19:56389390:56389484:-@chr19:563887…	(0:0):327:(0:1):2:(1:0):931:(1:1):1453	0:2366:1:20	chr19	-	56388749:56388749	56390035:56390035
SE	Pprc1	chr19:46062144:46062290:+@chr19:46062402:46062503:+@chr19:46062612:46065480:+	0.71	0.31	0.98	'chr19:46062144:46062290:+@chr19:46062402:46062503:+@chr19:46062612:46065480:+.A.up_chr19:46062144:46062290:+@chr19:46062402:46062503:+@chr19:46062612:46065480:+.A.se_chr19:46062144:46062290:+@chr19:46062402:46062503:+@chr19:46062612:46065480:+.A.dn':'chr19:46062144:46062290:+@chr19:46062402:46062503:+@chr19:46062612:46065480:+.B.up_chr19:46062144:46062290:+@chr19:46062402:46062503:+@chr19:460626…	(0:0):1:(1:0):3:(1:1):70	0:62:1:11	chr19	+	46062144:46062144	46065480:46065480
SE	Tifa	chr3:127789913:127790171:+@chr3:127791473:127791529:+@chr3:127796569:127798389:+	0.78	0.33	0.98	'chr3:127789913:127790171:+@chr3:127791473:127791529:+@chr3:127796569:127798389:+.A.up_chr3:127789913:127790171:+@chr3:127791473:127791529:+@chr3:127796569:127798389:+.A.se_chr3:127789913:127790171:+@chr3:127791473:127791529:+@chr3:127796569:127798389:+.A.dn':'chr3:127789913:127790171:+@chr3:127791473:127791529:+@chr3:127796569:127798389:+.B.up_chr3:127789913:127790171:+@chr3:127791473:127791529:…	(0:0):2:(1:0):4:(1:1):29	0:29:1:4	chr3	+	127789913:127789913	127798389:127798389
SE	Ift80	chr3:68930822:68930985:-@chr3:68927727:68927791:-@chr3:68918490:68918625:-	0.54	0.17	0.98	'chr3:68930822:68930985:-@chr3:68927727:68927791:-@chr3:68918490:68918625:-.A.dn_chr3:68930822:68930985:-@chr3:68927727:68927791:-@chr3:68918490:68918625:-.A.se_chr3:68930822:68930985:-@chr3:68927727:68927791:-@chr3:68918490:68918625:-.A.up':'chr3:68930822:68930985:-@chr3:68927727:68927791:-@chr3:68918490:68918625:-.B.dn_chr3:68930822:68930985:-@chr3:68927727:68927791:-@chr3:68918490:68918625:-.B…	(0:0):63:(1:0):1:(1:1):5	0:4:1:2	chr3	-	68918490:68918490	68930985:68930985
SE	Srsf11	chr3:158026725:158026858:-@chr3:158023243:158023359:-@chr3:158022841:158022950:-	0.16	0.06	0.34	'chr3:158026725:158026858:-@chr3:158023243:158023359:-@chr3:158022841:158022950:-.A.dn_chr3:158026725:158026858:-@chr3:158023243:158023359:-@chr3:158022841:158022950:-.A.se_chr3:158026725:158026858:-@chr3:158023243:158023359:-@chr3:158022841:158022950:-.A.up':'chr3:158026725:158026858:-@chr3:158023243:158023359:-@chr3:158022841:158022950:-.B.dn_chr3:158026725:158026858:-@chr3:158023243:158023359:…	(0:0):239:(0:1):6:(1:0):4:(1:1):30	0:7:1:33	chr3	-	158022841:158022841	158026858:158026858
SE	Rrnad1	chr3:87927563:87927755:-@chr3:87927055:87927117:-@chr3:87926731:87926874:-	0.75	0.28	0.98	'chr3:87927563:87927755:-@chr3:87927055:87927117:-@chr3:87926731:87926874:-.A.dn_chr3:87927563:87927755:-@chr3:87927055:87927117:-@chr3:87926731:87926874:-.A.se_chr3:87927563:87927755:-@chr3:87927055:87927117:-@chr3:87926731:87926874:-.A.up':'chr3:87927563:87927755:-@chr3:87927055:87927117:-@chr3:87926731:87926874:-.B.dn_chr3:87927563:87927755:-@chr3:87927055:87927117:-@chr3:87926731:87926874:-.B…	(0:0):12:(1:0):5:(1:1):7	0.00833333	chr3	-	87926731:87926731	87927755:87927755
SE	Golph3l	chr3:95607906:95608037:+@chr3:95609672:95609786:+@chr3:95617044:95617242:+	0.91	0.75	0.99	'chr3:95607906:95608037:+@chr3:95609672:95609786:+@chr3:95617044:95617242:+.A.up_chr3:95607906:95608037:+@chr3:95609672:95609786:+@chr3:95617044:95617242:+.A.se_chr3:95607906:95608037:+@chr3:95609672:95609786:+@chr3:95617044:95617242:+.A.dn':'chr3:95607906:95608037:+@chr3:95609672:95609786:+@chr3:95617044:95617242:+.B.up_chr3:95607906:95608037:+@chr3:95609672:95609786:+@chr3:95617044:95617242:+.B…	(0:0):28:(1:0):27:(1:1):29	0.0388889	chr3	+	95607906:95607906	95617242:95617242
SE	Mtx1	chr3:89213813:89214335:-@chr3:89212877:89212946:-@chr3:89212683:89212762:-	0.96	0.88	0.99	'chr3:89213813:89214335:-@chr3:89212877:89212946:-@chr3:89212683:89212762:-.A.dn_chr3:89213813:89214335:-@chr3:89212877:89212946:-@chr3:89212683:89212762:-.A.se_chr3:89213813:89214335:-@chr3:89212877:89212946:-@chr3:89212683:89212762:-.A.up':'chr3:89213813:89214335:-@chr3:89212877:89212946:-@chr3:89212683:89212762:-.B.dn_chr3:89213813:89214335:-@chr3:89212877:89212946:-@chr3:89212683:89212762:-.B…	(0:0):18:(1:0):33:(1:1):15	0.0333333	chr3	-	89212683:89212683	89214335:89214335
SE	Lrif1	chr3:106721682:106722106:+@chr3:106722857:106722969:+@chr3:106731671:106732063:+	0.68	0.22	0.96	'chr3:106721682:106722106:+@chr3:106722857:106722969:+@chr3:106731671:106732063:+.A.up_chr3:106721682:106722106:+@chr3:106722857:106722969:+@chr3:106731671:106732063:+.A.se_chr3:106721682:106722106:+@chr3:106722857:106722969:+@chr3:106731671:106732063:+.A.dn':'chr3:106721682:106722106:+@chr3:106722857:106722969:+@chr3:106731671:106732063:+.B.up_chr3:106721682:106722106:+@chr3:106722857:106722969:…	(0:0):758:(1:0):2:(1:1):29	0:30:1:1	chr3	+	106721682:106721682	106732063:106732063
SE	Elovl6	chr3:129605041:129605172:+@chr3:129628283:129628434:+@chr3:129633060:129638493:+	0.72	0.43	0.94	'chr3:129605041:129605172:+@chr3:129628283:129628434:+@chr3:129633060:129638493:+.A.up_chr3:129605041:129605172:+@chr3:129628283:129628434:+@chr3:129633060:129638493:+.A.se_chr3:129605041:129605172:+@chr3:129628283:129628434:+@chr3:129633060:129638493:+.A.dn':'chr3:129605041:129605172:+@chr3:129628283:129628434:+@chr3:129633060:129638493:+.B.up_chr3:129605041:129605172:+@chr3:129628283:129628434:…	(0:0):15:(1:0):6:(1:1):214	0:204:1:16	chr3	+	129605041:129605041	129638493:129638493
SE	Mbnl1	chr3:60613263:60613520:+@chr3:60614683:60614736:+@chr3:60615620:60615773:+	0.13	0.1	0.16	'chr3:60613263:60613520:+@chr3:60614683:60614736:+@chr3:60615620:60615773:+.A.up_chr3:60613263:60613520:+@chr3:60614683:60614736:+@chr3:60615620:60615773:+.A.se_chr3:60613263:60613520:+@chr3:60614683:60614736:+@chr3:60615620:60615773:+.A.dn':'chr3:60613263:60613520:+@chr3:60614683:60614736:+@chr3:60615620:60615773:+.B.up_chr3:60613263:60613520:+@chr3:60614683:60614736:+@chr3:60615620:60615773:+.B…	(0:0):570:(0:1):153:(1:0):53:(1:1):1478	0:203:1:1481	chr3	+	60613263:60613263	60615773:60615773
SE	NA	chr3:127339132:127339192:-@chr3:127248134:127248232:-@chr3:127104761:127104862:-	0.69	0.3	0.97	'chr3:127339132:127339192:-@chr3:127248134:127248232:-@chr3:127104761:127104862:-.A.dn_chr3:127339132:127339192:-@chr3:127248134:127248232:-@chr3:127104761:127104862:-.A.se_chr3:127339132:127339192:-@chr3:127248134:127248232:-@chr3:127104761:127104862:-.A.up':'chr3:127339132:127339192:-@chr3:127248134:127248232:-@chr3:127104761:127104862:-.B.dn_chr3:127339132:127339192:-@chr3:127248134:127248232:…	(0:0):1213:(1:0):3:(1:1):3	0.00416667	chr3	-	127104761:127104761	127339192:127339192
SE	NA	chr3:34081186:34081326:-@chr3:34080231:34080282:-@chr3:34080084:34080157:-	0.95	0.88	0.99	'chr3:34081186:34081326:-@chr3:34080231:34080282:-@chr3:34080084:34080157:-.A.dn_chr3:34081186:34081326:-@chr3:34080231:34080282:-@chr3:34080084:34080157:-.A.se_chr3:34081186:34081326:-@chr3:34080231:34080282:-@chr3:34080084:34080157:-.A.up':'chr3:34081186:34081326:-@chr3:34080231:34080282:-@chr3:34080084:34080157:-.B.dn_chr3:34081186:34081326:-@chr3:34080231:34080282:-@chr3:34080084:34080157:-.B…	(0:0):54:(0:1):1:(1:0):83:(1:1):99	0:180:1:3	chr3	-	34080084:34080084	34081326:34081326
SE	AC140312.1	chr3:9403078:9403239:+@chr3:9404818:9404929:+@chr3:9410931:9413903:+	0.53	0.19	0.89	'chr3:9403078:9403239:+@chr3:9404818:9404929:+@chr3:9410931:9413903:+.A.up_chr3:9403078:9403239:+@chr3:9404818:9404929:+@chr3:9410931:9413903:+.A.se_chr3:9403078:9403239:+@chr3:9404818:9404929:+@chr3:9410931:9413903:+.A.dn':'chr3:9403078:9403239:+@chr3:9404818:9404929:+@chr3:9410931:9413903:+.B.up_chr3:9403078:9403239:+@chr3:9404818:9404929:+@chr3:9410931:9413903:+.B.dn'	(0:0):8:(1:1):39	0:35:1:4	chr3	+	9403078:9403078	9413903:9413903
SE	Fxr1	chr3:34064119:34064319:+@chr3:34064974:34065054:+@chr3:34068161:34068252:+	0.99	0.98	1	'chr3:34064119:34064319:+@chr3:34064974:34065054:+@chr3:34068161:34068252:+.A.up_chr3:34064119:34064319:+@chr3:34064974:34065054:+@chr3:34068161:34068252:+.A.se_chr3:34064119:34064319:+@chr3:34064974:34065054:+@chr3:34068161:34068252:+.A.dn':'chr3:34064119:34064319:+@chr3:34064974:34065054:+@chr3:34068161:34068252:+.B.up_chr3:34064119:34064319:+@chr3:34064974:34065054:+@chr3:34068161:34068252:+.B…	(0:0):709:(1:0):561:(1:1):868	0:1416:1:13	chr3	+	34064119:34064119	34068252:34068252
SE	Ccnl1	chr3:65950480:65950544:-@chr3:65950025:65950226:-@chr3:65948691:65948790:-	0.54	0.25	0.84	'chr3:65950480:65950544:-@chr3:65950025:65950226:-@chr3:65948691:65948790:-.A.dn_chr3:65950480:65950544:-@chr3:65950025:65950226:-@chr3:65948691:65948790:-.A.se_chr3:65950480:65950544:-@chr3:65950025:65950226:-@chr3:65948691:65948790:-.A.up':'chr3:65950480:65950544:-@chr3:65950025:65950226:-@chr3:65948691:65948790:-.B.dn_chr3:65950480:65950544:-@chr3:65950025:65950226:-@chr3:65948691:65948790:-.B…	(0:0):60:(0:1):2:(1:0):8:(1:1):1	0:8:1:3	chr3	-	65948691:65948691	65950544:65950544
SE	Tm4sf1	chr3:57301728:57301919:-@chr3:57301522:57301636:-@chr3:57294612:57295082:-	0.1	0	0.47	'chr3:57301728:57301919:-@chr3:57301522:57301636:-@chr3:57294612:57295082:-.A.dn_chr3:57301728:57301919:-@chr3:57301522:57301636:-@chr3:57294612:57295082:-.A.se_chr3:57301728:57301919:-@chr3:57301522:57301636:-@chr3:57294612:57295082:-.A.up':'chr3:57301728:57301919:-@chr3:57301522:57301636:-@chr3:57294612:57295082:-.B.dn_chr3:57301728:57301919:-@chr3:57301522:57301636:-@chr3:57294612:57295082:-.B…	(0:0):18:(1:1):70	0:1:1:69	chr3	-	57294612:57294612	57301919:57301919
SE	Gdap2	chr3:100162518:100162665:+@chr3:100168940:100169085:+@chr3:100169936:100170175:+	0.25	0.05	0.54	'chr3:100162518:100162665:+@chr3:100168940:100169085:+@chr3:100169936:100170175:+.A.up_chr3:100162518:100162665:+@chr3:100168940:100169085:+@chr3:100169936:100170175:+.A.se_chr3:100162518:100162665:+@chr3:100168940:100169085:+@chr3:100169936:100170175:+.A.dn':'chr3:100162518:100162665:+@chr3:100168940:100169085:+@chr3:100169936:100170175:+.B.up_chr3:100162518:100162665:+@chr3:100168940:100169085:…	(0:0):23:(0:1):2:(1:0):1:(1:1):16	0:4:1:15	chr3	+	100162518:100162518	100170175:100170175
SE	Camk2d	chr3:126801724:126801761:+@chr3:126805857:126805916:+@chr3:126808208:126808249:+	0.89	0.7	0.99	'chr3:126801724:126801761:+@chr3:126805857:126805916:+@chr3:126808208:126808249:+.A.up_chr3:126801724:126801761:+@chr3:126805857:126805916:+@chr3:126808208:126808249:+.A.se_chr3:126801724:126801761:+@chr3:126805857:126805916:+@chr3:126808208:126808249:+.A.dn':'chr3:126801724:126801761:+@chr3:126805857:126805916:+@chr3:126808208:126808249:+.B.up_chr3:126801724:126801761:+@chr3:126805857:126805916:…	(0:0):111:(1:0):20	0.0138889	chr3	+	126801724:126801724	126808249:126808249
SE	Arhgap29	chr3:121973879:121974115:+@chr3:121976296:121976375:+@chr3:121981815:121981949:+	0.14	0.01	0.36	'chr3:121973879:121974115:+@chr3:121976296:121976375:+@chr3:121981815:121981949:+.A.up_chr3:121973879:121974115:+@chr3:121976296:121976375:+@chr3:121981815:121981949:+.A.se_chr3:121973879:121974115:+@chr3:121976296:121976375:+@chr3:121981815:121981949:+.A.dn':'chr3:121973879:121974115:+@chr3:121976296:121976375:+@chr3:121981815:121981949:+.B.up_chr3:121973879:121974115:+@chr3:121976296:121976375:…	(0:0):54:(0:1):2:(1:1):43	0:5:1:40	chr3	+	121973879:121973879	121981949:121981949
SE	NA	chr3:127013239:127013337:-@chr3:127012673:127012771:-@chr3:127010854:127011051:-	0.52	0.29	0.75	'chr3:127013239:127013337:-@chr3:127012673:127012771:-@chr3:127010854:127011051:-.A.dn_chr3:127013239:127013337:-@chr3:127012673:127012771:-@chr3:127010854:127011051:-.A.se_chr3:127013239:127013337:-@chr3:127012673:127012771:-@chr3:127010854:127011051:-.A.up':'chr3:127013239:127013337:-@chr3:127012673:127012771:-@chr3:127010854:127011051:-.B.dn_chr3:127013239:127013337:-@chr3:127012673:127012771:…	(0:0):16:(0:1):4:(1:0):10:(1:1):23	0:20:1:17	chr3	-	127010854:127010854	127013337:127013337
SE	Atp8b2	chr3:89943330:89943468:-@chr3:89941675:89941805:-@chr3:89939481:89941431:-	0.8	0.45	0.99	'chr3:89943330:89943468:-@chr3:89941675:89941805:-@chr3:89939481:89941431:-.A.dn_chr3:89943330:89943468:-@chr3:89941675:89941805:-@chr3:89939481:89941431:-.A.se_chr3:89943330:89943468:-@chr3:89941675:89941805:-@chr3:89939481:89941431:-.A.up':'chr3:89943330:89943468:-@chr3:89941675:89941805:-@chr3:89939481:89941431:-.B.dn_chr3:89943330:89943468:-@chr3:89941675:89941805:-@chr3:89939481:89941431:-.B…	(0:0):2:(1:0):6:(1:1):57	0:61:1:2	chr3	-	89939481:89939481	89943468:89943468
SE	Mef2d	chr3:88161191:88161381:+@chr3:88161781:88161801:+@chr3:88162958:88163087:+	0.7	0.49	0.9	'chr3:88161191:88161381:+@chr3:88161781:88161801:+@chr3:88162958:88163087:+.A.up_chr3:88161191:88161381:+@chr3:88161781:88161801:+@chr3:88162958:88163087:+.A.se_chr3:88161191:88161381:+@chr3:88161781:88161801:+@chr3:88162958:88163087:+.A.dn':'chr3:88161191:88161381:+@chr3:88161781:88161801:+@chr3:88162958:88163087:+.B.up_chr3:88161191:88161381:+@chr3:88161781:88161801:+@chr3:88162958:88163087:+.B…	(0:0):51:(0:1):4:(1:0):13:(1:1):39	0:46:1:10	chr3	+	88161191:88161191	88163087:88163087
SE	Exosc9	chr3:36552606:36552751:+@chr3:36553035:36553129:+@chr3:36553806:36553925:+	0.92	0.8	0.99	'chr3:36552606:36552751:+@chr3:36553035:36553129:+@chr3:36553806:36553925:+.A.up_chr3:36552606:36552751:+@chr3:36553035:36553129:+@chr3:36553806:36553925:+.A.se_chr3:36552606:36552751:+@chr3:36553035:36553129:+@chr3:36553806:36553925:+.A.dn':'chr3:36552606:36552751:+@chr3:36553035:36553129:+@chr3:36553806:36553925:+.B.up_chr3:36552606:36552751:+@chr3:36553035:36553129:+@chr3:36553806:36553925:+.B…	(0:0):6:(1:0):35:(1:1):34	0:68:1:1	chr3	+	36552606:36552606	36553925:36553925
SE	Arnt	chr3:95483772:95483848:+@chr3:95484859:95484993:+@chr3:95487249:95487323:+	0.82	0.63	0.96	'chr3:95483772:95483848:+@chr3:95484859:95484993:+@chr3:95487249:95487323:+.A.up_chr3:95483772:95483848:+@chr3:95484859:95484993:+@chr3:95487249:95487323:+.A.se_chr3:95483772:95483848:+@chr3:95484859:95484993:+@chr3:95487249:95487323:+.A.dn':'chr3:95483772:95483848:+@chr3:95484859:95484993:+@chr3:95487249:95487323:+.B.up_chr3:95483772:95483848:+@chr3:95484859:95484993:+@chr3:95487249:95487323:+.B…	(0:0):38:(0:1):1:(1:0):23:(1:1):4	0:26:1:2	chr3	+	95483772:95483772	95487323:95487323
SE	Pld1	chr3:28078204:28078417:+@chr3:28079190:28079302:+@chr3:28085786:28085914:+	0.53	0.12	0.96	'chr3:28078204:28078417:+@chr3:28079190:28079302:+@chr3:28085786:28085914:+.A.up_chr3:28078204:28078417:+@chr3:28079190:28079302:+@chr3:28085786:28085914:+.A.se_chr3:28078204:28078417:+@chr3:28079190:28079302:+@chr3:28085786:28085914:+.A.dn':'chr3:28078204:28078417:+@chr3:28079190:28079302:+@chr3:28085786:28085914:+.B.up_chr3:28078204:28078417:+@chr3:28079190:28079302:+@chr3:28085786:28085914:+.B…	(0:0):26:(1:0):2:(1:1):8	0:4:1:6	chr3	+	28078204:28078204	28085914:28085914
SE	Arfip1	chr3:84534587:84534695:-@chr3:84529170:84529265:-@chr3:84527686:84527798:-	0.54	0.24	0.82	'chr3:84534587:84534695:-@chr3:84529170:84529265:-@chr3:84527686:84527798:-.A.dn_chr3:84534587:84534695:-@chr3:84529170:84529265:-@chr3:84527686:84527798:-.A.se_chr3:84534587:84534695:-@chr3:84529170:84529265:-@chr3:84527686:84527798:-.A.up':'chr3:84534587:84534695:-@chr3:84529170:84529265:-@chr3:84527686:84527798:-.B.dn_chr3:84534587:84534695:-@chr3:84529170:84529265:-@chr3:84527686:84527798:-.B…	(0:0):61:(0:1):1:(1:0):5:(1:1):11	0:16:1:1	chr3	-	84527686:84527686	84534695:84534695
SE	Csde1	chr3:103039933:103040042:+@chr3:103040441:103040533:+@chr3:103041145:103041242:+	0.64	0.58	0.72	'chr3:103039933:103040042:+@chr3:103040441:103040533:+@chr3:103041145:103041242:+.A.up_chr3:103039933:103040042:+@chr3:103040441:103040533:+@chr3:103041145:103041242:+.A.se_chr3:103039933:103040042:+@chr3:103040441:103040533:+@chr3:103041145:103041242:+.A.dn':'chr3:103039933:103040042:+@chr3:103040441:103040533:+@chr3:103041145:103041242:+.B.up_chr3:103039933:103040042:+@chr3:103040441:103040533:…	(0:0):738:(1:0):448:(1:1):1184	0:1274:1:358	chr3	+	103039933:103039933	103041242:103041242
SE	Fam164a	chr3:7528585:7528684:+@chr3:7539076:7539183:+@chr3:7551383:7553848:+	0.84	0.6	0.99	'chr3:7528585:7528684:+@chr3:7539076:7539183:+@chr3:7551383:7553848:+.A.up_chr3:7528585:7528684:+@chr3:7539076:7539183:+@chr3:7551383:7553848:+.A.se_chr3:7528585:7528684:+@chr3:7539076:7539183:+@chr3:7551383:7553848:+.A.dn':'chr3:7528585:7528684:+@chr3:7539076:7539183:+@chr3:7551383:7553848:+.B.up_chr3:7528585:7528684:+@chr3:7539076:7539183:+@chr3:7551383:7553848:+.B.dn'	(0:0):90:(1:0):9:(1:1):75	0:80:1:4	chr3	+	7528585:7528585	7553848:7553848
SE	Selenbp2	chr3:94696794:94696850:+@chr3:94696992:94697104:+@chr3:94698043:94698163:+	0.84	0.61	1	'chr3:94696794:94696850:+@chr3:94696992:94697104:+@chr3:94698043:94698163:+.A.up_chr3:94696794:94696850:+@chr3:94696992:94697104:+@chr3:94698043:94698163:+.A.se_chr3:94696794:94696850:+@chr3:94696992:94697104:+@chr3:94698043:94698163:+.A.dn':'chr3:94696794:94696850:+@chr3:94696992:94697104:+@chr3:94698043:94698163:+.B.up_chr3:94696794:94696850:+@chr3:94696992:94697104:+@chr3:94698043:94698163:+.B…	(0:0):67:(1:0):11	0.00763889	chr3	+	94696794:94696794	94698163:94698163
SE	Tpd52	chr3:9004405:9004515:-@chr3:9003280:9003434:-@chr3:8953684:8953799:-	0.02	0	0.09	'chr3:9004405:9004515:-@chr3:9003280:9003434:-@chr3:8953684:8953799:-.A.dn_chr3:9004405:9004515:-@chr3:9003280:9003434:-@chr3:8953684:8953799:-.A.se_chr3:9004405:9004515:-@chr3:9003280:9003434:-@chr3:8953684:8953799:-.A.up':'chr3:9004405:9004515:-@chr3:9003280:9003434:-@chr3:8953684:8953799:-.B.dn_chr3:9004405:9004515:-@chr3:9003280:9003434:-@chr3:8953684:8953799:-.B.up'	(0:0):124:(0:1):20:(1:1):31	0:0:1:51	chr3	-	8953684:8953684	9004515:9004515
SE	Polr3gl	chr3:96594084:96594158:-@chr3:96582088:96582255:-@chr3:96581644:96581773:-	0.96	0.83	1	'chr3:96594084:96594158:-@chr3:96582088:96582255:-@chr3:96581644:96581773:-.A.dn_chr3:96594084:96594158:-@chr3:96582088:96582255:-@chr3:96581644:96581773:-.A.se_chr3:96594084:96594158:-@chr3:96582088:96582255:-@chr3:96581644:96581773:-.A.up':'chr3:96594084:96594158:-@chr3:96582088:96582255:-@chr3:96581644:96581773:-.B.dn_chr3:96594084:96594158:-@chr3:96582088:96582255:-@chr3:96581644:96581773:-.B…	(0:0):116:(1:0):92:(1:1):55	0:146:1:1	chr3	-	96581644:96581644	96594158:96594158
SE	Camk2d	chr3:126805857:126805916:+@chr3:126808208:126808249:+@chr3:126810639:126810687:+	0.49	0.23	0.75	'chr3:126805857:126805916:+@chr3:126808208:126808249:+@chr3:126810639:126810687:+.A.up_chr3:126805857:126805916:+@chr3:126808208:126808249:+@chr3:126810639:126810687:+.A.se_chr3:126805857:126805916:+@chr3:126808208:126808249:+@chr3:126810639:126810687:+.A.dn':'chr3:126805857:126805916:+@chr3:126808208:126808249:+@chr3:126810639:126810687:+.B.up_chr3:126805857:126805916:+@chr3:126808208:126808249:…	(0:0):92:(0:1):3:(1:0):7:(1:1):6	0:11:1:5	chr3	+	126805857:126805857	126810687:126810687
SE	NA	chr3:75557533:75557642:+@chr3:75592851:75592892:+@chr3:75613080:75613347:+	0.43	0.04	0.85	'chr3:75557533:75557642:+@chr3:75592851:75592892:+@chr3:75613080:75613347:+.A.up_chr3:75557533:75557642:+@chr3:75592851:75592892:+@chr3:75613080:75613347:+.A.se_chr3:75557533:75557642:+@chr3:75592851:75592892:+@chr3:75613080:75613347:+.A.dn':'chr3:75557533:75557642:+@chr3:75592851:75592892:+@chr3:75613080:75613347:+.B.up_chr3:75557533:75557642:+@chr3:75592851:75592892:+@chr3:75613080:75613347:+.B…	(0:0):55:(0:1):1:(1:1):1	0:1:1:1	chr3	+	75557533:75557533	75613347:75613347
SE	Selenbp2	chr3:94696794:94696850:+@chr3:94697040:94697104:+@chr3:94697305:94697490:+	0.86	0.62	0.99	'chr3:94696794:94696850:+@chr3:94697040:94697104:+@chr3:94697305:94697490:+.A.up_chr3:94696794:94696850:+@chr3:94697040:94697104:+@chr3:94697305:94697490:+.A.se_chr3:94696794:94696850:+@chr3:94697040:94697104:+@chr3:94697305:94697490:+.A.dn':'chr3:94696794:94696850:+@chr3:94697040:94697104:+@chr3:94697305:94697490:+.B.up_chr3:94696794:94696850:+@chr3:94697040:94697104:+@chr3:94697305:94697490:+.B…	(0:0):27:(1:0):15:(1:1):21	0:33:1:3	chr3	+	94696794:94696794	94697490:94697490
SE	Pdgfc	chr3:81036416:81037554:+@chr3:81131018:81131076:+@chr3:81141405:81141600:+	0.32	0.03	0.75	'chr3:81036416:81037554:+@chr3:81131018:81131076:+@chr3:81141405:81141600:+.A.up_chr3:81036416:81037554:+@chr3:81131018:81131076:+@chr3:81141405:81141600:+.A.se_chr3:81036416:81037554:+@chr3:81131018:81131076:+@chr3:81141405:81141600:+.A.dn':'chr3:81036416:81037554:+@chr3:81131018:81131076:+@chr3:81141405:81141600:+.B.up_chr3:81036416:81037554:+@chr3:81131018:81131076:+@chr3:81141405:81141600:+.B…	(0:0):73:(0:1):1:(1:1):7	0:2:1:6	chr3	+	81036416:81036416	81141600:81141600
SE	Slc50a1	chr3:89269827:89269950:-@chr3:89269050:89269211:-@chr3:89268673:89268792:-	0.73	0.38	0.98	'chr3:89269827:89269950:-@chr3:89269050:89269211:-@chr3:89268673:89268792:-.A.dn_chr3:89269827:89269950:-@chr3:89269050:89269211:-@chr3:89268673:89268792:-.A.se_chr3:89269827:89269950:-@chr3:89269050:89269211:-@chr3:89268673:89268792:-.A.up':'chr3:89269827:89269950:-@chr3:89269050:89269211:-@chr3:89268673:89268792:-.B.dn_chr3:89269827:89269950:-@chr3:89269050:89269211:-@chr3:89268673:89268792:-.B…	(0:0):20:(1:0):14:(1:1):20	0:30:1:4	chr3	-	89268673:89268673	89269950:89269950
SE	Tyw3	chr3:154591084:154591155:-@chr3:154587477:154587610:-@chr3:154576520:154580291:-	0.81	0.46	0.98	'chr3:154591084:154591155:-@chr3:154587477:154587610:-@chr3:154576520:154580291:-.A.dn_chr3:154591084:154591155:-@chr3:154587477:154587610:-@chr3:154576520:154580291:-.A.se_chr3:154591084:154591155:-@chr3:154587477:154587610:-@chr3:154576520:154580291:-.A.up':'chr3:154591084:154591155:-@chr3:154587477:154587610:-@chr3:154576520:154580291:-.B.dn_chr3:154591084:154591155:-@chr3:154587477:154587610:…	(0:0):30:(1:0):7:(1:1):78	0:69:1:16	chr3	-	154576520:154576520	154591155:154591155
SE	Zfp687	chr3:95015111:95015238:-@chr3:95013833:95013928:-@chr3:95010345:95012476:-	0.69	0.25	0.97	'chr3:95015111:95015238:-@chr3:95013833:95013928:-@chr3:95010345:95012476:-.A.dn_chr3:95015111:95015238:-@chr3:95013833:95013928:-@chr3:95010345:95012476:-.A.se_chr3:95015111:95015238:-@chr3:95013833:95013928:-@chr3:95010345:95012476:-.A.up':'chr3:95015111:95015238:-@chr3:95013833:95013928:-@chr3:95010345:95012476:-.B.dn_chr3:95015111:95015238:-@chr3:95013833:95013928:-@chr3:95010345:95012476:-.B…	(0:0):11:(1:0):3:(1:1):114	0:113:1:4	chr3	-	95010345:95010345	95015238:95015238
SE	NA	chr3:115887776:115888059:-@chr3:115886214:115886375:-@chr3:115881579:115881838:-	0.4	0.25	0.59	'chr3:115887776:115888059:-@chr3:115886214:115886375:-@chr3:115881579:115881838:-.A.dn_chr3:115887776:115888059:-@chr3:115886214:115886375:-@chr3:115881579:115881838:-.A.se_chr3:115887776:115888059:-@chr3:115886214:115886375:-@chr3:115881579:115881838:-.A.up':'chr3:115887776:115888059:-@chr3:115886214:115886375:-@chr3:115881579:115881838:-.B.dn_chr3:115887776:115888059:-@chr3:115886214:115886375:…	(0:0):23:(0:1):5:(1:0):14:(1:1):80	0:46:1:53	chr3	-	115881579:115881579	115888059:115888059
SE	Otud7b	chr3:96108711:96108768:+@chr3:96130231:96130343:+@chr3:96136474:96136624:+	0.75	0.55	0.92	'chr3:96108711:96108768:+@chr3:96130231:96130343:+@chr3:96136474:96136624:+.A.up_chr3:96108711:96108768:+@chr3:96130231:96130343:+@chr3:96136474:96136624:+.A.se_chr3:96108711:96108768:+@chr3:96130231:96130343:+@chr3:96136474:96136624:+.A.dn':'chr3:96108711:96108768:+@chr3:96130231:96130343:+@chr3:96136474:96136624:+.B.up_chr3:96108711:96108768:+@chr3:96130231:96130343:+@chr3:96136474:96136624:+.B…	(0:0):501:(0:1):2:(1:0):26:(1:1):22	0:48:1:2	chr3	+	96108711:96108711	96136624:96136624
SE	Usp53	chr3:122984282:122984447:-@chr3:122982685:122982709:-@chr3:122968589:122969249:-	0.3	0.02	0.74	'chr3:122984282:122984447:-@chr3:122982685:122982709:-@chr3:122968589:122969249:-.A.dn_chr3:122984282:122984447:-@chr3:122982685:122982709:-@chr3:122968589:122969249:-.A.se_chr3:122984282:122984447:-@chr3:122982685:122982709:-@chr3:122968589:122969249:-.A.up':'chr3:122984282:122984447:-@chr3:122982685:122982709:-@chr3:122968589:122969249:-.B.dn_chr3:122984282:122984447:-@chr3:122982685:122982709:…	(0:0):126:(1:1):74	0:25:1:49	chr3	-	122968589:122968589	122984447:122984447
SE	Tet2	chr3:133480133:133480341:-@chr3:133479342:133479365:-@chr3:133476485:133476635:-	0.24	0.04	0.68	'chr3:133480133:133480341:-@chr3:133479342:133479365:-@chr3:133476485:133476635:-.A.dn_chr3:133480133:133480341:-@chr3:133479342:133479365:-@chr3:133476485:133476635:-.A.se_chr3:133480133:133480341:-@chr3:133479342:133479365:-@chr3:133476485:133476635:-.A.up':'chr3:133480133:133480341:-@chr3:133479342:133479365:-@chr3:133476485:133476635:-.B.dn_chr3:133480133:133480341:-@chr3:133479342:133479365:…	(0:0):67:(0:1):2:(1:1):30	0:3:1:29	chr3	-	133476485:133476485	133480341:133480341
SE	NA	chr3:88287098:88287217:-@chr3:88279932:88280152:-@chr3:88248277:88248463:-	0.26	0.02	0.62	'chr3:88287098:88287217:-@chr3:88279932:88280152:-@chr3:88248277:88248463:-.A.dn_chr3:88287098:88287217:-@chr3:88279932:88280152:-@chr3:88248277:88248463:-.A.se_chr3:88287098:88287217:-@chr3:88279932:88280152:-@chr3:88248277:88248463:-.A.up':'chr3:88287098:88287217:-@chr3:88279932:88280152:-@chr3:88248277:88248463:-.B.dn_chr3:88287098:88287217:-@chr3:88279932:88280152:-@chr3:88248277:88248463:-.B…	(0:0):66:(1:1):5	0:0:1:5	chr3	-	88248277:88248277	88287217:88287217
SE	Gbp5	chr3:142507915:142508096:+@chr3:142518120:142519059:+@chr3:142521040:142522344:+	0.16	0.04	0.38	'chr3:142507915:142508096:+@chr3:142518120:142519059:+@chr3:142521040:142522344:+.A.up_chr3:142507915:142508096:+@chr3:142518120:142519059:+@chr3:142521040:142522344:+.A.se_chr3:142507915:142508096:+@chr3:142518120:142519059:+@chr3:142521040:142522344:+.A.dn':'chr3:142507915:142508096:+@chr3:142518120:142519059:+@chr3:142521040:142522344:+.B.up_chr3:142507915:142508096:+@chr3:142518120:142519059:…	(0:0):18:(0:1):3:(1:0):2:(1:1):26	0:5:1:26	chr3	+	142507915:142507915	142522344:142522344
SE	Pkn2	chr3:142820537:142820646:-@chr3:142811914:142812057:-@chr3:142811527:142811602:-	0.9	0.77	0.98	'chr3:142820537:142820646:-@chr3:142811914:142812057:-@chr3:142811527:142811602:-.A.dn_chr3:142820537:142820646:-@chr3:142811914:142812057:-@chr3:142811527:142811602:-.A.se_chr3:142820537:142820646:-@chr3:142811914:142812057:-@chr3:142811527:142811602:-.A.up':'chr3:142820537:142820646:-@chr3:142811914:142812057:-@chr3:142811527:142811602:-.B.dn_chr3:142820537:142820646:-@chr3:142811914:142812057:…	(0:0):135:(0:1):2:(1:0):78:(1:1):27	0:104:1:3	chr3	-	142811527:142811527	142820646:142820646
SE	Mtfr1	chr3:19206452:19206550:+@chr3:19208491:19208527:+@chr3:19211468:19211583:+	0.25	0.09	0.47	'chr3:19206452:19206550:+@chr3:19208491:19208527:+@chr3:19211468:19211583:+.A.up_chr3:19206452:19206550:+@chr3:19208491:19208527:+@chr3:19211468:19211583:+.A.se_chr3:19206452:19206550:+@chr3:19208491:19208527:+@chr3:19211468:19211583:+.A.dn':'chr3:19206452:19206550:+@chr3:19208491:19208527:+@chr3:19211468:19211583:+.B.up_chr3:19206452:19206550:+@chr3:19208491:19208527:+@chr3:19211468:19211583:+.B…	(0:0):48:(0:1):11:(1:0):4:(1:1):13	0:6:1:22	chr3	+	19206452:19206452	19211583:19211583
SE	Rusc1	chr3:89091138:89092561:-@chr3:89090496:89090906:-@chr3:89089669:89089767:-	0.62	0.26	0.95	'chr3:89091138:89092561:-@chr3:89090496:89090906:-@chr3:89089669:89089767:-.A.dn_chr3:89091138:89092561:-@chr3:89090496:89090906:-@chr3:89089669:89089767:-.A.se_chr3:89091138:89092561:-@chr3:89090496:89090906:-@chr3:89089669:89089767:-.A.up':'chr3:89091138:89092561:-@chr3:89090496:89090906:-@chr3:89089669:89089767:-.B.dn_chr3:89091138:89092561:-@chr3:89090496:89090906:-@chr3:89089669:89089767:-.B…	(0:0):25:(1:0):2:(1:1):9	0.00763889	chr3	-	89089669:89089669	89092561:89092561
SE	Pbxip1	chr3:89439517:89439601:+@chr3:89443122:89443248:+@chr3:89443452:89443516:+	0.91	0.81	0.97	'chr3:89439517:89439601:+@chr3:89443122:89443248:+@chr3:89443452:89443516:+.A.up_chr3:89439517:89439601:+@chr3:89443122:89443248:+@chr3:89443452:89443516:+.A.se_chr3:89439517:89439601:+@chr3:89443122:89443248:+@chr3:89443452:89443516:+.A.dn':'chr3:89439517:89439601:+@chr3:89443122:89443248:+@chr3:89443452:89443516:+.B.up_chr3:89439517:89439601:+@chr3:89443122:89443248:+@chr3:89443452:89443516:+.B…	(0:0):150:(0:1):3:(1:0):135:(1:1):48	0:175:1:11	chr3	+	89439517:89439517	89443516:89443516
SE	NA	chr3:90537254:90537417:+@chr3:90542000:90542172:+@chr3:90542365:90543151:+	0.94	0.8	1	'chr3:90537254:90537417:+@chr3:90542000:90542172:+@chr3:90542365:90543151:+.A.up_chr3:90537254:90537417:+@chr3:90542000:90542172:+@chr3:90542365:90543151:+.A.se_chr3:90537254:90537417:+@chr3:90542000:90542172:+@chr3:90542365:90543151:+.A.dn':'chr3:90537254:90537417:+@chr3:90542000:90542172:+@chr3:90542365:90543151:+.B.up_chr3:90537254:90537417:+@chr3:90542000:90542172:+@chr3:90542365:90543151:+.B…	(0:0):28:(1:0):88:(1:1):373	0:449:1:12	chr3	+	90537254:90537254	90543151:90543151
SE	Crtc2	chr3:90262451:90262714:+@chr3:90262914:90262980:+@chr3:90263171:90263357:+	0.23	0.02	0.52	'chr3:90262451:90262714:+@chr3:90262914:90262980:+@chr3:90263171:90263357:+.A.up_chr3:90262451:90262714:+@chr3:90262914:90262980:+@chr3:90263171:90263357:+.A.se_chr3:90262451:90262714:+@chr3:90262914:90262980:+@chr3:90263171:90263357:+.A.dn':'chr3:90262451:90262714:+@chr3:90262914:90262980:+@chr3:90263171:90263357:+.B.up_chr3:90262451:90262714:+@chr3:90262914:90262980:+@chr3:90263171:90263357:+.B…	(0:0):3:(0:1):3:(1:0):1:(1:1):18	0:1:1:21	chr3	+	90262451:90262451	90263357:90263357
SE	Slc25a24	chr3:109136212:109136338:+@chr3:109149483:109149570:+@chr3:109154994:109155105:+	0.46	0.2	0.85	'chr3:109136212:109136338:+@chr3:109149483:109149570:+@chr3:109154994:109155105:+.A.up_chr3:109136212:109136338:+@chr3:109149483:109149570:+@chr3:109154994:109155105:+.A.se_chr3:109136212:109136338:+@chr3:109149483:109149570:+@chr3:109154994:109155105:+.A.dn':'chr3:109136212:109136338:+@chr3:109149483:109149570:+@chr3:109154994:109155105:+.B.up_chr3:109136212:109136338:+@chr3:109149483:109149570:…	(0:0):22:(1:0):2:(1:1):9	0:7:1:4	chr3	+	109136212:109136212	109155105:109155105
SE	Nudt6	chr3:37419342:37419590:-@chr3:37416701:37416904:-@chr3:37412360:37412415:-	0.91	0.75	0.99	'chr3:37419342:37419590:-@chr3:37416701:37416904:-@chr3:37412360:37412415:-.A.dn_chr3:37419342:37419590:-@chr3:37416701:37416904:-@chr3:37412360:37412415:-.A.se_chr3:37419342:37419590:-@chr3:37416701:37416904:-@chr3:37412360:37412415:-.A.up':'chr3:37419342:37419590:-@chr3:37416701:37416904:-@chr3:37412360:37412415:-.B.dn_chr3:37419342:37419590:-@chr3:37416701:37416904:-@chr3:37412360:37412415:-.B…	(0:0):58:(1:0):50:(1:1):44	0:92:1:2	chr3	-	37412360:37412360	37419590:37419590
SE	AC131744.1	chr3:127161305:127161415:+@chr3:127161789:127161858:+@chr3:127166261:127166455:+	0.62	0.1	0.97	'chr3:127161305:127161415:+@chr3:127161789:127161858:+@chr3:127166261:127166455:+.A.up_chr3:127161305:127161415:+@chr3:127161789:127161858:+@chr3:127166261:127166455:+.A.se_chr3:127161305:127161415:+@chr3:127161789:127161858:+@chr3:127166261:127166455:+.A.dn':'chr3:127161305:127161415:+@chr3:127161789:127161858:+@chr3:127166261:127166455:+.B.up_chr3:127161305:127161415:+@chr3:127161789:127161858:…	(0:0):23:(1:0):1	0.000694444	chr3	+	127161305:127161305	127166455:127166455
SE	Mbnl1	chr3:60501252:60501423:+@chr3:60528756:60529804:+@chr3:60595594:60595764:+	0.77	0.73	0.81	'chr3:60501252:60501423:+@chr3:60528756:60529804:+@chr3:60595594:60595764:+.A.up_chr3:60501252:60501423:+@chr3:60528756:60529804:+@chr3:60595594:60595764:+.A.se_chr3:60501252:60501423:+@chr3:60528756:60529804:+@chr3:60595594:60595764:+.A.dn':'chr3:60501252:60501423:+@chr3:60528756:60529804:+@chr3:60595594:60595764:+.B.up_chr3:60501252:60501423:+@chr3:60528756:60529804:+@chr3:60595594:60595764:+.B…	(0:0):10432:(0:1):42:(1:0):2957:(1:1):848	0:3595:1:252	chr3	+	60501252:60501252	60595764:60595764
SE	Trpc3	chr3:36638412:36638621:-@chr3:36634375:36634458:-@chr3:36624345:36624420:-	0.79	0.39	0.99	'chr3:36638412:36638621:-@chr3:36634375:36634458:-@chr3:36624345:36624420:-.A.dn_chr3:36638412:36638621:-@chr3:36634375:36634458:-@chr3:36624345:36624420:-.A.se_chr3:36638412:36638621:-@chr3:36634375:36634458:-@chr3:36624345:36624420:-.A.up':'chr3:36638412:36638621:-@chr3:36634375:36634458:-@chr3:36624345:36624420:-.B.dn_chr3:36638412:36638621:-@chr3:36634375:36634458:-@chr3:36624345:36624420:-.B…	(0:0):41:(1:0):5:(1:1):3	0.00555556	chr3	-	36624345:36624345	36638621:36638621
SE	Mecom	chr3:29997646:29997748:-@chr3:29993486:29993702:-@chr3:29987030:29987177:-	0.7	0.36	0.95	'chr3:29997646:29997748:-@chr3:29993486:29993702:-@chr3:29987030:29987177:-.A.dn_chr3:29997646:29997748:-@chr3:29993486:29993702:-@chr3:29987030:29987177:-.A.se_chr3:29997646:29997748:-@chr3:29993486:29993702:-@chr3:29987030:29987177:-.A.up':'chr3:29997646:29997748:-@chr3:29993486:29993702:-@chr3:29987030:29987177:-.B.dn_chr3:29997646:29997748:-@chr3:29993486:29993702:-@chr3:29987030:29987177:-.B…	(0:0):20:(1:0):7:(1:1):6	0:12:1:1	chr3	-	29987030:29987030	29997748:29997748
SE	Prpf38b	chr3:108911164:108911704:-@chr3:108910343:108910395:-@chr3:108908336:108908404:-	0.18	0.04	0.46	'chr3:108911164:108911704:-@chr3:108910343:108910395:-@chr3:108908336:108908404:-.A.dn_chr3:108911164:108911704:-@chr3:108910343:108910395:-@chr3:108908336:108908404:-.A.se_chr3:108911164:108911704:-@chr3:108910343:108910395:-@chr3:108908336:108908404:-.A.up':'chr3:108911164:108911704:-@chr3:108910343:108910395:-@chr3:108908336:108908404:-.B.dn_chr3:108911164:108911704:-@chr3:108910343:108910395:…	(0:0):61:(0:1):4:(1:0):1:(1:1):58	0:17:1:46	chr3	-	108908336:108908336	108911704:108911704
SE	NA	chr3:95004223:95004869:-@chr3:95002139:95002264:-@chr3:94998800:94999000:-	0.14	0	0.49	'chr3:95004223:95004869:-@chr3:95002139:95002264:-@chr3:94998800:94999000:-.A.dn_chr3:95004223:95004869:-@chr3:95002139:95002264:-@chr3:94998800:94999000:-.A.se_chr3:95004223:95004869:-@chr3:95002139:95002264:-@chr3:94998800:94999000:-.A.up':'chr3:95004223:95004869:-@chr3:95002139:95002264:-@chr3:94998800:94999000:-.B.dn_chr3:95004223:95004869:-@chr3:95002139:95002264:-@chr3:94998800:94999000:-.B…	(0:0):77:(1:1):40	0:9:1:31	chr3	-	94998800:94998800	95004869:95004869
SE	Tars2	chr3:95753007:95753130:-@chr3:95750867:95750984:-@chr3:95750701:95750765:-	0.63	0.34	0.92	'chr3:95753007:95753130:-@chr3:95750867:95750984:-@chr3:95750701:95750765:-.A.dn_chr3:95753007:95753130:-@chr3:95750867:95750984:-@chr3:95750701:95750765:-.A.se_chr3:95753007:95753130:-@chr3:95750867:95750984:-@chr3:95750701:95750765:-.A.up':'chr3:95753007:95753130:-@chr3:95750867:95750984:-@chr3:95750701:95750765:-.B.dn_chr3:95753007:95753130:-@chr3:95750867:95750984:-@chr3:95750701:95750765:-.B…	(0:0):38:(1:0):9:(1:1):17	0:24:1:2	chr3	-	95750701:95750701	95753130:95753130
SE	Pi4kb	chr3:95004240:95004372:+@chr3:95004634:95004754:+@chr3:95005759:95006843:+	0.89	0.71	1	'chr3:95004240:95004372:+@chr3:95004634:95004754:+@chr3:95005759:95006843:+.A.up_chr3:95004240:95004372:+@chr3:95004634:95004754:+@chr3:95005759:95006843:+.A.se_chr3:95004240:95004372:+@chr3:95004634:95004754:+@chr3:95005759:95006843:+.A.dn':'chr3:95004240:95004372:+@chr3:95004634:95004754:+@chr3:95005759:95006843:+.B.up_chr3:95004240:95004372:+@chr3:95004634:95004754:+@chr3:95005759:95006843:+.B…	(0:0):36:(1:0):19:(1:1):108	0:125:1:2	chr3	+	95004240:95004240	95006843:95006843
SE	Pdcd10	chr3:75556722:75556799:-@chr3:75551690:75551838:-@chr3:75541160:75541378:-	0.02	0	0.07	'chr3:75556722:75556799:-@chr3:75551690:75551838:-@chr3:75541160:75541378:-.A.dn_chr3:75556722:75556799:-@chr3:75551690:75551838:-@chr3:75541160:75541378:-.A.se_chr3:75556722:75556799:-@chr3:75551690:75551838:-@chr3:75541160:75541378:-.A.up':'chr3:75556722:75556799:-@chr3:75551690:75551838:-@chr3:75541160:75541378:-.B.dn_chr3:75556722:75556799:-@chr3:75551690:75551838:-@chr3:75541160:75541378:-.B…	(0:0):48:(0:1):19:(1:1):45	0:1:1:63	chr3	-	75541160:75541160	75556799:75556799
SE	Gabpb2	chr3:95200141:95200291:-@chr3:95190553:95190738:-@chr3:95189154:95189284:-	0.63	0.3	0.92	'chr3:95200141:95200291:-@chr3:95190553:95190738:-@chr3:95189154:95189284:-.A.dn_chr3:95200141:95200291:-@chr3:95190553:95190738:-@chr3:95189154:95189284:-.A.se_chr3:95200141:95200291:-@chr3:95190553:95190738:-@chr3:95189154:95189284:-.A.up':'chr3:95200141:95200291:-@chr3:95190553:95190738:-@chr3:95189154:95189284:-.B.dn_chr3:95200141:95200291:-@chr3:95190553:95190738:-@chr3:95189154:95189284:-.B…	(0:0):171:(1:0):7:(1:1):11	0:16:1:2	chr3	-	95189154:95189154	95200291:95200291
SE	0610031J06Rik	chr3:88325023:88325201:+@chr3:88325931:88326015:+@chr3:88326115:88326312:+	0.34	0.04	0.9	'chr3:88325023:88325201:+@chr3:88325931:88326015:+@chr3:88326115:88326312:+.A.up_chr3:88325023:88325201:+@chr3:88325931:88326015:+@chr3:88326115:88326312:+.A.se_chr3:88325023:88325201:+@chr3:88325931:88326015:+@chr3:88326115:88326312:+.A.dn':'chr3:88325023:88325201:+@chr3:88325931:88326015:+@chr3:88326115:88326312:+.B.up_chr3:88325023:88325201:+@chr3:88325931:88326015:+@chr3:88326115:88326312:+.B…	(0:0):37:(1:0):1:(1:1):25	0:17:1:9	chr3	+	88325023:88325023	88326312:88326312
SE	Tbl1xr1	chr3:22076652:22076954:+@chr3:22089413:22089522:+@chr3:22148942:22149008:+	0.7	0.39	0.95	'chr3:22076652:22076954:+@chr3:22089413:22089522:+@chr3:22148942:22149008:+.A.up_chr3:22076652:22076954:+@chr3:22089413:22089522:+@chr3:22148942:22149008:+.A.se_chr3:22076652:22076954:+@chr3:22089413:22089522:+@chr3:22148942:22149008:+.A.dn':'chr3:22076652:22076954:+@chr3:22089413:22089522:+@chr3:22148942:22149008:+.B.up_chr3:22076652:22076954:+@chr3:22089413:22089522:+@chr3:22148942:22149008:+.B…	(0:0):990:(0:1):1:(1:0):10:(1:1):15	0:21:1:5	chr3	+	22076652:22076652	22149008:22149008
SE	Mecom	chr3:29977259:29977346:-@chr3:29972680:29972706:-@chr3:29966653:29966819:-	0.56	0.18	0.87	'chr3:29977259:29977346:-@chr3:29972680:29972706:-@chr3:29966653:29966819:-.A.dn_chr3:29977259:29977346:-@chr3:29972680:29972706:-@chr3:29966653:29966819:-.A.se_chr3:29977259:29977346:-@chr3:29972680:29972706:-@chr3:29966653:29966819:-.A.up':'chr3:29977259:29977346:-@chr3:29972680:29972706:-@chr3:29966653:29966819:-.B.dn_chr3:29977259:29977346:-@chr3:29972680:29972706:-@chr3:29966653:29966819:-.B…	(0:0):58:(0:1):1:(1:0):2:(1:1):5	0:3:1:5	chr3	-	29966653:29966653	29977346:29977346
SE	Tnik	chr3:28623011:28623108:+@chr3:28625199:28625222:+@chr3:28630431:28630615:+	0.23	0.04	0.5	'chr3:28623011:28623108:+@chr3:28625199:28625222:+@chr3:28630431:28630615:+.A.up_chr3:28623011:28623108:+@chr3:28625199:28625222:+@chr3:28630431:28630615:+.A.se_chr3:28623011:28623108:+@chr3:28625199:28625222:+@chr3:28630431:28630615:+.A.dn':'chr3:28623011:28623108:+@chr3:28625199:28625222:+@chr3:28630431:28630615:+.B.up_chr3:28623011:28623108:+@chr3:28625199:28625222:+@chr3:28630431:28630615:+.B…	(0:0):57:(0:1):4:(1:0):1:(1:1):39	0:2:1:42	chr3	+	28623011:28623011	28630615:28630615
SE	3110057O12Rik	chr3:40905872:40905956:+@chr3:40906167:40906218:+@chr3:40910503:40910603:+	0.29	0.06	0.56	'chr3:40905872:40905956:+@chr3:40906167:40906218:+@chr3:40910503:40910603:+.A.up_chr3:40905872:40905956:+@chr3:40906167:40906218:+@chr3:40910503:40910603:+.A.se_chr3:40905872:40905956:+@chr3:40906167:40906218:+@chr3:40910503:40910603:+.A.dn':'chr3:40905872:40905956:+@chr3:40906167:40906218:+@chr3:40910503:40910603:+.B.up_chr3:40905872:40905956:+@chr3:40906167:40906218:+@chr3:40910503:40910603:+.B…	(0:0):56:(0:1):6:(1:0):3:(1:1):9	0:7:1:11	chr3	+	40905872:40905872	40910603:40910603
SE	Mtx1	chr3:89210032:89210121:-@chr3:89209505:89209659:-@chr3:89209081:89209421:-	0.91	0.7	1	'chr3:89210032:89210121:-@chr3:89209505:89209659:-@chr3:89209081:89209421:-.A.dn_chr3:89210032:89210121:-@chr3:89209505:89209659:-@chr3:89209081:89209421:-.A.se_chr3:89210032:89210121:-@chr3:89209505:89209659:-@chr3:89209081:89209421:-.A.up':'chr3:89210032:89210121:-@chr3:89209505:89209659:-@chr3:89209081:89209421:-.B.dn_chr3:89210032:89210121:-@chr3:89209505:89209659:-@chr3:89209081:89209421:-.B…	(0:0):26:(1:0):30:(1:1):35	0.0451389	chr3	-	89209081:89209081	89210121:89210121
SE	NA	chr3:88811214:88811369:-@chr3:88810638:88811002:-@chr3:88805289:88808272:-	0.48	0.27	0.97	'chr3:88811214:88811369:-@chr3:88810638:88811002:-@chr3:88805289:88808272:-.A.dn_chr3:88811214:88811369:-@chr3:88810638:88811002:-@chr3:88805289:88808272:-.A.se_chr3:88811214:88811369:-@chr3:88810638:88811002:-@chr3:88805289:88808272:-.A.up':'chr3:88811214:88811369:-@chr3:88810638:88811002:-@chr3:88805289:88808272:-.B.dn_chr3:88811214:88811369:-@chr3:88810638:88811002:-@chr3:88805289:88808272:-.B…	(0:0):66:(1:0):17:(1:1):324	0:133:1:208	chr3	-	88805289:88805289	88811369:88811369
SE	Prpf3	chr3:95851563:95851693:-@chr3:95849695:95849790:-@chr3:95848915:95849061:-	0.29	0.08	0.65	'chr3:95851563:95851693:-@chr3:95849695:95849790:-@chr3:95848915:95849061:-.A.dn_chr3:95851563:95851693:-@chr3:95849695:95849790:-@chr3:95848915:95849061:-.A.se_chr3:95851563:95851693:-@chr3:95849695:95849790:-@chr3:95848915:95849061:-.A.up':'chr3:95851563:95851693:-@chr3:95849695:95849790:-@chr3:95848915:95849061:-.B.dn_chr3:95851563:95851693:-@chr3:95849695:95849790:-@chr3:95848915:95849061:-.B…	(0:0):15:(0:1):3:(1:0):2:(1:1):8	0:5:1:8	chr3	-	95848915:95848915	95851693:95851693
SE	Atp11b	chr3:35839049:35839214:+@chr3:35841030:35841115:+@chr3:35849434:35849564:+	0.16	0.02	0.42	'chr3:35839049:35839214:+@chr3:35841030:35841115:+@chr3:35849434:35849564:+.A.up_chr3:35839049:35839214:+@chr3:35841030:35841115:+@chr3:35849434:35849564:+.A.se_chr3:35839049:35839214:+@chr3:35841030:35841115:+@chr3:35849434:35849564:+.A.dn':'chr3:35839049:35839214:+@chr3:35841030:35841115:+@chr3:35849434:35849564:+.B.up_chr3:35839049:35839214:+@chr3:35841030:35841115:+@chr3:35849434:35849564:+.B…	(0:0):105:(0:1):3:(1:0):1:(1:1):24	0:3:1:25	chr3	+	35839049:35839049	35849564:35849564
SE	Nfkb1	chr3:135590316:135590488:-@chr3:135589327:135589504:-@chr3:135584655:135585515:-	0.88	0.67	0.99	'chr3:135590316:135590488:-@chr3:135589327:135589504:-@chr3:135584655:135585515:-.A.dn_chr3:135590316:135590488:-@chr3:135589327:135589504:-@chr3:135584655:135585515:-.A.se_chr3:135590316:135590488:-@chr3:135589327:135589504:-@chr3:135584655:135585515:-.A.up':'chr3:135590316:135590488:-@chr3:135589327:135589504:-@chr3:135584655:135585515:-.B.dn_chr3:135590316:135590488:-@chr3:135589327:135589504:…	(0:0):11:(1:0):21:(1:1):93	0:101:1:13	chr3	-	135584655:135584655	135590488:135590488
SE	Rit1	chr3:88716854:88716957:+@chr3:88717326:88717470:+@chr3:88717602:88717658:+	0.92	0.79	0.99	'chr3:88716854:88716957:+@chr3:88717326:88717470:+@chr3:88717602:88717658:+.A.up_chr3:88716854:88716957:+@chr3:88717326:88717470:+@chr3:88717602:88717658:+.A.se_chr3:88716854:88716957:+@chr3:88717326:88717470:+@chr3:88717602:88717658:+.A.dn':'chr3:88716854:88716957:+@chr3:88717326:88717470:+@chr3:88717602:88717658:+.B.up_chr3:88716854:88716957:+@chr3:88717326:88717470:+@chr3:88717602:88717658:+.B…	(0:0):24:(1:0):47:(1:1):14	0.0423611	chr3	+	88716854:88716854	88717658:88717658
SE	Pi4kb	chr3:95004634:95004754:+@chr3:95005310:95005372:+@chr3:95005759:95006843:+	0.15	0.02	0.39	'chr3:95004634:95004754:+@chr3:95005310:95005372:+@chr3:95005759:95006843:+.A.up_chr3:95004634:95004754:+@chr3:95005310:95005372:+@chr3:95005759:95006843:+.A.se_chr3:95004634:95004754:+@chr3:95005310:95005372:+@chr3:95005759:95006843:+.A.dn':'chr3:95004634:95004754:+@chr3:95005310:95005372:+@chr3:95005759:95006843:+.B.up_chr3:95004634:95004754:+@chr3:95005310:95005372:+@chr3:95005759:95006843:+.B…	(0:0):33:(0:1):8:(1:0):1:(1:1):102	0:6:1:105	chr3	+	95004634:95004634	95006843:95006843
SE	Phtf1	chr3:103987427:103987561:+@chr3:103988615:103988774:+@chr3:103991038:103991211:+	0.8	0.48	0.97	'chr3:103987427:103987561:+@chr3:103988615:103988774:+@chr3:103991038:103991211:+.A.up_chr3:103987427:103987561:+@chr3:103988615:103988774:+@chr3:103991038:103991211:+.A.se_chr3:103987427:103987561:+@chr3:103988615:103988774:+@chr3:103991038:103991211:+.A.dn':'chr3:103987427:103987561:+@chr3:103988615:103988774:+@chr3:103991038:103991211:+.B.up_chr3:103987427:103987561:+@chr3:103988615:103988774:…	(0:0):14:(1:0):9:(1:1):9	0:17:1:1	chr3	+	103987427:103987427	103991211:103991211
SE	Otud7b	chr3:96104527:96104819:+@chr3:96108711:96108768:+@chr3:96130231:96130343:+	0.21	0.07	0.41	'chr3:96104527:96104819:+@chr3:96108711:96108768:+@chr3:96130231:96130343:+.A.up_chr3:96104527:96104819:+@chr3:96108711:96108768:+@chr3:96130231:96130343:+.A.se_chr3:96104527:96104819:+@chr3:96108711:96108768:+@chr3:96130231:96130343:+.A.dn':'chr3:96104527:96104819:+@chr3:96108711:96108768:+@chr3:96130231:96130343:+.B.up_chr3:96104527:96104819:+@chr3:96108711:96108768:+@chr3:96130231:96130343:+.B…	(0:0):491:(0:1):8:(1:0):5:(1:1):98	0:37:1:74	chr3	+	96104527:96104527	96130343:96130343
SE	Tars2	chr3:95753007:95753130:-@chr3:95751506:95751630:-@chr3:95750867:95750984:-	0.84	0.58	0.98	'chr3:95753007:95753130:-@chr3:95751506:95751630:-@chr3:95750867:95750984:-.A.dn_chr3:95753007:95753130:-@chr3:95751506:95751630:-@chr3:95750867:95750984:-.A.se_chr3:95753007:95753130:-@chr3:95751506:95751630:-@chr3:95750867:95750984:-.A.up':'chr3:95753007:95753130:-@chr3:95751506:95751630:-@chr3:95750867:95750984:-.B.dn_chr3:95753007:95753130:-@chr3:95751506:95751630:-@chr3:95750867:95750984:-.B…	(0:0):14:(1:0):17:(1:1):22	0:34:1:5	chr3	-	95750867:95750867	95753130:95753130
SE	Nhlrc3	chr3:53462312:53462464:-@chr3:53461632:53461779:-@chr3:53458485:53458685:-	0.61	0.15	0.99	'chr3:53462312:53462464:-@chr3:53461632:53461779:-@chr3:53458485:53458685:-.A.dn_chr3:53462312:53462464:-@chr3:53461632:53461779:-@chr3:53458485:53458685:-.A.se_chr3:53462312:53462464:-@chr3:53461632:53461779:-@chr3:53458485:53458685:-.A.up':'chr3:53462312:53462464:-@chr3:53461632:53461779:-@chr3:53458485:53458685:-.B.dn_chr3:53462312:53462464:-@chr3:53461632:53461779:-@chr3:53458485:53458685:-.B…	(0:0):10:(1:0):3:(1:1):8	0:4:1:7	chr3	-	53458485:53458485	53462464:53462464
SE	Tyw3	chr3:154593717:154593815:-@chr3:154591084:154591155:-@chr3:154576520:154580291:-	0.65	0.35	0.92	'chr3:154593717:154593815:-@chr3:154591084:154591155:-@chr3:154576520:154580291:-.A.dn_chr3:154593717:154593815:-@chr3:154591084:154591155:-@chr3:154576520:154580291:-.A.se_chr3:154593717:154593815:-@chr3:154591084:154591155:-@chr3:154576520:154580291:-.A.up':'chr3:154593717:154593815:-@chr3:154591084:154591155:-@chr3:154576520:154580291:-.B.dn_chr3:154593717:154593815:-@chr3:154591084:154591155:…	(0:0):41:(1:0):2:(1:1):80	0:63:1:19	chr3	-	154576520:154576520	154593815:154593815
SE	Papss1	chr3:131579311:131579425:+@chr3:131581882:131581992:+@chr3:131582381:131582616:+	0.19	0.03	0.41	'chr3:131579311:131579425:+@chr3:131581882:131581992:+@chr3:131582381:131582616:+.A.up_chr3:131579311:131579425:+@chr3:131581882:131581992:+@chr3:131582381:131582616:+.A.se_chr3:131579311:131579425:+@chr3:131581882:131581992:+@chr3:131582381:131582616:+.A.dn':'chr3:131579311:131579425:+@chr3:131581882:131581992:+@chr3:131582381:131582616:+.B.up_chr3:131579311:131579425:+@chr3:131581882:131581992:…	(0:0):7:(0:1):6:(1:0):1:(1:1):13	0:1:1:19	chr3	+	131579311:131579311	131582616:131582616
SE	Zzz3	chr3:152427277:152428832:+@chr3:152437738:152437890:+@chr3:152446799:152446937:+	0.17	0.05	0.37	'chr3:152427277:152428832:+@chr3:152437738:152437890:+@chr3:152446799:152446937:+.A.up_chr3:152427277:152428832:+@chr3:152437738:152437890:+@chr3:152446799:152446937:+.A.se_chr3:152427277:152428832:+@chr3:152437738:152437890:+@chr3:152446799:152446937:+.A.dn':'chr3:152427277:152428832:+@chr3:152437738:152437890:+@chr3:152446799:152446937:+.B.up_chr3:152427277:152428832:+@chr3:152437738:152437890:…	(0:0):242:(0:1):4:(1:0):3:(1:1):207	0:37:1:177	chr3	+	152427277:152427277	152446937:152446937
SE	Hps3	chr3:20022758:20022839:-@chr3:20019803:20019957:-@chr3:20018811:20018919:-	0.73	0.41	0.94	'chr3:20022758:20022839:-@chr3:20019803:20019957:-@chr3:20018811:20018919:-.A.dn_chr3:20022758:20022839:-@chr3:20019803:20019957:-@chr3:20018811:20018919:-.A.se_chr3:20022758:20022839:-@chr3:20019803:20019957:-@chr3:20018811:20018919:-.A.up':'chr3:20022758:20022839:-@chr3:20019803:20019957:-@chr3:20018811:20018919:-.B.dn_chr3:20022758:20022839:-@chr3:20019803:20019957:-@chr3:20018811:20018919:-.B…	(0:0):18:(0:1):1:(1:0):8	0:8:1:1	chr3	-	20018811:20018811	20022839:20022839
SE	Pkn2	chr3:142828881:142829094:-@chr3:142821567:142821704:-@chr3:142820537:142820646:-	0.94	0.82	0.99	'chr3:142828881:142829094:-@chr3:142821567:142821704:-@chr3:142820537:142820646:-.A.dn_chr3:142828881:142829094:-@chr3:142821567:142821704:-@chr3:142820537:142820646:-.A.se_chr3:142828881:142829094:-@chr3:142821567:142821704:-@chr3:142820537:142820646:-.A.up':'chr3:142828881:142829094:-@chr3:142821567:142821704:-@chr3:142820537:142820646:-.B.dn_chr3:142828881:142829094:-@chr3:142821567:142821704:…	(0:0):163:(1:0):57:(1:1):83	0:131:1:9	chr3	-	142820537:142820537	142829094:142829094
SE	Plekho1	chr3:95991444:95991548:-@chr3:95990801:95990902:-@chr3:95988836:95989633:-	0.85	0.58	0.98	'chr3:95991444:95991548:-@chr3:95990801:95990902:-@chr3:95988836:95989633:-.A.dn_chr3:95991444:95991548:-@chr3:95990801:95990902:-@chr3:95988836:95989633:-.A.se_chr3:95991444:95991548:-@chr3:95990801:95990902:-@chr3:95988836:95989633:-.A.up':'chr3:95991444:95991548:-@chr3:95990801:95990902:-@chr3:95988836:95989633:-.B.dn_chr3:95991444:95991548:-@chr3:95990801:95990902:-@chr3:95988836:95989633:-.B…	(0:0):19:(1:0):15:(1:1):92	0:106:1:1	chr3	-	95988836:95988836	95991548:95991548
SE	Nfkb1	chr3:135655500:135655598:-@chr3:135639140:135639156:-@chr3:135626595:135626743:-	0.14	0.01	0.39	'chr3:135655500:135655598:-@chr3:135639140:135639156:-@chr3:135626595:135626743:-.A.dn_chr3:135655500:135655598:-@chr3:135639140:135639156:-@chr3:135626595:135626743:-.A.se_chr3:135655500:135655598:-@chr3:135639140:135639156:-@chr3:135626595:135626743:-.A.up':'chr3:135655500:135655598:-@chr3:135639140:135639156:-@chr3:135626595:135626743:-.B.dn_chr3:135655500:135655598:-@chr3:135639140:135639156:…	(0:0):102:(0:1):7:(1:1):14	0:5:1:16	chr3	-	135626595:135626595	135655598:135655598
SE	4933431E20Rik	chr3:107895643:107896213:-@chr3:107894051:107894992:-@chr3:107888850:107893507:-	0.97	0.9	1	'chr3:107895643:107896213:-@chr3:107894051:107894992:-@chr3:107888850:107893507:-.A.dn_chr3:107895643:107896213:-@chr3:107894051:107894992:-@chr3:107888850:107893507:-.A.se_chr3:107895643:107896213:-@chr3:107894051:107894992:-@chr3:107888850:107893507:-.A.up':'chr3:107895643:107896213:-@chr3:107894051:107894992:-@chr3:107888850:107893507:-.B.dn_chr3:107895643:107896213:-@chr3:107894051:107894992:…	(0:0):61:(1:0):73:(1:1):201	0:265:1:9	chr3	-	107888850:107888850	107896213:107896213
SE	Chtop	chr3:90506108:90506261:-@chr3:90505395:90505478:-@chr3:90503096:90503282:-	0.36	0.22	0.51	'chr3:90506108:90506261:-@chr3:90505395:90505478:-@chr3:90503096:90503282:-.A.dn_chr3:90506108:90506261:-@chr3:90505395:90505478:-@chr3:90503096:90503282:-.A.se_chr3:90506108:90506261:-@chr3:90505395:90505478:-@chr3:90503096:90503282:-.A.up':'chr3:90506108:90506261:-@chr3:90505395:90505478:-@chr3:90503096:90503282:-.B.dn_chr3:90506108:90506261:-@chr3:90505395:90505478:-@chr3:90503096:90503282:-.B…	(0:0):174:(0:1):12:(1:0):22:(1:1):134	0:72:1:96	chr3	-	90503096:90503096	90506261:90506261
SE	Anp32e	chr3:95933909:95934058:+@chr3:95934776:95934898:+@chr3:95937024:95937195:+	0.93	0.81	0.99	'chr3:95933909:95934058:+@chr3:95934776:95934898:+@chr3:95937024:95937195:+.A.up_chr3:95933909:95934058:+@chr3:95934776:95934898:+@chr3:95937024:95937195:+.A.se_chr3:95933909:95934058:+@chr3:95934776:95934898:+@chr3:95937024:95937195:+.A.dn':'chr3:95933909:95934058:+@chr3:95934776:95934898:+@chr3:95937024:95937195:+.B.up_chr3:95933909:95934058:+@chr3:95934776:95934898:+@chr3:95937024:95937195:+.B…	(0:0):57:(1:0):87:(1:1):133	0:218:1:2	chr3	+	95933909:95933909	95937195:95937195
SE	Shc1	chr3:89423697:89423816:+@chr3:89424190:89424243:+@chr3:89424555:89424606:+	0.62	0.29	0.87	'chr3:89423697:89423816:+@chr3:89424190:89424243:+@chr3:89424555:89424606:+.A.up_chr3:89423697:89423816:+@chr3:89424190:89424243:+@chr3:89424555:89424606:+.A.se_chr3:89423697:89423816:+@chr3:89424190:89424243:+@chr3:89424555:89424606:+.A.dn':'chr3:89423697:89423816:+@chr3:89424190:89424243:+@chr3:89424555:89424606:+.B.up_chr3:89423697:89423816:+@chr3:89424190:89424243:+@chr3:89424555:89424606:+.B…	(0:0):9:(0:1):2:(1:0):7:(1:1):6	0:12:1:3	chr3	+	89423697:89423697	89424606:89424606
SE	Papss1	chr3:131564768:131564983:+@chr3:131567502:131567678:+@chr3:131579311:131579425:+	0.33	0.11	0.71	'chr3:131564768:131564983:+@chr3:131567502:131567678:+@chr3:131579311:131579425:+.A.up_chr3:131564768:131564983:+@chr3:131567502:131567678:+@chr3:131579311:131579425:+.A.se_chr3:131564768:131564983:+@chr3:131567502:131567678:+@chr3:131579311:131579425:+.A.dn':'chr3:131564768:131564983:+@chr3:131567502:131567678:+@chr3:131579311:131579425:+.B.up_chr3:131564768:131564983:+@chr3:131567502:131567678:…	(0:0):36:(0:1):2:(1:0):2:(1:1):6	0:6:1:4	chr3	+	131564768:131564768	131579425:131579425
SE	Zranb2	chr3:157536334:157536386:+@chr3:157536478:157536586:+@chr3:157537587:157537669:+	0.97	0.9	1	'chr3:157536334:157536386:+@chr3:157536478:157536586:+@chr3:157537587:157537669:+.A.up_chr3:157536334:157536386:+@chr3:157536478:157536586:+@chr3:157537587:157537669:+.A.se_chr3:157536334:157536386:+@chr3:157536478:157536586:+@chr3:157537587:157537669:+.A.dn':'chr3:157536334:157536386:+@chr3:157536478:157536586:+@chr3:157537587:157537669:+.B.up_chr3:157536334:157536386:+@chr3:157536478:157536586:…	(0:0):73:(1:0):135:(1:1):31	0:165:1:1	chr3	+	157536334:157536334	157537669:157537669
SE	4933431E20Rik	chr3:107894861:107894992:-@chr3:107894589:107894656:-@chr3:107894051:107894228:-	0.67	0.3	0.99	'chr3:107894861:107894992:-@chr3:107894589:107894656:-@chr3:107894051:107894228:-.A.dn_chr3:107894861:107894992:-@chr3:107894589:107894656:-@chr3:107894051:107894228:-.A.se_chr3:107894861:107894992:-@chr3:107894589:107894656:-@chr3:107894051:107894228:-.A.up':'chr3:107894861:107894992:-@chr3:107894589:107894656:-@chr3:107894051:107894228:-.B.dn_chr3:107894861:107894992:-@chr3:107894589:107894656:…	(0:0):61:(1:0):5:(1:1):11	0:12:1:4	chr3	-	107894051:107894051	107894992:107894992
SE	Man1a2	chr3:100646992:100647110:-@chr3:100644541:100644621:-@chr3:100632504:100632598:-	0.88	0.68	0.99	'chr3:100646992:100647110:-@chr3:100644541:100644621:-@chr3:100632504:100632598:-.A.dn_chr3:100646992:100647110:-@chr3:100644541:100644621:-@chr3:100632504:100632598:-.A.se_chr3:100646992:100647110:-@chr3:100644541:100644621:-@chr3:100632504:100632598:-.A.up':'chr3:100646992:100647110:-@chr3:100644541:100644621:-@chr3:100632504:100632598:-.B.dn_chr3:100646992:100647110:-@chr3:100644541:100644621:…	(0:0):69:(1:0):16:(1:1):13	0:27:1:2	chr3	-	100632504:100632504	100647110:100647110
SE	Bbs7	chr3:36613250:36613389:-@chr3:36612012:36612077:-@chr3:36610566:36610628:-	0.61	0.22	0.93	'chr3:36613250:36613389:-@chr3:36612012:36612077:-@chr3:36610566:36610628:-.A.dn_chr3:36613250:36613389:-@chr3:36612012:36612077:-@chr3:36610566:36610628:-.A.se_chr3:36613250:36613389:-@chr3:36612012:36612077:-@chr3:36610566:36610628:-.A.up':'chr3:36613250:36613389:-@chr3:36612012:36612077:-@chr3:36610566:36610628:-.B.dn_chr3:36613250:36613389:-@chr3:36612012:36612077:-@chr3:36610566:36610628:-.B…	(0:0):12:(0:1):1:(1:0):5:(1:1):5	0:7:1:4	chr3	-	36610566:36610566	36613389:36613389
SE	Elf2	chr3:51266753:51266866:-@chr3:51265813:51266045:-@chr3:51264869:51265006:-	0.08	0.04	0.14	'chr3:51266753:51266866:-@chr3:51265813:51266045:-@chr3:51264869:51265006:-.A.dn_chr3:51266753:51266866:-@chr3:51265813:51266045:-@chr3:51264869:51265006:-.A.se_chr3:51266753:51266866:-@chr3:51265813:51266045:-@chr3:51264869:51265006:-.A.up':'chr3:51266753:51266866:-@chr3:51265813:51266045:-@chr3:51264869:51265006:-.B.dn_chr3:51266753:51266866:-@chr3:51265813:51266045:-@chr3:51264869:51265006:-.B…	(0:0):75:(0:1):17:(1:0):9:(1:1):70	0:9:1:87	chr3	-	51264869:51264869	51266866:51266866
SE	NA	chr3:159839695:159840047:+@chr3:159848565:159848645:+@chr3:159872909:159873181:+	0.07	0.01	0.19	'chr3:159839695:159840047:+@chr3:159848565:159848645:+@chr3:159872909:159873181:+.A.up_chr3:159839695:159840047:+@chr3:159848565:159848645:+@chr3:159872909:159873181:+.A.se_chr3:159839695:159840047:+@chr3:159848565:159848645:+@chr3:159872909:159873181:+.A.dn':'chr3:159839695:159840047:+@chr3:159848565:159848645:+@chr3:159872909:159873181:+.B.up_chr3:159839695:159840047:+@chr3:159848565:159848645:…	(0:0):116:(0:1):18:(1:0):1:(1:1):87	0:10:1:96	chr3	+	159839695:159839695	159873181:159873181
SE	Gja5	chr3:97032416:97032485:+@chr3:97037722:97037778:+@chr3:97050596:97053634:+	0.64	0.22	0.98	'chr3:97032416:97032485:+@chr3:97037722:97037778:+@chr3:97050596:97053634:+.A.up_chr3:97032416:97032485:+@chr3:97037722:97037778:+@chr3:97050596:97053634:+.A.se_chr3:97032416:97032485:+@chr3:97037722:97037778:+@chr3:97050596:97053634:+.A.dn':'chr3:97032416:97032485:+@chr3:97037722:97037778:+@chr3:97050596:97053634:+.B.up_chr3:97032416:97032485:+@chr3:97037722:97037778:+@chr3:97050596:97053634:+.B…	(0:0):23:(1:0):1:(1:1):49	0:44:1:6	chr3	+	97032416:97032416	97053634:97053634
SE	Spg20	chr3:55121600:55121797:+@chr3:55124755:55124925:+@chr3:55126534:55126654:+	0.69	0.54	0.84	'chr3:55121600:55121797:+@chr3:55124755:55124925:+@chr3:55126534:55126654:+.A.up_chr3:55121600:55121797:+@chr3:55124755:55124925:+@chr3:55126534:55126654:+.A.se_chr3:55121600:55121797:+@chr3:55124755:55124925:+@chr3:55126534:55126654:+.A.dn':'chr3:55121600:55121797:+@chr3:55124755:55124925:+@chr3:55126534:55126654:+.B.up_chr3:55121600:55121797:+@chr3:55124755:55124925:+@chr3:55126534:55126654:+.B…	(0:0):45:(0:1):5:(1:0):41:(1:1):43	0:68:1:21	chr3	+	55121600:55121600	55126654:55126654
SE	NA	chr3:153944396:153944643:-@chr3:153941883:153941970:-@chr3:153939070:153939167:-	0.95	0.92	0.97	'chr3:153944396:153944643:-@chr3:153941883:153941970:-@chr3:153939070:153939167:-.A.dn_chr3:153944396:153944643:-@chr3:153941883:153941970:-@chr3:153939070:153939167:-.A.se_chr3:153944396:153944643:-@chr3:153941883:153941970:-@chr3:153939070:153939167:-.A.up':'chr3:153944396:153944643:-@chr3:153941883:153941970:-@chr3:153939070:153939167:-.B.dn_chr3:153944396:153944643:-@chr3:153941883:153941970:…	(0:0):241:(0:1):11:(1:0):332:(1:1):194	0:511:1:26	chr3	-	153939070:153939070	153944643:153944643
SE	Larp1b	chr3:40963968:40964142:+@chr3:40967365:40967505:+@chr3:40969891:40970034:+	0.97	0.91	1	'chr3:40963968:40964142:+@chr3:40967365:40967505:+@chr3:40969891:40970034:+.A.up_chr3:40963968:40964142:+@chr3:40967365:40967505:+@chr3:40969891:40970034:+.A.se_chr3:40963968:40964142:+@chr3:40967365:40967505:+@chr3:40969891:40970034:+.A.dn':'chr3:40963968:40964142:+@chr3:40967365:40967505:+@chr3:40969891:40970034:+.B.up_chr3:40963968:40964142:+@chr3:40967365:40967505:+@chr3:40969891:40970034:+.B…	(0:0):88:(1:0):163:(1:1):219	0:381:1:1	chr3	+	40963968:40963968	40970034:40970034
SE	Pogz	chr3:94864458:94864667:+@chr3:94870080:94870186:+@chr3:94870988:94871325:+	0.63	0.32	0.9	'chr3:94864458:94864667:+@chr3:94870080:94870186:+@chr3:94870988:94871325:+.A.up_chr3:94864458:94864667:+@chr3:94870080:94870186:+@chr3:94870988:94871325:+.A.se_chr3:94864458:94864667:+@chr3:94870080:94870186:+@chr3:94870988:94871325:+.A.dn':'chr3:94864458:94864667:+@chr3:94870080:94870186:+@chr3:94870988:94871325:+.B.up_chr3:94864458:94864667:+@chr3:94870080:94870186:+@chr3:94870988:94871325:+.B…	(0:0):66:(0:1):1:(1:0):6:(1:1):24	0:20:1:11	chr3	+	94864458:94864458	94871325:94871325
SE	Hps3	chr3:20035049:20035310:-@chr3:20030559:20030805:-@chr3:20030314:20030409:-	0.82	0.57	0.97	'chr3:20035049:20035310:-@chr3:20030559:20030805:-@chr3:20030314:20030409:-.A.dn_chr3:20035049:20035310:-@chr3:20030559:20030805:-@chr3:20030314:20030409:-.A.se_chr3:20035049:20035310:-@chr3:20030559:20030805:-@chr3:20030314:20030409:-.A.up':'chr3:20035049:20035310:-@chr3:20030559:20030805:-@chr3:20030314:20030409:-.B.dn_chr3:20035049:20035310:-@chr3:20030559:20030805:-@chr3:20030314:20030409:-.B…	(0:0):16:(1:0):15:(1:1):17	0:25:1:7	chr3	-	20030314:20030314	20035310:20035310
SE	Shc1	chr3:89418551:89418709:+@chr3:89422178:89422345:+@chr3:89422926:89422996:+	0.9	0.73	1	'chr3:89418551:89418709:+@chr3:89422178:89422345:+@chr3:89422926:89422996:+.A.up_chr3:89418551:89418709:+@chr3:89422178:89422345:+@chr3:89422926:89422996:+.A.se_chr3:89418551:89418709:+@chr3:89422178:89422345:+@chr3:89422926:89422996:+.A.dn':'chr3:89418551:89418709:+@chr3:89422178:89422345:+@chr3:89422926:89422996:+.B.up_chr3:89418551:89418709:+@chr3:89422178:89422345:+@chr3:89422926:89422996:+.B…	(0:0):43:(1:0):25:(1:1):12	0.0256944	chr3	+	89418551:89418551	89422996:89422996
SE	Pitx2	chr3:129203937:129203992:+@chr3:129204440:129204577:+@chr3:129215639:129215844:+	0.25	0.02	0.58	'chr3:129203937:129203992:+@chr3:129204440:129204577:+@chr3:129215639:129215844:+.A.up_chr3:129203937:129203992:+@chr3:129204440:129204577:+@chr3:129215639:129215844:+.A.se_chr3:129203937:129203992:+@chr3:129204440:129204577:+@chr3:129215639:129215844:+.A.dn':'chr3:129203937:129203992:+@chr3:129204440:129204577:+@chr3:129215639:129215844:+.B.up_chr3:129203937:129203992:+@chr3:129204440:129204577:…	(0:0):46:(0:1):2:(1:1):3	0:0:1:5	chr3	+	129203937:129203937	129215844:129215844
SE	St7l	chr3:104874827:104874942:+@chr3:104880924:104880963:+@chr3:104882793:104882871:+	0.18	0.04	0.5	'chr3:104874827:104874942:+@chr3:104880924:104880963:+@chr3:104882793:104882871:+.A.up_chr3:104874827:104874942:+@chr3:104880924:104880963:+@chr3:104882793:104882871:+.A.se_chr3:104874827:104874942:+@chr3:104880924:104880963:+@chr3:104882793:104882871:+.A.dn':'chr3:104874827:104874942:+@chr3:104880924:104880963:+@chr3:104882793:104882871:+.B.up_chr3:104874827:104874942:+@chr3:104880924:104880963:…	(0:0):100:(0:1):3:(1:0):1:(1:1):19	0:8:1:15	chr3	+	104874827:104874827	104882871:104882871
SE	Cryz	chr3:154618460:154618609:+@chr3:154618794:154618892:+@chr3:154621481:154621588:+	0.06	0	0.2	'chr3:154618460:154618609:+@chr3:154618794:154618892:+@chr3:154621481:154621588:+.A.up_chr3:154618460:154618609:+@chr3:154618794:154618892:+@chr3:154621481:154621588:+.A.se_chr3:154618460:154618609:+@chr3:154618794:154618892:+@chr3:154621481:154621588:+.A.dn':'chr3:154618460:154618609:+@chr3:154618794:154618892:+@chr3:154621481:154621588:+.B.up_chr3:154618460:154618609:+@chr3:154618794:154618892:…	(0:0):12:(0:1):8:(1:1):24	0:0:1:32	chr3	+	154618460:154618460	154621588:154621588
SE	Ecm1	chr3:95738239:95738301:-@chr3:95738012:95738113:-@chr3:95737808:95737942:-	0.58	0.25	0.95	'chr3:95738239:95738301:-@chr3:95738012:95738113:-@chr3:95737808:95737942:-.A.dn_chr3:95738239:95738301:-@chr3:95738012:95738113:-@chr3:95737808:95737942:-.A.se_chr3:95738239:95738301:-@chr3:95738012:95738113:-@chr3:95737808:95737942:-.A.up':'chr3:95738239:95738301:-@chr3:95738012:95738113:-@chr3:95737808:95737942:-.B.dn_chr3:95738239:95738301:-@chr3:95738012:95738113:-@chr3:95737808:95737942:-.B…	(0:0):21:(0:1):1:(1:0):4:(1:1):2	0:4:1:3	chr3	-	95737808:95737808	95738301:95738301
SE	Trim33	chr3:103352003:103352155:+@chr3:103353567:103353617:+@chr3:103353697:103358768:+	0.85	0.61	0.99	'chr3:103352003:103352155:+@chr3:103353567:103353617:+@chr3:103353697:103358768:+.A.up_chr3:103352003:103352155:+@chr3:103353567:103353617:+@chr3:103353697:103358768:+.A.se_chr3:103352003:103352155:+@chr3:103353567:103353617:+@chr3:103353697:103358768:+.A.dn':'chr3:103352003:103352155:+@chr3:103353567:103353617:+@chr3:103353697:103358768:+.B.up_chr3:103352003:103352155:+@chr3:103353567:103353617:…	(0:0):13:(1:0):9:(1:1):240	0:199:1:50	chr3	+	103352003:103352003	103358768:103358768
SE	Nceh1	chr3:27183004:27183215:+@chr3:27207380:27207450:+@chr3:27222668:27222896:+	0.13	0.02	0.46	'chr3:27183004:27183215:+@chr3:27207380:27207450:+@chr3:27222668:27222896:+.A.up_chr3:27183004:27183215:+@chr3:27207380:27207450:+@chr3:27222668:27222896:+.A.se_chr3:27183004:27183215:+@chr3:27207380:27207450:+@chr3:27222668:27222896:+.A.dn':'chr3:27183004:27183215:+@chr3:27207380:27207450:+@chr3:27222668:27222896:+.B.up_chr3:27183004:27183215:+@chr3:27207380:27207450:+@chr3:27222668:27222896:+.B…	(0:0):53:(0:1):2:(1:1):27	0:1:1:28	chr3	+	27183004:27183004	27222896:27222896
SE	4933431E20Rik	chr3:107895643:107896213:-@chr3:107894051:107894228:-@chr3:107888850:107893507:-	0.62	0.16	0.98	'chr3:107895643:107896213:-@chr3:107894051:107894228:-@chr3:107888850:107893507:-.A.dn_chr3:107895643:107896213:-@chr3:107894051:107894228:-@chr3:107888850:107893507:-.A.se_chr3:107895643:107896213:-@chr3:107894051:107894228:-@chr3:107888850:107893507:-.A.up':'chr3:107895643:107896213:-@chr3:107894051:107894228:-@chr3:107888850:107893507:-.B.dn_chr3:107895643:107896213:-@chr3:107894051:107894228:…	(0:0):130:(1:0):4:(1:1):201	0:99:1:106	chr3	-	107888850:107888850	107896213:107896213
SE	Mbnl1	chr3:60621423:60621458:+@chr3:60622146:60622240:+@chr3:60625124:60625198:+	0.78	0.67	0.88	'chr3:60621423:60621458:+@chr3:60622146:60622240:+@chr3:60625124:60625198:+.A.up_chr3:60621423:60621458:+@chr3:60622146:60622240:+@chr3:60625124:60625198:+.A.se_chr3:60621423:60621458:+@chr3:60622146:60622240:+@chr3:60625124:60625198:+.A.dn':'chr3:60621423:60621458:+@chr3:60622146:60622240:+@chr3:60625124:60625198:+.B.up_chr3:60621423:60621458:+@chr3:60622146:60622240:+@chr3:60625124:60625198:+.B…	(0:0):624:(0:1):11:(1:0):196:(1:1):74	0:252:1:29	chr3	+	60621423:60621423	60625198:60625198
SE	Tpm3	chr3:90090010:90090079:+@chr3:90091013:90091091:+@chr3:90099528:90100902:+	0.9	0.85	0.94	'chr3:90090010:90090079:+@chr3:90091013:90091091:+@chr3:90099528:90100902:+.A.up_chr3:90090010:90090079:+@chr3:90091013:90091091:+@chr3:90099528:90100902:+.A.se_chr3:90090010:90090079:+@chr3:90091013:90091091:+@chr3:90099528:90100902:+.A.dn':'chr3:90090010:90090079:+@chr3:90091013:90091091:+@chr3:90099528:90100902:+.B.up_chr3:90090010:90090079:+@chr3:90091013:90091091:+@chr3:90099528:90100902:+.B…	(0:0):395:(0:1):13:(1:0):148:(1:1):278	0:404:1:35	chr3	+	90090010:90090010	90100902:90100902
SE	Tars2	chr3:95754758:95754977:-@chr3:95754319:95754515:-@chr3:95753007:95753130:-	0.91	0.77	0.99	'chr3:95754758:95754977:-@chr3:95754319:95754515:-@chr3:95753007:95753130:-.A.dn_chr3:95754758:95754977:-@chr3:95754319:95754515:-@chr3:95753007:95753130:-.A.se_chr3:95754758:95754977:-@chr3:95754319:95754515:-@chr3:95753007:95753130:-.A.up':'chr3:95754758:95754977:-@chr3:95754319:95754515:-@chr3:95753007:95753130:-.B.dn_chr3:95754758:95754977:-@chr3:95754319:95754515:-@chr3:95753007:95753130:-.B…	(0:0):8:(1:0):39:(1:1):33	0:70:1:2	chr3	-	95753007:95753007	95754977:95754977
SE	Gstm5	chr3:107895854:107895998:+@chr3:107896298:107896373:+@chr3:107896626:107896690:+	0.93	0.87	0.97	'chr3:107895854:107895998:+@chr3:107896298:107896373:+@chr3:107896626:107896690:+.A.up_chr3:107895854:107895998:+@chr3:107896298:107896373:+@chr3:107896626:107896690:+.A.se_chr3:107895854:107895998:+@chr3:107896298:107896373:+@chr3:107896626:107896690:+.A.dn':'chr3:107895854:107895998:+@chr3:107896298:107896373:+@chr3:107896626:107896690:+.B.up_chr3:107895854:107895998:+@chr3:107896298:107896373:…	(0:0):58:(0:1):4:(1:0):149:(1:1):109	0:240:1:22	chr3	+	107895854:107895854	107896690:107896690
SE	Znhit6	chr3:145576208:145576996:+@chr3:145578102:145578167:+@chr3:145578252:145578358:+	0.87	0.62	1	'chr3:145576208:145576996:+@chr3:145578102:145578167:+@chr3:145578252:145578358:+.A.up_chr3:145576208:145576996:+@chr3:145578102:145578167:+@chr3:145578252:145578358:+.A.se_chr3:145576208:145576996:+@chr3:145578102:145578167:+@chr3:145578252:145578358:+.A.dn':'chr3:145576208:145576996:+@chr3:145578102:145578167:+@chr3:145578252:145578358:+.B.up_chr3:145576208:145576996:+@chr3:145578102:145578167:…	(0:0):14:(1:0):8:(1:1):25	0:31:1:2	chr3	+	145576208:145576208	145578358:145578358
SE	4933431E20Rik	chr3:107895643:107896213:-@chr3:107894861:107894992:-@chr3:107894051:107894228:-	0.63	0.35	0.92	'chr3:107895643:107896213:-@chr3:107894861:107894992:-@chr3:107894051:107894228:-.A.dn_chr3:107895643:107896213:-@chr3:107894861:107894992:-@chr3:107894051:107894228:-.A.se_chr3:107895643:107896213:-@chr3:107894861:107894992:-@chr3:107894051:107894228:-.A.up':'chr3:107895643:107896213:-@chr3:107894861:107894992:-@chr3:107894051:107894228:-.B.dn_chr3:107895643:107896213:-@chr3:107894861:107894992:…	(0:0):118:(1:0):12:(1:1):100	0:74:1:38	chr3	-	107894051:107894051	107896213:107896213
SE	Tmod4	chr3:95124514:95124578:+@chr3:95125197:95125266:+@chr3:95125515:95125677:+	0.03	0.01	0.04	'chr3:95124514:95124578:+@chr3:95125197:95125266:+@chr3:95125515:95125677:+.A.up_chr3:95124514:95124578:+@chr3:95125197:95125266:+@chr3:95125515:95125677:+.A.se_chr3:95124514:95124578:+@chr3:95125197:95125266:+@chr3:95125515:95125677:+.A.dn':'chr3:95124514:95124578:+@chr3:95125197:95125266:+@chr3:95125515:95125677:+.B.up_chr3:95124514:95124578:+@chr3:95125197:95125266:+@chr3:95125515:95125677:+.B…	(0:0):571:(0:1):79:(1:0):9:(1:1):671	0:24:1:735	chr3	+	95124514:95124514	95125677:95125677
SE	Car14	chr3:95902111:95902131:-@chr3:95901459:95901480:-@chr3:95901093:95901272:-	0.29	0.13	0.48	'chr3:95902111:95902131:-@chr3:95901459:95901480:-@chr3:95901093:95901272:-.A.dn_chr3:95902111:95902131:-@chr3:95901459:95901480:-@chr3:95901093:95901272:-.A.se_chr3:95902111:95902131:-@chr3:95901459:95901480:-@chr3:95901093:95901272:-.A.up':'chr3:95902111:95902131:-@chr3:95901459:95901480:-@chr3:95901093:95901272:-.B.dn_chr3:95902111:95902131:-@chr3:95901459:95901480:-@chr3:95901093:95901272:-.B…	(0:0):85:(0:1):8:(1:0):5:(1:1):44	0:23:1:34	chr3	-	95901093:95901093	95902131:95902131
SE	Psma5	chr3:108272291:108272377:+@chr3:108272466:108272547:+@chr3:108279735:108279952:+	0.04	0.01	0.08	'chr3:108272291:108272377:+@chr3:108272466:108272547:+@chr3:108279735:108279952:+.A.up_chr3:108272291:108272377:+@chr3:108272466:108272547:+@chr3:108279735:108279952:+.A.se_chr3:108272291:108272377:+@chr3:108272466:108272547:+@chr3:108279735:108279952:+.A.dn':'chr3:108272291:108272377:+@chr3:108272466:108272547:+@chr3:108279735:108279952:+.B.up_chr3:108272291:108272377:+@chr3:108272466:108272547:…	(0:0):141:(0:1):44:(1:0):3:(1:1):124	0:4:1:167	chr3	+	108272291:108272291	108279952:108279952
SE	Pdlim5	chr3:142303943:142303979:-@chr3:142281852:142281983:-@chr3:142277817:142278001:-	0.27	0.02	0.89	'chr3:142303943:142303979:-@chr3:142281852:142281983:-@chr3:142277817:142278001:-.A.dn_chr3:142303943:142303979:-@chr3:142281852:142281983:-@chr3:142277817:142278001:-.A.se_chr3:142303943:142303979:-@chr3:142281852:142281983:-@chr3:142277817:142278001:-.A.up':'chr3:142303943:142303979:-@chr3:142281852:142281983:-@chr3:142277817:142278001:-.B.dn_chr3:142303943:142303979:-@chr3:142281852:142281983:…	(0:0):4269:(0:1):1:(1:1):4	0:1:1:4	chr3	-	142277817:142277817	142303979:142303979
SE	Pigk	chr3:152740129:152740240:+@chr3:152740753:152740893:+@chr3:152742489:152742585:+	0.09	0.02	0.22	'chr3:152740129:152740240:+@chr3:152740753:152740893:+@chr3:152742489:152742585:+.A.up_chr3:152740129:152740240:+@chr3:152740753:152740893:+@chr3:152742489:152742585:+.A.se_chr3:152740129:152740240:+@chr3:152740753:152740893:+@chr3:152742489:152742585:+.A.dn':'chr3:152740129:152740240:+@chr3:152740753:152740893:+@chr3:152742489:152742585:+.B.up_chr3:152740129:152740240:+@chr3:152740753:152740893:…	(0:0):30:(0:1):7:(1:0):2:(1:1):20	0:4:1:25	chr3	+	152740129:152740129	152742585:152742585
SE	Clcc1	chr3:108653940:108654051:+@chr3:108654592:108654750:+@chr3:108661355:108661495:+	0.23	0.1	0.4	'chr3:108653940:108654051:+@chr3:108654592:108654750:+@chr3:108661355:108661495:+.A.up_chr3:108653940:108654051:+@chr3:108654592:108654750:+@chr3:108661355:108661495:+.A.se_chr3:108653940:108654051:+@chr3:108654592:108654750:+@chr3:108661355:108661495:+.A.dn':'chr3:108653940:108654051:+@chr3:108654592:108654750:+@chr3:108661355:108661495:+.B.up_chr3:108653940:108654051:+@chr3:108654592:108654750:…	(0:0):48:(0:1):3:(1:0):7:(1:1):37	0:14:1:33	chr3	+	108653940:108653940	108661495:108661495
SE	Ahcyl1	chr3:107672042:107672136:-@chr3:107671138:107671244:-@chr3:107670204:107670320:-	0.87	0.65	0.99	'chr3:107672042:107672136:-@chr3:107671138:107671244:-@chr3:107670204:107670320:-.A.dn_chr3:107672042:107672136:-@chr3:107671138:107671244:-@chr3:107670204:107670320:-.A.se_chr3:107672042:107672136:-@chr3:107671138:107671244:-@chr3:107670204:107670320:-.A.up':'chr3:107672042:107672136:-@chr3:107671138:107671244:-@chr3:107670204:107670320:-.B.dn_chr3:107672042:107672136:-@chr3:107671138:107671244:…	(0:0):11:(1:0):23:(1:1):12	0.0243056	chr3	-	107670204:107670204	107672136:107672136
SE	Gon4l	chr3:88869803:88869843:+@chr3:88875907:88875930:+@chr3:88880071:88880174:+	0.53	0.18	0.84	'chr3:88869803:88869843:+@chr3:88875907:88875930:+@chr3:88880071:88880174:+.A.up_chr3:88869803:88869843:+@chr3:88875907:88875930:+@chr3:88880071:88880174:+.A.se_chr3:88869803:88869843:+@chr3:88875907:88875930:+@chr3:88880071:88880174:+.A.dn':'chr3:88869803:88869843:+@chr3:88875907:88875930:+@chr3:88880071:88880174:+.B.up_chr3:88869803:88869843:+@chr3:88875907:88875930:+@chr3:88880071:88880174:+.B…	(0:0):127:(0:1):2:(1:0):4:(1:1):6	0:4:1:8	chr3	+	88869803:88869803	88880174:88880174
SE	St7l	chr3:104882793:104882871:+@chr3:104887606:104887640:+@chr3:104889286:104889440:+	0.16	0.04	0.37	'chr3:104882793:104882871:+@chr3:104887606:104887640:+@chr3:104889286:104889440:+.A.up_chr3:104882793:104882871:+@chr3:104887606:104887640:+@chr3:104889286:104889440:+.A.se_chr3:104882793:104882871:+@chr3:104887606:104887640:+@chr3:104889286:104889440:+.A.dn':'chr3:104882793:104882871:+@chr3:104887606:104887640:+@chr3:104889286:104889440:+.B.up_chr3:104882793:104882871:+@chr3:104887606:104887640:…	(0:0):101:(0:1):9:(1:0):2:(1:1):20	0:9:1:22	chr3	+	104882793:104882793	104889440:104889440
SE	F3	chr3:121731524:121731702:+@chr3:121732381:121732540:+@chr3:121734106:121735052:+	0.78	0.52	0.98	'chr3:121731524:121731702:+@chr3:121732381:121732540:+@chr3:121734106:121735052:+.A.up_chr3:121731524:121731702:+@chr3:121732381:121732540:+@chr3:121734106:121735052:+.A.se_chr3:121731524:121731702:+@chr3:121732381:121732540:+@chr3:121734106:121735052:+.A.dn':'chr3:121731524:121731702:+@chr3:121732381:121732540:+@chr3:121734106:121735052:+.B.up_chr3:121731524:121731702:+@chr3:121732381:121732540:…	(0:0):15:(1:0):10:(1:1):67	0:58:1:19	chr3	+	121731524:121731524	121735052:121735052
SE	Rprd2	chr3:95787284:95787384:-@chr3:95786320:95786451:-@chr3:95785054:95785106:-	0.77	0.46	0.98	'chr3:95787284:95787384:-@chr3:95786320:95786451:-@chr3:95785054:95785106:-.A.dn_chr3:95787284:95787384:-@chr3:95786320:95786451:-@chr3:95785054:95785106:-.A.se_chr3:95787284:95787384:-@chr3:95786320:95786451:-@chr3:95785054:95785106:-.A.up':'chr3:95787284:95787384:-@chr3:95786320:95786451:-@chr3:95785054:95785106:-.B.dn_chr3:95787284:95787384:-@chr3:95786320:95786451:-@chr3:95785054:95785106:-.B…	(0:0):31:(1:0):11:(1:1):4	0.0104167	chr3	-	95785054:95785054	95787384:95787384
SE	Usp33	chr3:152384116:152384224:+@chr3:152389741:152389831:+@chr3:152391650:152391718:+	0.91	0.74	0.98	'chr3:152384116:152384224:+@chr3:152389741:152389831:+@chr3:152391650:152391718:+.A.up_chr3:152384116:152384224:+@chr3:152389741:152389831:+@chr3:152391650:152391718:+.A.se_chr3:152384116:152384224:+@chr3:152389741:152389831:+@chr3:152391650:152391718:+.A.dn':'chr3:152384116:152384224:+@chr3:152389741:152389831:+@chr3:152391650:152391718:+.B.up_chr3:152384116:152384224:+@chr3:152389741:152389831:…	(0:0):112:(1:0):14:(1:1):7	0.0145833	chr3	+	152384116:152384116	152391718:152391718
SE	Adar	chr3:89730718:89730838:+@chr3:89734842:89736273:+@chr3:89737990:89738173:+	0.59	0.29	0.89	'chr3:89730718:89730838:+@chr3:89734842:89736273:+@chr3:89737990:89738173:+.A.up_chr3:89730718:89730838:+@chr3:89734842:89736273:+@chr3:89737990:89738173:+.A.se_chr3:89730718:89730838:+@chr3:89734842:89736273:+@chr3:89737990:89738173:+.A.dn':'chr3:89730718:89730838:+@chr3:89734842:89736273:+@chr3:89737990:89738173:+.B.up_chr3:89730718:89730838:+@chr3:89734842:89736273:+@chr3:89737990:89738173:+.B…	(0:0):16:(1:0):19:(1:1):6	0:22:1:3	chr3	+	89730718:89730718	89738173:89738173
SE	NA	chr3:127052688:127052873:-@chr3:127052226:127052249:-@chr3:127048182:127048280:-	0.17	0.01	0.55	'chr3:127052688:127052873:-@chr3:127052226:127052249:-@chr3:127048182:127048280:-.A.dn_chr3:127052688:127052873:-@chr3:127052226:127052249:-@chr3:127048182:127048280:-.A.se_chr3:127052688:127052873:-@chr3:127052226:127052249:-@chr3:127048182:127048280:-.A.up':'chr3:127052688:127052873:-@chr3:127052226:127052249:-@chr3:127048182:127048280:-.B.dn_chr3:127052688:127052873:-@chr3:127052226:127052249:…	(0:0):14:(0:1):4:(1:1):19	0:5:1:18	chr3	-	127048182:127048182	127052873:127052873
SE	NA	chr3:55516873:55516986:+@chr3:55521850:55521923:+@chr3:55533570:55539068:+	0.56	0.11	0.98	'chr3:55516873:55516986:+@chr3:55521850:55521923:+@chr3:55533570:55539068:+.A.up_chr3:55516873:55516986:+@chr3:55521850:55521923:+@chr3:55533570:55539068:+.A.se_chr3:55516873:55516986:+@chr3:55521850:55521923:+@chr3:55533570:55539068:+.A.dn':'chr3:55516873:55516986:+@chr3:55521850:55521923:+@chr3:55533570:55539068:+.B.up_chr3:55516873:55516986:+@chr3:55521850:55521923:+@chr3:55533570:55539068:+.B…	(0:0):10:(1:1):18	0:9:1:9	chr3	+	55516873:55516873	55539068:55539068
SE	Ythdf3	chr3:16189478:16189563:+@chr3:16203187:16203219:+@chr3:16203826:16205424:+	0.39	0.19	0.59	'chr3:16189478:16189563:+@chr3:16203187:16203219:+@chr3:16203826:16205424:+.A.up_chr3:16189478:16189563:+@chr3:16203187:16203219:+@chr3:16203826:16205424:+.A.se_chr3:16189478:16189563:+@chr3:16203187:16203219:+@chr3:16203826:16205424:+.A.dn':'chr3:16189478:16189563:+@chr3:16203187:16203219:+@chr3:16203826:16205424:+.B.up_chr3:16189478:16189563:+@chr3:16203187:16203219:+@chr3:16203826:16205424:+.B…	(0:0):712:(0:1):11:(1:0):10:(1:1):500	0:227:1:294	chr3	+	16189478:16189478	16205424:16205424
SE	NA	chr3:10420740:10420876:-@chr3:10420197:10420316:-@chr3:10417817:10419223:-	0.78	0.44	0.98	'chr3:10420740:10420876:-@chr3:10420197:10420316:-@chr3:10417817:10419223:-.A.dn_chr3:10420740:10420876:-@chr3:10420197:10420316:-@chr3:10417817:10419223:-.A.se_chr3:10420740:10420876:-@chr3:10420197:10420316:-@chr3:10417817:10419223:-.A.up':'chr3:10420740:10420876:-@chr3:10420197:10420316:-@chr3:10417817:10419223:-.B.dn_chr3:10420740:10420876:-@chr3:10420197:10420316:-@chr3:10417817:10419223:-.B…	(0:0):18:(0:1):1:(1:0):9:(1:1):45	0:51:1:4	chr3	-	10417817:10417817	10420876:10420876
SE	Gyg	chr3:20125258:20125477:-@chr3:20123122:20123172:-@chr3:20122084:20122864:-	0.06	0.03	0.1	'chr3:20125258:20125477:-@chr3:20123122:20123172:-@chr3:20122084:20122864:-.A.dn_chr3:20125258:20125477:-@chr3:20123122:20123172:-@chr3:20122084:20122864:-.A.se_chr3:20125258:20125477:-@chr3:20123122:20123172:-@chr3:20122084:20122864:-.A.up':'chr3:20125258:20125477:-@chr3:20123122:20123172:-@chr3:20122084:20122864:-.B.dn_chr3:20125258:20125477:-@chr3:20123122:20123172:-@chr3:20122084:20122864:-.B…	(0:0):125:(0:1):78:(1:0):10:(1:1):1754	0:126:1:1716	chr3	-	20122084:20122084	20125477:20125477
SE	Gm12531	chr3:37059856:37060035:-@chr3:37058711:37058739:-@chr3:37052217:37052492:-	0.3	0.05	0.67	'chr3:37059856:37060035:-@chr3:37058711:37058739:-@chr3:37052217:37052492:-.A.dn_chr3:37059856:37060035:-@chr3:37058711:37058739:-@chr3:37052217:37052492:-.A.se_chr3:37059856:37060035:-@chr3:37058711:37058739:-@chr3:37052217:37052492:-.A.up':'chr3:37059856:37060035:-@chr3:37058711:37058739:-@chr3:37052217:37052492:-.B.dn_chr3:37059856:37060035:-@chr3:37058711:37058739:-@chr3:37052217:37052492:-.B…	(0:0):30:(0:1):1:(1:1):12	0:0:1:13	chr3	-	37052217:37052217	37060035:37060035
SE	Tyw3	chr3:154593717:154593815:-@chr3:154591084:154591155:-@chr3:154587477:154587610:-	0.62	0.2	0.93	'chr3:154593717:154593815:-@chr3:154591084:154591155:-@chr3:154587477:154587610:-.A.dn_chr3:154593717:154593815:-@chr3:154591084:154591155:-@chr3:154587477:154587610:-.A.se_chr3:154593717:154593815:-@chr3:154591084:154591155:-@chr3:154587477:154587610:-.A.up':'chr3:154593717:154593815:-@chr3:154591084:154591155:-@chr3:154587477:154587610:-.B.dn_chr3:154593717:154593815:-@chr3:154591084:154591155:…	(0:0):15:(0:1):1:(1:0):3:(1:1):5	0:6:1:3	chr3	-	154587477:154587477	154593815:154593815
SE	Gclm	chr3:122262600:122262802:+@chr3:122264794:122264908:+@chr3:122266228:122269984:+	0.88	0.69	0.98	'chr3:122262600:122262802:+@chr3:122264794:122264908:+@chr3:122266228:122269984:+.A.up_chr3:122262600:122262802:+@chr3:122264794:122264908:+@chr3:122266228:122269984:+.A.se_chr3:122262600:122262802:+@chr3:122264794:122264908:+@chr3:122266228:122269984:+.A.dn':'chr3:122262600:122262802:+@chr3:122264794:122264908:+@chr3:122266228:122269984:+.B.up_chr3:122262600:122262802:+@chr3:122264794:122264908:…	(0:0):3:(1:0):12:(1:1):189	0:190:1:11	chr3	+	122262600:122262600	122269984:122269984
SE	Golph3l	chr3:95591717:95591905:+@chr3:95607906:95608037:+@chr3:95609672:95609786:+	0.84	0.65	0.97	'chr3:95591717:95591905:+@chr3:95607906:95608037:+@chr3:95609672:95609786:+.A.up_chr3:95591717:95591905:+@chr3:95607906:95608037:+@chr3:95609672:95609786:+.A.se_chr3:95591717:95591905:+@chr3:95607906:95608037:+@chr3:95609672:95609786:+.A.dn':'chr3:95591717:95591905:+@chr3:95607906:95608037:+@chr3:95609672:95609786:+.B.up_chr3:95591717:95591905:+@chr3:95607906:95608037:+@chr3:95609672:95609786:+.B…	(0:0):44:(0:1):1:(1:0):27:(1:1):26	0:48:1:6	chr3	+	95591717:95591717	95609786:95609786
SE	Gstm7	chr3:107929063:107929158:-@chr3:107928870:107928980:-@chr3:107926334:107926980:-	0.81	0.53	0.96	'chr3:107929063:107929158:-@chr3:107928870:107928980:-@chr3:107926334:107926980:-.A.dn_chr3:107929063:107929158:-@chr3:107928870:107928980:-@chr3:107926334:107926980:-.A.se_chr3:107929063:107929158:-@chr3:107928870:107928980:-@chr3:107926334:107926980:-.A.up':'chr3:107929063:107929158:-@chr3:107928870:107928980:-@chr3:107926334:107926980:-.B.dn_chr3:107929063:107929158:-@chr3:107928870:107928980:…	(0:0):2:(1:0):7:(1:1):20	0:19:1:8	chr3	-	107926334:107926334	107929158:107929158
SE	Zzz3	chr3:152422618:152422771:+@chr3:152427277:152428832:+@chr3:152446799:152446937:+	0.95	0.81	1	'chr3:152422618:152422771:+@chr3:152427277:152428832:+@chr3:152446799:152446937:+.A.up_chr3:152422618:152422771:+@chr3:152427277:152428832:+@chr3:152446799:152446937:+.A.se_chr3:152422618:152422771:+@chr3:152427277:152428832:+@chr3:152446799:152446937:+.A.dn':'chr3:152422618:152422771:+@chr3:152427277:152428832:+@chr3:152446799:152446937:+.B.up_chr3:152422618:152422771:+@chr3:152427277:152428832:…	(0:0):317:(1:0):212:(1:1):16	0:226:1:2	chr3	+	152422618:152422618	152446937:152446937
SE	D3Ertd751e	chr3:41748673:41748733:+@chr3:41751095:41751198:+@chr3:41753589:41753640:+	0.19	0.02	0.51	'chr3:41748673:41748733:+@chr3:41751095:41751198:+@chr3:41753589:41753640:+.A.up_chr3:41748673:41748733:+@chr3:41751095:41751198:+@chr3:41753589:41753640:+.A.se_chr3:41748673:41748733:+@chr3:41751095:41751198:+@chr3:41753589:41753640:+.A.dn':'chr3:41748673:41748733:+@chr3:41751095:41751198:+@chr3:41753589:41753640:+.B.up_chr3:41748673:41748733:+@chr3:41751095:41751198:+@chr3:41753589:41753640:+.B…	(0:0):17:(0:1):3	0:0:1:3	chr3	+	41748673:41748673	41753640:41753640
SE	Pde4dip	chr3:97710221:97710444:-@chr3:97709482:97709583:-@chr3:97706872:97707057:-	0.76	0.73	0.81	'chr3:97710221:97710444:-@chr3:97709482:97709583:-@chr3:97706872:97707057:-.A.dn_chr3:97710221:97710444:-@chr3:97709482:97709583:-@chr3:97706872:97707057:-.A.se_chr3:97710221:97710444:-@chr3:97709482:97709583:-@chr3:97706872:97707057:-.A.up':'chr3:97710221:97710444:-@chr3:97709482:97709583:-@chr3:97706872:97707057:-.B.dn_chr3:97710221:97710444:-@chr3:97709482:97709583:-@chr3:97706872:97707057:-.B…	(0:0):1263:(0:1):67:(1:0):789:(1:1):2320	0:2557:1:619	chr3	-	97706872:97706872	97710444:97710444
SE	Hdgf	chr3:87913313:87913451:+@chr3:87913841:87913910:+@chr3:87914052:87914237:+	0.15	0.11	0.2	'chr3:87913313:87913451:+@chr3:87913841:87913910:+@chr3:87914052:87914237:+.A.up_chr3:87913313:87913451:+@chr3:87913841:87913910:+@chr3:87914052:87914237:+.A.se_chr3:87913313:87913451:+@chr3:87913841:87913910:+@chr3:87914052:87914237:+.A.dn':'chr3:87913313:87913451:+@chr3:87913841:87913910:+@chr3:87914052:87914237:+.B.up_chr3:87913313:87913451:+@chr3:87913841:87913910:+@chr3:87914052:87914237:+.B…	(0:0):254:(0:1):99:(1:0):41:(1:1):537	0:144:1:533	chr3	+	87913313:87913313	87914237:87914237
SE	Sema6c	chr3:95162615:95162663:+@chr3:95163432:95163521:+@chr3:95164339:95164513:+	0.67	0.45	0.86	'chr3:95162615:95162663:+@chr3:95163432:95163521:+@chr3:95164339:95164513:+.A.up_chr3:95162615:95162663:+@chr3:95163432:95163521:+@chr3:95164339:95164513:+.A.se_chr3:95162615:95162663:+@chr3:95163432:95163521:+@chr3:95164339:95164513:+.A.dn':'chr3:95162615:95162663:+@chr3:95163432:95163521:+@chr3:95164339:95164513:+.B.up_chr3:95162615:95162663:+@chr3:95163432:95163521:+@chr3:95164339:95164513:+.B…	(0:0):73:(0:1):2:(1:0):19:(1:1):35	0:37:1:19	chr3	+	95162615:95162615	95164513:95164513
SE	Sort1	chr3:108354133:108354241:+@chr3:108355472:108355570:+@chr3:108356231:108356337:+	0.1	0.04	0.2	'chr3:108354133:108354241:+@chr3:108355472:108355570:+@chr3:108356231:108356337:+.A.up_chr3:108354133:108354241:+@chr3:108355472:108355570:+@chr3:108356231:108356337:+.A.se_chr3:108354133:108354241:+@chr3:108355472:108355570:+@chr3:108356231:108356337:+.A.dn':'chr3:108354133:108354241:+@chr3:108355472:108355570:+@chr3:108356231:108356337:+.B.up_chr3:108354133:108354241:+@chr3:108355472:108355570:…	(0:0):67:(0:1):23:(1:0):4:(1:1):29	0:4:1:52	chr3	+	108354133:108354133	108356337:108356337
SE	Atp5f1	chr3:105958862:105958898:-@chr3:105957870:105958036:-@chr3:105955896:105956041:-	0	0	0.01	'chr3:105958862:105958898:-@chr3:105957870:105958036:-@chr3:105955896:105956041:-.A.dn_chr3:105958862:105958898:-@chr3:105957870:105958036:-@chr3:105955896:105956041:-.A.se_chr3:105958862:105958898:-@chr3:105957870:105958036:-@chr3:105955896:105956041:-.A.up':'chr3:105958862:105958898:-@chr3:105957870:105958036:-@chr3:105955896:105956041:-.B.dn_chr3:105958862:105958898:-@chr3:105957870:105958036:…	(0:0):740:(0:1):321:(1:0):5:(1:1):788	0:5:1:1109	chr3	-	105955896:105955896	105958898:105958898
SE	Ccnl1	chr3:65956853:65956962:-@chr3:65955204:65955276:-@chr3:65951434:65951554:-	0.72	0.46	0.94	'chr3:65956853:65956962:-@chr3:65955204:65955276:-@chr3:65951434:65951554:-.A.dn_chr3:65956853:65956962:-@chr3:65955204:65955276:-@chr3:65951434:65951554:-.A.se_chr3:65956853:65956962:-@chr3:65955204:65955276:-@chr3:65951434:65951554:-.A.up':'chr3:65956853:65956962:-@chr3:65955204:65955276:-@chr3:65951434:65951554:-.B.dn_chr3:65956853:65956962:-@chr3:65955204:65955276:-@chr3:65951434:65951554:-.B…	(0:0):157:(0:1):2:(1:0):12:(1:1):7	0:16:1:5	chr3	-	65951434:65951434	65956962:65956962
SE	Pdlim5	chr3:142303943:142303979:-@chr3:142282969:142283112:-@chr3:142281852:142281983:-	0.59	0.14	0.96	'chr3:142303943:142303979:-@chr3:142282969:142283112:-@chr3:142281852:142281983:-.A.dn_chr3:142303943:142303979:-@chr3:142282969:142283112:-@chr3:142281852:142281983:-.A.se_chr3:142303943:142303979:-@chr3:142282969:142283112:-@chr3:142281852:142281983:-.A.up':'chr3:142303943:142303979:-@chr3:142282969:142283112:-@chr3:142281852:142281983:-.B.dn_chr3:142303943:142303979:-@chr3:142282969:142283112:…	(0:0):4254:(1:0):1	0.000694444	chr3	-	142281852:142281852	142303979:142303979
SE	Usp33	chr3:152361900:152362002:+@chr3:152362880:152363001:+@chr3:152363978:152364047:+	0.06	0.01	0.15	'chr3:152361900:152362002:+@chr3:152362880:152363001:+@chr3:152363978:152364047:+.A.up_chr3:152361900:152362002:+@chr3:152362880:152363001:+@chr3:152363978:152364047:+.A.se_chr3:152361900:152362002:+@chr3:152362880:152363001:+@chr3:152363978:152364047:+.A.dn':'chr3:152361900:152362002:+@chr3:152362880:152363001:+@chr3:152363978:152364047:+.B.up_chr3:152361900:152362002:+@chr3:152362880:152363001:…	(0:0):26:(0:1):11:(1:0):1:(1:1):15	0:2:1:25	chr3	+	152361900:152361900	152364047:152364047
SE	Gbp3	chr3:142560052:142560283:+@chr3:142560721:142560858:+@chr3:142561740:142561935:+	0.32	0.01	0.98	'chr3:142560052:142560283:+@chr3:142560721:142560858:+@chr3:142561740:142561935:+.A.up_chr3:142560052:142560283:+@chr3:142560721:142560858:+@chr3:142561740:142561935:+.A.se_chr3:142560052:142560283:+@chr3:142560721:142560858:+@chr3:142561740:142561935:+.A.dn':'chr3:142560052:142560283:+@chr3:142560721:142560858:+@chr3:142561740:142561935:+.B.up_chr3:142560052:142560283:+@chr3:142560721:142560858:…	(0:0):13:(1:1):15	0.0104167	chr3	+	142560052:142560052	142561935:142561935
SE	Csf1	chr3:107760025:107760469:-@chr3:107756989:107757128:-@chr3:107756617:107756739:-	0.18	0.01	0.53	'chr3:107760025:107760469:-@chr3:107756989:107757128:-@chr3:107756617:107756739:-.A.dn_chr3:107760025:107760469:-@chr3:107756989:107757128:-@chr3:107756617:107756739:-.A.se_chr3:107760025:107760469:-@chr3:107756989:107757128:-@chr3:107756617:107756739:-.A.up':'chr3:107760025:107760469:-@chr3:107756989:107757128:-@chr3:107756617:107756739:-.B.dn_chr3:107760025:107760469:-@chr3:107756989:107757128:…	(0:0):35:(0:1):1:(1:1):18	0:1:1:18	chr3	-	107756617:107756617	107760469:107760469
SE	Psmd4	chr3:95034942:95035010:-@chr3:95034566:95034781:-@chr3:95033909:95034026:-	0.89	0.84	0.94	'chr3:95034942:95035010:-@chr3:95034566:95034781:-@chr3:95033909:95034026:-.A.dn_chr3:95034942:95035010:-@chr3:95034566:95034781:-@chr3:95033909:95034026:-.A.se_chr3:95034942:95035010:-@chr3:95034566:95034781:-@chr3:95033909:95034026:-.A.up':'chr3:95034942:95035010:-@chr3:95034566:95034781:-@chr3:95033909:95034026:-.B.dn_chr3:95034942:95035010:-@chr3:95034566:95034781:-@chr3:95033909:95034026:-.B…	(0:0):219:(0:1):14:(1:0):450:(1:1):101	0:540:1:25	chr3	-	95033909:95033909	95035010:95035010
SE	Lrrcc1	chr3:14554304:14554505:+@chr3:14557189:14557374:+@chr3:14558251:14558425:+	0.82	0.55	0.98	'chr3:14554304:14554505:+@chr3:14557189:14557374:+@chr3:14558251:14558425:+.A.up_chr3:14554304:14554505:+@chr3:14557189:14557374:+@chr3:14558251:14558425:+.A.se_chr3:14554304:14554505:+@chr3:14557189:14557374:+@chr3:14558251:14558425:+.A.dn':'chr3:14554304:14554505:+@chr3:14557189:14557374:+@chr3:14558251:14558425:+.B.up_chr3:14554304:14554505:+@chr3:14557189:14557374:+@chr3:14558251:14558425:+.B…	(0:0):14:(1:0):12:(1:1):12	0:22:1:2	chr3	+	14554304:14554304	14558425:14558425
SE	Mynn	chr3:30611441:30611619:+@chr3:30612469:30612552:+@chr3:30613552:30613638:+	0.73	0.47	0.91	'chr3:30611441:30611619:+@chr3:30612469:30612552:+@chr3:30613552:30613638:+.A.up_chr3:30611441:30611619:+@chr3:30612469:30612552:+@chr3:30613552:30613638:+.A.se_chr3:30611441:30611619:+@chr3:30612469:30612552:+@chr3:30613552:30613638:+.A.dn':'chr3:30611441:30611619:+@chr3:30612469:30612552:+@chr3:30613552:30613638:+.B.up_chr3:30611441:30611619:+@chr3:30612469:30612552:+@chr3:30613552:30613638:+.B…	(0:0):21:(0:1):1:(1:0):12:(1:1):22	0:30:1:5	chr3	+	30611441:30611441	30613638:30613638
SE	Atxn7l2	chr3:108210345:108210934:-@chr3:108208917:108209095:-@chr3:108208440:108208505:-	0.48	0.18	0.81	'chr3:108210345:108210934:-@chr3:108208917:108209095:-@chr3:108208440:108208505:-.A.dn_chr3:108210345:108210934:-@chr3:108208917:108209095:-@chr3:108208440:108208505:-.A.se_chr3:108210345:108210934:-@chr3:108208917:108209095:-@chr3:108208440:108208505:-.A.up':'chr3:108210345:108210934:-@chr3:108208917:108209095:-@chr3:108208440:108208505:-.B.dn_chr3:108210345:108210934:-@chr3:108208917:108209095:…	(0:0):15:(0:1):1:(1:0):2:(1:1):6	0:3:1:6	chr3	-	108208440:108208440	108210934:108210934
SE	Rabggtb	chr3:153910261:153910366:-@chr3:153910064:153910161:-@chr3:153909546:153909598:-	0.11	0.05	0.19	'chr3:153910261:153910366:-@chr3:153910064:153910161:-@chr3:153909546:153909598:-.A.dn_chr3:153910261:153910366:-@chr3:153910064:153910161:-@chr3:153909546:153909598:-.A.se_chr3:153910261:153910366:-@chr3:153910064:153910161:-@chr3:153909546:153909598:-.A.up':'chr3:153910261:153910366:-@chr3:153910064:153910161:-@chr3:153909546:153909598:-.B.dn_chr3:153910261:153910366:-@chr3:153910064:153910161:…	(0:0):62:(0:1):30:(1:0):9:(1:1):33	0:13:1:59	chr3	-	153909546:153909546	153910366:153910366
SE	Cct3	chr3:88321014:88321145:+@chr3:88321310:88321363:+@chr3:88321444:88321767:+	0.02	0	0.06	'chr3:88321014:88321145:+@chr3:88321310:88321363:+@chr3:88321444:88321767:+.A.up_chr3:88321014:88321145:+@chr3:88321310:88321363:+@chr3:88321444:88321767:+.A.se_chr3:88321014:88321145:+@chr3:88321310:88321363:+@chr3:88321444:88321767:+.A.dn':'chr3:88321014:88321145:+@chr3:88321310:88321363:+@chr3:88321444:88321767:+.B.up_chr3:88321014:88321145:+@chr3:88321310:88321363:+@chr3:88321444:88321767:+.B…	(0:0):50:(0:1):26:(1:1):218	0:0:1:244	chr3	+	88321014:88321014	88321767:88321767
SE	Exosc8	chr3:54732112:54732217:-@chr3:54731981:54732026:-@chr3:54731075:54731171:-	0.84	0.56	0.99	'chr3:54732112:54732217:-@chr3:54731981:54732026:-@chr3:54731075:54731171:-.A.dn_chr3:54732112:54732217:-@chr3:54731981:54732026:-@chr3:54731075:54731171:-.A.se_chr3:54732112:54732217:-@chr3:54731981:54732026:-@chr3:54731075:54731171:-.A.up':'chr3:54732112:54732217:-@chr3:54731981:54732026:-@chr3:54731075:54731171:-.B.dn_chr3:54732112:54732217:-@chr3:54731981:54732026:-@chr3:54731075:54731171:-.B…	(0:0):14:(1:0):8:(1:1):10	0.0125	chr3	-	54731075:54731075	54732217:54732217
SE	4933431E20Rik	chr3:107895643:107896213:-@chr3:107894861:107894992:-@chr3:107894589:107894656:-	0.62	0.3	0.99	'chr3:107895643:107896213:-@chr3:107894861:107894992:-@chr3:107894589:107894656:-.A.dn_chr3:107895643:107896213:-@chr3:107894861:107894992:-@chr3:107894589:107894656:-.A.se_chr3:107895643:107896213:-@chr3:107894861:107894992:-@chr3:107894589:107894656:-.A.up':'chr3:107895643:107896213:-@chr3:107894861:107894992:-@chr3:107894589:107894656:-.B.dn_chr3:107895643:107896213:-@chr3:107894861:107894992:…	(0:0):91:(1:0):12:(1:1):103	0:114:1:1	chr3	-	107894589:107894589	107896213:107896213
SE	Casq2	chr3:102127941:102127986:+@chr3:102133090:102133098:+@chr3:102133377:102133431:+	0.12	0.01	0.33	'chr3:102127941:102127986:+@chr3:102133090:102133098:+@chr3:102133377:102133431:+.A.up_chr3:102127941:102127986:+@chr3:102133090:102133098:+@chr3:102133377:102133431:+.A.se_chr3:102127941:102127986:+@chr3:102133090:102133098:+@chr3:102133377:102133431:+.A.dn':'chr3:102127941:102127986:+@chr3:102133090:102133098:+@chr3:102133377:102133431:+.B.up_chr3:102127941:102127986:+@chr3:102133090:102133098:…	(0:0):31:(0:1):10	0:0:1:10	chr3	+	102127941:102127941	102133431:102133431
SE	Camk2d	chr3:126801724:126801761:+@chr3:126808208:126808249:+@chr3:126810639:126810687:+	0.54	0.07	0.9	'chr3:126801724:126801761:+@chr3:126808208:126808249:+@chr3:126810639:126810687:+.A.up_chr3:126801724:126801761:+@chr3:126808208:126808249:+@chr3:126810639:126810687:+.A.se_chr3:126801724:126801761:+@chr3:126808208:126808249:+@chr3:126810639:126810687:+.A.dn':'chr3:126801724:126801761:+@chr3:126808208:126808249:+@chr3:126810639:126810687:+.B.up_chr3:126801724:126801761:+@chr3:126808208:126808249:…	(0:0):175:(1:0):1	0.000694444	chr3	+	126801724:126801724	126810687:126810687
SE	Lrrcc1	chr3:14537210:14537377:+@chr3:14539629:14539804:+@chr3:14539911:14540114:+	0.89	0.64	0.99	'chr3:14537210:14537377:+@chr3:14539629:14539804:+@chr3:14539911:14540114:+.A.up_chr3:14537210:14537377:+@chr3:14539629:14539804:+@chr3:14539911:14540114:+.A.se_chr3:14537210:14537377:+@chr3:14539629:14539804:+@chr3:14539911:14540114:+.A.dn':'chr3:14537210:14537377:+@chr3:14539629:14539804:+@chr3:14539911:14540114:+.B.up_chr3:14537210:14537377:+@chr3:14539629:14539804:+@chr3:14539911:14540114:+.B…	(0:0):12:(1:0):18:(1:1):8	0:25:1:1	chr3	+	14537210:14537210	14540114:14540114
SE	Wdr47	chr3:108623323:108623449:+@chr3:108624557:108624735:+@chr3:108627203:108627460:+	0.8	0.47	0.98	'chr3:108623323:108623449:+@chr3:108624557:108624735:+@chr3:108627203:108627460:+.A.up_chr3:108623323:108623449:+@chr3:108624557:108624735:+@chr3:108627203:108627460:+.A.se_chr3:108623323:108623449:+@chr3:108624557:108624735:+@chr3:108627203:108627460:+.A.dn':'chr3:108623323:108623449:+@chr3:108624557:108624735:+@chr3:108627203:108627460:+.B.up_chr3:108623323:108623449:+@chr3:108624557:108624735:…	(0:0):5:(1:0):8:(1:1):9	0:13:1:4	chr3	+	108623323:108623323	108627460:108627460
SE	Tsc22d2	chr3:58415689:58417613:+@chr3:58437317:58437475:+@chr3:58459331:58459382:+	0.07	0.01	0.21	'chr3:58415689:58417613:+@chr3:58437317:58437475:+@chr3:58459331:58459382:+.A.up_chr3:58415689:58417613:+@chr3:58437317:58437475:+@chr3:58459331:58459382:+.A.se_chr3:58415689:58417613:+@chr3:58437317:58437475:+@chr3:58459331:58459382:+.A.dn':'chr3:58415689:58417613:+@chr3:58437317:58437475:+@chr3:58459331:58459382:+.B.up_chr3:58415689:58417613:+@chr3:58437317:58437475:+@chr3:58459331:58459382:+.B…	(0:0):655:(0:1):1:(1:1):213	0:6:1:208	chr3	+	58415689:58415689	58459382:58459382
SE	Mbnl1	chr3:60615620:60615773:+@chr3:60621423:60621458:+@chr3:60625124:60625198:+	0.23	0.16	0.3	'chr3:60615620:60615773:+@chr3:60621423:60621458:+@chr3:60625124:60625198:+.A.up_chr3:60615620:60615773:+@chr3:60621423:60621458:+@chr3:60625124:60625198:+.A.se_chr3:60615620:60615773:+@chr3:60621423:60621458:+@chr3:60625124:60625198:+.A.dn':'chr3:60615620:60615773:+@chr3:60621423:60621458:+@chr3:60625124:60625198:+.B.up_chr3:60615620:60615773:+@chr3:60621423:60621458:+@chr3:60625124:60625198:+.B…	(0:0):1679:(0:1):46:(1:0):35:(1:1):440	0:105:1:416	chr3	+	60615620:60615620	60625198:60625198
SE	Selenbp2	chr3:94696794:94696850:+@chr3:94696992:94697104:+@chr3:94697305:94697490:+	0.87	0.67	0.98	'chr3:94696794:94696850:+@chr3:94696992:94697104:+@chr3:94697305:94697490:+.A.up_chr3:94696794:94696850:+@chr3:94696992:94697104:+@chr3:94697305:94697490:+.A.se_chr3:94696794:94696850:+@chr3:94696992:94697104:+@chr3:94697305:94697490:+.A.dn':'chr3:94696794:94696850:+@chr3:94696992:94697104:+@chr3:94697305:94697490:+.B.up_chr3:94696794:94696850:+@chr3:94696992:94697104:+@chr3:94697305:94697490:+.B…	(0:0):18:(1:0):24:(1:1):21	0:40:1:5	chr3	+	94696794:94696794	94697490:94697490
SE	Egf	chr3:129696791:129696916:-@chr3:129692918:129693040:-@chr3:129690771:129690915:-	0.82	0.61	0.95	'chr3:129696791:129696916:-@chr3:129692918:129693040:-@chr3:129690771:129690915:-.A.dn_chr3:129696791:129696916:-@chr3:129692918:129693040:-@chr3:129690771:129690915:-.A.se_chr3:129696791:129696916:-@chr3:129692918:129693040:-@chr3:129690771:129690915:-.A.up':'chr3:129696791:129696916:-@chr3:129692918:129693040:-@chr3:129690771:129690915:-.B.dn_chr3:129696791:129696916:-@chr3:129692918:129693040:…	(0:0):103:(1:0):23:(1:1):30	0.0368056	chr3	-	129690771:129690771	129696916:129696916
SE	Gba	chr3:89202928:89203086:+@chr3:89203192:89203360:+@chr3:89203472:89203541:+	0.2	0.05	0.49	'chr3:89202928:89203086:+@chr3:89203192:89203360:+@chr3:89203472:89203541:+.A.up_chr3:89202928:89203086:+@chr3:89203192:89203360:+@chr3:89203472:89203541:+.A.se_chr3:89202928:89203086:+@chr3:89203192:89203360:+@chr3:89203472:89203541:+.A.dn':'chr3:89202928:89203086:+@chr3:89203192:89203360:+@chr3:89203472:89203541:+.B.up_chr3:89202928:89203086:+@chr3:89203192:89203360:+@chr3:89203472:89203541:+.B…	(0:0):9:(0:1):2:(1:0):2:(1:1):11	0:5:1:10	chr3	+	89202928:89202928	89203541:89203541
SE	Rsrc1	chr3:66985672:66985806:+@chr3:66989034:66989161:+@chr3:66994517:66994712:+	0.1	0	0.3	'chr3:66985672:66985806:+@chr3:66989034:66989161:+@chr3:66994517:66994712:+.A.up_chr3:66985672:66985806:+@chr3:66989034:66989161:+@chr3:66994517:66994712:+.A.se_chr3:66985672:66985806:+@chr3:66989034:66989161:+@chr3:66994517:66994712:+.A.dn':'chr3:66985672:66985806:+@chr3:66989034:66989161:+@chr3:66994517:66994712:+.B.up_chr3:66985672:66985806:+@chr3:66989034:66989161:+@chr3:66994517:66994712:+.B…	(0:0):27:(0:1):2:(1:1):38	0:0:1:40	chr3	+	66985672:66985672	66994712:66994712
SE	Exosc9	chr3:36553035:36553129:+@chr3:36553806:36553925:+@chr3:36554040:36554142:+	0.87	0.63	0.99	'chr3:36553035:36553129:+@chr3:36553806:36553925:+@chr3:36554040:36554142:+.A.up_chr3:36553035:36553129:+@chr3:36553806:36553925:+@chr3:36554040:36554142:+.A.se_chr3:36553035:36553129:+@chr3:36553806:36553925:+@chr3:36554040:36554142:+.A.dn':'chr3:36553035:36553129:+@chr3:36553806:36553925:+@chr3:36554040:36554142:+.B.up_chr3:36553035:36553129:+@chr3:36553806:36553925:+@chr3:36554040:36554142:+.B…	(0:0):18:(1:0):26:(1:1):16	0:41:1:1	chr3	+	36553035:36553035	36554142:36554142
SE	Lrrc40	chr3:158040441:158040622:+@chr3:158041620:158041659:+@chr3:158043561:158043690:+	0.43	0.09	0.84	'chr3:158040441:158040622:+@chr3:158041620:158041659:+@chr3:158043561:158043690:+.A.up_chr3:158040441:158040622:+@chr3:158041620:158041659:+@chr3:158043561:158043690:+.A.se_chr3:158040441:158040622:+@chr3:158041620:158041659:+@chr3:158043561:158043690:+.A.dn':'chr3:158040441:158040622:+@chr3:158041620:158041659:+@chr3:158043561:158043690:+.B.up_chr3:158040441:158040622:+@chr3:158041620:158041659:…	(0:0):25:(0:1):2:(1:0):1:(1:1):6	0:3:1:6	chr3	+	158040441:158040441	158043690:158043690
SE	Arnt	chr3:95460377:95460421:+@chr3:95466793:95466837:+@chr3:95470177:95470390:+	0.66	0.41	0.89	'chr3:95460377:95460421:+@chr3:95466793:95466837:+@chr3:95470177:95470390:+.A.up_chr3:95460377:95460421:+@chr3:95466793:95466837:+@chr3:95470177:95470390:+.A.se_chr3:95460377:95460421:+@chr3:95466793:95466837:+@chr3:95470177:95470390:+.A.dn':'chr3:95460377:95460421:+@chr3:95466793:95466837:+@chr3:95470177:95470390:+.B.up_chr3:95460377:95460421:+@chr3:95466793:95466837:+@chr3:95470177:95470390:+.B…	(0:0):228:(0:1):2:(1:0):12:(1:1):43	0:47:1:10	chr3	+	95460377:95460377	95470390:95470390
SE	Enpep	chr3:129298830:129298981:-@chr3:129293206:129293285:-@chr3:129284050:129284183:-	0.74	0.31	0.99	'chr3:129298830:129298981:-@chr3:129293206:129293285:-@chr3:129284050:129284183:-.A.dn_chr3:129298830:129298981:-@chr3:129293206:129293285:-@chr3:129284050:129284183:-.A.se_chr3:129298830:129298981:-@chr3:129293206:129293285:-@chr3:129284050:129284183:-.A.up':'chr3:129298830:129298981:-@chr3:129293206:129293285:-@chr3:129284050:129284183:-.B.dn_chr3:129298830:129298981:-@chr3:129293206:129293285:…	(0:0):24:(1:0):3:(1:1):6	0:7:1:2	chr3	-	129284050:129284050	129298981:129298981
SE	Sec24b	chr3:130033831:130033974:-@chr3:130030532:130030657:-@chr3:130011792:130011872:-	0.28	0.06	0.63	'chr3:130033831:130033974:-@chr3:130030532:130030657:-@chr3:130011792:130011872:-.A.dn_chr3:130033831:130033974:-@chr3:130030532:130030657:-@chr3:130011792:130011872:-.A.se_chr3:130033831:130033974:-@chr3:130030532:130030657:-@chr3:130011792:130011872:-.A.up':'chr3:130033831:130033974:-@chr3:130030532:130030657:-@chr3:130011792:130011872:-.B.dn_chr3:130033831:130033974:-@chr3:130030532:130030657:…	(0:0):184:(0:1):2:(1:0):2:(1:1):8	0:6:1:6	chr3	-	130011792:130011792	130033974:130033974
SE	Slc35a3	chr3:116712083:116712280:-@chr3:116695589:116695756:-@chr3:116694430:116694634:-	0.25	0.06	0.53	'chr3:116712083:116712280:-@chr3:116695589:116695756:-@chr3:116694430:116694634:-.A.dn_chr3:116712083:116712280:-@chr3:116695589:116695756:-@chr3:116694430:116694634:-.A.se_chr3:116712083:116712280:-@chr3:116695589:116695756:-@chr3:116694430:116694634:-.A.up':'chr3:116712083:116712280:-@chr3:116695589:116695756:-@chr3:116694430:116694634:-.B.dn_chr3:116712083:116712280:-@chr3:116695589:116695756:…	(0:0):37:(0:1):2:(1:0):2:(1:1):14	0:5:1:13	chr3	-	116694430:116694430	116712280:116712280
SE	Pogz	chr3:94853950:94854074:+@chr3:94856043:94856201:+@chr3:94860796:94860971:+	0.75	0.38	0.98	'chr3:94853950:94854074:+@chr3:94856043:94856201:+@chr3:94860796:94860971:+.A.up_chr3:94853950:94854074:+@chr3:94856043:94856201:+@chr3:94860796:94860971:+.A.se_chr3:94853950:94854074:+@chr3:94856043:94856201:+@chr3:94860796:94860971:+.A.dn':'chr3:94853950:94854074:+@chr3:94856043:94856201:+@chr3:94860796:94860971:+.B.up_chr3:94853950:94854074:+@chr3:94856043:94856201:+@chr3:94860796:94860971:+.B…	(0:0):41:(1:0):6:(1:1):12	0:17:1:1	chr3	+	94853950:94853950	94860971:94860971
SE	NA	chr3:88420501:88421138:-@chr3:88415988:88416115:-@chr3:88410496:88412897:-	0.91	0.75	0.98	'chr3:88420501:88421138:-@chr3:88415988:88416115:-@chr3:88410496:88412897:-.A.dn_chr3:88420501:88421138:-@chr3:88415988:88416115:-@chr3:88410496:88412897:-.A.se_chr3:88420501:88421138:-@chr3:88415988:88416115:-@chr3:88410496:88412897:-.A.up':'chr3:88420501:88421138:-@chr3:88415988:88416115:-@chr3:88410496:88412897:-.B.dn_chr3:88420501:88421138:-@chr3:88415988:88416115:-@chr3:88410496:88412897:-.B…	(0:0):25:(1:0):34:(1:1):543	0:522:1:55	chr3	-	88410496:88410496	88421138:88421138
SE	Sema6c	chr3:95160505:95160712:+@chr3:95162615:95162663:+@chr3:95164339:95164513:+	0.33	0.14	0.59	'chr3:95160505:95160712:+@chr3:95162615:95162663:+@chr3:95164339:95164513:+.A.up_chr3:95160505:95160712:+@chr3:95162615:95162663:+@chr3:95164339:95164513:+.A.se_chr3:95160505:95160712:+@chr3:95162615:95162663:+@chr3:95164339:95164513:+.A.dn':'chr3:95160505:95160712:+@chr3:95162615:95162663:+@chr3:95164339:95164513:+.B.up_chr3:95160505:95160712:+@chr3:95162615:95162663:+@chr3:95164339:95164513:+.B…	(0:0):147:(0:1):5:(1:0):5:(1:1):61	0:17:1:54	chr3	+	95160505:95160505	95164513:95164513
SE	Thbs3	chr3:89215187:89215324:+@chr3:89216681:89216887:+@chr3:89217685:89217941:+	0.7	0.36	0.97	'chr3:89215187:89215324:+@chr3:89216681:89216887:+@chr3:89217685:89217941:+.A.up_chr3:89215187:89215324:+@chr3:89216681:89216887:+@chr3:89217685:89217941:+.A.se_chr3:89215187:89215324:+@chr3:89216681:89216887:+@chr3:89217685:89217941:+.A.dn':'chr3:89215187:89215324:+@chr3:89216681:89216887:+@chr3:89217685:89217941:+.B.up_chr3:89215187:89215324:+@chr3:89216681:89216887:+@chr3:89217685:89217941:+.B…	(0:0):5:(1:0):7:(1:1):9	0:12:1:4	chr3	+	89215187:89215187	89217941:89217941
SE	Agl	chr3:116791006:116791209:-@chr3:116789771:116789875:-@chr3:116788526:116788707:-	0.01	0	0.02	'chr3:116791006:116791209:-@chr3:116789771:116789875:-@chr3:116788526:116788707:-.A.dn_chr3:116791006:116791209:-@chr3:116789771:116789875:-@chr3:116788526:116788707:-.A.se_chr3:116791006:116791209:-@chr3:116789771:116789875:-@chr3:116788526:116788707:-.A.up':'chr3:116791006:116791209:-@chr3:116789771:116789875:-@chr3:116788526:116788707:-.B.dn_chr3:116791006:116791209:-@chr3:116789771:116789875:…	(0:0):586:(0:1):143:(1:0):5:(1:1):1011	0:18:1:1141	chr3	-	116788526:116788526	116791209:116791209
SE	Tars2	chr3:95746033:95746170:-@chr3:95745785:95745862:-@chr3:95742578:95742678:-	0.92	0.73	1	'chr3:95746033:95746170:-@chr3:95745785:95745862:-@chr3:95742578:95742678:-.A.dn_chr3:95746033:95746170:-@chr3:95745785:95745862:-@chr3:95742578:95742678:-.A.se_chr3:95746033:95746170:-@chr3:95745785:95745862:-@chr3:95742578:95742678:-.A.up':'chr3:95746033:95746170:-@chr3:95745785:95745862:-@chr3:95742578:95742678:-.B.dn_chr3:95746033:95746170:-@chr3:95745785:95745862:-@chr3:95742578:95742678:-.B…	(0:0):18:(1:0):24:(1:1):24	0:43:1:5	chr3	-	95742578:95742578	95746170:95746170
SE	Pex2	chr3:5563165:5563272:-@chr3:5562669:5562732:-@chr3:5560188:5561764:-	0.15	0.05	0.31	'chr3:5563165:5563272:-@chr3:5562669:5562732:-@chr3:5560188:5561764:-.A.dn_chr3:5563165:5563272:-@chr3:5562669:5562732:-@chr3:5560188:5561764:-.A.se_chr3:5563165:5563272:-@chr3:5562669:5562732:-@chr3:5560188:5561764:-.A.up':'chr3:5563165:5563272:-@chr3:5562669:5562732:-@chr3:5560188:5561764:-.B.dn_chr3:5563165:5563272:-@chr3:5562669:5562732:-@chr3:5560188:5561764:-.B.up'	(0:0):49:(0:1):10:(1:0):4:(1:1):457	0:92:1:379	chr3	-	5560188:5560188	5563272:5563272
SE	Ccnl1	chr3:65956853:65956962:-@chr3:65955130:65955276:-@chr3:65951434:65951554:-	0.7	0.43	0.93	'chr3:65956853:65956962:-@chr3:65955130:65955276:-@chr3:65951434:65951554:-.A.dn_chr3:65956853:65956962:-@chr3:65955130:65955276:-@chr3:65951434:65951554:-.A.se_chr3:65956853:65956962:-@chr3:65955130:65955276:-@chr3:65951434:65951554:-.A.up':'chr3:65956853:65956962:-@chr3:65955130:65955276:-@chr3:65951434:65951554:-.B.dn_chr3:65956853:65956962:-@chr3:65955130:65955276:-@chr3:65951434:65951554:-.B…	(0:0):156:(0:1):2:(1:0):13:(1:1):7	0:18:1:4	chr3	-	65951434:65951434	65956962:65956962
SE	Cct3	chr3:88309161:88309347:+@chr3:88311673:88311822:+@chr3:88313242:88313374:+	0.96	0.89	0.99	'chr3:88309161:88309347:+@chr3:88311673:88311822:+@chr3:88313242:88313374:+.A.up_chr3:88309161:88309347:+@chr3:88311673:88311822:+@chr3:88313242:88313374:+.A.se_chr3:88309161:88309347:+@chr3:88311673:88311822:+@chr3:88313242:88313374:+.A.dn':'chr3:88309161:88309347:+@chr3:88311673:88311822:+@chr3:88313242:88313374:+.B.up_chr3:88309161:88309347:+@chr3:88311673:88311822:+@chr3:88313242:88313374:+.B…	(0:0):84:(1:0):113:(1:1):122	0:228:1:7	chr3	+	88309161:88309161	88313374:88313374
SE	Arhgef11	chr3:87717424:87717520:+@chr3:87718229:87718258:+@chr3:87722357:87722483:+	0.55	0.1	0.91	'chr3:87717424:87717520:+@chr3:87718229:87718258:+@chr3:87722357:87722483:+.A.up_chr3:87717424:87717520:+@chr3:87718229:87718258:+@chr3:87722357:87722483:+.A.se_chr3:87717424:87717520:+@chr3:87718229:87718258:+@chr3:87722357:87722483:+.A.dn':'chr3:87717424:87717520:+@chr3:87718229:87718258:+@chr3:87722357:87722483:+.B.up_chr3:87717424:87717520:+@chr3:87718229:87718258:+@chr3:87722357:87722483:+.B…	(0:0):27:(1:0):1:(1:1):5	0:1:1:5	chr3	+	87717424:87717424	87722483:87722483
SE	Snx27	chr3:94528912:94528976:-@chr3:94526440:94526467:-@chr3:94524186:94524290:-	0.17	0.02	0.43	'chr3:94528912:94528976:-@chr3:94526440:94526467:-@chr3:94524186:94524290:-.A.dn_chr3:94528912:94528976:-@chr3:94526440:94526467:-@chr3:94524186:94524290:-.A.se_chr3:94528912:94528976:-@chr3:94526440:94526467:-@chr3:94524186:94524290:-.A.up':'chr3:94528912:94528976:-@chr3:94526440:94526467:-@chr3:94524186:94524290:-.B.dn_chr3:94528912:94528976:-@chr3:94526440:94526467:-@chr3:94524186:94524290:-.B…	(0:0):24:(0:1):5:(1:1):11	0:2:1:14	chr3	-	94524186:94524186	94528976:94528976
SE	Lekr1	chr3:65669090:65669178:+@chr3:65683892:65684106:+@chr3:65725311:65725430:+	0.55	0.18	0.9	'chr3:65669090:65669178:+@chr3:65683892:65684106:+@chr3:65725311:65725430:+.A.up_chr3:65669090:65669178:+@chr3:65683892:65684106:+@chr3:65725311:65725430:+.A.se_chr3:65669090:65669178:+@chr3:65683892:65684106:+@chr3:65725311:65725430:+.A.dn':'chr3:65669090:65669178:+@chr3:65683892:65684106:+@chr3:65725311:65725430:+.B.up_chr3:65669090:65669178:+@chr3:65683892:65684106:+@chr3:65725311:65725430:+.B…	(0:0):23:(1:0):2	0.00138889	chr3	+	65669090:65669090	65725430:65725430
SE	Dram2	chr3:106547827:106547920:+@chr3:106548906:106548985:+@chr3:106552156:106552280:+	0.04	0.01	0.07	'chr3:106547827:106547920:+@chr3:106548906:106548985:+@chr3:106552156:106552280:+.A.up_chr3:106547827:106547920:+@chr3:106548906:106548985:+@chr3:106552156:106552280:+.A.se_chr3:106547827:106547920:+@chr3:106548906:106548985:+@chr3:106552156:106552280:+.A.dn':'chr3:106547827:106547920:+@chr3:106548906:106548985:+@chr3:106552156:106552280:+.B.up_chr3:106547827:106547920:+@chr3:106548906:106548985:…	(0:0):100:(0:1):65:(1:0):4:(1:1):79	0:5:1:143	chr3	+	106547827:106547827	106552280:106552280
SE	Bche	chr3:73708135:73708415:-@chr3:73706539:73706594:-@chr3:73700572:73702099:-	0.38	0.08	0.69	'chr3:73708135:73708415:-@chr3:73706539:73706594:-@chr3:73700572:73702099:-.A.dn_chr3:73708135:73708415:-@chr3:73706539:73706594:-@chr3:73700572:73702099:-.A.se_chr3:73708135:73708415:-@chr3:73706539:73706594:-@chr3:73700572:73702099:-.A.up':'chr3:73708135:73708415:-@chr3:73706539:73706594:-@chr3:73700572:73702099:-.B.dn_chr3:73708135:73708415:-@chr3:73706539:73706594:-@chr3:73700572:73702099:-.B…	(0:0):5:(0:1):3:(1:0):2:(1:1):77	0:19:1:63	chr3	-	73700572:73700572	73708415:73708415
SE	Arhgap29	chr3:121953326:121953404:+@chr3:121973879:121974115:+@chr3:121981815:121981949:+	0.87	0.7	0.97	'chr3:121953326:121953404:+@chr3:121973879:121974115:+@chr3:121981815:121981949:+.A.up_chr3:121953326:121953404:+@chr3:121973879:121974115:+@chr3:121981815:121981949:+.A.se_chr3:121953326:121953404:+@chr3:121973879:121974115:+@chr3:121981815:121981949:+.A.dn':'chr3:121953326:121953404:+@chr3:121973879:121974115:+@chr3:121981815:121981949:+.B.up_chr3:121953326:121953404:+@chr3:121973879:121974115:…	(0:0):162:(1:0):37:(1:1):11	0:46:1:2	chr3	+	121953326:121953326	121981949:121981949
SE	Selenbp2	chr3:94699530:94699712:+@chr3:94699938:94700116:+@chr3:94702320:94702398:+	0.8	0.59	0.97	'chr3:94699530:94699712:+@chr3:94699938:94700116:+@chr3:94702320:94702398:+.A.up_chr3:94699530:94699712:+@chr3:94699938:94700116:+@chr3:94702320:94702398:+.A.se_chr3:94699530:94699712:+@chr3:94699938:94700116:+@chr3:94702320:94702398:+.A.dn':'chr3:94699530:94699712:+@chr3:94699938:94700116:+@chr3:94702320:94702398:+.B.up_chr3:94699530:94699712:+@chr3:94699938:94700116:+@chr3:94702320:94702398:+.B…	(0:0):33:(0:1):1:(1:0):33:(1:1):27	0:52:1:9	chr3	+	94699530:94699530	94702398:94702398
SE	Rorc	chr3:94377460:94377603:+@chr3:94384184:94384324:+@chr3:94387121:94387206:+	0.17	0.01	0.45	'chr3:94377460:94377603:+@chr3:94384184:94384324:+@chr3:94387121:94387206:+.A.up_chr3:94377460:94377603:+@chr3:94384184:94384324:+@chr3:94387121:94387206:+.A.se_chr3:94377460:94377603:+@chr3:94384184:94384324:+@chr3:94387121:94387206:+.A.dn':'chr3:94377460:94377603:+@chr3:94384184:94384324:+@chr3:94387121:94387206:+.B.up_chr3:94377460:94377603:+@chr3:94384184:94384324:+@chr3:94387121:94387206:+.B…	(0:0):102:(1:1):11	0:4:1:7	chr3	+	94377460:94377460	94387206:94387206
SE	Ptger3	chr3:157604965:157605144:+@chr3:157641721:157641809:+@chr3:157643875:157644758:+	0.73	0.25	0.98	'chr3:157604965:157605144:+@chr3:157641721:157641809:+@chr3:157643875:157644758:+.A.up_chr3:157604965:157605144:+@chr3:157641721:157641809:+@chr3:157643875:157644758:+.A.se_chr3:157604965:157605144:+@chr3:157641721:157641809:+@chr3:157643875:157644758:+.A.dn':'chr3:157604965:157605144:+@chr3:157641721:157641809:+@chr3:157643875:157644758:+.B.up_chr3:157604965:157605144:+@chr3:157641721:157641809:…	(0:0):51:(1:0):1:(1:1):12	0:5:1:8	chr3	+	157604965:157604965	157644758:157644758
SE	Phtf1	chr3:103985753:103985909:+@chr3:103987427:103987561:+@chr3:103988615:103988774:+	0.37	0.03	0.79	'chr3:103985753:103985909:+@chr3:103987427:103987561:+@chr3:103988615:103988774:+.A.up_chr3:103985753:103985909:+@chr3:103987427:103987561:+@chr3:103988615:103988774:+.A.se_chr3:103985753:103985909:+@chr3:103987427:103987561:+@chr3:103988615:103988774:+.A.dn':'chr3:103985753:103985909:+@chr3:103987427:103987561:+@chr3:103988615:103988774:+.B.up_chr3:103985753:103985909:+@chr3:103987427:103987561:…	(0:0):11:(1:0):1:(1:1):12	0:3:1:10	chr3	+	103985753:103985753	103988774:103988774
SE	5730508B09Rik	chr3:127896034:127896323:-@chr3:127887955:127887985:-@chr3:127869688:127871000:-	0.24	0.02	0.62	'chr3:127896034:127896323:-@chr3:127887955:127887985:-@chr3:127869688:127871000:-.A.dn_chr3:127896034:127896323:-@chr3:127887955:127887985:-@chr3:127869688:127871000:-.A.se_chr3:127896034:127896323:-@chr3:127887955:127887985:-@chr3:127869688:127871000:-.A.up':'chr3:127896034:127896323:-@chr3:127887955:127887985:-@chr3:127869688:127871000:-.B.dn_chr3:127896034:127896323:-@chr3:127887955:127887985:…	(0:0):41:(0:1):2:(1:1):51	0:5:1:48	chr3	-	127869688:127869688	127896323:127896323
SE	Mef2d	chr3:88167515:88167734:+@chr3:88168038:88168344:+@chr3:88168632:88169167:+	0.97	0.88	1	'chr3:88167515:88167734:+@chr3:88168038:88168344:+@chr3:88168632:88169167:+.A.up_chr3:88167515:88167734:+@chr3:88168038:88168344:+@chr3:88168632:88169167:+.A.se_chr3:88167515:88167734:+@chr3:88168038:88168344:+@chr3:88168632:88169167:+.A.dn':'chr3:88167515:88167734:+@chr3:88168038:88168344:+@chr3:88168632:88169167:+.B.up_chr3:88167515:88167734:+@chr3:88168038:88168344:+@chr3:88168632:88169167:+.B…	(0:0):78:(1:0):120:(1:1):172	0.202778	chr3	+	88167515:88167515	88169167:88169167
SE	Selenbp1	chr3:94937955:94938075:+@chr3:94939646:94939828:+@chr3:94940048:94940226:+	0.91	0.8	0.98	'chr3:94937955:94938075:+@chr3:94939646:94939828:+@chr3:94940048:94940226:+.A.up_chr3:94937955:94938075:+@chr3:94939646:94939828:+@chr3:94940048:94940226:+.A.se_chr3:94937955:94938075:+@chr3:94939646:94939828:+@chr3:94940048:94940226:+.A.dn':'chr3:94937955:94938075:+@chr3:94939646:94939828:+@chr3:94940048:94940226:+.B.up_chr3:94937955:94938075:+@chr3:94939646:94939828:+@chr3:94940048:94940226:+.B…	(0:0):30:(0:1):1:(1:0):82:(1:1):71	0:150:1:4	chr3	+	94937955:94937955	94940226:94940226
SE	Pitx2	chr3:129204440:129204577:+@chr3:129215639:129215844:+@chr3:129218334:129219590:+	0.72	0.34	0.96	'chr3:129204440:129204577:+@chr3:129215639:129215844:+@chr3:129218334:129219590:+.A.up_chr3:129204440:129204577:+@chr3:129215639:129215844:+@chr3:129218334:129219590:+.A.se_chr3:129204440:129204577:+@chr3:129215639:129215844:+@chr3:129218334:129219590:+.A.dn':'chr3:129204440:129204577:+@chr3:129215639:129215844:+@chr3:129218334:129219590:+.B.up_chr3:129204440:129204577:+@chr3:129215639:129215844:…	(0:0):51:(1:0):4:(1:1):30	0:30:1:4	chr3	+	129204440:129204440	129219590:129219590
SE	4933434E20Rik	chr3:90053508:90053609:+@chr3:90056529:90056582:+@chr3:90058485:90058651:+	0.92	0.79	0.99	'chr3:90053508:90053609:+@chr3:90056529:90056582:+@chr3:90058485:90058651:+.A.up_chr3:90053508:90053609:+@chr3:90056529:90056582:+@chr3:90058485:90058651:+.A.se_chr3:90053508:90053609:+@chr3:90056529:90056582:+@chr3:90058485:90058651:+.A.dn':'chr3:90053508:90053609:+@chr3:90056529:90056582:+@chr3:90058485:90058651:+.B.up_chr3:90053508:90053609:+@chr3:90056529:90056582:+@chr3:90058485:90058651:+.B…	(0:0):282:(1:0):51:(1:1):156	0:195:1:12	chr3	+	90053508:90053508	90058651:90058651
SE	Pear1	chr3:87768878:87768953:-@chr3:87763260:87763358:-@chr3:87760224:87760385:-	0.57	0.16	0.96	'chr3:87768878:87768953:-@chr3:87763260:87763358:-@chr3:87760224:87760385:-.A.dn_chr3:87768878:87768953:-@chr3:87763260:87763358:-@chr3:87760224:87760385:-.A.se_chr3:87768878:87768953:-@chr3:87763260:87763358:-@chr3:87760224:87760385:-.A.up':'chr3:87768878:87768953:-@chr3:87763260:87763358:-@chr3:87760224:87760385:-.B.dn_chr3:87768878:87768953:-@chr3:87763260:87763358:-@chr3:87760224:87760385:-.B…	(0:0):20:(1:0):1:(1:1):4	0.00347222	chr3	-	87760224:87760224	87768953:87768953
SE	0610031J06Rik	chr3:88325677:88325931:+@chr3:88326115:88326312:+@chr3:88326411:88326629:+	0.83	0.58	0.97	'chr3:88325677:88325931:+@chr3:88326115:88326312:+@chr3:88326411:88326629:+.A.up_chr3:88325677:88325931:+@chr3:88326115:88326312:+@chr3:88326411:88326629:+.A.se_chr3:88325677:88325931:+@chr3:88326115:88326312:+@chr3:88326411:88326629:+.A.dn':'chr3:88325677:88325931:+@chr3:88326115:88326312:+@chr3:88326411:88326629:+.B.up_chr3:88325677:88325931:+@chr3:88326115:88326312:+@chr3:88326411:88326629:+.B…	(0:0):12:(1:0):20:(1:1):39	0:44:1:15	chr3	+	88325677:88325677	88326629:88326629
SE	Dap3	chr3:88927011:88927070:-@chr3:88926272:88926361:-@chr3:88925294:88925411:-	0.85	0.74	0.94	'chr3:88927011:88927070:-@chr3:88926272:88926361:-@chr3:88925294:88925411:-.A.dn_chr3:88927011:88927070:-@chr3:88926272:88926361:-@chr3:88925294:88925411:-.A.se_chr3:88927011:88927070:-@chr3:88926272:88926361:-@chr3:88925294:88925411:-.A.up':'chr3:88927011:88927070:-@chr3:88926272:88926361:-@chr3:88925294:88925411:-.B.dn_chr3:88927011:88927070:-@chr3:88926272:88926361:-@chr3:88925294:88925411:-.B…	(0:0):79:(0:1):4:(1:0):81:(1:1):59	0:128:1:16	chr3	-	88925294:88925294	88927070:88927070
SE	Ppp3ca	chr3:136670770:136670901:+@chr3:136780462:136780560:+@chr3:136797726:136797926:+	0.04	0.02	0.07	'chr3:136670770:136670901:+@chr3:136780462:136780560:+@chr3:136797726:136797926:+.A.up_chr3:136670770:136670901:+@chr3:136780462:136780560:+@chr3:136797726:136797926:+.A.se_chr3:136670770:136670901:+@chr3:136780462:136780560:+@chr3:136797726:136797926:+.A.dn':'chr3:136670770:136670901:+@chr3:136780462:136780560:+@chr3:136797726:136797926:+.B.up_chr3:136670770:136670901:+@chr3:136780462:136780560:…	(0:0):2201:(0:1):75:(1:0):8:(1:1):340	0:18:1:405	chr3	+	136670770:136670770	136797926:136797926
SE	Clk2	chr3:89168695:89168923:+@chr3:89169618:89169702:+@chr3:89170049:89170115:+	0.82	0.49	0.98	'chr3:89168695:89168923:+@chr3:89169618:89169702:+@chr3:89170049:89170115:+.A.up_chr3:89168695:89168923:+@chr3:89169618:89169702:+@chr3:89170049:89170115:+.A.se_chr3:89168695:89168923:+@chr3:89169618:89169702:+@chr3:89170049:89170115:+.A.dn':'chr3:89168695:89168923:+@chr3:89169618:89169702:+@chr3:89170049:89170115:+.B.up_chr3:89168695:89168923:+@chr3:89169618:89169702:+@chr3:89170049:89170115:+.B…	(0:0):30:(1:0):13:(1:1):26	0:29:1:10	chr3	+	89168695:89168695	89170115:89170115
SE	Mtx1	chr3:89212683:89212762:-@chr3:89210584:89210676:-@chr3:89210266:89210448:-	0.84	0.65	0.96	'chr3:89212683:89212762:-@chr3:89210584:89210676:-@chr3:89210266:89210448:-.A.dn_chr3:89212683:89212762:-@chr3:89210584:89210676:-@chr3:89210266:89210448:-.A.se_chr3:89212683:89212762:-@chr3:89210584:89210676:-@chr3:89210266:89210448:-.A.up':'chr3:89212683:89212762:-@chr3:89210584:89210676:-@chr3:89210266:89210448:-.B.dn_chr3:89212683:89212762:-@chr3:89210584:89210676:-@chr3:89210266:89210448:-.B…	(0:0):80:(0:1):1:(1:0):27:(1:1):32	0:54:1:6	chr3	-	89210266:89210266	89212762:89212762
SE	Scamp3	chr3:89180729:89180888:+@chr3:89181175:89181276:+@chr3:89181926:89182043:+	0.9	0.77	0.98	'chr3:89180729:89180888:+@chr3:89181175:89181276:+@chr3:89181926:89182043:+.A.up_chr3:89180729:89180888:+@chr3:89181175:89181276:+@chr3:89181926:89182043:+.A.se_chr3:89180729:89180888:+@chr3:89181175:89181276:+@chr3:89181926:89182043:+.A.dn':'chr3:89180729:89180888:+@chr3:89181175:89181276:+@chr3:89181926:89182043:+.B.up_chr3:89180729:89180888:+@chr3:89181175:89181276:+@chr3:89181926:89182043:+.B…	(0:0):37:(1:0):40:(1:1):53	0:90:1:3	chr3	+	89180729:89180729	89182043:89182043
SE	Lamtor2	chr3:88552730:88552893:-@chr3:88552355:88552517:-@chr3:88550696:88550785:-	0.96	0.9	0.99	'chr3:88552730:88552893:-@chr3:88552355:88552517:-@chr3:88550696:88550785:-.A.dn_chr3:88552730:88552893:-@chr3:88552355:88552517:-@chr3:88550696:88550785:-.A.se_chr3:88552730:88552893:-@chr3:88552355:88552517:-@chr3:88550696:88550785:-.A.up':'chr3:88552730:88552893:-@chr3:88552355:88552517:-@chr3:88550696:88550785:-.B.dn_chr3:88552730:88552893:-@chr3:88552355:88552517:-@chr3:88550696:88550785:-.B…	(0:0):117:(0:1):1:(1:0):137:(1:1):77	0:212:1:3	chr3	-	88550696:88550696	88552893:88552893
SE	Ift80	chr3:68962180:68962317:-@chr3:68950354:68950533:-@chr3:68940086:68940204:-	0.77	0.43	0.99	'chr3:68962180:68962317:-@chr3:68950354:68950533:-@chr3:68940086:68940204:-.A.dn_chr3:68962180:68962317:-@chr3:68950354:68950533:-@chr3:68940086:68940204:-.A.se_chr3:68962180:68962317:-@chr3:68950354:68950533:-@chr3:68940086:68940204:-.A.up':'chr3:68962180:68962317:-@chr3:68950354:68950533:-@chr3:68940086:68940204:-.B.dn_chr3:68962180:68962317:-@chr3:68950354:68950533:-@chr3:68940086:68940204:-.B…	(0:0):34:(1:0):9:(1:1):6	0.0104167	chr3	-	68940086:68940086	68962317:68962317
SE	Lphn2	chr3:148822955:148823051:-@chr3:148821280:148821408:-@chr3:148815586:148817928:-	0.31	0.05	0.75	'chr3:148822955:148823051:-@chr3:148821280:148821408:-@chr3:148815586:148817928:-.A.dn_chr3:148822955:148823051:-@chr3:148821280:148821408:-@chr3:148815586:148817928:-.A.se_chr3:148822955:148823051:-@chr3:148821280:148821408:-@chr3:148815586:148817928:-.A.up':'chr3:148822955:148823051:-@chr3:148821280:148821408:-@chr3:148815586:148817928:-.B.dn_chr3:148822955:148823051:-@chr3:148821280:148821408:…	(0:0):7:(1:1):43	0:39:1:4	chr3	-	148815586:148815586	148823051:148823051
SE	Ppid	chr3:79593610:79593750:+@chr3:79593857:79593945:+@chr3:79595202:79595308:+	0.04	0.01	0.1	'chr3:79593610:79593750:+@chr3:79593857:79593945:+@chr3:79595202:79595308:+.A.up_chr3:79593610:79593750:+@chr3:79593857:79593945:+@chr3:79595202:79595308:+.A.se_chr3:79593610:79593750:+@chr3:79593857:79593945:+@chr3:79595202:79595308:+.A.dn':'chr3:79593610:79593750:+@chr3:79593857:79593945:+@chr3:79595202:79595308:+.B.up_chr3:79593610:79593750:+@chr3:79593857:79593945:+@chr3:79595202:79595308:+.B…	(0:0):58:(0:1):32:(1:0):2:(1:1):73	0:6:1:101	chr3	+	79593610:79593610	79595308:79595308
SE	Snapin	chr3:90490832:90491013:-@chr3:90490548:90490594:-@chr3:90490154:90490272:-	0.98	0.95	1	'chr3:90490832:90491013:-@chr3:90490548:90490594:-@chr3:90490154:90490272:-.A.dn_chr3:90490832:90491013:-@chr3:90490548:90490594:-@chr3:90490154:90490272:-.A.se_chr3:90490832:90491013:-@chr3:90490548:90490594:-@chr3:90490154:90490272:-.A.up':'chr3:90490832:90491013:-@chr3:90490548:90490594:-@chr3:90490154:90490272:-.B.dn_chr3:90490832:90491013:-@chr3:90490548:90490594:-@chr3:90490154:90490272:-.B…	(0:0):109:(1:0):109:(1:1):169	0:276:1:2	chr3	-	90490154:90490154	90491013:90491013
SE	Ttc14	chr3:33804421:33804540:+@chr3:33804640:33804762:+@chr3:33806816:33806933:+	0.87	0.66	0.98	'chr3:33804421:33804540:+@chr3:33804640:33804762:+@chr3:33806816:33806933:+.A.up_chr3:33804421:33804540:+@chr3:33804640:33804762:+@chr3:33806816:33806933:+.A.se_chr3:33804421:33804540:+@chr3:33804640:33804762:+@chr3:33806816:33806933:+.A.dn':'chr3:33804421:33804540:+@chr3:33804640:33804762:+@chr3:33806816:33806933:+.B.up_chr3:33804421:33804540:+@chr3:33804640:33804762:+@chr3:33806816:33806933:+.B…	(0:0):49:(1:0):18:(1:1):13	0:28:1:3	chr3	+	33804421:33804421	33806933:33806933
SE	Lphn2	chr3:148821280:148821408:-@chr3:148820451:148820468:-@chr3:148815586:148817928:-	0.54	0.07	1	'chr3:148821280:148821408:-@chr3:148820451:148820468:-@chr3:148815586:148817928:-.A.dn_chr3:148821280:148821408:-@chr3:148820451:148820468:-@chr3:148815586:148817928:-.A.se_chr3:148821280:148821408:-@chr3:148820451:148820468:-@chr3:148815586:148817928:-.A.up':'chr3:148821280:148821408:-@chr3:148820451:148820468:-@chr3:148815586:148817928:-.B.dn_chr3:148821280:148821408:-@chr3:148820451:148820468:…	(0:0):4:(1:1):42	0:36:1:6	chr3	-	148815586:148815586	148821408:148821408
SE	Fbxw7	chr3:84864137:84864200:+@chr3:84890095:84890252:+@chr3:84903501:84904079:+	0.16	0.02	0.44	'chr3:84864137:84864200:+@chr3:84890095:84890252:+@chr3:84903501:84904079:+.A.up_chr3:84864137:84864200:+@chr3:84890095:84890252:+@chr3:84903501:84904079:+.A.se_chr3:84864137:84864200:+@chr3:84890095:84890252:+@chr3:84903501:84904079:+.A.dn':'chr3:84864137:84864200:+@chr3:84890095:84890252:+@chr3:84903501:84904079:+.B.up_chr3:84864137:84864200:+@chr3:84890095:84890252:+@chr3:84903501:84904079:+.B…	(0:0):109:(0:1):1:(1:1):32	0:0:1:33	chr3	+	84864137:84864137	84904079:84904079
SE	Sema6c	chr3:95167006:95167120:+@chr3:95167413:95167476:+@chr3:95167624:95167680:+	0.9	0.71	0.99	'chr3:95167006:95167120:+@chr3:95167413:95167476:+@chr3:95167624:95167680:+.A.up_chr3:95167006:95167120:+@chr3:95167413:95167476:+@chr3:95167624:95167680:+.A.se_chr3:95167006:95167120:+@chr3:95167413:95167476:+@chr3:95167624:95167680:+.A.dn':'chr3:95167006:95167120:+@chr3:95167413:95167476:+@chr3:95167624:95167680:+.B.up_chr3:95167006:95167120:+@chr3:95167413:95167476:+@chr3:95167624:95167680:+.B…	(0:0):62:(1:0):24:(1:1):27	0:48:1:3	chr3	+	95167006:95167006	95167680:95167680
SE	Ank2	chr3:126964938:126965162:-@chr3:126963383:126963481:-@chr3:126962251:126962405:-	0.11	0.03	0.26	'chr3:126964938:126965162:-@chr3:126963383:126963481:-@chr3:126962251:126962405:-.A.dn_chr3:126964938:126965162:-@chr3:126963383:126963481:-@chr3:126962251:126962405:-.A.se_chr3:126964938:126965162:-@chr3:126963383:126963481:-@chr3:126962251:126962405:-.A.up':'chr3:126964938:126965162:-@chr3:126963383:126963481:-@chr3:126962251:126962405:-.B.dn_chr3:126964938:126965162:-@chr3:126963383:126963481:…	(0:0):25:(0:1):10:(1:0):2:(1:1):45	0:8:1:49	chr3	-	126962251:126962251	126965162:126965162
SE	Rapgef2	chr3:79169739:79169756:-@chr3:79130698:79130716:-@chr3:79112171:79112302:-	0.3	0.02	0.68	'chr3:79169739:79169756:-@chr3:79130698:79130716:-@chr3:79112171:79112302:-.A.dn_chr3:79169739:79169756:-@chr3:79130698:79130716:-@chr3:79112171:79112302:-.A.se_chr3:79169739:79169756:-@chr3:79130698:79130716:-@chr3:79112171:79112302:-.A.up':'chr3:79169739:79169756:-@chr3:79130698:79130716:-@chr3:79112171:79112302:-.B.dn_chr3:79169739:79169756:-@chr3:79130698:79130716:-@chr3:79112171:79112302:-.B…	(0:0):410:(0:1):2:(1:0):1:(1:1):9	0:2:1:10	chr3	-	79112171:79112171	79169756:79169756
SE	NA	chr3:144691900:144692128:-@chr3:144691458:144691532:-@chr3:144683678:144685139:-	0.99	0.98	1	'chr3:144691900:144692128:-@chr3:144691458:144691532:-@chr3:144683678:144685139:-.A.dn_chr3:144691900:144692128:-@chr3:144691458:144691532:-@chr3:144683678:144685139:-.A.se_chr3:144691900:144692128:-@chr3:144691458:144691532:-@chr3:144683678:144685139:-.A.up':'chr3:144691900:144692128:-@chr3:144691458:144691532:-@chr3:144683678:144685139:-.B.dn_chr3:144691900:144692128:-@chr3:144691458:144691532:…	(0:0):2079:(1:0):201:(1:1):447	0:645:1:3	chr3	-	144683678:144683678	144692128:144692128
SE	Sclt1	chr3:41663952:41664026:-@chr3:41663365:41663488:-@chr3:41661572:41661717:-	0.17	0.03	0.47	'chr3:41663952:41664026:-@chr3:41663365:41663488:-@chr3:41661572:41661717:-.A.dn_chr3:41663952:41664026:-@chr3:41663365:41663488:-@chr3:41661572:41661717:-.A.se_chr3:41663952:41664026:-@chr3:41663365:41663488:-@chr3:41661572:41661717:-.A.up':'chr3:41663952:41664026:-@chr3:41663365:41663488:-@chr3:41661572:41661717:-.B.dn_chr3:41663952:41664026:-@chr3:41663365:41663488:-@chr3:41661572:41661717:-.B…	(0:0):16:(0:1):3:(1:0):1:(1:1):8	0:1:1:11	chr3	-	41661572:41661572	41664026:41664026
SE	Rwdd3	chr3:121171592:121171695:-@chr3:121159770:121159976:-@chr3:121158768:121159255:-	0.32	0.1	0.62	'chr3:121171592:121171695:-@chr3:121159770:121159976:-@chr3:121158768:121159255:-.A.dn_chr3:121171592:121171695:-@chr3:121159770:121159976:-@chr3:121158768:121159255:-.A.se_chr3:121171592:121171695:-@chr3:121159770:121159976:-@chr3:121158768:121159255:-.A.up':'chr3:121171592:121171695:-@chr3:121159770:121159976:-@chr3:121158768:121159255:-.B.dn_chr3:121171592:121171695:-@chr3:121159770:121159976:…	(0:0):19:(0:1):3:(1:0):2:(1:1):13	0:8:1:10	chr3	-	121158768:121158768	121171695:121171695
SE	Gm129	chr3:95882155:95882228:-@chr3:95881181:95881279:-@chr3:95880983:95881058:-	0.81	0.47	0.99	'chr3:95882155:95882228:-@chr3:95881181:95881279:-@chr3:95880983:95881058:-.A.dn_chr3:95882155:95882228:-@chr3:95881181:95881279:-@chr3:95880983:95881058:-.A.se_chr3:95882155:95882228:-@chr3:95881181:95881279:-@chr3:95880983:95881058:-.A.up':'chr3:95882155:95882228:-@chr3:95881181:95881279:-@chr3:95880983:95881058:-.B.dn_chr3:95882155:95882228:-@chr3:95881181:95881279:-@chr3:95880983:95881058:-.B…	(0:0):64:(1:0):6:(1:1):1	0.00486111	chr3	-	95880983:95880983	95882228:95882228
SE	Ankrd50	chr3:38462900:38463129:-@chr3:38454041:38457585:-@chr3:38449261:38452505:-	0.96	0.88	0.99	'chr3:38462900:38463129:-@chr3:38454041:38457585:-@chr3:38449261:38452505:-.A.dn_chr3:38462900:38463129:-@chr3:38454041:38457585:-@chr3:38449261:38452505:-.A.se_chr3:38462900:38463129:-@chr3:38454041:38457585:-@chr3:38449261:38452505:-.A.up':'chr3:38462900:38463129:-@chr3:38454041:38457585:-@chr3:38449261:38452505:-.B.dn_chr3:38462900:38463129:-@chr3:38454041:38457585:-@chr3:38449261:38452505:-.B…	(0:0):13:(1:0):103:(1:1):57	0.111111	chr3	-	38449261:38449261	38463129:38463129
SE	Lrif1	chr3:106721682:106722106:+@chr3:106731663:106733142:+@chr3:106734358:106734639:+	0.54	0.34	0.76	'chr3:106721682:106722106:+@chr3:106731663:106733142:+@chr3:106734358:106734639:+.A.up_chr3:106721682:106722106:+@chr3:106731663:106733142:+@chr3:106734358:106734639:+.A.se_chr3:106721682:106722106:+@chr3:106731663:106733142:+@chr3:106734358:106734639:+.A.dn':'chr3:106721682:106722106:+@chr3:106731663:106733142:+@chr3:106734358:106734639:+.B.up_chr3:106721682:106722106:+@chr3:106731663:106733142:…	(0:0):780:(0:1):2:(1:0):44:(1:1):32	0:60:1:18	chr3	+	106721682:106721682	106734639:106734639
SE	Cct3	chr3:88299342:88299403:+@chr3:88300800:88300991:+@chr3:88302768:88302864:+	0.88	0.65	0.99	'chr3:88299342:88299403:+@chr3:88300800:88300991:+@chr3:88302768:88302864:+.A.up_chr3:88299342:88299403:+@chr3:88300800:88300991:+@chr3:88302768:88302864:+.A.se_chr3:88299342:88299403:+@chr3:88300800:88300991:+@chr3:88302768:88302864:+.A.dn':'chr3:88299342:88299403:+@chr3:88300800:88300991:+@chr3:88302768:88302864:+.B.up_chr3:88299342:88299403:+@chr3:88300800:88300991:+@chr3:88302768:88302864:+.B…	(0:0):138:(1:0):64:(1:1):36	0:90:1:10	chr3	+	88299342:88299342	88302864:88302864
SE	Selenbp2	chr3:94696794:94696850:+@chr3:94697040:94697104:+@chr3:94698043:94698163:+	0.54	0.15	0.91	'chr3:94696794:94696850:+@chr3:94697040:94697104:+@chr3:94698043:94698163:+.A.up_chr3:94696794:94696850:+@chr3:94697040:94697104:+@chr3:94698043:94698163:+.A.se_chr3:94696794:94696850:+@chr3:94697040:94697104:+@chr3:94698043:94698163:+.A.dn':'chr3:94696794:94696850:+@chr3:94697040:94697104:+@chr3:94698043:94698163:+.B.up_chr3:94696794:94696850:+@chr3:94697040:94697104:+@chr3:94698043:94698163:+.B…	(0:0):76:(1:0):2	0.00138889	chr3	+	94696794:94696794	94698163:94698163
SE	4933434E20Rik	chr3:90053508:90053609:+@chr3:90056207:90056324:+@chr3:90056529:90056582:+	0.98	0.91	1	'chr3:90053508:90053609:+@chr3:90056207:90056324:+@chr3:90056529:90056582:+.A.up_chr3:90053508:90053609:+@chr3:90056207:90056324:+@chr3:90056529:90056582:+.A.se_chr3:90053508:90053609:+@chr3:90056207:90056324:+@chr3:90056529:90056582:+.A.dn':'chr3:90053508:90053609:+@chr3:90056207:90056324:+@chr3:90056529:90056582:+.B.up_chr3:90053508:90053609:+@chr3:90056207:90056324:+@chr3:90056529:90056582:+.B…	(0:0):138:(1:0):148:(1:1):47	0:193:1:2	chr3	+	90053508:90053508	90056582:90056582
SE	Gon4l	chr3:88855815:88855865:+@chr3:88856419:88856469:+@chr3:88857128:88857226:+	0.24	0.01	0.65	'chr3:88855815:88855865:+@chr3:88856419:88856469:+@chr3:88857128:88857226:+.A.up_chr3:88855815:88855865:+@chr3:88856419:88856469:+@chr3:88857128:88857226:+.A.se_chr3:88855815:88855865:+@chr3:88856419:88856469:+@chr3:88857128:88857226:+.A.dn':'chr3:88855815:88855865:+@chr3:88856419:88856469:+@chr3:88857128:88857226:+.B.up_chr3:88855815:88855865:+@chr3:88856419:88856469:+@chr3:88857128:88857226:+.B…	(0:0):17:(1:1):6	0:0:1:6	chr3	+	88855815:88855815	88857226:88857226
SE	Mrpl24	chr3:87919545:87919651:+@chr3:87919803:87919828:+@chr3:87921817:87922048:+	0.64	0.38	0.93	'chr3:87919545:87919651:+@chr3:87919803:87919828:+@chr3:87921817:87922048:+.A.up_chr3:87919545:87919651:+@chr3:87919803:87919828:+@chr3:87921817:87922048:+.A.se_chr3:87919545:87919651:+@chr3:87919803:87919828:+@chr3:87921817:87922048:+.A.dn':'chr3:87919545:87919651:+@chr3:87919803:87919828:+@chr3:87921817:87922048:+.B.up_chr3:87919545:87919651:+@chr3:87919803:87919828:+@chr3:87921817:87922048:+.B…	(0:0):246:(0:1):2:(1:0):10:(1:1):127	0:65:1:74	chr3	+	87919545:87919545	87922048:87922048
SE	Elf2	chr3:51308050:51308215:-@chr3:51299783:51299885:-@chr3:51266753:51266866:-	0.04	0.01	0.11	'chr3:51308050:51308215:-@chr3:51299783:51299885:-@chr3:51266753:51266866:-.A.dn_chr3:51308050:51308215:-@chr3:51299783:51299885:-@chr3:51266753:51266866:-.A.se_chr3:51308050:51308215:-@chr3:51299783:51299885:-@chr3:51266753:51266866:-.A.up':'chr3:51308050:51308215:-@chr3:51299783:51299885:-@chr3:51266753:51266866:-.B.dn_chr3:51308050:51308215:-@chr3:51299783:51299885:-@chr3:51266753:51266866:-.B…	(0:0):539:(0:1):12:(1:0):1:(1:1):67	0:3:1:77	chr3	-	51266753:51266753	51308215:51308215
SE	Mtx1	chr3:89210266:89210448:-@chr3:89210032:89210183:-@chr3:89209505:89209659:-	0.5	0.26	0.78	'chr3:89210266:89210448:-@chr3:89210032:89210183:-@chr3:89209505:89209659:-.A.dn_chr3:89210266:89210448:-@chr3:89210032:89210183:-@chr3:89209505:89209659:-.A.se_chr3:89210266:89210448:-@chr3:89210032:89210183:-@chr3:89209505:89209659:-.A.up':'chr3:89210266:89210448:-@chr3:89210032:89210183:-@chr3:89209505:89209659:-.B.dn_chr3:89210266:89210448:-@chr3:89210032:89210183:-@chr3:89209505:89209659:-.B…	(0:0):48:(0:1):1:(1:0):14:(1:1):51	0:39:1:27	chr3	-	89209505:89209505	89210448:89210448
SE	Dcun1d1	chr3:35937348:35937445:-@chr3:35937165:35937232:-@chr3:35920971:35921187:-	0.06	0	0.21	'chr3:35937348:35937445:-@chr3:35937165:35937232:-@chr3:35920971:35921187:-.A.dn_chr3:35937348:35937445:-@chr3:35937165:35937232:-@chr3:35920971:35921187:-.A.se_chr3:35937348:35937445:-@chr3:35937165:35937232:-@chr3:35920971:35921187:-.A.up':'chr3:35937348:35937445:-@chr3:35937165:35937232:-@chr3:35920971:35921187:-.B.dn_chr3:35937348:35937445:-@chr3:35937165:35937232:-@chr3:35920971:35921187:-.B…	(0:0):346:(1:1):111	0:3:1:108	chr3	-	35920971:35920971	35937445:35937445
SE	Csde1	chr3:103028789:103029212:+@chr3:103038692:103038890:+@chr3:103039933:103040042:+	0.96	0.91	0.99	'chr3:103028789:103029212:+@chr3:103038692:103038890:+@chr3:103039933:103040042:+.A.up_chr3:103028789:103029212:+@chr3:103038692:103038890:+@chr3:103039933:103040042:+.A.se_chr3:103028789:103029212:+@chr3:103038692:103038890:+@chr3:103039933:103040042:+.A.dn':'chr3:103028789:103029212:+@chr3:103038692:103038890:+@chr3:103039933:103040042:+.B.up_chr3:103028789:103029212:+@chr3:103038692:103038890:…	(0:0):2703:(1:0):1619:(1:1):4057	0:5592:1:84	chr3	+	103028789:103028789	103040042:103040042
SE	Lrif1	chr3:106731663:106733142:+@chr3:106733337:106733606:+@chr3:106734358:106734639:+	0.31	0.02	0.68	'chr3:106731663:106733142:+@chr3:106733337:106733606:+@chr3:106734358:106734639:+.A.up_chr3:106731663:106733142:+@chr3:106733337:106733606:+@chr3:106734358:106734639:+.A.se_chr3:106731663:106733142:+@chr3:106733337:106733606:+@chr3:106734358:106734639:+.A.dn':'chr3:106731663:106733142:+@chr3:106733337:106733606:+@chr3:106734358:106734639:+.B.up_chr3:106731663:106733142:+@chr3:106733337:106733606:…	(0:0):25:(0:1):1:(1:0):2:(1:1):62	0:22:1:43	chr3	+	106731663:106731663	106734639:106734639
SE	Ankrd13c	chr3:157972232:157972317:+@chr3:157973000:157973045:+@chr3:157975228:157975294:+	0.87	0.59	0.99	'chr3:157972232:157972317:+@chr3:157973000:157973045:+@chr3:157975228:157975294:+.A.up_chr3:157972232:157972317:+@chr3:157973000:157973045:+@chr3:157975228:157975294:+.A.se_chr3:157972232:157972317:+@chr3:157973000:157973045:+@chr3:157975228:157975294:+.A.dn':'chr3:157972232:157972317:+@chr3:157973000:157973045:+@chr3:157975228:157975294:+.B.up_chr3:157972232:157972317:+@chr3:157973000:157973045:…	(0:0):20:(1:0):10:(1:1):9	0:16:1:3	chr3	+	157972232:157972232	157975294:157975294
SE	Pitx2	chr3:129203937:129203992:+@chr3:129204479:129204577:+@chr3:129215639:129215844:+	0.24	0.02	0.63	'chr3:129203937:129203992:+@chr3:129204479:129204577:+@chr3:129215639:129215844:+.A.up_chr3:129203937:129203992:+@chr3:129204479:129204577:+@chr3:129215639:129215844:+.A.se_chr3:129203937:129203992:+@chr3:129204479:129204577:+@chr3:129215639:129215844:+.A.dn':'chr3:129203937:129203992:+@chr3:129204479:129204577:+@chr3:129215639:129215844:+.B.up_chr3:129203937:129203992:+@chr3:129204479:129204577:…	(0:0):46:(0:1):2:(1:1):3	0:1:1:4	chr3	+	129203937:129203937	129215844:129215844
SE	Tyw3	chr3:154593717:154593815:-@chr3:154587477:154587610:-@chr3:154576520:154580291:-	0.81	0.49	0.99	'chr3:154593717:154593815:-@chr3:154587477:154587610:-@chr3:154576520:154580291:-.A.dn_chr3:154593717:154593815:-@chr3:154587477:154587610:-@chr3:154576520:154580291:-.A.se_chr3:154593717:154593815:-@chr3:154587477:154587610:-@chr3:154576520:154580291:-.A.up':'chr3:154593717:154593815:-@chr3:154587477:154587610:-@chr3:154576520:154580291:-.B.dn_chr3:154593717:154593815:-@chr3:154587477:154587610:…	(0:0):36:(1:0):7:(1:1):80	0:72:1:15	chr3	-	154576520:154576520	154593815:154593815
SE	Mrpl24	chr3:87919544:87919705:+@chr3:87919803:87919828:+@chr3:87921817:87922048:+	0.28	0.15	0.43	'chr3:87919544:87919705:+@chr3:87919803:87919828:+@chr3:87921817:87922048:+.A.up_chr3:87919544:87919705:+@chr3:87919803:87919828:+@chr3:87921817:87922048:+.A.se_chr3:87919544:87919705:+@chr3:87919803:87919828:+@chr3:87921817:87922048:+.A.dn':'chr3:87919544:87919705:+@chr3:87919803:87919828:+@chr3:87921817:87922048:+.B.up_chr3:87919544:87919705:+@chr3:87919803:87919828:+@chr3:87921817:87922048:+.B…	(0:0):222:(0:1):16:(1:0):9:(1:1):138	0:79:1:84	chr3	+	87919544:87919544	87922048:87922048
SE	Man1a2	chr3:100652539:100652635:-@chr3:100646992:100647110:-@chr3:100644541:100644621:-	0.85	0.67	0.96	'chr3:100652539:100652635:-@chr3:100646992:100647110:-@chr3:100644541:100644621:-.A.dn_chr3:100652539:100652635:-@chr3:100646992:100647110:-@chr3:100644541:100644621:-.A.se_chr3:100652539:100652635:-@chr3:100646992:100647110:-@chr3:100644541:100644621:-.A.up':'chr3:100652539:100652635:-@chr3:100646992:100647110:-@chr3:100644541:100644621:-.B.dn_chr3:100652539:100652635:-@chr3:100646992:100647110:…	(0:0):32:(0:1):1:(1:0):22:(1:1):6	0:28:1:1	chr3	-	100644541:100644541	100652635:100652635
SE	Crtc2	chr3:90260697:90261103:+@chr3:90262451:90262714:+@chr3:90263171:90263357:+	0.85	0.56	0.99	'chr3:90260697:90261103:+@chr3:90262451:90262714:+@chr3:90263171:90263357:+.A.up_chr3:90260697:90261103:+@chr3:90262451:90262714:+@chr3:90263171:90263357:+.A.se_chr3:90260697:90261103:+@chr3:90262451:90262714:+@chr3:90263171:90263357:+.A.dn':'chr3:90260697:90261103:+@chr3:90262451:90262714:+@chr3:90263171:90263357:+.B.up_chr3:90260697:90261103:+@chr3:90262451:90262714:+@chr3:90263171:90263357:+.B…	(0:0):12:(1:0):14:(1:1):19	0:31:1:2	chr3	+	90260697:90260697	90263357:90263357
SE	Camk2d	chr3:126770785:126770857:+@chr3:126779901:126779999:+@chr3:126780360:126780462:+	0.04	0.01	0.13	'chr3:126770785:126770857:+@chr3:126779901:126779999:+@chr3:126780360:126780462:+.A.up_chr3:126770785:126770857:+@chr3:126779901:126779999:+@chr3:126780360:126780462:+.A.se_chr3:126770785:126770857:+@chr3:126779901:126779999:+@chr3:126780360:126780462:+.A.dn':'chr3:126770785:126770857:+@chr3:126779901:126779999:+@chr3:126780360:126780462:+.B.up_chr3:126770785:126770857:+@chr3:126779901:126779999:…	(0:0):89:(0:1):16:(1:1):11	0:1:1:26	chr3	+	126770785:126770785	126780462:126780462
SE	Ift80	chr3:69004432:69004570:-@chr3:69004265:69004301:-@chr3:68994501:68994582:-	0.38	0.06	0.82	'chr3:69004432:69004570:-@chr3:69004265:69004301:-@chr3:68994501:68994582:-.A.dn_chr3:69004432:69004570:-@chr3:69004265:69004301:-@chr3:68994501:68994582:-.A.se_chr3:69004432:69004570:-@chr3:69004265:69004301:-@chr3:68994501:68994582:-.A.up':'chr3:69004432:69004570:-@chr3:69004265:69004301:-@chr3:68994501:68994582:-.B.dn_chr3:69004432:69004570:-@chr3:69004265:69004301:-@chr3:68994501:68994582:-.B…	(0:0):21:(0:1):1:(1:1):3	0:1:1:3	chr3	-	68994501:68994501	69004570:69004570
SE	Spata5	chr3:37528158:37528322:+@chr3:37529983:37530019:+@chr3:37578752:37579095:+	0.2	0.02	0.54	'chr3:37528158:37528322:+@chr3:37529983:37530019:+@chr3:37578752:37579095:+.A.up_chr3:37528158:37528322:+@chr3:37529983:37530019:+@chr3:37578752:37579095:+.A.se_chr3:37528158:37528322:+@chr3:37529983:37530019:+@chr3:37578752:37579095:+.A.dn':'chr3:37528158:37528322:+@chr3:37529983:37530019:+@chr3:37578752:37579095:+.B.up_chr3:37528158:37528322:+@chr3:37529983:37530019:+@chr3:37578752:37579095:+.B…	(0:0):133:(0:1):1:(1:1):32	0:3:1:30	chr3	+	37528158:37528158	37579095:37579095
SE	Rprd2	chr3:95787284:95787384:-@chr3:95786320:95786397:-@chr3:95785054:95785106:-	0.88	0.64	0.99	'chr3:95787284:95787384:-@chr3:95786320:95786397:-@chr3:95785054:95785106:-.A.dn_chr3:95787284:95787384:-@chr3:95786320:95786397:-@chr3:95785054:95785106:-.A.se_chr3:95787284:95787384:-@chr3:95786320:95786397:-@chr3:95785054:95785106:-.A.up':'chr3:95787284:95787384:-@chr3:95786320:95786397:-@chr3:95785054:95785106:-.B.dn_chr3:95787284:95787384:-@chr3:95786320:95786397:-@chr3:95785054:95785106:-.B…	(0:0):25:(1:0):17:(1:1):4	0:20:1:1	chr3	-	95785054:95785054	95787384:95787384
SE	Stxbp3a	chr3:108803546:108803611:-@chr3:108802111:108802191:-@chr3:108800735:108800873:-	0.86	0.67	0.97	'chr3:108803546:108803611:-@chr3:108802111:108802191:-@chr3:108800735:108800873:-.A.dn_chr3:108803546:108803611:-@chr3:108802111:108802191:-@chr3:108800735:108800873:-.A.se_chr3:108803546:108803611:-@chr3:108802111:108802191:-@chr3:108800735:108800873:-.A.up':'chr3:108803546:108803611:-@chr3:108802111:108802191:-@chr3:108800735:108800873:-.B.dn_chr3:108803546:108803611:-@chr3:108802111:108802191:…	(0:0):36:(1:0):28:(1:1):42	0:63:1:7	chr3	-	108800735:108800735	108803611:108803611
SE	Zbtb7b	chr3:89387063:89387671:-@chr3:89385662:89385862:-@chr3:89380344:89381515:-	0.1	0.02	0.21	'chr3:89387063:89387671:-@chr3:89385662:89385862:-@chr3:89380344:89381515:-.A.dn_chr3:89387063:89387671:-@chr3:89385662:89385862:-@chr3:89380344:89381515:-.A.se_chr3:89387063:89387671:-@chr3:89385662:89385862:-@chr3:89380344:89381515:-.A.up':'chr3:89387063:89387671:-@chr3:89385662:89385862:-@chr3:89380344:89381515:-.B.dn_chr3:89387063:89387671:-@chr3:89385662:89385862:-@chr3:89380344:89381515:-.B…	(0:0):63:(0:1):3:(1:0):2:(1:1):245	0:19:1:231	chr3	-	89380344:89380344	89387671:89387671
SE	Wars2	chr3:99205225:99205310:+@chr3:99205400:99205450:+@chr3:99214656:99214774:+	0.26	0.03	0.7	'chr3:99205225:99205310:+@chr3:99205400:99205450:+@chr3:99214656:99214774:+.A.up_chr3:99205225:99205310:+@chr3:99205400:99205450:+@chr3:99214656:99214774:+.A.se_chr3:99205225:99205310:+@chr3:99205400:99205450:+@chr3:99214656:99214774:+.A.dn':'chr3:99205225:99205310:+@chr3:99205400:99205450:+@chr3:99214656:99214774:+.B.up_chr3:99205225:99205310:+@chr3:99205400:99205450:+@chr3:99214656:99214774:+.B…	(0:0):19:(0:1):1:(1:1):2	0:0:1:3	chr3	+	99205225:99205225	99214774:99214774
SE	Gstm5	chr3:107895854:107895998:+@chr3:107896298:107896536:+@chr3:107896626:107896690:+	0.41	0.31	0.52	'chr3:107895854:107895998:+@chr3:107896298:107896536:+@chr3:107896626:107896690:+.A.up_chr3:107895854:107895998:+@chr3:107896298:107896536:+@chr3:107896626:107896690:+.A.se_chr3:107895854:107895998:+@chr3:107896298:107896536:+@chr3:107896626:107896690:+.A.dn':'chr3:107895854:107895998:+@chr3:107896298:107896536:+@chr3:107896626:107896690:+.B.up_chr3:107895854:107895998:+@chr3:107896298:107896536:…	(0:0):135:(0:1):4:(1:0):72:(1:1):109	0:113:1:72	chr3	+	107895854:107895854	107896690:107896690
SE	4933431E20Rik	chr3:107895643:107896213:-@chr3:107894589:107894656:-@chr3:107894051:107894228:-	0.62	0.3	0.97	'chr3:107895643:107896213:-@chr3:107894589:107894656:-@chr3:107894051:107894228:-.A.dn_chr3:107895643:107896213:-@chr3:107894589:107894656:-@chr3:107894051:107894228:-.A.se_chr3:107895643:107896213:-@chr3:107894589:107894656:-@chr3:107894051:107894228:-.A.up':'chr3:107895643:107896213:-@chr3:107894589:107894656:-@chr3:107894051:107894228:-.B.dn_chr3:107895643:107896213:-@chr3:107894589:107894656:…	(0:0):125:(1:0):5:(1:1):100	0:43:1:62	chr3	-	107894051:107894051	107896213:107896213
SE	Glt28d2	chr3:85887127:85887518:-@chr3:85819847:85820013:-@chr3:85817172:85817291:-	0.02	0	0.06	'chr3:85887127:85887518:-@chr3:85819847:85820013:-@chr3:85817172:85817291:-.A.dn_chr3:85887127:85887518:-@chr3:85819847:85820013:-@chr3:85817172:85817291:-.A.se_chr3:85887127:85887518:-@chr3:85819847:85820013:-@chr3:85817172:85817291:-.A.up':'chr3:85887127:85887518:-@chr3:85819847:85820013:-@chr3:85817172:85817291:-.B.dn_chr3:85887127:85887518:-@chr3:85819847:85820013:-@chr3:85817172:85817291:-.B…	(0:0):730:(0:1):10:(1:1):156	0:0:1:166	chr3	-	85817172:85817172	85887518:85887518
SE	Golim4	chr3:75903247:75903329:-@chr3:75902401:75902484:-@chr3:75897971:75898132:-	0.59	0.26	0.9	'chr3:75903247:75903329:-@chr3:75902401:75902484:-@chr3:75897971:75898132:-.A.dn_chr3:75903247:75903329:-@chr3:75902401:75902484:-@chr3:75897971:75898132:-.A.se_chr3:75903247:75903329:-@chr3:75902401:75902484:-@chr3:75897971:75898132:-.A.up':'chr3:75903247:75903329:-@chr3:75902401:75902484:-@chr3:75897971:75898132:-.B.dn_chr3:75903247:75903329:-@chr3:75902401:75902484:-@chr3:75897971:75898132:-.B…	(0:0):14:(1:0):4:(1:1):14	0:6:1:12	chr3	-	75897971:75897971	75903329:75903329
SE	Mettl14	chr3:123374745:123374886:-@chr3:123373970:123374062:-@chr3:123372557:123372673:-	0.87	0.66	0.98	'chr3:123374745:123374886:-@chr3:123373970:123374062:-@chr3:123372557:123372673:-.A.dn_chr3:123374745:123374886:-@chr3:123373970:123374062:-@chr3:123372557:123372673:-.A.se_chr3:123374745:123374886:-@chr3:123373970:123374062:-@chr3:123372557:123372673:-.A.up':'chr3:123374745:123374886:-@chr3:123373970:123374062:-@chr3:123372557:123372673:-.B.dn_chr3:123374745:123374886:-@chr3:123373970:123374062:…	(0:0):10:(1:0):12:(1:1):11	0.0159722	chr3	-	123372557:123372557	123374886:123374886
SE	4933431E20Rik	chr3:107895643:107896213:-@chr3:107894589:107894656:-@chr3:107894051:107894215:-	0.39	0.16	0.7	'chr3:107895643:107896213:-@chr3:107894589:107894656:-@chr3:107894051:107894215:-.A.dn_chr3:107895643:107896213:-@chr3:107894589:107894656:-@chr3:107894051:107894215:-.A.se_chr3:107895643:107896213:-@chr3:107894589:107894656:-@chr3:107894051:107894215:-.A.up':'chr3:107895643:107896213:-@chr3:107894589:107894656:-@chr3:107894051:107894215:-.B.dn_chr3:107895643:107896213:-@chr3:107894589:107894656:…	(0:0):124:(0:1):2:(1:0):5:(1:1):99	0:35:1:71	chr3	-	107894051:107894051	107896213:107896213
SE	Clk2	chr3:89168695:89168923:+@chr3:89169615:89169702:+@chr3:89170049:89170115:+	0.81	0.59	0.96	'chr3:89168695:89168923:+@chr3:89169615:89169702:+@chr3:89170049:89170115:+.A.up_chr3:89168695:89168923:+@chr3:89169615:89169702:+@chr3:89170049:89170115:+.A.se_chr3:89168695:89168923:+@chr3:89169615:89169702:+@chr3:89170049:89170115:+.A.dn':'chr3:89168695:89168923:+@chr3:89169615:89169702:+@chr3:89170049:89170115:+.B.up_chr3:89168695:89168923:+@chr3:89169615:89169702:+@chr3:89170049:89170115:+.B…	(0:0):29:(1:0):14:(1:1):26	0:37:1:3	chr3	+	89168695:89168695	89170115:89170115
SE	Arhgef11	chr3:87688779:87688850:+@chr3:87695398:87695517:+@chr3:87697345:87697390:+	0.8	0.56	0.96	'chr3:87688779:87688850:+@chr3:87695398:87695517:+@chr3:87697345:87697390:+.A.up_chr3:87688779:87688850:+@chr3:87695398:87695517:+@chr3:87697345:87697390:+.A.se_chr3:87688779:87688850:+@chr3:87695398:87695517:+@chr3:87697345:87697390:+.A.dn':'chr3:87688779:87688850:+@chr3:87695398:87695517:+@chr3:87697345:87697390:+.B.up_chr3:87688779:87688850:+@chr3:87695398:87695517:+@chr3:87697345:87697390:+.B…	(0:0):23:(0:1):1:(1:0):15	0:15:1:1	chr3	+	87688779:87688779	87697390:87697390
SE	Dap3	chr3:88936149:88936253:-@chr3:88933565:88933666:-@chr3:88930912:88931020:-	0.79	0.65	0.91	'chr3:88936149:88936253:-@chr3:88933565:88933666:-@chr3:88930912:88931020:-.A.dn_chr3:88936149:88936253:-@chr3:88933565:88933666:-@chr3:88930912:88931020:-.A.se_chr3:88936149:88936253:-@chr3:88933565:88933666:-@chr3:88930912:88931020:-.A.up':'chr3:88936149:88936253:-@chr3:88933565:88933666:-@chr3:88930912:88931020:-.B.dn_chr3:88936149:88936253:-@chr3:88933565:88933666:-@chr3:88930912:88931020:-.B…	(0:0):69:(0:1):4:(1:0):61:(1:1):71	0:105:1:31	chr3	-	88930912:88930912	88936253:88936253
SE	Glrb	chr3:80860161:80860301:-@chr3:80855785:80855937:-@chr3:80850908:80851200:-	0.39	0.05	0.9	'chr3:80860161:80860301:-@chr3:80855785:80855937:-@chr3:80850908:80851200:-.A.dn_chr3:80860161:80860301:-@chr3:80855785:80855937:-@chr3:80850908:80851200:-.A.se_chr3:80860161:80860301:-@chr3:80855785:80855937:-@chr3:80850908:80851200:-.A.up':'chr3:80860161:80860301:-@chr3:80855785:80855937:-@chr3:80850908:80851200:-.B.dn_chr3:80860161:80860301:-@chr3:80855785:80855937:-@chr3:80850908:80851200:-.B…	(0:0):478:(1:1):2	0:0:1:2	chr3	-	80850908:80850908	80860301:80860301
SE	Sema6c	chr3:95162615:95162663:+@chr3:95163127:95163271:+@chr3:95164339:95164513:+	0.24	0.09	0.43	'chr3:95162615:95162663:+@chr3:95163127:95163271:+@chr3:95164339:95164513:+.A.up_chr3:95162615:95162663:+@chr3:95163127:95163271:+@chr3:95164339:95164513:+.A.se_chr3:95162615:95162663:+@chr3:95163127:95163271:+@chr3:95164339:95164513:+.A.dn':'chr3:95162615:95162663:+@chr3:95163127:95163271:+@chr3:95164339:95164513:+.B.up_chr3:95162615:95162663:+@chr3:95163127:95163271:+@chr3:95164339:95164513:+.B…	(0:0):85:(0:1):2:(1:0):7:(1:1):35	0:16:1:28	chr3	+	95162615:95162615	95164513:95164513
SE	Zranb2	chr3:157544964:157545122:+@chr3:157546075:157546149:+@chr3:157546675:157548339:+	0.16	0.08	0.27	'chr3:157544964:157545122:+@chr3:157546075:157546149:+@chr3:157546675:157548339:+.A.up_chr3:157544964:157545122:+@chr3:157546075:157546149:+@chr3:157546675:157548339:+.A.se_chr3:157544964:157545122:+@chr3:157546075:157546149:+@chr3:157546675:157548339:+.A.dn':'chr3:157544964:157545122:+@chr3:157546075:157546149:+@chr3:157546675:157548339:+.B.up_chr3:157544964:157545122:+@chr3:157546075:157546149:…	(0:0):76:(0:1):28:(1:0):9:(1:1):656	0:160:1:533	chr3	+	157544964:157544964	157548339:157548339
SE	Zranb2	chr3:157536334:157536386:+@chr3:157536448:157536586:+@chr3:157537587:157537669:+	0.94	0.79	1	'chr3:157536334:157536386:+@chr3:157536448:157536586:+@chr3:157537587:157537669:+.A.up_chr3:157536334:157536386:+@chr3:157536448:157536586:+@chr3:157537587:157537669:+.A.se_chr3:157536334:157536386:+@chr3:157536448:157536586:+@chr3:157537587:157537669:+.A.dn':'chr3:157536334:157536386:+@chr3:157536448:157536586:+@chr3:157537587:157537669:+.B.up_chr3:157536334:157536386:+@chr3:157536448:157536586:…	(0:0):113:(1:0):95:(1:1):31	0.0875	chr3	+	157536334:157536334	157537669:157537669
SE	Pip5k1a	chr3:95065421:95065505:-@chr3:95064331:95064474:-@chr3:95063655:95063784:-	0.85	0.65	0.98	'chr3:95065421:95065505:-@chr3:95064331:95064474:-@chr3:95063655:95063784:-.A.dn_chr3:95065421:95065505:-@chr3:95064331:95064474:-@chr3:95063655:95063784:-.A.se_chr3:95065421:95065505:-@chr3:95064331:95064474:-@chr3:95063655:95063784:-.A.up':'chr3:95065421:95065505:-@chr3:95064331:95064474:-@chr3:95063655:95063784:-.B.dn_chr3:95065421:95065505:-@chr3:95064331:95064474:-@chr3:95063655:95063784:-.B…	(0:0):24:(0:1):1:(1:0):30:(1:1):20	0:47:1:4	chr3	-	95063655:95063655	95065505:95065505
SE	Ttc14	chr3:33803075:33803204:+@chr3:33803450:33803605:+@chr3:33804000:33804071:+	0.72	0.44	0.94	'chr3:33803075:33803204:+@chr3:33803450:33803605:+@chr3:33804000:33804071:+.A.up_chr3:33803075:33803204:+@chr3:33803450:33803605:+@chr3:33804000:33804071:+.A.se_chr3:33803075:33803204:+@chr3:33803450:33803605:+@chr3:33804000:33804071:+.A.dn':'chr3:33803075:33803204:+@chr3:33803450:33803605:+@chr3:33804000:33804071:+.B.up_chr3:33803075:33803204:+@chr3:33803450:33803605:+@chr3:33804000:33804071:+.B…	(0:0):20:(0:1):1:(1:0):16:(1:1):14	0:26:1:5	chr3	+	33803075:33803075	33804071:33804071
SE	Selenbp1	chr3:94936697:94936753:+@chr3:94936895:94937007:+@chr3:94937208:94937393:+	0.93	0.81	0.99	'chr3:94936697:94936753:+@chr3:94936895:94937007:+@chr3:94937208:94937393:+.A.up_chr3:94936697:94936753:+@chr3:94936895:94937007:+@chr3:94937208:94937393:+.A.se_chr3:94936697:94936753:+@chr3:94936895:94937007:+@chr3:94937208:94937393:+.A.dn':'chr3:94936697:94936753:+@chr3:94936895:94937007:+@chr3:94937208:94937393:+.B.up_chr3:94936697:94936753:+@chr3:94936895:94937007:+@chr3:94937208:94937393:+.B…	(0:0):24:(1:0):47:(1:1):32	0.0548611	chr3	+	94936697:94936697	94937393:94937393
SE	Tars2	chr3:95748042:95748140:-@chr3:95747439:95747656:-@chr3:95746535:95746697:-	0.92	0.76	1	'chr3:95748042:95748140:-@chr3:95747439:95747656:-@chr3:95746535:95746697:-.A.dn_chr3:95748042:95748140:-@chr3:95747439:95747656:-@chr3:95746535:95746697:-.A.se_chr3:95748042:95748140:-@chr3:95747439:95747656:-@chr3:95746535:95746697:-.A.up':'chr3:95748042:95748140:-@chr3:95747439:95747656:-@chr3:95746535:95746697:-.B.dn_chr3:95748042:95748140:-@chr3:95747439:95747656:-@chr3:95746535:95746697:-.B…	(0:0):21:(1:0):39:(1:1):21	0.0416667	chr3	-	95746535:95746535	95748140:95748140
SE	Ntng1	chr3:109934569:109935209:-@chr3:109872200:109872372:-@chr3:109851765:109851791:-	0.36	0.03	0.83	'chr3:109934569:109935209:-@chr3:109872200:109872372:-@chr3:109851765:109851791:-.A.dn_chr3:109934569:109935209:-@chr3:109872200:109872372:-@chr3:109851765:109851791:-.A.se_chr3:109934569:109935209:-@chr3:109872200:109872372:-@chr3:109851765:109851791:-.A.up':'chr3:109934569:109935209:-@chr3:109872200:109872372:-@chr3:109851765:109851791:-.B.dn_chr3:109934569:109935209:-@chr3:109872200:109872372:…	(0:0):29:(1:1):3	0:2:1:1	chr3	-	109851765:109851765	109935209:109935209
SE	Nudt6	chr3:37419342:37419590:-@chr3:37412360:37412415:-@chr3:37409508:37409562:-	0.63	0.33	0.9	'chr3:37419342:37419590:-@chr3:37412360:37412415:-@chr3:37409508:37409562:-.A.dn_chr3:37419342:37419590:-@chr3:37412360:37412415:-@chr3:37409508:37409562:-.A.se_chr3:37419342:37419590:-@chr3:37412360:37412415:-@chr3:37409508:37409562:-.A.up':'chr3:37419342:37419590:-@chr3:37412360:37412415:-@chr3:37409508:37409562:-.B.dn_chr3:37419342:37419590:-@chr3:37412360:37412415:-@chr3:37409508:37409562:-.B…	(0:0):165:(0:1):1:(1:0):9:(1:1):42	0:38:1:14	chr3	-	37409508:37409508	37419590:37419590
SE	NA	chr3:95282920:95283625:+@chr3:95286696:95286872:+@chr3:95287645:95288400:+	0.07	0.02	0.23	'chr3:95282920:95283625:+@chr3:95286696:95286872:+@chr3:95287645:95288400:+.A.up_chr3:95282920:95283625:+@chr3:95286696:95286872:+@chr3:95287645:95288400:+.A.se_chr3:95282920:95283625:+@chr3:95286696:95286872:+@chr3:95287645:95288400:+.A.dn':'chr3:95282920:95283625:+@chr3:95286696:95286872:+@chr3:95287645:95288400:+.B.up_chr3:95282920:95283625:+@chr3:95286696:95286872:+@chr3:95287645:95288400:+.B…	(0:0):32:(0:1):5:(1:0):1:(1:1):171	0:23:1:154	chr3	+	95282920:95282920	95288400:95288400
SE	Fabp5	chr3:10012585:10012718:+@chr3:10014971:10015143:+@chr3:10015472:10015573:+	0.84	0.61	0.98	'chr3:10012585:10012718:+@chr3:10014971:10015143:+@chr3:10015472:10015573:+.A.up_chr3:10012585:10012718:+@chr3:10014971:10015143:+@chr3:10015472:10015573:+.A.se_chr3:10012585:10012718:+@chr3:10014971:10015143:+@chr3:10015472:10015573:+.A.dn':'chr3:10012585:10012718:+@chr3:10014971:10015143:+@chr3:10015472:10015573:+.B.up_chr3:10012585:10012718:+@chr3:10014971:10015143:+@chr3:10015472:10015573:+.B…	(0:0):20:(1:0):28:(1:1):25	0:48:1:5	chr3	+	10012585:10012585	10015573:10015573
SE	Sec24b	chr3:130033831:130033974:-@chr3:130020538:130020642:-@chr3:130011792:130011872:-	0.31	0.06	0.68	'chr3:130033831:130033974:-@chr3:130020538:130020642:-@chr3:130011792:130011872:-.A.dn_chr3:130033831:130033974:-@chr3:130020538:130020642:-@chr3:130011792:130011872:-.A.se_chr3:130033831:130033974:-@chr3:130020538:130020642:-@chr3:130011792:130011872:-.A.up':'chr3:130033831:130033974:-@chr3:130020538:130020642:-@chr3:130011792:130011872:-.B.dn_chr3:130033831:130033974:-@chr3:130020538:130020642:…	(0:0):184:(0:1):2:(1:0):2:(1:1):8	0:9:1:3	chr3	-	130011792:130011792	130033974:130033974
SE	Dram2	chr3:106550499:106550675:+@chr3:106552156:106552280:+@chr3:106555167:106555308:+	0.94	0.86	1	'chr3:106550499:106550675:+@chr3:106552156:106552280:+@chr3:106555167:106555308:+.A.up_chr3:106550499:106550675:+@chr3:106552156:106552280:+@chr3:106555167:106555308:+.A.se_chr3:106550499:106550675:+@chr3:106552156:106552280:+@chr3:106555167:106555308:+.A.dn':'chr3:106550499:106550675:+@chr3:106552156:106552280:+@chr3:106555167:106555308:+.B.up_chr3:106550499:106550675:+@chr3:106552156:106552280:…	(0:0):178:(1:0):70:(1:1):85	0:149:1:6	chr3	+	106550499:106550499	106555308:106555308
SE	4933434E20Rik	chr3:90053508:90053609:+@chr3:90056207:90056324:+@chr3:90058485:90058651:+	0.94	0.84	1	'chr3:90053508:90053609:+@chr3:90056207:90056324:+@chr3:90058485:90058651:+.A.up_chr3:90053508:90053609:+@chr3:90056207:90056324:+@chr3:90058485:90058651:+.A.se_chr3:90053508:90053609:+@chr3:90056207:90056324:+@chr3:90058485:90058651:+.A.dn':'chr3:90053508:90053609:+@chr3:90056207:90056324:+@chr3:90058485:90058651:+.B.up_chr3:90053508:90053609:+@chr3:90056207:90056324:+@chr3:90058485:90058651:+.B…	(0:0):227:(1:0):106:(1:1):156	0:259:1:3	chr3	+	90053508:90053508	90058651:90058651
SE	Golph3l	chr3:95588934:95589134:+@chr3:95591717:95591905:+@chr3:95607906:95608037:+	0.88	0.71	0.98	'chr3:95588934:95589134:+@chr3:95591717:95591905:+@chr3:95607906:95608037:+.A.up_chr3:95588934:95589134:+@chr3:95591717:95591905:+@chr3:95607906:95608037:+.A.se_chr3:95588934:95589134:+@chr3:95591717:95591905:+@chr3:95607906:95608037:+.A.dn':'chr3:95588934:95589134:+@chr3:95591717:95591905:+@chr3:95607906:95608037:+.B.up_chr3:95588934:95589134:+@chr3:95591717:95591905:+@chr3:95607906:95608037:+.B…	(0:0):40:(1:0):26:(1:1):21	0:45:1:2	chr3	+	95588934:95588934	95608037:95608037
SE	Odf2l	chr3:145126093:145126225:+@chr3:145127023:145127151:+@chr3:145127831:145127890:+	0.33	0.08	0.78	'chr3:145126093:145126225:+@chr3:145127023:145127151:+@chr3:145127831:145127890:+.A.up_chr3:145126093:145126225:+@chr3:145127023:145127151:+@chr3:145127831:145127890:+.A.se_chr3:145126093:145126225:+@chr3:145127023:145127151:+@chr3:145127831:145127890:+.A.dn':'chr3:145126093:145126225:+@chr3:145127023:145127151:+@chr3:145127831:145127890:+.B.up_chr3:145126093:145126225:+@chr3:145127023:145127151:…	(0:0):27:(0:1):1:(1:0):2:(1:1):6	0:5:1:4	chr3	+	145126093:145126093	145127890:145127890
SE	Lrif1	chr3:106684987:106685133:+@chr3:106731663:106733142:+@chr3:106734358:106734639:+	0.58	0.34	0.86	'chr3:106684987:106685133:+@chr3:106731663:106733142:+@chr3:106734358:106734639:+.A.up_chr3:106684987:106685133:+@chr3:106731663:106733142:+@chr3:106734358:106734639:+.A.se_chr3:106684987:106685133:+@chr3:106731663:106733142:+@chr3:106734358:106734639:+.A.dn':'chr3:106684987:106685133:+@chr3:106731663:106733142:+@chr3:106734358:106734639:+.B.up_chr3:106684987:106685133:+@chr3:106731663:106733142:…	(0:0):798:(1:0):43:(1:1):20	0:62:1:1	chr3	+	106684987:106684987	106734639:106734639
SE	Efna1	chr3:89276130:89276425:-@chr3:89272957:89273022:-@chr3:89272772:89272822:-	0.85	0.55	0.99	'chr3:89276130:89276425:-@chr3:89272957:89273022:-@chr3:89272772:89272822:-.A.dn_chr3:89276130:89276425:-@chr3:89272957:89273022:-@chr3:89272772:89272822:-.A.se_chr3:89276130:89276425:-@chr3:89272957:89273022:-@chr3:89272772:89272822:-.A.up':'chr3:89276130:89276425:-@chr3:89272957:89273022:-@chr3:89272772:89272822:-.B.dn_chr3:89276130:89276425:-@chr3:89272957:89273022:-@chr3:89272772:89272822:-.B…	(0:0):20:(1:0):14:(1:1):25	0:33:1:6	chr3	-	89272772:89272772	89276425:89276425
SE	NA	chr3:26133242:26134052:-@chr3:25920178:25920237:-@chr3:25912642:25912794:-	0.62	0.08	0.98	'chr3:26133242:26134052:-@chr3:25920178:25920237:-@chr3:25912642:25912794:-.A.dn_chr3:26133242:26134052:-@chr3:25920178:25920237:-@chr3:25912642:25912794:-.A.se_chr3:26133242:26134052:-@chr3:25920178:25920237:-@chr3:25912642:25912794:-.A.up':'chr3:26133242:26134052:-@chr3:25920178:25920237:-@chr3:25912642:25912794:-.B.dn_chr3:26133242:26134052:-@chr3:25920178:25920237:-@chr3:25912642:25912794:-.B…	(0:0):32:(1:1):1	0.000694444	chr3	-	25912642:25912642	26134052:26134052
SE	Fam46c	chr3:100489094:100489192:-@chr3:100466274:100466375:-@chr3:100451943:100452076:-	0.61	0.12	0.96	'chr3:100489094:100489192:-@chr3:100466274:100466375:-@chr3:100451943:100452076:-.A.dn_chr3:100489094:100489192:-@chr3:100466274:100466375:-@chr3:100451943:100452076:-.A.se_chr3:100489094:100489192:-@chr3:100466274:100466375:-@chr3:100451943:100452076:-.A.up':'chr3:100489094:100489192:-@chr3:100466274:100466375:-@chr3:100451943:100452076:-.B.dn_chr3:100489094:100489192:-@chr3:100466274:100466375:…	(0:0):125:(1:0):1:(1:1):3	0:2:1:2	chr3	-	100451943:100451943	100489192:100489192
SE	Lphn2	chr3:148850836:148851021:-@chr3:148849766:148849804:-@chr3:148846849:148847032:-	0.61	0.25	0.93	'chr3:148850836:148851021:-@chr3:148849766:148849804:-@chr3:148846849:148847032:-.A.dn_chr3:148850836:148851021:-@chr3:148849766:148849804:-@chr3:148846849:148847032:-.A.se_chr3:148850836:148851021:-@chr3:148849766:148849804:-@chr3:148846849:148847032:-.A.up':'chr3:148850836:148851021:-@chr3:148849766:148849804:-@chr3:148846849:148847032:-.B.dn_chr3:148850836:148851021:-@chr3:148849766:148849804:…	(0:0):12:(1:0):1:(1:1):12	0:9:1:4	chr3	-	148846849:148846849	148851021:148851021
SE	Tpd52	chr3:8944611:8944712:-@chr3:8943551:8943577:-@chr3:8936439:8936480:-	0.83	0.57	0.98	'chr3:8944611:8944712:-@chr3:8943551:8943577:-@chr3:8936439:8936480:-.A.dn_chr3:8944611:8944712:-@chr3:8943551:8943577:-@chr3:8936439:8936480:-.A.se_chr3:8944611:8944712:-@chr3:8943551:8943577:-@chr3:8936439:8936480:-.A.up':'chr3:8944611:8944712:-@chr3:8943551:8943577:-@chr3:8936439:8936480:-.B.dn_chr3:8944611:8944712:-@chr3:8943551:8943577:-@chr3:8936439:8936480:-.B.up'	(0:0):56:(1:0):7:(1:1):10	0:16:1:1	chr3	-	8936439:8936439	8944712:8944712
SE	Crtc2	chr3:90260126:90260370:+@chr3:90260697:90261103:+@chr3:90262451:90262714:+	0.71	0.43	0.96	'chr3:90260126:90260370:+@chr3:90260697:90261103:+@chr3:90262451:90262714:+.A.up_chr3:90260126:90260370:+@chr3:90260697:90261103:+@chr3:90262451:90262714:+.A.se_chr3:90260126:90260370:+@chr3:90260697:90261103:+@chr3:90262451:90262714:+.A.dn':'chr3:90260126:90260370:+@chr3:90260697:90261103:+@chr3:90262451:90262714:+.B.up_chr3:90260126:90260370:+@chr3:90260697:90261103:+@chr3:90262451:90262714:+.B…	(0:0):10:(1:0):17:(1:1):23	0:31:1:9	chr3	+	90260126:90260126	90262714:90262714
SE	Tpd52	chr3:8944611:8944712:-@chr3:8943551:8943577:-@chr3:8934992:8935040:-	0.65	0.34	0.87	'chr3:8944611:8944712:-@chr3:8943551:8943577:-@chr3:8934992:8935040:-.A.dn_chr3:8944611:8944712:-@chr3:8943551:8943577:-@chr3:8934992:8935040:-.A.se_chr3:8944611:8944712:-@chr3:8943551:8943577:-@chr3:8934992:8935040:-.A.up':'chr3:8944611:8944712:-@chr3:8943551:8943577:-@chr3:8934992:8935040:-.B.dn_chr3:8944611:8944712:-@chr3:8943551:8943577:-@chr3:8934992:8935040:-.B.up'	(0:0):68:(0:1):3:(1:0):8:(1:1):10	0:15:1:6	chr3	-	8934992:8934992	8944712:8944712
SE	Pigk	chr3:152738186:152738321:+@chr3:152740129:152740240:+@chr3:152742489:152742585:+	0.78	0.58	0.93	'chr3:152738186:152738321:+@chr3:152740129:152740240:+@chr3:152742489:152742585:+.A.up_chr3:152738186:152738321:+@chr3:152740129:152740240:+@chr3:152742489:152742585:+.A.se_chr3:152738186:152738321:+@chr3:152740129:152740240:+@chr3:152742489:152742585:+.A.dn':'chr3:152738186:152738321:+@chr3:152740129:152740240:+@chr3:152742489:152742585:+.B.up_chr3:152738186:152738321:+@chr3:152740129:152740240:…	(0:0):32:(0:1):2:(1:0):27:(1:1):28	0:48:1:9	chr3	+	152738186:152738186	152742585:152742585
SE	Gpr160	chr3:30877235:30877561:+@chr3:30889942:30890041:+@chr3:30895710:30897192:+	0.78	0.49	0.97	'chr3:30877235:30877561:+@chr3:30889942:30890041:+@chr3:30895710:30897192:+.A.up_chr3:30877235:30877561:+@chr3:30889942:30890041:+@chr3:30895710:30897192:+.A.se_chr3:30877235:30877561:+@chr3:30889942:30890041:+@chr3:30895710:30897192:+.A.dn':'chr3:30877235:30877561:+@chr3:30889942:30890041:+@chr3:30895710:30897192:+.B.up_chr3:30877235:30877561:+@chr3:30889942:30890041:+@chr3:30895710:30897192:+.B…	(0:0):15:(1:0):3:(1:1):13	0:15:1:1	chr3	+	30877235:30877235	30897192:30897192
SE	NA	chr3:95133017:95133111:-@chr3:95132825:95132913:-@chr3:95129719:95129883:-	0.87	0.64	0.99	'chr3:95133017:95133111:-@chr3:95132825:95132913:-@chr3:95129719:95129883:-.A.dn_chr3:95133017:95133111:-@chr3:95132825:95132913:-@chr3:95129719:95129883:-.A.se_chr3:95133017:95133111:-@chr3:95132825:95132913:-@chr3:95129719:95129883:-.A.up':'chr3:95133017:95133111:-@chr3:95132825:95132913:-@chr3:95129719:95129883:-.B.dn_chr3:95133017:95133111:-@chr3:95132825:95132913:-@chr3:95129719:95129883:-.B…	(0:0):129:(1:0):27:(1:1):53	0:77:1:3	chr3	-	95129719:95129719	95133111:95133111
SE	Gpr89	chr3:96897333:96897436:-@chr3:96894232:96894415:-@chr3:96893498:96893604:-	0.1	0.02	0.27	'chr3:96897333:96897436:-@chr3:96894232:96894415:-@chr3:96893498:96893604:-.A.dn_chr3:96897333:96897436:-@chr3:96894232:96894415:-@chr3:96893498:96893604:-.A.se_chr3:96897333:96897436:-@chr3:96894232:96894415:-@chr3:96893498:96893604:-.A.up':'chr3:96897333:96897436:-@chr3:96894232:96894415:-@chr3:96893498:96893604:-.B.dn_chr3:96897333:96897436:-@chr3:96894232:96894415:-@chr3:96893498:96893604:-.B…	(0:0):14:(0:1):4:(1:0):1:(1:1):11	0:2:1:14	chr3	-	96893498:96893498	96897436:96897436
SE	Pbxip1	chr3:89439517:89439601:+@chr3:89443101:89443248:+@chr3:89443452:89443516:+	0.81	0.67	0.94	'chr3:89439517:89439601:+@chr3:89443101:89443248:+@chr3:89443452:89443516:+.A.up_chr3:89439517:89439601:+@chr3:89443101:89443248:+@chr3:89443452:89443516:+.A.se_chr3:89439517:89439601:+@chr3:89443101:89443248:+@chr3:89443452:89443516:+.A.dn':'chr3:89439517:89439601:+@chr3:89443101:89443248:+@chr3:89443452:89443516:+.B.up_chr3:89439517:89439601:+@chr3:89443101:89443248:+@chr3:89443452:89443516:+.B…	(0:0):193:(0:1):3:(1:0):92:(1:1):48	0:130:1:13	chr3	+	89439517:89439517	89443516:89443516
SE	Gm5148	chr3:37724203:37724360:-@chr3:37716122:37716338:-@chr3:37714190:37715135:-	0.01	0	0.02	'chr3:37724203:37724360:-@chr3:37716122:37716338:-@chr3:37714190:37715135:-.A.dn_chr3:37724203:37724360:-@chr3:37716122:37716338:-@chr3:37714190:37715135:-.A.se_chr3:37724203:37724360:-@chr3:37716122:37716338:-@chr3:37714190:37715135:-.A.up':'chr3:37724203:37724360:-@chr3:37716122:37716338:-@chr3:37714190:37715135:-.B.dn_chr3:37724203:37724360:-@chr3:37716122:37716338:-@chr3:37714190:37715135:-.B…	(0:0):241:(0:1):4:(1:0):2:(1:1):1721	0:22:1:1705	chr3	-	37714190:37714190	37724360:37724360
SE	Nras	chr3:103058905:103059032:+@chr3:103059939:103060034:+@chr3:103060201:103060379:+	0.09	0.03	0.18	'chr3:103058905:103059032:+@chr3:103059939:103060034:+@chr3:103060201:103060379:+.A.up_chr3:103058905:103059032:+@chr3:103059939:103060034:+@chr3:103060201:103060379:+.A.se_chr3:103058905:103059032:+@chr3:103059939:103060034:+@chr3:103060201:103060379:+.A.dn':'chr3:103058905:103059032:+@chr3:103059939:103060034:+@chr3:103060201:103060379:+.B.up_chr3:103058905:103059032:+@chr3:103059939:103060034:…	(0:0):21:(0:1):14:(1:0):3:(1:1):70	0:5:1:82	chr3	+	103058905:103058905	103060379:103060379
SE	Pde7a	chr3:19243050:19243201:-@chr3:19241342:19241518:-@chr3:19241146:19241209:-	0.04	0.01	0.07	'chr3:19243050:19243201:-@chr3:19241342:19241518:-@chr3:19241146:19241209:-.A.dn_chr3:19243050:19243201:-@chr3:19241342:19241518:-@chr3:19241146:19241209:-.A.se_chr3:19243050:19243201:-@chr3:19241342:19241518:-@chr3:19241146:19241209:-.A.up':'chr3:19243050:19243201:-@chr3:19241342:19241518:-@chr3:19241146:19241209:-.B.dn_chr3:19243050:19243201:-@chr3:19241342:19241518:-@chr3:19241146:19241209:-.B…	(0:0):85:(0:1):37:(1:0):4:(1:1):63	0:5:1:99	chr3	-	19241146:19241146	19243201:19243201
SE	Dram2	chr3:106547827:106547920:+@chr3:106552156:106552280:+@chr3:106555164:106555308:+	0.92	0.85	0.97	'chr3:106547827:106547920:+@chr3:106552156:106552280:+@chr3:106555164:106555308:+.A.up_chr3:106547827:106547920:+@chr3:106552156:106552280:+@chr3:106555164:106555308:+.A.se_chr3:106547827:106547920:+@chr3:106552156:106552280:+@chr3:106555164:106555308:+.A.dn':'chr3:106547827:106547920:+@chr3:106552156:106552280:+@chr3:106555164:106555308:+.B.up_chr3:106547827:106547920:+@chr3:106552156:106552280:…	(0:0):114:(0:1):4:(1:0):163:(1:1):96	0:253:1:10	chr3	+	106547827:106547827	106555308:106555308
SE	Tars2	chr3:95748042:95748140:-@chr3:95746535:95746697:-@chr3:95746033:95746170:-	0.82	0.55	1	'chr3:95748042:95748140:-@chr3:95746535:95746697:-@chr3:95746033:95746170:-.A.dn_chr3:95748042:95748140:-@chr3:95746535:95746697:-@chr3:95746033:95746170:-.A.se_chr3:95748042:95748140:-@chr3:95746535:95746697:-@chr3:95746033:95746170:-.A.up':'chr3:95748042:95748140:-@chr3:95746535:95746697:-@chr3:95746033:95746170:-.B.dn_chr3:95748042:95748140:-@chr3:95746535:95746697:-@chr3:95746033:95746170:-.B…	(0:0):64:(1:0):19:(1:1):19	0.0263889	chr3	-	95746033:95746033	95748140:95748140
SE	4932438A13Rik	chr3:37011568:37011794:+@chr3:37012485:37012685:+@chr3:37012880:37013010:+	0.1	0.03	0.27	'chr3:37011568:37011794:+@chr3:37012485:37012685:+@chr3:37012880:37013010:+.A.up_chr3:37011568:37011794:+@chr3:37012485:37012685:+@chr3:37012880:37013010:+.A.se_chr3:37011568:37011794:+@chr3:37012485:37012685:+@chr3:37012880:37013010:+.A.dn':'chr3:37011568:37011794:+@chr3:37012485:37012685:+@chr3:37012880:37013010:+.B.up_chr3:37011568:37011794:+@chr3:37012485:37012685:+@chr3:37012880:37013010:+.B…	(0:0):15:(0:1):5:(1:0):1:(1:1):31	0:3:1:34	chr3	+	37011568:37011568	37013010:37013010
SE	Pdlim5	chr3:142303943:142303979:-@chr3:142284797:142284916:-@chr3:142282969:142283112:-	0.41	0.04	0.98	'chr3:142303943:142303979:-@chr3:142284797:142284916:-@chr3:142282969:142283112:-.A.dn_chr3:142303943:142303979:-@chr3:142284797:142284916:-@chr3:142282969:142283112:-.A.se_chr3:142303943:142303979:-@chr3:142284797:142284916:-@chr3:142282969:142283112:-.A.up':'chr3:142303943:142303979:-@chr3:142284797:142284916:-@chr3:142282969:142283112:-.B.dn_chr3:142303943:142303979:-@chr3:142284797:142284916:…	(0:0):4248:(1:1):1	0:0:1:1	chr3	-	142282969:142282969	142303979:142303979
SE	NA	chr3:103809517:103810057:+@chr3:103812085:103812309:+@chr3:103812777:103812907:+	0.84	0.66	0.96	'chr3:103809517:103810057:+@chr3:103812085:103812309:+@chr3:103812777:103812907:+.A.up_chr3:103809517:103810057:+@chr3:103812085:103812309:+@chr3:103812777:103812907:+.A.se_chr3:103809517:103810057:+@chr3:103812085:103812309:+@chr3:103812777:103812907:+.A.dn':'chr3:103809517:103810057:+@chr3:103812085:103812309:+@chr3:103812777:103812907:+.B.up_chr3:103809517:103810057:+@chr3:103812085:103812309:…	(0:0):24:(0:1):1:(1:0):31:(1:1):60	0:84:1:8	chr3	+	103809517:103809517	103812907:103812907
SE	Rwdd3	chr3:121171592:121171695:-@chr3:121159747:121159976:-@chr3:121158768:121159255:-	0.25	0.06	0.53	'chr3:121171592:121171695:-@chr3:121159747:121159976:-@chr3:121158768:121159255:-.A.dn_chr3:121171592:121171695:-@chr3:121159747:121159976:-@chr3:121158768:121159255:-.A.se_chr3:121171592:121171695:-@chr3:121159747:121159976:-@chr3:121158768:121159255:-.A.up':'chr3:121171592:121171695:-@chr3:121159747:121159976:-@chr3:121158768:121159255:-.B.dn_chr3:121171592:121171695:-@chr3:121159747:121159976:…	(0:0):19:(0:1):3:(1:0):2:(1:1):13	0:4:1:14	chr3	-	121158768:121158768	121171695:121171695
SE	Selenbp2	chr3:94696794:94696850:+@chr3:94697305:94697490:+@chr3:94698043:94698163:+	0.92	0.76	0.99	'chr3:94696794:94696850:+@chr3:94697305:94697490:+@chr3:94698043:94698163:+.A.up_chr3:94696794:94696850:+@chr3:94697305:94697490:+@chr3:94698043:94698163:+.A.se_chr3:94696794:94696850:+@chr3:94697305:94697490:+@chr3:94698043:94698163:+.A.dn':'chr3:94696794:94696850:+@chr3:94697305:94697490:+@chr3:94698043:94698163:+.B.up_chr3:94696794:94696850:+@chr3:94697305:94697490:+@chr3:94698043:94698163:+.B…	(0:0):47:(1:0):31	0.0215278	chr3	+	94696794:94696794	94698163:94698163
SE	Pkn2	chr3:142821519:142821704:-@chr3:142820537:142820646:-@chr3:142811914:142812057:-	0.93	0.81	0.99	'chr3:142821519:142821704:-@chr3:142820537:142820646:-@chr3:142811914:142812057:-.A.dn_chr3:142821519:142821704:-@chr3:142820537:142820646:-@chr3:142811914:142812057:-.A.se_chr3:142821519:142821704:-@chr3:142820537:142820646:-@chr3:142811914:142812057:-.A.up':'chr3:142821519:142821704:-@chr3:142820537:142820646:-@chr3:142811914:142812057:-.B.dn_chr3:142821519:142821704:-@chr3:142820537:142820646:…	(0:0):142:(1:0):55:(1:1):111	0:163:1:3	chr3	-	142811914:142811914	142821704:142821704
SE	4932438A13Rik	chr3:37022384:37022474:+@chr3:37022970:37023032:+@chr3:37026090:37026343:+	0.17	0.01	0.42	'chr3:37022384:37022474:+@chr3:37022970:37023032:+@chr3:37026090:37026343:+.A.up_chr3:37022384:37022474:+@chr3:37022970:37023032:+@chr3:37026090:37026343:+.A.se_chr3:37022384:37022474:+@chr3:37022970:37023032:+@chr3:37026090:37026343:+.A.dn':'chr3:37022384:37022474:+@chr3:37022970:37023032:+@chr3:37026090:37026343:+.B.up_chr3:37022384:37022474:+@chr3:37022970:37023032:+@chr3:37026090:37026343:+.B…	(0:0):34:(0:1):4:(1:0):1:(1:1):22	0:2:1:25	chr3	+	37022384:37022384	37026343:37026343
SE	Phc3	chr3:30936285:30937156:-@chr3:30935952:30936020:-@chr3:30931739:30931892:-	0.53	0.22	0.82	'chr3:30936285:30937156:-@chr3:30935952:30936020:-@chr3:30931739:30931892:-.A.dn_chr3:30936285:30937156:-@chr3:30935952:30936020:-@chr3:30931739:30931892:-.A.se_chr3:30936285:30937156:-@chr3:30935952:30936020:-@chr3:30931739:30931892:-.A.up':'chr3:30936285:30937156:-@chr3:30935952:30936020:-@chr3:30931739:30931892:-.B.dn_chr3:30936285:30937156:-@chr3:30935952:30936020:-@chr3:30931739:30931892:-.B…	(0:0):28:(0:1):2:(1:0):3:(1:1):37	0:18:1:24	chr3	-	30931739:30931739	30937156:30937156
SE	Sema6c	chr3:95168299:95168389:+@chr3:95168587:95168706:+@chr3:95168809:95168897:+	0.84	0.69	0.94	'chr3:95168299:95168389:+@chr3:95168587:95168706:+@chr3:95168809:95168897:+.A.up_chr3:95168299:95168389:+@chr3:95168587:95168706:+@chr3:95168809:95168897:+.A.se_chr3:95168299:95168389:+@chr3:95168587:95168706:+@chr3:95168809:95168897:+.A.dn':'chr3:95168299:95168389:+@chr3:95168587:95168706:+@chr3:95168809:95168897:+.B.up_chr3:95168299:95168389:+@chr3:95168587:95168706:+@chr3:95168809:95168897:+.B…	(0:0):37:(0:1):2:(1:0):45:(1:1):18	0:60:1:5	chr3	+	95168299:95168299	95168897:95168897
SE	Rsrc1	chr3:66996465:66996590:+@chr3:67082536:67082709:+@chr3:67180829:67180865:+	0.79	0.59	0.93	'chr3:66996465:66996590:+@chr3:67082536:67082709:+@chr3:67180829:67180865:+.A.up_chr3:66996465:66996590:+@chr3:67082536:67082709:+@chr3:67180829:67180865:+.A.se_chr3:66996465:66996590:+@chr3:67082536:67082709:+@chr3:67180829:67180865:+.A.dn':'chr3:66996465:66996590:+@chr3:67082536:67082709:+@chr3:67180829:67180865:+.B.up_chr3:66996465:66996590:+@chr3:67082536:67082709:+@chr3:67180829:67180865:+.B…	(0:0):871:(0:1):2:(1:0):45:(1:1):19	0:58:1:8	chr3	+	66996465:66996465	67180865:67180865
SE	Ppp3ca	chr3:136928522:136928619:+@chr3:136932011:136932040:+@chr3:136935029:136935779:+	0.83	0.76	0.88	'chr3:136928522:136928619:+@chr3:136932011:136932040:+@chr3:136935029:136935779:+.A.up_chr3:136928522:136928619:+@chr3:136932011:136932040:+@chr3:136935029:136935779:+.A.se_chr3:136928522:136928619:+@chr3:136932011:136932040:+@chr3:136935029:136935779:+.A.dn':'chr3:136928522:136928619:+@chr3:136932011:136932040:+@chr3:136935029:136935779:+.B.up_chr3:136928522:136928619:+@chr3:136932011:136932040:…	(0:0):221:(0:1):23:(1:0):148:(1:1):1019	0:963:1:227	chr3	+	136928522:136928522	136935779:136935779
SE	Pdlim5	chr3:142312123:142312214:-@chr3:142304705:142304722:-@chr3:142304297:142304469:-	0.91	0.82	0.98	'chr3:142312123:142312214:-@chr3:142304705:142304722:-@chr3:142304297:142304469:-.A.dn_chr3:142312123:142312214:-@chr3:142304705:142304722:-@chr3:142304297:142304469:-.A.se_chr3:142312123:142312214:-@chr3:142304705:142304722:-@chr3:142304297:142304469:-.A.up':'chr3:142312123:142312214:-@chr3:142304705:142304722:-@chr3:142304297:142304469:-.B.dn_chr3:142312123:142312214:-@chr3:142304705:142304722:…	(0:0):1002:(0:1):3:(1:0):81:(1:1):562	0:598:1:48	chr3	-	142304297:142304297	142312214:142312214
SE	Sema6c	chr3:95160457:95160702:+@chr3:95162615:95162663:+@chr3:95164339:95164513:+	0.42	0.12	0.78	'chr3:95160457:95160702:+@chr3:95162615:95162663:+@chr3:95164339:95164513:+.A.up_chr3:95160457:95160702:+@chr3:95162615:95162663:+@chr3:95164339:95164513:+.A.se_chr3:95160457:95160702:+@chr3:95162615:95162663:+@chr3:95164339:95164513:+.A.dn':'chr3:95160457:95160702:+@chr3:95162615:95162663:+@chr3:95164339:95164513:+.B.up_chr3:95160457:95160702:+@chr3:95162615:95162663:+@chr3:95164339:95164513:+.B…	(0:0):157:(0:1):1:(1:0):3:(1:1):58	0:30:1:32	chr3	+	95160457:95160457	95164513:95164513
SE	NA	chr3:137981319:137981549:-@chr3:137961442:137961575:-@chr3:137949647:137949777:-	0.66	0.25	0.97	'chr3:137981319:137981549:-@chr3:137961442:137961575:-@chr3:137949647:137949777:-.A.dn_chr3:137981319:137981549:-@chr3:137961442:137961575:-@chr3:137949647:137949777:-.A.se_chr3:137981319:137981549:-@chr3:137961442:137961575:-@chr3:137949647:137949777:-.A.up':'chr3:137981319:137981549:-@chr3:137961442:137961575:-@chr3:137949647:137949777:-.B.dn_chr3:137981319:137981549:-@chr3:137961442:137961575:…	(0:0):43:(1:0):3:(1:1):9	0:9:1:3	chr3	-	137949647:137949647	137981549:137981549
SE	Ssx2ip	chr3:146404642:146404935:+@chr3:146414696:146414799:+@chr3:146417607:146417790:+	0.13	0.03	0.29	'chr3:146404642:146404935:+@chr3:146414696:146414799:+@chr3:146417607:146417790:+.A.up_chr3:146404642:146404935:+@chr3:146414696:146414799:+@chr3:146417607:146417790:+.A.se_chr3:146404642:146404935:+@chr3:146414696:146414799:+@chr3:146417607:146417790:+.A.dn':'chr3:146404642:146404935:+@chr3:146414696:146414799:+@chr3:146417607:146417790:+.B.up_chr3:146404642:146404935:+@chr3:146414696:146414799:…	(0:0):40:(0:1):7:(1:0):2:(1:1):56	0:9:1:56	chr3	+	146404642:146404642	146417790:146417790
SE	Mtx1	chr3:89210266:89210448:-@chr3:89210107:89210183:-@chr3:89209505:89209659:-	0.8	0.59	0.99	'chr3:89210266:89210448:-@chr3:89210107:89210183:-@chr3:89209505:89209659:-.A.dn_chr3:89210266:89210448:-@chr3:89210107:89210183:-@chr3:89209505:89209659:-.A.se_chr3:89210266:89210448:-@chr3:89210107:89210183:-@chr3:89209505:89209659:-.A.up':'chr3:89210266:89210448:-@chr3:89210107:89210183:-@chr3:89209505:89209659:-.B.dn_chr3:89210266:89210448:-@chr3:89210107:89210183:-@chr3:89209505:89209659:-.B…	(0:0):43:(0:1):1:(1:0):19:(1:1):51	0:60:1:11	chr3	-	89209505:89209505	89210448:89210448
SE	Tsc22d2	chr3:58415689:58417613:+@chr3:58428228:58428299:+@chr3:58459331:58459382:+	0.66	0.32	0.93	'chr3:58415689:58417613:+@chr3:58428228:58428299:+@chr3:58459331:58459382:+.A.up_chr3:58415689:58417613:+@chr3:58428228:58428299:+@chr3:58459331:58459382:+.A.se_chr3:58415689:58417613:+@chr3:58428228:58428299:+@chr3:58459331:58459382:+.A.dn':'chr3:58415689:58417613:+@chr3:58428228:58428299:+@chr3:58459331:58459382:+.B.up_chr3:58415689:58417613:+@chr3:58428228:58428299:+@chr3:58459331:58459382:+.B…	(0:0):647:(0:1):1:(1:0):8:(1:1):213	0:148:1:74	chr3	+	58415689:58415689	58459382:58459382
SE	Slc50a1	chr3:89270062:89270139:-@chr3:89269827:89269950:-@chr3:89269050:89269211:-	0.89	0.75	0.98	'chr3:89270062:89270139:-@chr3:89269827:89269950:-@chr3:89269050:89269211:-.A.dn_chr3:89270062:89270139:-@chr3:89269827:89269950:-@chr3:89269050:89269211:-.A.se_chr3:89270062:89270139:-@chr3:89269827:89269950:-@chr3:89269050:89269211:-.A.up':'chr3:89270062:89270139:-@chr3:89269827:89269950:-@chr3:89269050:89269211:-.B.dn_chr3:89270062:89270139:-@chr3:89269827:89269950:-@chr3:89269050:89269211:-.B…	(0:0):15:(0:1):1:(1:0):28:(1:1):8	0:36:1:1	chr3	-	89269050:89269050	89270139:89270139
SE	Gabpb2	chr3:95216214:95216268:-@chr3:95208840:95208936:-@chr3:95206463:95206602:-	0.32	0.09	0.68	'chr3:95216214:95216268:-@chr3:95208840:95208936:-@chr3:95206463:95206602:-.A.dn_chr3:95216214:95216268:-@chr3:95208840:95208936:-@chr3:95206463:95206602:-.A.se_chr3:95216214:95216268:-@chr3:95208840:95208936:-@chr3:95206463:95206602:-.A.up':'chr3:95216214:95216268:-@chr3:95208840:95208936:-@chr3:95206463:95206602:-.B.dn_chr3:95216214:95216268:-@chr3:95208840:95208936:-@chr3:95206463:95206602:-.B…	(0:0):39:(0:1):1:(1:0):3:(1:1):12	0:6:1:10	chr3	-	95206463:95206463	95216268:95216268
SE	Srsf11	chr3:158026725:158026858:-@chr3:158024123:158024231:-@chr3:158022841:158022950:-	0.37	0.17	0.6	'chr3:158026725:158026858:-@chr3:158024123:158024231:-@chr3:158022841:158022950:-.A.dn_chr3:158026725:158026858:-@chr3:158024123:158024231:-@chr3:158022841:158022950:-.A.se_chr3:158026725:158026858:-@chr3:158024123:158024231:-@chr3:158022841:158022950:-.A.up':'chr3:158026725:158026858:-@chr3:158024123:158024231:-@chr3:158022841:158022950:-.B.dn_chr3:158026725:158026858:-@chr3:158024123:158024231:…	(0:0):233:(0:1):6:(1:0):10:(1:1):30	0:22:1:24	chr3	-	158022841:158022841	158026858:158026858
SE	Lrrc40	chr3:158036703:158036876:+@chr3:158040441:158040622:+@chr3:158043561:158043690:+	0.78	0.5	0.98	'chr3:158036703:158036876:+@chr3:158040441:158040622:+@chr3:158043561:158043690:+.A.up_chr3:158036703:158036876:+@chr3:158040441:158040622:+@chr3:158043561:158043690:+.A.se_chr3:158036703:158036876:+@chr3:158040441:158040622:+@chr3:158043561:158043690:+.A.dn':'chr3:158036703:158036876:+@chr3:158040441:158040622:+@chr3:158043561:158043690:+.B.up_chr3:158036703:158036876:+@chr3:158040441:158040622:…	(0:0):31:(1:0):11:(1:1):11	0.0152778	chr3	+	158036703:158036703	158043690:158043690
SE	Tpd52	chr3:8943551:8943577:-@chr3:8936439:8936480:-@chr3:8934992:8935040:-	0.63	0.33	0.94	'chr3:8943551:8943577:-@chr3:8936439:8936480:-@chr3:8934992:8935040:-.A.dn_chr3:8943551:8943577:-@chr3:8936439:8936480:-@chr3:8934992:8935040:-.A.se_chr3:8943551:8943577:-@chr3:8936439:8936480:-@chr3:8934992:8935040:-.A.up':'chr3:8943551:8943577:-@chr3:8936439:8936480:-@chr3:8934992:8935040:-.B.dn_chr3:8943551:8943577:-@chr3:8936439:8936480:-@chr3:8934992:8935040:-.B.up'	(0:0):47:(0:1):1:(1:0):6	0:6:1:1	chr3	-	8934992:8934992	8943577:8943577
SE	Skil	chr3:31095061:31095157:+@chr3:31096703:31097190:+@chr3:31097270:31097465:+	0.66	0.39	0.9	'chr3:31095061:31095157:+@chr3:31096703:31097190:+@chr3:31097270:31097465:+.A.up_chr3:31095061:31095157:+@chr3:31096703:31097190:+@chr3:31097270:31097465:+.A.se_chr3:31095061:31095157:+@chr3:31096703:31097190:+@chr3:31097270:31097465:+.A.dn':'chr3:31095061:31095157:+@chr3:31096703:31097190:+@chr3:31097270:31097465:+.B.up_chr3:31095061:31095157:+@chr3:31096703:31097190:+@chr3:31097270:31097465:+.B…	(0:0):25:(0:1):1:(1:0):19:(1:1):11	0:22:1:9	chr3	+	31095061:31095061	31097465:31097465
SE	Ubap2l	chr3:90034065:90034177:-@chr3:90031296:90031370:-@chr3:90028325:90028377:-	0.44	0.26	0.68	'chr3:90034065:90034177:-@chr3:90031296:90031370:-@chr3:90028325:90028377:-.A.dn_chr3:90034065:90034177:-@chr3:90031296:90031370:-@chr3:90028325:90028377:-.A.se_chr3:90034065:90034177:-@chr3:90031296:90031370:-@chr3:90028325:90028377:-.A.up':'chr3:90034065:90034177:-@chr3:90031296:90031370:-@chr3:90028325:90028377:-.B.dn_chr3:90034065:90034177:-@chr3:90031296:90031370:-@chr3:90028325:90028377:-.B…	(0:0):114:(0:1):5:(1:0):14:(1:1):30	0:27:1:22	chr3	-	90028325:90028325	90034177:90034177
SE	4933434E20Rik	chr3:90056207:90056324:+@chr3:90056529:90056582:+@chr3:90058485:90058651:+	0.97	0.92	1	'chr3:90056207:90056324:+@chr3:90056529:90056582:+@chr3:90058485:90058651:+.A.up_chr3:90056207:90056324:+@chr3:90056529:90056582:+@chr3:90058485:90058651:+.A.se_chr3:90056207:90056324:+@chr3:90056529:90056582:+@chr3:90058485:90058651:+.A.dn':'chr3:90056207:90056324:+@chr3:90056529:90056582:+@chr3:90058485:90058651:+.B.up_chr3:90056207:90056324:+@chr3:90056529:90056582:+@chr3:90058485:90058651:+.B…	(0:0):93:(1:0):93:(1:1):169	0:260:1:2	chr3	+	90056207:90056207	90058651:90058651
SE	Pkn2	chr3:142828881:142829094:-@chr3:142821519:142821704:-@chr3:142820537:142820646:-	0.95	0.85	0.99	'chr3:142828881:142829094:-@chr3:142821519:142821704:-@chr3:142820537:142820646:-.A.dn_chr3:142828881:142829094:-@chr3:142821519:142821704:-@chr3:142820537:142820646:-.A.se_chr3:142828881:142829094:-@chr3:142821519:142821704:-@chr3:142820537:142820646:-.A.up':'chr3:142828881:142829094:-@chr3:142821519:142821704:-@chr3:142820537:142820646:-.B.dn_chr3:142828881:142829094:-@chr3:142821519:142821704:…	(0:0):127:(1:0):93:(1:1):83	0:175:1:1	chr3	-	142820537:142820537	142829094:142829094
SE	Pex2	chr3:5576038:5576239:-@chr3:5570487:5570629:-@chr3:5563620:5563729:-	0.3	0.19	0.46	'chr3:5576038:5576239:-@chr3:5570487:5570629:-@chr3:5563620:5563729:-.A.dn_chr3:5576038:5576239:-@chr3:5570487:5570629:-@chr3:5563620:5563729:-.A.se_chr3:5576038:5576239:-@chr3:5570487:5570629:-@chr3:5563620:5563729:-.A.up':'chr3:5576038:5576239:-@chr3:5570487:5570629:-@chr3:5563620:5563729:-.B.dn_chr3:5576038:5576239:-@chr3:5570487:5570629:-@chr3:5563620:5563729:-.B.up'	(0:0):168:(0:1):13:(1:0):17:(1:1):59	0:41:1:48	chr3	-	5563620:5563620	5576239:5576239
SE	Arhgef11	chr3:87733148:87733504:+@chr3:87734424:87734552:+@chr3:87735345:87735571:+	0.89	0.68	0.98	'chr3:87733148:87733504:+@chr3:87734424:87734552:+@chr3:87735345:87735571:+.A.up_chr3:87733148:87733504:+@chr3:87734424:87734552:+@chr3:87735345:87735571:+.A.se_chr3:87733148:87733504:+@chr3:87734424:87734552:+@chr3:87735345:87735571:+.A.dn':'chr3:87733148:87733504:+@chr3:87734424:87734552:+@chr3:87735345:87735571:+.B.up_chr3:87733148:87733504:+@chr3:87734424:87734552:+@chr3:87735345:87735571:+.B…	(0:0):9:(1:0):17:(1:1):36	0:43:1:10	chr3	+	87733148:87733148	87735571:87735571
SE	Srsf11	chr3:158036516:158036639:-@chr3:158031991:158032066:-@chr3:158031452:158031648:-	0.06	0.01	0.18	'chr3:158036516:158036639:-@chr3:158031991:158032066:-@chr3:158031452:158031648:-.A.dn_chr3:158036516:158036639:-@chr3:158031991:158032066:-@chr3:158031452:158031648:-.A.se_chr3:158036516:158036639:-@chr3:158031991:158032066:-@chr3:158031452:158031648:-.A.up':'chr3:158036516:158036639:-@chr3:158031991:158032066:-@chr3:158031452:158031648:-.B.dn_chr3:158036516:158036639:-@chr3:158031991:158032066:…	(0:0):50:(0:1):7:(1:1):44	0:3:1:48	chr3	-	158031452:158031452	158036639:158036639
SE	Phc3	chr3:30950876:30951031:-@chr3:30948702:30948800:-@chr3:30942409:30942652:-	0.53	0.21	0.87	'chr3:30950876:30951031:-@chr3:30948702:30948800:-@chr3:30942409:30942652:-.A.dn_chr3:30950876:30951031:-@chr3:30948702:30948800:-@chr3:30942409:30942652:-.A.se_chr3:30950876:30951031:-@chr3:30948702:30948800:-@chr3:30942409:30942652:-.A.up':'chr3:30950876:30951031:-@chr3:30948702:30948800:-@chr3:30942409:30942652:-.B.dn_chr3:30950876:30951031:-@chr3:30948702:30948800:-@chr3:30942409:30942652:-.B…	(0:0):76:(1:0):4:(1:1):17	0:13:1:8	chr3	-	30942409:30942409	30951031:30951031
SE	Rsrc1	chr3:66994517:66994712:+@chr3:66996471:66996590:+@chr3:67082536:67082709:+	0.87	0.64	0.98	'chr3:66994517:66994712:+@chr3:66996471:66996590:+@chr3:67082536:67082709:+.A.up_chr3:66994517:66994712:+@chr3:66996471:66996590:+@chr3:67082536:67082709:+.A.se_chr3:66994517:66994712:+@chr3:66996471:66996590:+@chr3:67082536:67082709:+.A.dn':'chr3:66994517:66994712:+@chr3:66996471:66996590:+@chr3:67082536:67082709:+.B.up_chr3:66994517:66994712:+@chr3:66996471:66996590:+@chr3:67082536:67082709:+.B…	(0:0):328:(1:0):26:(1:1):54	0:76:1:4	chr3	+	66994517:66994517	67082709:67082709
SE	Elf2	chr3:51308050:51308215:-@chr3:51294093:51294188:-@chr3:51266753:51266866:-	0.03	0	0.09	'chr3:51308050:51308215:-@chr3:51294093:51294188:-@chr3:51266753:51266866:-.A.dn_chr3:51308050:51308215:-@chr3:51294093:51294188:-@chr3:51266753:51266866:-.A.se_chr3:51308050:51308215:-@chr3:51294093:51294188:-@chr3:51266753:51266866:-.A.up':'chr3:51308050:51308215:-@chr3:51294093:51294188:-@chr3:51266753:51266866:-.B.dn_chr3:51308050:51308215:-@chr3:51294093:51294188:-@chr3:51266753:51266866:-.B…	(0:0):540:(0:1):12:(1:1):67	0:0:1:79	chr3	-	51266753:51266753	51308215:51308215
SE	Smg5	chr3:88336260:88336497:+@chr3:88341858:88341956:+@chr3:88342441:88342564:+	0.85	0.66	0.97	'chr3:88336260:88336497:+@chr3:88341858:88341956:+@chr3:88342441:88342564:+.A.up_chr3:88336260:88336497:+@chr3:88341858:88341956:+@chr3:88342441:88342564:+.A.se_chr3:88336260:88336497:+@chr3:88341858:88341956:+@chr3:88342441:88342564:+.A.dn':'chr3:88336260:88336497:+@chr3:88341858:88341956:+@chr3:88342441:88342564:+.B.up_chr3:88336260:88336497:+@chr3:88341858:88341956:+@chr3:88342441:88342564:+.B…	(0:0):31:(1:0):27:(1:1):67	0:93:1:1	chr3	+	88336260:88336260	88342564:88342564
SE	Atp11b	chr3:35839049:35839214:+@chr3:35843571:35843696:+@chr3:35849434:35849564:+	0.26	0.09	0.56	'chr3:35839049:35839214:+@chr3:35843571:35843696:+@chr3:35849434:35849564:+.A.up_chr3:35839049:35839214:+@chr3:35843571:35843696:+@chr3:35849434:35849564:+.A.se_chr3:35839049:35839214:+@chr3:35843571:35843696:+@chr3:35849434:35849564:+.A.dn':'chr3:35839049:35839214:+@chr3:35843571:35843696:+@chr3:35849434:35849564:+.B.up_chr3:35839049:35839214:+@chr3:35843571:35843696:+@chr3:35849434:35849564:+.B…	(0:0):102:(0:1):3:(1:0):4:(1:1):24	0:6:1:25	chr3	+	35839049:35839049	35849564:35849564
SE	Rrnad1	chr3:87926731:87926874:-@chr3:87924947:87925431:-@chr3:87924344:87924528:-	0.81	0.55	0.98	'chr3:87926731:87926874:-@chr3:87924947:87925431:-@chr3:87924344:87924528:-.A.dn_chr3:87926731:87926874:-@chr3:87924947:87925431:-@chr3:87924344:87924528:-.A.se_chr3:87926731:87926874:-@chr3:87924947:87925431:-@chr3:87924344:87924528:-.A.up':'chr3:87926731:87926874:-@chr3:87924947:87925431:-@chr3:87924344:87924528:-.B.dn_chr3:87926731:87926874:-@chr3:87924947:87925431:-@chr3:87924344:87924528:-.B…	(0:0):90:(1:0):28:(1:1):13	0:38:1:3	chr3	-	87924344:87924344	87926874:87926874
SE	Ube2d3	chr3:135455346:135455377:+@chr3:135456601:135456644:+@chr3:135458798:135458875:+	0.01	0	0.03	'chr3:135455346:135455377:+@chr3:135456601:135456644:+@chr3:135458798:135458875:+.A.up_chr3:135455346:135455377:+@chr3:135456601:135456644:+@chr3:135458798:135458875:+.A.se_chr3:135455346:135455377:+@chr3:135456601:135456644:+@chr3:135458798:135458875:+.A.dn':'chr3:135455346:135455377:+@chr3:135456601:135456644:+@chr3:135458798:135458875:+.B.up_chr3:135455346:135455377:+@chr3:135456601:135456644:…	(0:0):581:(0:1):84:(1:0):2:(1:1):191	0:7:1:270	chr3	+	135455346:135455346	135458875:135458875
SE	Trmt13	chr3:116592193:116592259:-@chr3:116590405:116590556:-@chr3:116590230:116590292:-	0.24	0	0.66	'chr3:116592193:116592259:-@chr3:116590405:116590556:-@chr3:116590230:116590292:-.A.dn_chr3:116592193:116592259:-@chr3:116590405:116590556:-@chr3:116590230:116590292:-.A.se_chr3:116592193:116592259:-@chr3:116590405:116590556:-@chr3:116590230:116590292:-.A.up':'chr3:116592193:116592259:-@chr3:116590405:116590556:-@chr3:116590230:116590292:-.B.dn_chr3:116592193:116592259:-@chr3:116590405:116590556:…	(0:0):26:(0:1):2:(1:0):1:(1:1):2	0:2:1:3	chr3	-	116590230:116590230	116592259:116592259
SE	Ubap2l	chr3:90002279:90002476:-@chr3:90001818:90001868:-@chr3:89999589:90000253:-	0.75	0.36	0.95	'chr3:90002279:90002476:-@chr3:90001818:90001868:-@chr3:89999589:90000253:-.A.dn_chr3:90002279:90002476:-@chr3:90001818:90001868:-@chr3:89999589:90000253:-.A.se_chr3:90002279:90002476:-@chr3:90001818:90001868:-@chr3:89999589:90000253:-.A.up':'chr3:90002279:90002476:-@chr3:90001818:90001868:-@chr3:89999589:90000253:-.B.dn_chr3:90002279:90002476:-@chr3:90001818:90001868:-@chr3:89999589:90000253:-.B…	(0:0):38:(1:0):4:(1:1):32	0:18:1:18	chr3	-	89999589:89999589	90002476:90002476
SE	Rnf115	chr3:96757977:96758034:+@chr3:96759708:96759762:+@chr3:96775630:96775841:+	0.01	0	0.04	'chr3:96757977:96758034:+@chr3:96759708:96759762:+@chr3:96775630:96775841:+.A.up_chr3:96757977:96758034:+@chr3:96759708:96759762:+@chr3:96775630:96775841:+.A.se_chr3:96757977:96758034:+@chr3:96759708:96759762:+@chr3:96775630:96775841:+.A.dn':'chr3:96757977:96758034:+@chr3:96759708:96759762:+@chr3:96775630:96775841:+.B.up_chr3:96757977:96758034:+@chr3:96759708:96759762:+@chr3:96775630:96775841:+.B…	(0:0):219:(0:1):85:(1:1):164	0:4:1:245	chr3	+	96757977:96757977	96775841:96775841
SE	Commd2	chr3:57651422:57651499:-@chr3:57650691:57650773:-@chr3:57650042:57650215:-	0.86	0.66	0.97	'chr3:57651422:57651499:-@chr3:57650691:57650773:-@chr3:57650042:57650215:-.A.dn_chr3:57651422:57651499:-@chr3:57650691:57650773:-@chr3:57650042:57650215:-.A.se_chr3:57651422:57651499:-@chr3:57650691:57650773:-@chr3:57650042:57650215:-.A.up':'chr3:57651422:57651499:-@chr3:57650691:57650773:-@chr3:57650042:57650215:-.B.dn_chr3:57651422:57651499:-@chr3:57650691:57650773:-@chr3:57650042:57650215:-.B…	(0:0):17:(0:1):1:(1:0):22:(1:1):19	0:41:1:1	chr3	-	57650042:57650042	57651499:57651499
SE	Ampd1	chr3:103074014:103074117:+@chr3:103075407:103075418:+@chr3:103079029:103079203:+	0.95	0.92	0.97	'chr3:103074014:103074117:+@chr3:103075407:103075418:+@chr3:103079029:103079203:+.A.up_chr3:103074014:103074117:+@chr3:103075407:103075418:+@chr3:103079029:103079203:+.A.se_chr3:103074014:103074117:+@chr3:103075407:103075418:+@chr3:103079029:103079203:+.A.dn':'chr3:103074014:103074117:+@chr3:103075407:103075418:+@chr3:103079029:103079203:+.B.up_chr3:103074014:103074117:+@chr3:103075407:103075418:…	(0:0):1338:(0:1):15:(1:0):392:(1:1):1539	0:1867:1:79	chr3	+	103074014:103074014	103079203:103079203
SE	Phc3	chr3:30948702:30948800:-@chr3:30942409:30942652:-@chr3:30936285:30937156:-	0.8	0.54	0.96	'chr3:30948702:30948800:-@chr3:30942409:30942652:-@chr3:30936285:30937156:-.A.dn_chr3:30948702:30948800:-@chr3:30942409:30942652:-@chr3:30936285:30937156:-.A.se_chr3:30948702:30948800:-@chr3:30942409:30942652:-@chr3:30936285:30937156:-.A.up':'chr3:30948702:30948800:-@chr3:30942409:30942652:-@chr3:30936285:30937156:-.B.dn_chr3:30948702:30948800:-@chr3:30942409:30942652:-@chr3:30936285:30937156:-.B…	(0:0):124:(1:0):11:(1:1):31	0:39:1:3	chr3	-	30936285:30936285	30948800:30948800
SE	Gm5148	chr3:37724203:37724360:-@chr3:37716122:37716232:-@chr3:37714190:37715135:-	0.01	0	0.04	'chr3:37724203:37724360:-@chr3:37716122:37716232:-@chr3:37714190:37715135:-.A.dn_chr3:37724203:37724360:-@chr3:37716122:37716232:-@chr3:37714190:37715135:-.A.se_chr3:37724203:37724360:-@chr3:37716122:37716232:-@chr3:37714190:37715135:-.A.up':'chr3:37724203:37724360:-@chr3:37716122:37716232:-@chr3:37714190:37715135:-.B.dn_chr3:37724203:37724360:-@chr3:37716122:37716232:-@chr3:37714190:37715135:-.B…	(0:0):241:(0:1):4:(1:0):2:(1:1):1721	0:13:1:1714	chr3	-	37714190:37714190	37724360:37724360
SE	Nexn	chr3:152252808:152252956:-@chr3:152249660:152249701:-@chr3:152248180:152248368:-	0.17	0.09	0.28	'chr3:152252808:152252956:-@chr3:152249660:152249701:-@chr3:152248180:152248368:-.A.dn_chr3:152252808:152252956:-@chr3:152249660:152249701:-@chr3:152248180:152248368:-.A.se_chr3:152252808:152252956:-@chr3:152249660:152249701:-@chr3:152248180:152248368:-.A.up':'chr3:152252808:152252956:-@chr3:152249660:152249701:-@chr3:152248180:152248368:-.B.dn_chr3:152252808:152252956:-@chr3:152249660:152249701:…	(0:0):293:(0:1):24:(1:0):10:(1:1):199	0:55:1:178	chr3	-	152248180:152248180	152252956:152252956
SE	Pde4dip	chr3:97710221:97710444:-@chr3:97709482:97709634:-@chr3:97706872:97707057:-	0.75	0.71	0.79	'chr3:97710221:97710444:-@chr3:97709482:97709634:-@chr3:97706872:97707057:-.A.dn_chr3:97710221:97710444:-@chr3:97709482:97709634:-@chr3:97706872:97707057:-.A.se_chr3:97710221:97710444:-@chr3:97709482:97709634:-@chr3:97706872:97707057:-.A.up':'chr3:97710221:97710444:-@chr3:97709482:97709634:-@chr3:97706872:97707057:-.B.dn_chr3:97710221:97710444:-@chr3:97709482:97709634:-@chr3:97706872:97707057:-.B…	(0:0):1020:(0:1):67:(1:0):1032:(1:1):2320	0:2799:1:620	chr3	-	97706872:97706872	97710444:97710444
SE	Prkab2	chr3:97658589:97658766:+@chr3:97662273:97662439:+@chr3:97663582:97663675:+	0.91	0.86	0.95	'chr3:97658589:97658766:+@chr3:97662273:97662439:+@chr3:97663582:97663675:+.A.up_chr3:97658589:97658766:+@chr3:97662273:97662439:+@chr3:97663582:97663675:+.A.se_chr3:97658589:97658766:+@chr3:97662273:97662439:+@chr3:97663582:97663675:+.A.dn':'chr3:97658589:97658766:+@chr3:97662273:97662439:+@chr3:97663582:97663675:+.B.up_chr3:97658589:97658766:+@chr3:97662273:97662439:+@chr3:97663582:97663675:+.B…	(0:0):193:(0:1):10:(1:0):536:(1:1):503	0:993:1:56	chr3	+	97658589:97658589	97663675:97663675
SE	NA	chr3:137981319:137981549:-@chr3:137965881:137966003:-@chr3:137961442:137961575:-	0.71	0.4	0.96	'chr3:137981319:137981549:-@chr3:137965881:137966003:-@chr3:137961442:137961575:-.A.dn_chr3:137981319:137981549:-@chr3:137965881:137966003:-@chr3:137961442:137961575:-.A.se_chr3:137981319:137981549:-@chr3:137965881:137966003:-@chr3:137961442:137961575:-.A.up':'chr3:137981319:137981549:-@chr3:137965881:137966003:-@chr3:137961442:137961575:-.B.dn_chr3:137981319:137981549:-@chr3:137965881:137966003:…	(0:0):30:(1:0):2:(1:1):5	0.00486111	chr3	-	137961442:137961442	137981549:137981549
SE	Zzz3	chr3:152420015:152420140:+@chr3:152422618:152422771:+@chr3:152446799:152446937:+	0.85	0.65	0.97	'chr3:152420015:152420140:+@chr3:152422618:152422771:+@chr3:152446799:152446937:+.A.up_chr3:152420015:152420140:+@chr3:152422618:152422771:+@chr3:152446799:152446937:+.A.se_chr3:152420015:152420140:+@chr3:152422618:152422771:+@chr3:152446799:152446937:+.A.dn':'chr3:152420015:152420140:+@chr3:152422618:152422771:+@chr3:152446799:152446937:+.B.up_chr3:152420015:152420140:+@chr3:152422618:152422771:…	(0:0):549:(1:0):20:(1:1):13	0.0229167	chr3	+	152420015:152420015	152446937:152446937
SE	Arfip1	chr3:84534587:84534695:-@chr3:84529191:84529265:-@chr3:84527686:84527798:-	0.43	0.12	0.79	'chr3:84534587:84534695:-@chr3:84529191:84529265:-@chr3:84527686:84527798:-.A.dn_chr3:84534587:84534695:-@chr3:84529191:84529265:-@chr3:84527686:84527798:-.A.se_chr3:84534587:84534695:-@chr3:84529191:84529265:-@chr3:84527686:84527798:-.A.up':'chr3:84534587:84534695:-@chr3:84529191:84529265:-@chr3:84527686:84527798:-.B.dn_chr3:84534587:84534695:-@chr3:84529191:84529265:-@chr3:84527686:84527798:-.B…	(0:0):64:(0:1):1:(1:0):2:(1:1):11	0:5:1:9	chr3	-	84527686:84527686	84534695:84534695
SE	Prkab2	chr3:97663868:97663988:+@chr3:97666582:97666715:+@chr3:97667359:97667427:+	0.98	0.96	1	'chr3:97663868:97663988:+@chr3:97666582:97666715:+@chr3:97667359:97667427:+.A.up_chr3:97663868:97663988:+@chr3:97666582:97666715:+@chr3:97667359:97667427:+.A.se_chr3:97663868:97663988:+@chr3:97666582:97666715:+@chr3:97667359:97667427:+.A.dn':'chr3:97663868:97663988:+@chr3:97666582:97666715:+@chr3:97667359:97667427:+.B.up_chr3:97663868:97663988:+@chr3:97666582:97666715:+@chr3:97667359:97667427:+.B…	(0:0):336:(0:1):1:(1:0):381:(1:1):149	0:529:1:2	chr3	+	97663868:97663868	97667427:97667427
SE	Rsbn1	chr3:103928351:103929024:+@chr3:103930037:103930154:+@chr3:103953637:103953774:+	0.29	0.06	0.67	'chr3:103928351:103929024:+@chr3:103930037:103930154:+@chr3:103953637:103953774:+.A.up_chr3:103928351:103929024:+@chr3:103930037:103930154:+@chr3:103953637:103953774:+.A.se_chr3:103928351:103929024:+@chr3:103930037:103930154:+@chr3:103953637:103953774:+.A.dn':'chr3:103928351:103929024:+@chr3:103930037:103930154:+@chr3:103953637:103953774:+.B.up_chr3:103928351:103929024:+@chr3:103930037:103930154:…	(0:0):103:(0:1):2:(1:0):2:(1:1):44	0:13:1:35	chr3	+	103928351:103928351	103953774:103953774
SE	Camk2d	chr3:126770785:126770857:+@chr3:126779945:126779999:+@chr3:126780360:126780462:+	0.04	0	0.15	'chr3:126770785:126770857:+@chr3:126779945:126779999:+@chr3:126780360:126780462:+.A.up_chr3:126770785:126770857:+@chr3:126779945:126779999:+@chr3:126780360:126780462:+.A.se_chr3:126770785:126770857:+@chr3:126779945:126779999:+@chr3:126780360:126780462:+.A.dn':'chr3:126770785:126770857:+@chr3:126779945:126779999:+@chr3:126780360:126780462:+.B.up_chr3:126770785:126770857:+@chr3:126779945:126779999:…	(0:0):89:(0:1):16:(1:1):11	0:1:1:26	chr3	+	126770785:126770785	126780462:126780462
SE	Zfp687	chr3:95015320:95015437:-@chr3:95013833:95013928:-@chr3:95010345:95012476:-	0.43	0.14	0.8	'chr3:95015320:95015437:-@chr3:95013833:95013928:-@chr3:95010345:95012476:-.A.dn_chr3:95015320:95015437:-@chr3:95013833:95013928:-@chr3:95010345:95012476:-.A.se_chr3:95015320:95015437:-@chr3:95013833:95013928:-@chr3:95010345:95012476:-.A.up':'chr3:95015320:95015437:-@chr3:95013833:95013928:-@chr3:95010345:95012476:-.B.dn_chr3:95015320:95015437:-@chr3:95013833:95013928:-@chr3:95010345:95012476:-.B…	(0:0):11:(0:1):2:(1:0):3:(1:1):114	0:63:1:56	chr3	-	95010345:95010345	95015437:95015437
SE	Ubap2l	chr3:90002279:90002476:-@chr3:90001818:90001868:-@chr3:90000288:90000991:-	0.47	0.04	0.9	'chr3:90002279:90002476:-@chr3:90001818:90001868:-@chr3:90000288:90000991:-.A.dn_chr3:90002279:90002476:-@chr3:90001818:90001868:-@chr3:90000288:90000991:-.A.se_chr3:90002279:90002476:-@chr3:90001818:90001868:-@chr3:90000288:90000991:-.A.up':'chr3:90002279:90002476:-@chr3:90001818:90001868:-@chr3:90000288:90000991:-.B.dn_chr3:90002279:90002476:-@chr3:90001818:90001868:-@chr3:90000288:90000991:-.B…	(0:0):18:(1:0):1:(1:1):42	0:11:1:32	chr3	-	90000288:90000288	90002476:90002476
SE	Dap3	chr3:88949868:88950282:-@chr3:88942775:88942828:-@chr3:88936149:88936253:-	0.96	0.89	0.99	'chr3:88949868:88950282:-@chr3:88942775:88942828:-@chr3:88936149:88936253:-.A.dn_chr3:88949868:88950282:-@chr3:88942775:88942828:-@chr3:88936149:88936253:-.A.se_chr3:88949868:88950282:-@chr3:88942775:88942828:-@chr3:88936149:88936253:-.A.up':'chr3:88949868:88950282:-@chr3:88942775:88942828:-@chr3:88936149:88936253:-.B.dn_chr3:88949868:88950282:-@chr3:88942775:88942828:-@chr3:88936149:88936253:-.B…	(0:0):59:(0:1):1:(1:0):60:(1:1):106	0:163:1:4	chr3	-	88936149:88936149	88950282:88950282
SE	NA	chr3:29957313:29957549:-@chr3:29956306:29956489:-@chr3:29951296:29952850:-	0.75	0.41	0.95	'chr3:29957313:29957549:-@chr3:29956306:29956489:-@chr3:29951296:29952850:-.A.dn_chr3:29957313:29957549:-@chr3:29956306:29956489:-@chr3:29951296:29952850:-.A.se_chr3:29957313:29957549:-@chr3:29956306:29956489:-@chr3:29951296:29952850:-.A.up':'chr3:29957313:29957549:-@chr3:29956306:29956489:-@chr3:29951296:29952850:-.B.dn_chr3:29957313:29957549:-@chr3:29956306:29956489:-@chr3:29951296:29952850:-.B…	(0:0):10:(1:0):5:(1:1):37	0:36:1:6	chr3	-	29951296:29951296	29957549:29957549
SE	Shc1	chr3:89423508:89423571:+@chr3:89423697:89423816:+@chr3:89424190:89424243:+	0.81	0.46	0.98	'chr3:89423508:89423571:+@chr3:89423697:89423816:+@chr3:89424190:89424243:+.A.up_chr3:89423508:89423571:+@chr3:89423697:89423816:+@chr3:89424190:89424243:+.A.se_chr3:89423508:89423571:+@chr3:89423697:89423816:+@chr3:89424190:89424243:+.A.dn':'chr3:89423508:89423571:+@chr3:89423697:89423816:+@chr3:89424190:89424243:+.B.up_chr3:89423508:89423571:+@chr3:89423697:89423816:+@chr3:89424190:89424243:+.B…	(0:0):14:(1:0):11:(1:1):2	0:12:1:1	chr3	+	89423508:89423508	89424243:89424243
SE	NA	chr3:116007449:116007882:+@chr3:116010622:116010696:+@chr3:116024007:116024434:+	0.79	0.53	0.99	'chr3:116007449:116007882:+@chr3:116010622:116010696:+@chr3:116024007:116024434:+.A.up_chr3:116007449:116007882:+@chr3:116010622:116010696:+@chr3:116024007:116024434:+.A.se_chr3:116007449:116007882:+@chr3:116010622:116010696:+@chr3:116024007:116024434:+.A.dn':'chr3:116007449:116007882:+@chr3:116010622:116010696:+@chr3:116024007:116024434:+.B.up_chr3:116007449:116007882:+@chr3:116010622:116010696:…	(0:0):49:(1:0):10:(1:1):62	0:57:1:15	chr3	+	116007449:116007449	116024434:116024434
SE	Mlf1	chr3:67384551:67384698:+@chr3:67390978:67391022:+@chr3:67392892:67392975:+	0.89	0.83	0.94	'chr3:67384551:67384698:+@chr3:67390978:67391022:+@chr3:67392892:67392975:+.A.up_chr3:67384551:67384698:+@chr3:67390978:67391022:+@chr3:67392892:67392975:+.A.se_chr3:67384551:67384698:+@chr3:67390978:67391022:+@chr3:67392892:67392975:+.A.dn':'chr3:67384551:67384698:+@chr3:67390978:67391022:+@chr3:67392892:67392975:+.B.up_chr3:67384551:67384698:+@chr3:67390978:67391022:+@chr3:67392892:67392975:+.B…	(0:0):915:(0:1):15:(1:0):221:(1:1):311	0:495:1:52	chr3	+	67384551:67384551	67392975:67392975
SE	Lrrc40	chr3:158040441:158040622:+@chr3:158041586:158041659:+@chr3:158043561:158043690:+	0.4	0.13	0.73	'chr3:158040441:158040622:+@chr3:158041586:158041659:+@chr3:158043561:158043690:+.A.up_chr3:158040441:158040622:+@chr3:158041586:158041659:+@chr3:158043561:158043690:+.A.se_chr3:158040441:158040622:+@chr3:158041586:158041659:+@chr3:158043561:158043690:+.A.dn':'chr3:158040441:158040622:+@chr3:158041586:158041659:+@chr3:158043561:158043690:+.B.up_chr3:158040441:158040622:+@chr3:158041586:158041659:…	(0:0):24:(0:1):2:(1:0):2:(1:1):6	0:5:1:5	chr3	+	158040441:158040441	158043690:158043690
SE	Ap4b1	chr3:103814825:103815321:+@chr3:103817760:103817843:+@chr3:103818804:103818907:+	0.84	0.61	0.99	'chr3:103814825:103815321:+@chr3:103817760:103817843:+@chr3:103818804:103818907:+.A.up_chr3:103814825:103815321:+@chr3:103817760:103817843:+@chr3:103818804:103818907:+.A.se_chr3:103814825:103815321:+@chr3:103817760:103817843:+@chr3:103818804:103818907:+.A.dn':'chr3:103814825:103815321:+@chr3:103817760:103817843:+@chr3:103818804:103818907:+.B.up_chr3:103814825:103815321:+@chr3:103817760:103817843:…	(0:0):26:(1:0):13:(1:1):50	0:55:1:8	chr3	+	103814825:103814825	103818907:103818907
SE	Srsf11	chr3:158026725:158026858:-@chr3:158024698:158024761:-@chr3:158024123:158024231:-	0.18	0.04	0.57	'chr3:158026725:158026858:-@chr3:158024698:158024761:-@chr3:158024123:158024231:-.A.dn_chr3:158026725:158026858:-@chr3:158024698:158024761:-@chr3:158024123:158024231:-.A.se_chr3:158026725:158026858:-@chr3:158024698:158024761:-@chr3:158024123:158024231:-.A.up':'chr3:158026725:158026858:-@chr3:158024698:158024761:-@chr3:158024123:158024231:-.B.dn_chr3:158026725:158026858:-@chr3:158024698:158024761:…	(0:0):172:(0:1):2:(1:0):1:(1:1):29	0:8:1:24	chr3	-	158024123:158024123	158026858:158026858
SE	Gbp3	chr3:142560052:142560283:+@chr3:142560721:142560932:+@chr3:142561740:142561935:+	0.23	0.04	0.65	'chr3:142560052:142560283:+@chr3:142560721:142560932:+@chr3:142561740:142561935:+.A.up_chr3:142560052:142560283:+@chr3:142560721:142560932:+@chr3:142561740:142561935:+.A.se_chr3:142560052:142560283:+@chr3:142560721:142560932:+@chr3:142561740:142561935:+.A.dn':'chr3:142560052:142560283:+@chr3:142560721:142560932:+@chr3:142561740:142561935:+.B.up_chr3:142560052:142560283:+@chr3:142560721:142560932:…	(0:0):13:(1:1):15	0:6:1:9	chr3	+	142560052:142560052	142561935:142561935
SE	Arhgef11	chr3:87717424:87717520:+@chr3:87722357:87722483:+@chr3:87725479:87725658:+	0.48	0.16	0.81	'chr3:87717424:87717520:+@chr3:87722357:87722483:+@chr3:87725479:87725658:+.A.up_chr3:87717424:87717520:+@chr3:87722357:87722483:+@chr3:87725479:87725658:+.A.se_chr3:87717424:87717520:+@chr3:87722357:87722483:+@chr3:87725479:87725658:+.A.dn':'chr3:87717424:87717520:+@chr3:87722357:87722483:+@chr3:87725479:87725658:+.B.up_chr3:87717424:87717520:+@chr3:87722357:87722483:+@chr3:87725479:87725658:+.B…	(0:0):39:(1:0):4:(1:1):14	0:10:1:8	chr3	+	87717424:87717424	87725658:87725658
SE	Rap1gds1	chr3:139015546:139015671:-@chr3:138983722:138983868:-@chr3:138965868:138965996:-	0.52	0.32	0.73	'chr3:139015546:139015671:-@chr3:138983722:138983868:-@chr3:138965868:138965996:-.A.dn_chr3:139015546:139015671:-@chr3:138983722:138983868:-@chr3:138965868:138965996:-.A.se_chr3:139015546:139015671:-@chr3:138983722:138983868:-@chr3:138965868:138965996:-.A.up':'chr3:139015546:139015671:-@chr3:138983722:138983868:-@chr3:138965868:138965996:-.B.dn_chr3:139015546:139015671:-@chr3:138983722:138983868:…	(0:0):385:(0:1):5:(1:0):21:(1:1):35	0:32:1:29	chr3	-	138965868:138965868	139015671:139015671
SE	Srsf11	chr3:158024123:158024231:-@chr3:158023243:158023359:-@chr3:158022841:158022950:-	0.51	0.19	0.93	'chr3:158024123:158024231:-@chr3:158023243:158023359:-@chr3:158022841:158022950:-.A.dn_chr3:158024123:158024231:-@chr3:158023243:158023359:-@chr3:158022841:158022950:-.A.se_chr3:158024123:158024231:-@chr3:158023243:158023359:-@chr3:158022841:158022950:-.A.up':'chr3:158024123:158024231:-@chr3:158023243:158023359:-@chr3:158022841:158022950:-.B.dn_chr3:158024123:158024231:-@chr3:158023243:158023359:…	(0:0):78:(1:0):4:(1:1):17	0:12:1:9	chr3	-	158022841:158022841	158024231:158024231
SE	Sars	chr3:108434049:108434207:-@chr3:108433018:108433161:-@chr3:108431465:108431620:-	0.94	0.86	0.98	'chr3:108434049:108434207:-@chr3:108433018:108433161:-@chr3:108431465:108431620:-.A.dn_chr3:108434049:108434207:-@chr3:108433018:108433161:-@chr3:108431465:108431620:-.A.se_chr3:108434049:108434207:-@chr3:108433018:108433161:-@chr3:108431465:108431620:-.A.up':'chr3:108434049:108434207:-@chr3:108433018:108433161:-@chr3:108431465:108431620:-.B.dn_chr3:108434049:108434207:-@chr3:108433018:108433161:…	(0:0):135:(0:1):2:(1:0):169:(1:1):198	0:357:1:12	chr3	-	108431465:108431465	108434207:108434207
SE	Odf2l	chr3:145144312:145144416:+@chr3:145146763:145146921:+@chr3:145148531:145148616:+	0.23	0.01	0.76	'chr3:145144312:145144416:+@chr3:145146763:145146921:+@chr3:145148531:145148616:+.A.up_chr3:145144312:145144416:+@chr3:145146763:145146921:+@chr3:145148531:145148616:+.A.se_chr3:145144312:145144416:+@chr3:145146763:145146921:+@chr3:145148531:145148616:+.A.dn':'chr3:145144312:145144416:+@chr3:145146763:145146921:+@chr3:145148531:145148616:+.B.up_chr3:145144312:145144416:+@chr3:145146763:145146921:…	(0:0):19:(0:1):2:(1:1):3	0:0:1:5	chr3	+	145144312:145144312	145148616:145148616
SE	Rsrc1	chr3:66994517:66994712:+@chr3:66996465:66996590:+@chr3:67082536:67082709:+	0.91	0.71	0.99	'chr3:66994517:66994712:+@chr3:66996465:66996590:+@chr3:67082536:67082709:+.A.up_chr3:66994517:66994712:+@chr3:66996465:66996590:+@chr3:67082536:67082709:+.A.se_chr3:66994517:66994712:+@chr3:66996465:66996590:+@chr3:67082536:67082709:+.A.dn':'chr3:66994517:66994712:+@chr3:66996465:66996590:+@chr3:67082536:67082709:+.B.up_chr3:66994517:66994712:+@chr3:66996465:66996590:+@chr3:67082536:67082709:+.B…	(0:0):320:(1:0):34:(1:1):54	0:87:1:1	chr3	+	66994517:66994517	67082709:67082709
SE	Prpf38b	chr3:108907787:108907847:-@chr3:108906072:108906125:-@chr3:108905111:108905334:-	0.12	0.02	0.33	'chr3:108907787:108907847:-@chr3:108906072:108906125:-@chr3:108905111:108905334:-.A.dn_chr3:108907787:108907847:-@chr3:108906072:108906125:-@chr3:108905111:108905334:-.A.se_chr3:108907787:108907847:-@chr3:108906072:108906125:-@chr3:108905111:108905334:-.A.up':'chr3:108907787:108907847:-@chr3:108906072:108906125:-@chr3:108905111:108905334:-.B.dn_chr3:108907787:108907847:-@chr3:108906072:108906125:…	(0:0):67:(0:1):7:(1:0):1:(1:1):23	0:3:1:28	chr3	-	108905111:108905111	108907847:108907847
SE	2410004B18Rik	chr3:145938032:145938328:+@chr3:145938543:145938669:+@chr3:145938898:145939096:+	0.1	0.03	0.23	'chr3:145938032:145938328:+@chr3:145938543:145938669:+@chr3:145938898:145939096:+.A.up_chr3:145938032:145938328:+@chr3:145938543:145938669:+@chr3:145938898:145939096:+.A.se_chr3:145938032:145938328:+@chr3:145938543:145938669:+@chr3:145938898:145939096:+.A.dn':'chr3:145938032:145938328:+@chr3:145938543:145938669:+@chr3:145938898:145939096:+.B.up_chr3:145938032:145938328:+@chr3:145938543:145938669:…	(0:0):17:(0:1):6:(1:0):2:(1:1):105	0:16:1:97	chr3	+	145938032:145938032	145939096:145939096
SE	Magi3	chr3:104017501:104017639:-@chr3:104016602:104016692:-@chr3:104013265:104016068:-	0.45	0.01	0.94	'chr3:104017501:104017639:-@chr3:104016602:104016692:-@chr3:104013265:104016068:-.A.dn_chr3:104017501:104017639:-@chr3:104016602:104016692:-@chr3:104013265:104016068:-.A.se_chr3:104017501:104017639:-@chr3:104016602:104016692:-@chr3:104013265:104016068:-.A.up':'chr3:104017501:104017639:-@chr3:104016602:104016692:-@chr3:104013265:104016068:-.B.dn_chr3:104017501:104017639:-@chr3:104016602:104016692:…	(0:0):5:(1:1):56	0:7:1:49	chr3	-	104013265:104013265	104017639:104017639
SE	NA	chr3:95132825:95132913:-@chr3:95130164:95130358:-@chr3:95129719:95129883:-	0.85	0.68	0.98	'chr3:95132825:95132913:-@chr3:95130164:95130358:-@chr3:95129719:95129883:-.A.dn_chr3:95132825:95132913:-@chr3:95130164:95130358:-@chr3:95129719:95129883:-.A.se_chr3:95132825:95132913:-@chr3:95130164:95130358:-@chr3:95129719:95129883:-.A.up':'chr3:95132825:95132913:-@chr3:95130164:95130358:-@chr3:95129719:95129883:-.B.dn_chr3:95132825:95132913:-@chr3:95130164:95130358:-@chr3:95129719:95129883:-.B…	(0:0):69:(0:1):1:(1:0):58:(1:1):50	0:95:1:14	chr3	-	95129719:95129719	95132913:95132913
SE	Pkn2	chr3:142881611:142882004:-@chr3:142853414:142853714:-@chr3:142839208:142839362:-	0.93	0.79	1	'chr3:142881611:142882004:-@chr3:142853414:142853714:-@chr3:142839208:142839362:-.A.dn_chr3:142881611:142882004:-@chr3:142853414:142853714:-@chr3:142839208:142839362:-.A.se_chr3:142881611:142882004:-@chr3:142853414:142853714:-@chr3:142839208:142839362:-.A.up':'chr3:142881611:142882004:-@chr3:142853414:142853714:-@chr3:142839208:142839362:-.B.dn_chr3:142881611:142882004:-@chr3:142853414:142853714:…	(0:0):272:(1:0):79:(1:1):95	0:173:1:1	chr3	-	142839208:142839208	142882004:142882004
SE	Myoz2	chr3:123034192:123034280:-@chr3:123033192:123033363:-@chr3:123026063:123026232:-	0.07	0.04	0.11	'chr3:123034192:123034280:-@chr3:123033192:123033363:-@chr3:123026063:123026232:-.A.dn_chr3:123034192:123034280:-@chr3:123033192:123033363:-@chr3:123026063:123026232:-.A.se_chr3:123034192:123034280:-@chr3:123033192:123033363:-@chr3:123026063:123026232:-.A.up':'chr3:123034192:123034280:-@chr3:123033192:123033363:-@chr3:123026063:123026232:-.B.dn_chr3:123034192:123034280:-@chr3:123033192:123033363:…	(0:0):131:(0:1):52:(1:0):18:(1:1):193	0:46:1:217	chr3	-	123026063:123026063	123034280:123034280
SE	NA	chr3:34064119:34064319:+@chr3:34068161:34068252:+@chr3:34068917:34069344:+	0.86	0.79	0.92	'chr3:34064119:34064319:+@chr3:34068161:34068252:+@chr3:34068917:34069344:+.A.up_chr3:34064119:34064319:+@chr3:34068161:34068252:+@chr3:34068917:34069344:+.A.se_chr3:34064119:34064319:+@chr3:34068161:34068252:+@chr3:34068917:34069344:+.A.dn':'chr3:34064119:34064319:+@chr3:34068161:34068252:+@chr3:34068917:34069344:+.B.up_chr3:34064119:34064319:+@chr3:34068161:34068252:+@chr3:34068917:34069344:+.B…	(0:0):1184:(0:1):9:(1:0):353:(1:1):2114	0:2148:1:328	chr3	+	34064119:34064119	34069344:34069344
SE	4933431E20Rik	chr3:107895643:107896213:-@chr3:107894051:107894215:-@chr3:107888850:107893507:-	0.6	0.28	0.9	'chr3:107895643:107896213:-@chr3:107894051:107894215:-@chr3:107888850:107893507:-.A.dn_chr3:107895643:107896213:-@chr3:107894051:107894215:-@chr3:107888850:107893507:-.A.se_chr3:107895643:107896213:-@chr3:107894051:107894215:-@chr3:107888850:107893507:-.A.up':'chr3:107895643:107896213:-@chr3:107894051:107894215:-@chr3:107888850:107893507:-.B.dn_chr3:107895643:107896213:-@chr3:107894051:107894215:…	(0:0):129:(1:0):5:(1:1):201	0:150:1:56	chr3	-	107888850:107888850	107896213:107896213
SE	Emcn	chr3:137391593:137391706:+@chr3:137403984:137404022:+@chr3:137416721:137416810:+	0.77	0.43	0.98	'chr3:137391593:137391706:+@chr3:137403984:137404022:+@chr3:137416721:137416810:+.A.up_chr3:137391593:137391706:+@chr3:137403984:137404022:+@chr3:137416721:137416810:+.A.se_chr3:137391593:137391706:+@chr3:137403984:137404022:+@chr3:137416721:137416810:+.A.dn':'chr3:137391593:137391706:+@chr3:137403984:137404022:+@chr3:137416721:137416810:+.B.up_chr3:137391593:137391706:+@chr3:137403984:137404022:…	(0:0):98:(1:0):6:(1:1):9	0.0104167	chr3	+	137391593:137391593	137416810:137416810
SE	Sema6c	chr3:95171558:95171602:+@chr3:95171791:95171886:+@chr3:95172255:95173316:+	0.37	0.19	0.56	'chr3:95171558:95171602:+@chr3:95171791:95171886:+@chr3:95172255:95173316:+.A.up_chr3:95171558:95171602:+@chr3:95171791:95171886:+@chr3:95172255:95173316:+.A.se_chr3:95171558:95171602:+@chr3:95171791:95171886:+@chr3:95172255:95173316:+.A.dn':'chr3:95171558:95171602:+@chr3:95171791:95171886:+@chr3:95172255:95173316:+.B.up_chr3:95171558:95171602:+@chr3:95171791:95171886:+@chr3:95172255:95173316:+.B…	(0:0):39:(0:1):12:(1:0):13:(1:1):183	0:77:1:131	chr3	+	95171558:95171558	95173316:95173316
SE	Wdr3	chr3:100161020:100161222:-@chr3:100160818:100160881:-@chr3:100159766:100159920:-	0.41	0.05	0.85	'chr3:100161020:100161222:-@chr3:100160818:100160881:-@chr3:100159766:100159920:-.A.dn_chr3:100161020:100161222:-@chr3:100160818:100160881:-@chr3:100159766:100159920:-.A.se_chr3:100161020:100161222:-@chr3:100160818:100160881:-@chr3:100159766:100159920:-.A.up':'chr3:100161020:100161222:-@chr3:100160818:100160881:-@chr3:100159766:100159920:-.B.dn_chr3:100161020:100161222:-@chr3:100160818:100160881:…	(0:0):16:(1:0):1:(1:1):11	0:3:1:9	chr3	-	100159766:100159766	100161222:100161222
SE	Emcn	chr3:137379839:137379913:+@chr3:137391593:137391706:+@chr3:137403984:137404022:+	0.8	0.51	0.99	'chr3:137379839:137379913:+@chr3:137391593:137391706:+@chr3:137403984:137404022:+.A.up_chr3:137379839:137379913:+@chr3:137391593:137391706:+@chr3:137403984:137404022:+.A.se_chr3:137379839:137379913:+@chr3:137391593:137391706:+@chr3:137403984:137404022:+.A.dn':'chr3:137379839:137379913:+@chr3:137391593:137391706:+@chr3:137403984:137404022:+.B.up_chr3:137379839:137379913:+@chr3:137391593:137391706:…	(0:0):111:(1:0):13:(1:1):5	0:17:1:1	chr3	+	137379839:137379839	137404022:137404022
SE	Tspan5	chr3:138742195:138742660:+@chr3:138778323:138778378:+@chr3:138868346:138868396:+	0.32	0.02	0.93	'chr3:138742195:138742660:+@chr3:138778323:138778378:+@chr3:138868346:138868396:+.A.up_chr3:138742195:138742660:+@chr3:138778323:138778378:+@chr3:138868346:138868396:+.A.se_chr3:138742195:138742660:+@chr3:138778323:138778378:+@chr3:138868346:138868396:+.A.dn':'chr3:138742195:138742660:+@chr3:138778323:138778378:+@chr3:138868346:138868396:+.B.up_chr3:138742195:138742660:+@chr3:138778323:138778378:…	(0:0):431:(0:1):1:(1:1):12	0:4:1:9	chr3	+	138742195:138742195	138868396:138868396
SE	Snx7	chr3:117829577:117829663:-@chr3:117800841:117800993:-@chr3:117781497:117782376:-	0.72	0.32	0.95	'chr3:117829577:117829663:-@chr3:117800841:117800993:-@chr3:117781497:117782376:-.A.dn_chr3:117829577:117829663:-@chr3:117800841:117800993:-@chr3:117781497:117782376:-.A.se_chr3:117829577:117829663:-@chr3:117800841:117800993:-@chr3:117781497:117782376:-.A.up':'chr3:117829577:117829663:-@chr3:117800841:117800993:-@chr3:117781497:117782376:-.B.dn_chr3:117829577:117829663:-@chr3:117800841:117800993:…	(0:0):36:(1:0):4:(1:1):13	0.0118056	chr3	-	117781497:117781497	117829663:117829663
SE	Srsf11	chr3:158026725:158026858:-@chr3:158024123:158024231:-@chr3:158023243:158023359:-	0.65	0.36	0.94	'chr3:158026725:158026858:-@chr3:158024123:158024231:-@chr3:158023243:158023359:-.A.dn_chr3:158026725:158026858:-@chr3:158024123:158024231:-@chr3:158023243:158023359:-.A.se_chr3:158026725:158026858:-@chr3:158024123:158024231:-@chr3:158023243:158023359:-.A.up':'chr3:158026725:158026858:-@chr3:158024123:158024231:-@chr3:158023243:158023359:-.B.dn_chr3:158026725:158026858:-@chr3:158024123:158024231:…	(0:0):218:(1:0):10:(1:1):25	0:30:1:5	chr3	-	158023243:158023243	158026858:158026858
SE	Otud7b	chr3:96104527:96104819:+@chr3:96108711:96108768:+@chr3:96136474:96136624:+	0.25	0.09	0.51	'chr3:96104527:96104819:+@chr3:96108711:96108768:+@chr3:96136474:96136624:+.A.up_chr3:96104527:96104819:+@chr3:96108711:96108768:+@chr3:96136474:96136624:+.A.se_chr3:96104527:96104819:+@chr3:96108711:96108768:+@chr3:96136474:96136624:+.A.dn':'chr3:96104527:96104819:+@chr3:96108711:96108768:+@chr3:96136474:96136624:+.B.up_chr3:96104527:96104819:+@chr3:96108711:96108768:+@chr3:96136474:96136624:+.B…	(0:0):636:(0:1):4:(1:0):4:(1:1):102	0:18:1:92	chr3	+	96104527:96104527	96136624:96136624
SE	NA	chr3:144569734:144570216:-@chr3:144556950:144557085:-@chr3:144465047:144465285:-	0.05	0	0.16	'chr3:144569734:144570216:-@chr3:144556950:144557085:-@chr3:144465047:144465285:-.A.dn_chr3:144569734:144570216:-@chr3:144556950:144557085:-@chr3:144465047:144465285:-.A.se_chr3:144569734:144570216:-@chr3:144556950:144557085:-@chr3:144465047:144465285:-.A.up':'chr3:144569734:144570216:-@chr3:144556950:144557085:-@chr3:144465047:144465285:-.B.dn_chr3:144569734:144570216:-@chr3:144556950:144557085:…	(0:0):691:(0:1):10:(1:1):87	0:3:1:94	chr3	-	144465047:144465047	144570216:144570216
SE	Pex2	chr3:5563165:5563272:-@chr3:5562669:5562732:-@chr3:5560188:5561760:-	0.18	0.07	0.39	'chr3:5563165:5563272:-@chr3:5562669:5562732:-@chr3:5560188:5561760:-.A.dn_chr3:5563165:5563272:-@chr3:5562669:5562732:-@chr3:5560188:5561760:-.A.se_chr3:5563165:5563272:-@chr3:5562669:5562732:-@chr3:5560188:5561760:-.A.up':'chr3:5563165:5563272:-@chr3:5562669:5562732:-@chr3:5560188:5561760:-.B.dn_chr3:5563165:5563272:-@chr3:5562669:5562732:-@chr3:5560188:5561760:-.B.up'	(0:0):56:(0:1):4:(1:0):3:(1:1):457	0:115:1:349	chr3	-	5560188:5560188	5563272:5563272
SE	Phtf1	chr3:103969055:103969130:+@chr3:103969754:103969810:+@chr3:103981886:103981955:+	0.63	0.12	0.96	'chr3:103969055:103969130:+@chr3:103969754:103969810:+@chr3:103981886:103981955:+.A.up_chr3:103969055:103969130:+@chr3:103969754:103969810:+@chr3:103981886:103981955:+.A.se_chr3:103969055:103969130:+@chr3:103969754:103969810:+@chr3:103981886:103981955:+.A.dn':'chr3:103969055:103969130:+@chr3:103969754:103969810:+@chr3:103981886:103981955:+.B.up_chr3:103969055:103969130:+@chr3:103969754:103969810:…	(0:0):34:(1:0):1:(1:1):1	0.00138889	chr3	+	103969055:103969055	103981955:103981955
SE	Eltd1	chr3:151439238:151439387:+@chr3:151492277:151492426:+@chr3:151497827:151497976:+	0.61	0.44	0.79	'chr3:151439238:151439387:+@chr3:151492277:151492426:+@chr3:151497827:151497976:+.A.up_chr3:151439238:151439387:+@chr3:151492277:151492426:+@chr3:151497827:151497976:+.A.se_chr3:151439238:151439387:+@chr3:151492277:151492426:+@chr3:151497827:151497976:+.A.dn':'chr3:151439238:151439387:+@chr3:151492277:151492426:+@chr3:151497827:151497976:+.B.up_chr3:151439238:151439387:+@chr3:151492277:151492426:…	(0:0):218:(0:1):6:(1:0):25:(1:1):26	0:41:1:16	chr3	+	151439238:151439238	151497976:151497976
SE	Gnb4	chr3:32616439:32616535:-@chr3:32614100:32614346:-@chr3:32602045:32602140:-	0.58	0.25	0.9	'chr3:32616439:32616535:-@chr3:32614100:32614346:-@chr3:32602045:32602140:-.A.dn_chr3:32616439:32616535:-@chr3:32614100:32614346:-@chr3:32602045:32602140:-.A.se_chr3:32616439:32616535:-@chr3:32614100:32614346:-@chr3:32602045:32602140:-.A.up':'chr3:32616439:32616535:-@chr3:32614100:32614346:-@chr3:32602045:32602140:-.B.dn_chr3:32616439:32616535:-@chr3:32614100:32614346:-@chr3:32602045:32602140:-.B…	(0:0):26:(0:1):1:(1:0):8:(1:1):3	0:10:1:2	chr3	-	32602045:32602045	32616535:32616535
SE	Stxbp3a	chr3:108799224:108799316:-@chr3:108797381:108797466:-@chr3:108794802:108794953:-	0.89	0.72	0.98	'chr3:108799224:108799316:-@chr3:108797381:108797466:-@chr3:108794802:108794953:-.A.dn_chr3:108799224:108799316:-@chr3:108797381:108797466:-@chr3:108794802:108794953:-.A.se_chr3:108799224:108799316:-@chr3:108797381:108797466:-@chr3:108794802:108794953:-.A.up':'chr3:108799224:108799316:-@chr3:108797381:108797466:-@chr3:108794802:108794953:-.B.dn_chr3:108799224:108799316:-@chr3:108797381:108797466:…	(0:0):50:(1:0):31:(1:1):40	0:70:1:1	chr3	-	108794802:108794802	108799316:108799316
SE	Dap3	chr3:88929396:88929526:-@chr3:88928447:88928527:-@chr3:88927011:88927070:-	0.84	0.61	0.98	'chr3:88929396:88929526:-@chr3:88928447:88928527:-@chr3:88927011:88927070:-.A.dn_chr3:88929396:88929526:-@chr3:88928447:88928527:-@chr3:88927011:88927070:-.A.se_chr3:88929396:88929526:-@chr3:88928447:88928527:-@chr3:88927011:88927070:-.A.up':'chr3:88929396:88929526:-@chr3:88928447:88928527:-@chr3:88927011:88927070:-.B.dn_chr3:88929396:88929526:-@chr3:88928447:88928527:-@chr3:88927011:88927070:-.B…	(0:0):222:(1:0):34:(1:1):58	0:86:1:6	chr3	-	88927011:88927011	88929526:88929526
SE	Dram2	chr3:106547827:106547920:+@chr3:106550499:106550675:+@chr3:106552156:106552280:+	0.06	0.04	0.1	'chr3:106547827:106547920:+@chr3:106550499:106550675:+@chr3:106552156:106552280:+.A.up_chr3:106547827:106547920:+@chr3:106550499:106550675:+@chr3:106552156:106552280:+.A.se_chr3:106547827:106547920:+@chr3:106550499:106550675:+@chr3:106552156:106552280:+.A.dn':'chr3:106547827:106547920:+@chr3:106550499:106550675:+@chr3:106552156:106552280:+.B.up_chr3:106547827:106547920:+@chr3:106550499:106550675:…	(0:0):91:(0:1):65:(1:0):13:(1:1):79	0:18:1:139	chr3	+	106547827:106547827	106552280:106552280
SE	4933431E20Rik	chr3:107895643:107896213:-@chr3:107894861:107894992:-@chr3:107894051:107894215:-	0.54	0.33	0.74	'chr3:107895643:107896213:-@chr3:107894861:107894992:-@chr3:107894051:107894215:-.A.dn_chr3:107895643:107896213:-@chr3:107894861:107894992:-@chr3:107894051:107894215:-.A.se_chr3:107895643:107896213:-@chr3:107894861:107894992:-@chr3:107894051:107894215:-.A.up':'chr3:107895643:107896213:-@chr3:107894861:107894992:-@chr3:107894051:107894215:-.B.dn_chr3:107895643:107896213:-@chr3:107894861:107894992:…	(0:0):117:(0:1):2:(1:0):12:(1:1):99	0:45:1:68	chr3	-	107894051:107894051	107896213:107896213
SE	Pi4kb	chr3:94974731:94975085:+@chr3:94983983:94984919:+@chr3:94992966:94993193:+	0.89	0.76	0.98	'chr3:94974731:94975085:+@chr3:94983983:94984919:+@chr3:94992966:94993193:+.A.up_chr3:94974731:94975085:+@chr3:94983983:94984919:+@chr3:94992966:94993193:+.A.se_chr3:94974731:94975085:+@chr3:94983983:94984919:+@chr3:94992966:94993193:+.A.dn':'chr3:94974731:94975085:+@chr3:94983983:94984919:+@chr3:94992966:94993193:+.B.up_chr3:94974731:94975085:+@chr3:94983983:94984919:+@chr3:94992966:94993193:+.B…	(0:0):150:(1:0):117:(1:1):53	0:169:1:1	chr3	+	94974731:94974731	94993193:94993193
SE	Ythdf3	chr3:16183922:16183946:+@chr3:16186967:16187115:+@chr3:16189478:16189563:+	0.27	0.14	0.43	'chr3:16183922:16183946:+@chr3:16186967:16187115:+@chr3:16189478:16189563:+.A.up_chr3:16183922:16183946:+@chr3:16186967:16187115:+@chr3:16189478:16189563:+.A.se_chr3:16183922:16183946:+@chr3:16186967:16187115:+@chr3:16189478:16189563:+.A.dn':'chr3:16183922:16183946:+@chr3:16186967:16187115:+@chr3:16189478:16189563:+.B.up_chr3:16183922:16183946:+@chr3:16186967:16187115:+@chr3:16189478:16189563:+.B…	(0:0):232:(0:1):11:(1:0):14:(1:1):4	0:16:1:13	chr3	+	16183922:16183922	16189563:16189563
SE	Ecm1	chr3:95738239:95738301:-@chr3:95738012:95738116:-@chr3:95737808:95737942:-	0.74	0.36	0.97	'chr3:95738239:95738301:-@chr3:95738012:95738116:-@chr3:95737808:95737942:-.A.dn_chr3:95738239:95738301:-@chr3:95738012:95738116:-@chr3:95737808:95737942:-.A.se_chr3:95738239:95738301:-@chr3:95738012:95738116:-@chr3:95737808:95737942:-.A.up':'chr3:95738239:95738301:-@chr3:95738012:95738116:-@chr3:95737808:95737942:-.B.dn_chr3:95738239:95738301:-@chr3:95738012:95738116:-@chr3:95737808:95737942:-.B…	(0:0):18:(0:1):1:(1:0):7:(1:1):2	0:9:1:1	chr3	-	95737808:95737808	95738301:95738301
SE	Dap3	chr3:88950116:88950298:-@chr3:88949868:88949941:-@chr3:88942775:88942828:-	0.93	0.83	0.99	'chr3:88950116:88950298:-@chr3:88949868:88949941:-@chr3:88942775:88942828:-.A.dn_chr3:88950116:88950298:-@chr3:88949868:88949941:-@chr3:88942775:88942828:-.A.se_chr3:88950116:88950298:-@chr3:88949868:88949941:-@chr3:88942775:88942828:-.A.up':'chr3:88950116:88950298:-@chr3:88949868:88949941:-@chr3:88942775:88942828:-.B.dn_chr3:88950116:88950298:-@chr3:88949868:88949941:-@chr3:88942775:88942828:-.B…	(0:0):71:(0:1):2:(1:0):58:(1:1):15	0:73:1:2	chr3	-	88942775:88942775	88950298:88950298
SE	Ccbl2	chr3:142720361:142720505:+@chr3:142720598:142720739:+@chr3:142723115:142723264:+	0.26	0.07	0.51	'chr3:142720361:142720505:+@chr3:142720598:142720739:+@chr3:142723115:142723264:+.A.up_chr3:142720361:142720505:+@chr3:142720598:142720739:+@chr3:142723115:142723264:+.A.se_chr3:142720361:142720505:+@chr3:142720598:142720739:+@chr3:142723115:142723264:+.A.dn':'chr3:142720361:142720505:+@chr3:142720598:142720739:+@chr3:142723115:142723264:+.B.up_chr3:142720361:142720505:+@chr3:142720598:142720739:…	(0:0):18:(0:1):2:(1:0):3:(1:1):18	0:13:1:10	chr3	+	142720361:142720361	142723264:142723264
SE	Lphn2	chr3:148822955:148823051:-@chr3:148820973:148821025:-@chr3:148815586:148817928:-	0.57	0.05	0.97	'chr3:148822955:148823051:-@chr3:148820973:148821025:-@chr3:148815586:148817928:-.A.dn_chr3:148822955:148823051:-@chr3:148820973:148821025:-@chr3:148815586:148817928:-.A.se_chr3:148822955:148823051:-@chr3:148820973:148821025:-@chr3:148815586:148817928:-.A.up':'chr3:148822955:148823051:-@chr3:148820973:148821025:-@chr3:148815586:148817928:-.B.dn_chr3:148822955:148823051:-@chr3:148820973:148821025:…	(0:0):7:(1:1):43	0:30:1:13	chr3	-	148815586:148815586	148823051:148823051
SE	Otud7b	chr3:96104527:96104819:+@chr3:96130231:96130343:+@chr3:96136474:96136624:+	0.68	0.52	0.89	'chr3:96104527:96104819:+@chr3:96130231:96130343:+@chr3:96136474:96136624:+.A.up_chr3:96104527:96104819:+@chr3:96130231:96130343:+@chr3:96136474:96136624:+.A.se_chr3:96104527:96104819:+@chr3:96130231:96130343:+@chr3:96136474:96136624:+.A.dn':'chr3:96104527:96104819:+@chr3:96130231:96130343:+@chr3:96136474:96136624:+.B.up_chr3:96104527:96104819:+@chr3:96130231:96130343:+@chr3:96136474:96136624:+.B…	(0:0):609:(0:1):4:(1:0):31:(1:1):102	0:92:1:45	chr3	+	96104527:96104527	96136624:96136624
SE	Sars	chr3:108428174:108428331:-@chr3:108427861:108427932:-@chr3:108427260:108427389:-	0.26	0.17	0.36	'chr3:108428174:108428331:-@chr3:108427861:108427932:-@chr3:108427260:108427389:-.A.dn_chr3:108428174:108428331:-@chr3:108427861:108427932:-@chr3:108427260:108427389:-.A.se_chr3:108428174:108428331:-@chr3:108427861:108427932:-@chr3:108427260:108427389:-.A.up':'chr3:108428174:108428331:-@chr3:108427861:108427932:-@chr3:108427260:108427389:-.B.dn_chr3:108428174:108428331:-@chr3:108427861:108427932:…	(0:0):109:(0:1):31:(1:0):22:(1:1):112	0:38:1:127	chr3	-	108427260:108427260	108428331:108428331
SE	Hipk1	chr3:103758535:103758760:-@chr3:103756624:103756750:-@chr3:103754201:103754322:-	0.12	0.03	0.26	'chr3:103758535:103758760:-@chr3:103756624:103756750:-@chr3:103754201:103754322:-.A.dn_chr3:103758535:103758760:-@chr3:103756624:103756750:-@chr3:103754201:103754322:-.A.se_chr3:103758535:103758760:-@chr3:103756624:103756750:-@chr3:103754201:103754322:-.A.up':'chr3:103758535:103758760:-@chr3:103756624:103756750:-@chr3:103754201:103754322:-.B.dn_chr3:103758535:103758760:-@chr3:103756624:103756750:…	(0:0):56:(0:1):6:(1:0):2:(1:1):35	0:4:1:39	chr3	-	103754201:103754201	103758760:103758760
SE	Slc50a1	chr3:89269827:89269950:-@chr3:89269050:89269298:-@chr3:89268673:89268792:-	0.49	0.21	0.83	'chr3:89269827:89269950:-@chr3:89269050:89269298:-@chr3:89268673:89268792:-.A.dn_chr3:89269827:89269950:-@chr3:89269050:89269298:-@chr3:89268673:89268792:-.A.se_chr3:89269827:89269950:-@chr3:89269050:89269298:-@chr3:89268673:89268792:-.A.up':'chr3:89269827:89269950:-@chr3:89269050:89269298:-@chr3:89268673:89268792:-.B.dn_chr3:89269827:89269950:-@chr3:89269050:89269298:-@chr3:89268673:89268792:-.B…	(0:0):23:(1:0):11:(1:1):20	0:21:1:10	chr3	-	89268673:89268673	89269950:89269950
SE	Gpatch4	chr3:88043108:88043179:+@chr3:88043467:88043601:+@chr3:88051162:88051289:+	0.36	0.14	0.64	'chr3:88043108:88043179:+@chr3:88043467:88043601:+@chr3:88051162:88051289:+.A.up_chr3:88043108:88043179:+@chr3:88043467:88043601:+@chr3:88051162:88051289:+.A.se_chr3:88043108:88043179:+@chr3:88043467:88043601:+@chr3:88051162:88051289:+.A.dn':'chr3:88043108:88043179:+@chr3:88043467:88043601:+@chr3:88051162:88051289:+.B.up_chr3:88043108:88043179:+@chr3:88043467:88043601:+@chr3:88051162:88051289:+.B…	(0:0):33:(0:1):3:(1:0):4:(1:1):5	0:5:1:7	chr3	+	88043108:88043108	88051289:88051289
SE	Cp	chr3:19957054:19957429:+@chr3:19964280:19964527:+@chr3:19966239:19966448:+	0.85	0.62	0.99	'chr3:19957054:19957429:+@chr3:19964280:19964527:+@chr3:19966239:19966448:+.A.up_chr3:19957054:19957429:+@chr3:19964280:19964527:+@chr3:19966239:19966448:+.A.se_chr3:19957054:19957429:+@chr3:19964280:19964527:+@chr3:19966239:19966448:+.A.dn':'chr3:19957054:19957429:+@chr3:19964280:19964527:+@chr3:19966239:19966448:+.B.up_chr3:19957054:19957429:+@chr3:19964280:19964527:+@chr3:19966239:19966448:+.B…	(0:0):18:(1:0):22:(1:1):34	0:50:1:6	chr3	+	19957054:19957054	19966448:19966448
SE	Tnik	chr3:28594022:28594132:+@chr3:28594907:28594993:+@chr3:28596072:28596260:+	0.8	0.63	0.94	'chr3:28594022:28594132:+@chr3:28594907:28594993:+@chr3:28596072:28596260:+.A.up_chr3:28594022:28594132:+@chr3:28594907:28594993:+@chr3:28596072:28596260:+.A.se_chr3:28594022:28594132:+@chr3:28594907:28594993:+@chr3:28596072:28596260:+.A.dn':'chr3:28594022:28594132:+@chr3:28594907:28594993:+@chr3:28596072:28596260:+.B.up_chr3:28594022:28594132:+@chr3:28594907:28594993:+@chr3:28596072:28596260:+.B…	(0:0):37:(0:1):2:(1:0):31:(1:1):53	0:69:1:17	chr3	+	28594022:28594022	28596260:28596260
SE	Ttll7	chr3:146939976:146940177:+@chr3:146941819:146941893:+@chr3:146944006:146944223:+	0.01	0	0.04	'chr3:146939976:146940177:+@chr3:146941819:146941893:+@chr3:146944006:146944223:+.A.up_chr3:146939976:146940177:+@chr3:146941819:146941893:+@chr3:146944006:146944223:+.A.se_chr3:146939976:146940177:+@chr3:146941819:146941893:+@chr3:146944006:146944223:+.A.dn':'chr3:146939976:146940177:+@chr3:146941819:146941893:+@chr3:146944006:146944223:+.B.up_chr3:146939976:146940177:+@chr3:146941819:146941893:…	(0:0):117:(0:1):34:(1:1):319	0:6:1:347	chr3	+	146939976:146939976	146944223:146944223
SE	4933431E20Rik	chr3:107894861:107894992:-@chr3:107894589:107894656:-@chr3:107894051:107894215:-	0.69	0.31	0.96	'chr3:107894861:107894992:-@chr3:107894589:107894656:-@chr3:107894051:107894215:-.A.dn_chr3:107894861:107894992:-@chr3:107894589:107894656:-@chr3:107894051:107894215:-.A.se_chr3:107894861:107894992:-@chr3:107894589:107894656:-@chr3:107894051:107894215:-.A.up':'chr3:107894861:107894992:-@chr3:107894589:107894656:-@chr3:107894051:107894215:-.B.dn_chr3:107894861:107894992:-@chr3:107894589:107894656:…	(0:0):62:(1:0):5:(1:1):10	0:12:1:3	chr3	-	107894051:107894051	107894992:107894992
SE	Fdps	chr3:89101862:89101967:-@chr3:89100921:89101136:-@chr3:89100669:89100831:-	0.08	0.04	0.14	'chr3:89101862:89101967:-@chr3:89100921:89101136:-@chr3:89100669:89100831:-.A.dn_chr3:89101862:89101967:-@chr3:89100921:89101136:-@chr3:89100669:89100831:-.A.se_chr3:89101862:89101967:-@chr3:89100921:89101136:-@chr3:89100669:89100831:-.A.up':'chr3:89101862:89101967:-@chr3:89100921:89101136:-@chr3:89100669:89100831:-.B.dn_chr3:89101862:89101967:-@chr3:89100921:89101136:-@chr3:89100669:89100831:-.B…	(0:0):23:(0:1):24:(1:0):6:(1:1):37	0:8:1:59	chr3	-	89100669:89100669	89101967:89101967
SE	Eif2a	chr3:58537534:58537608:+@chr3:58539590:58539646:+@chr3:58541040:58541139:+	0.92	0.79	0.99	'chr3:58537534:58537608:+@chr3:58539590:58539646:+@chr3:58541040:58541139:+.A.up_chr3:58537534:58537608:+@chr3:58539590:58539646:+@chr3:58541040:58541139:+.A.se_chr3:58537534:58537608:+@chr3:58539590:58539646:+@chr3:58541040:58541139:+.A.dn':'chr3:58537534:58537608:+@chr3:58539590:58539646:+@chr3:58541040:58541139:+.B.up_chr3:58537534:58537608:+@chr3:58539590:58539646:+@chr3:58541040:58541139:+.B…	(0:0):112:(1:0):33:(1:1):28	0.0423611	chr3	+	58537534:58537534	58541139:58541139
SE	NA	chr3:67349909:67350015:+@chr3:67355474:67355626:+@chr3:67356221:67358403:+	0.92	0.78	0.98	'chr3:67349909:67350015:+@chr3:67355474:67355626:+@chr3:67356221:67358403:+.A.up_chr3:67349909:67350015:+@chr3:67355474:67355626:+@chr3:67356221:67358403:+.A.se_chr3:67349909:67350015:+@chr3:67355474:67355626:+@chr3:67356221:67358403:+.A.dn':'chr3:67349909:67350015:+@chr3:67355474:67355626:+@chr3:67356221:67358403:+.B.up_chr3:67349909:67350015:+@chr3:67355474:67355626:+@chr3:67356221:67358403:+.B…	(0:0):41:(1:0):26:(1:1):187	0:206:1:7	chr3	+	67349909:67349909	67358403:67358403
SE	Ctbs	chr3:146458743:146458840:+@chr3:146459679:146459840:+@chr3:146463899:146465771:+	0.94	0.76	1	'chr3:146458743:146458840:+@chr3:146459679:146459840:+@chr3:146463899:146465771:+.A.up_chr3:146458743:146458840:+@chr3:146459679:146459840:+@chr3:146463899:146465771:+.A.se_chr3:146458743:146458840:+@chr3:146459679:146459840:+@chr3:146463899:146465771:+.A.dn':'chr3:146458743:146458840:+@chr3:146459679:146459840:+@chr3:146463899:146465771:+.B.up_chr3:146458743:146458840:+@chr3:146459679:146459840:…	(0:0):33:(1:0):16:(1:1):85	0:90:1:11	chr3	+	146458743:146458743	146465771:146465771
SE	Larp1b	chr3:41033945:41034089:+@chr3:41035766:41035875:+@chr3:41036690:41036817:+	0.49	0.01	0.94	'chr3:41033945:41034089:+@chr3:41035766:41035875:+@chr3:41036690:41036817:+.A.up_chr3:41033945:41034089:+@chr3:41035766:41035875:+@chr3:41036690:41036817:+.A.se_chr3:41033945:41034089:+@chr3:41035766:41035875:+@chr3:41036690:41036817:+.A.dn':'chr3:41033945:41034089:+@chr3:41035766:41035875:+@chr3:41036690:41036817:+.B.up_chr3:41033945:41034089:+@chr3:41035766:41035875:+@chr3:41036690:41036817:+.B…	(0:0):19:(1:1):3	0:1:1:2	chr3	+	41033945:41033945	41036817:41036817
SE	Nmd3	chr3:69729338:69729418:+@chr3:69729946:69730102:+@chr3:69730405:69730533:+	0.06	0.01	0.15	'chr3:69729338:69729418:+@chr3:69729946:69730102:+@chr3:69730405:69730533:+.A.up_chr3:69729338:69729418:+@chr3:69729946:69730102:+@chr3:69730405:69730533:+.A.se_chr3:69729338:69729418:+@chr3:69729946:69730102:+@chr3:69730405:69730533:+.A.dn':'chr3:69729338:69729418:+@chr3:69729946:69730102:+@chr3:69730405:69730533:+.B.up_chr3:69729338:69729418:+@chr3:69729946:69730102:+@chr3:69730405:69730533:+.B…	(0:0):23:(0:1):10:(1:0):1:(1:1):21	0:1:1:31	chr3	+	69729338:69729338	69730533:69730533
SE	Tpd52	chr3:8944611:8944712:-@chr3:8936439:8936480:-@chr3:8934992:8935040:-	0.44	0.18	0.76	'chr3:8944611:8944712:-@chr3:8936439:8936480:-@chr3:8934992:8935040:-.A.dn_chr3:8944611:8944712:-@chr3:8936439:8936480:-@chr3:8934992:8935040:-.A.se_chr3:8944611:8944712:-@chr3:8936439:8936480:-@chr3:8934992:8935040:-.A.up':'chr3:8944611:8944712:-@chr3:8936439:8936480:-@chr3:8934992:8935040:-.B.dn_chr3:8944611:8944712:-@chr3:8936439:8936480:-@chr3:8934992:8935040:-.B.up'	(0:0):72:(0:1):3:(1:0):4:(1:1):10	0:10:1:7	chr3	-	8934992:8934992	8944712:8944712
SE	Pdlim5	chr3:142312123:142312214:-@chr3:142306284:142306298:-@chr3:142304705:142304722:-	0.42	0.05	0.83	'chr3:142312123:142312214:-@chr3:142306284:142306298:-@chr3:142304705:142304722:-.A.dn_chr3:142312123:142312214:-@chr3:142306284:142306298:-@chr3:142304705:142304722:-.A.se_chr3:142312123:142312214:-@chr3:142306284:142306298:-@chr3:142304705:142304722:-.A.up':'chr3:142312123:142312214:-@chr3:142306284:142306298:-@chr3:142304705:142304722:-.B.dn_chr3:142312123:142312214:-@chr3:142306284:142306298:…	(0:0):893:(1:1):4	0:1:1:3	chr3	-	142304705:142304705	142312214:142312214
SE	NA	chr3:68064802:68065007:+@chr3:68494574:68495257:+@chr3:68596150:68596268:+	0.38	0.28	0.51	'chr3:68064802:68065007:+@chr3:68494574:68495257:+@chr3:68596150:68596268:+.A.up_chr3:68064802:68065007:+@chr3:68494574:68495257:+@chr3:68596150:68596268:+.A.se_chr3:68064802:68065007:+@chr3:68494574:68495257:+@chr3:68596150:68596268:+.A.dn':'chr3:68064802:68065007:+@chr3:68494574:68495257:+@chr3:68596150:68596268:+.B.up_chr3:68064802:68065007:+@chr3:68494574:68495257:+@chr3:68596150:68596268:+.B…	(0:0):568:(1:0):79:(1:1):87	0:108:1:58	chr3	+	68064802:68064802	68596268:68596268
SE	Nexn	chr3:152247933:152248103:-@chr3:152247086:152247274:-@chr3:152243826:152244023:-	0.97	0.92	1	'chr3:152247933:152248103:-@chr3:152247086:152247274:-@chr3:152243826:152244023:-.A.dn_chr3:152247933:152248103:-@chr3:152247086:152247274:-@chr3:152243826:152244023:-.A.se_chr3:152247933:152248103:-@chr3:152247086:152247274:-@chr3:152243826:152244023:-.A.up':'chr3:152247933:152248103:-@chr3:152247086:152247274:-@chr3:152243826:152244023:-.B.dn_chr3:152247933:152248103:-@chr3:152247086:152247274:…	(0:0):285:(1:0):197:(1:1):232	0.297917	chr3	-	152243826:152243826	152248103:152248103
SE	St7l	chr3:104868024:104868106:+@chr3:104870846:104871011:+@chr3:104873522:104873576:+	0.92	0.72	1	'chr3:104868024:104868106:+@chr3:104870846:104871011:+@chr3:104873522:104873576:+.A.up_chr3:104868024:104868106:+@chr3:104870846:104871011:+@chr3:104873522:104873576:+.A.se_chr3:104868024:104868106:+@chr3:104870846:104871011:+@chr3:104873522:104873576:+.A.dn':'chr3:104868024:104868106:+@chr3:104870846:104871011:+@chr3:104873522:104873576:+.B.up_chr3:104868024:104868106:+@chr3:104870846:104871011:…	(0:0):60:(1:0):39:(1:1):7	0.0319444	chr3	+	104868024:104868024	104873576:104873576
SE	0610031J06Rik	chr3:88325023:88325201:+@chr3:88325677:88325931:+@chr3:88326115:88326312:+	0.89	0.69	1	'chr3:88325023:88325201:+@chr3:88325677:88325931:+@chr3:88326115:88326312:+.A.up_chr3:88325023:88325201:+@chr3:88325677:88325931:+@chr3:88326115:88326312:+.A.se_chr3:88325023:88325201:+@chr3:88325677:88325931:+@chr3:88326115:88326312:+.A.dn':'chr3:88325023:88325201:+@chr3:88325677:88325931:+@chr3:88326115:88326312:+.B.up_chr3:88325023:88325201:+@chr3:88325677:88325931:+@chr3:88326115:88326312:+.B…	(0:0):7:(1:0):31:(1:1):25	0:49:1:7	chr3	+	88325023:88325023	88326312:88326312
SE	Ccnl1	chr3:65950480:65950544:-@chr3:65950213:65950226:-@chr3:65948691:65948790:-	0.29	0.03	0.67	'chr3:65950480:65950544:-@chr3:65950213:65950226:-@chr3:65948691:65948790:-.A.dn_chr3:65950480:65950544:-@chr3:65950213:65950226:-@chr3:65948691:65948790:-.A.se_chr3:65950480:65950544:-@chr3:65950213:65950226:-@chr3:65948691:65948790:-.A.up':'chr3:65950480:65950544:-@chr3:65950213:65950226:-@chr3:65948691:65948790:-.B.dn_chr3:65950480:65950544:-@chr3:65950213:65950226:-@chr3:65948691:65948790:-.B…	(0:0):68:(0:1):2:(1:1):1	0:0:1:3	chr3	-	65948691:65948691	65950544:65950544
SE	Ttc14	chr3:33800195:33800436:+@chr3:33800582:33800674:+@chr3:33800956:33801080:+	0.3	0.11	0.6	'chr3:33800195:33800436:+@chr3:33800582:33800674:+@chr3:33800956:33801080:+.A.up_chr3:33800195:33800436:+@chr3:33800582:33800674:+@chr3:33800956:33801080:+.A.se_chr3:33800195:33800436:+@chr3:33800582:33800674:+@chr3:33800956:33801080:+.A.dn':'chr3:33800195:33800436:+@chr3:33800582:33800674:+@chr3:33800956:33801080:+.B.up_chr3:33800195:33800436:+@chr3:33800582:33800674:+@chr3:33800956:33801080:+.B…	(0:0):14:(0:1):5:(1:0):4:(1:1):24	0:6:1:27	chr3	+	33800195:33800195	33801080:33801080
SE	Ccbl2	chr3:142729759:142729835:+@chr3:142730626:142730708:+@chr3:142731202:142731291:+	0.07	0	0.22	'chr3:142729759:142729835:+@chr3:142730626:142730708:+@chr3:142731202:142731291:+.A.up_chr3:142729759:142729835:+@chr3:142730626:142730708:+@chr3:142731202:142731291:+.A.se_chr3:142729759:142729835:+@chr3:142730626:142730708:+@chr3:142731202:142731291:+.A.dn':'chr3:142729759:142729835:+@chr3:142730626:142730708:+@chr3:142731202:142731291:+.B.up_chr3:142729759:142729835:+@chr3:142730626:142730708:…	(0:0):6:(0:1):5:(1:1):14	0:3:1:16	chr3	+	142729759:142729759	142731291:142731291
SE	Pi4kb	chr3:94983983:94984919:+@chr3:94989303:94989347:+@chr3:94992966:94993193:+	0.08	0	0.2	'chr3:94983983:94984919:+@chr3:94989303:94989347:+@chr3:94992966:94993193:+.A.up_chr3:94983983:94984919:+@chr3:94989303:94989347:+@chr3:94992966:94993193:+.A.se_chr3:94983983:94984919:+@chr3:94989303:94989347:+@chr3:94992966:94993193:+.A.dn':'chr3:94983983:94984919:+@chr3:94989303:94989347:+@chr3:94992966:94993193:+.B.up_chr3:94983983:94984919:+@chr3:94989303:94989347:+@chr3:94992966:94993193:+.B…	(0:0):63:(0:1):9:(1:1):140	0:21:1:128	chr3	+	94983983:94983983	94993193:94993193
SE	D930015E06Rik	chr3:83910369:83910508:-@chr3:83909152:83909334:-@chr3:83906347:83906425:-	0.74	0.5	0.94	'chr3:83910369:83910508:-@chr3:83909152:83909334:-@chr3:83906347:83906425:-.A.dn_chr3:83910369:83910508:-@chr3:83909152:83909334:-@chr3:83906347:83906425:-.A.se_chr3:83910369:83910508:-@chr3:83909152:83909334:-@chr3:83906347:83906425:-.A.up':'chr3:83910369:83910508:-@chr3:83909152:83909334:-@chr3:83906347:83906425:-.B.dn_chr3:83910369:83910508:-@chr3:83909152:83909334:-@chr3:83906347:83906425:-.B…	(0:0):10:(0:1):1:(1:0):12:(1:1):1	0:13:1:1	chr3	-	83906347:83906347	83910508:83910508
[truncated: 10,845 more rows]

## Sheet: ACTA MCM-1349
Splice type	Gene symbol	Event name	Miso posterior mean (PSI)	Ci low	Ci high	Isoforms	Counts	Assigned counts	Chromosome	Strand	mRNA starts	mRNA ends
[truncated: 11,830 more rows]

## Sheet: ACTA MCM-1246
Splice type	Gene symbol	Event name	Miso posterior mean (PSI)	Ci low	Ci high	Isoforms	Counts	Assigned counts	Chromosome	Strand	mRNA starts	mRNA ends
[truncated: 11,709 more rows]

[truncated: 9 more sheets: FLExDUX4-1358, FLExDUX4-1367, FLExDUX4-1378, Moderate-1236, Moderate-1308, Moderate-1331, Severe-1047, Severe-1066, Severe-1079]
